# Supplementary material for: Integrated transcriptomic and proteomic analysis reveals isolation and culture associated molecular changes in neonatal porcine pancreatic cell clusters
Source: Mol Biol Rep. 2026 Jul 23;53(1):1247. doi: 10.1007/s11033-026-12376-8 (PMC13395948; doi:10.1007/s11033-026-12376-8)
Supplement: Supplementary file 2 — Supplementary Material 2 [file 11033_2026_12376_MOESM2_ESM.xlsx]

## Sheet: Cell identity
Our analysis
NPCC-3D vs NPCC-0D
	Gene	Full name	Description	npcc3-1	npcc3-2	npcc3-3	NPCC-3D	SEV		npcc0-1	npcc0-2	NPCC-0D	SEV
ENSSSCG00000015895	GCG		glucagon	3834	5811	8161	5935.33	1250.64		1036	635	835.5	200.5
ENSSSCG00000033815	SST		somatostatin	243	345	388	325.333	42.9974		123	92	107.5	15.5
ENSSSCG00000011568	GHRL		This gene encodes the ghrelin-obestatin preproprotein that is cleaved to yield two peptides, ghrelin and obestatin	1	0	7	2.66667	2.18581		2	2	2	0
ENSSSCG00000028277	AMY2		pancreatic alpha-amylase	0	1	5	2	1.52753		339	80	209.5	129.5
ENSSSCG00000017912	PLD2		phospholipase	8	3	13	8	2.88675		3	10	6.5	3.5
ENSSSCG00000029501	PLA2G1B		Phospholipase A2	281	373	236	296.667	40.3168		2768	3789	3278.5	510.5
ENSSSCG00000016478	PRSS2		anionic trypsinogen	0	0	0	0	0		0	0	0	0
ENSSSCG00000031177	REG3G			3940	5286	4613	4613	388.557		3590	15504	9547	5957
ENSSSCG00000001552	CLPS			474	484	309	422.333	56.7401		5501	5482	5491.5	9.5
NPP vs NPCC-0D
	Gene	Full name	Description	px-1	px-2	NPP	SEV			npcc0-1	npcc0-2	NPCC-0D	SEV
ENSSSCG00000015895	GCG		glucagon	9	612	310.5	301.5			1036	635	835.5	200.5
ENSSSCG00000033815	SST		somatostatin	2	164	83	81			123	92	107.5	15.5
ENSSSCG00000011568	GHRL		This gene encodes the ghrelin-obestatin preproprotein that is cleaved to yield two peptides, ghrelin and obestatin	0	15	7.5	7.5			2	2	2	0
ENSSSCG00000028277	AMY2		pancreatic alpha-amylase	6	42	24	18			339	80	209.5	129.5
ENSSSCG00000017912	PLD2		phospholipase	22	6	14	8			3	10	6.5	3.5
ENSSSCG00000029501	PLA2G1B		Phospholipase A2	56	1772	914	858			2768	3789	3278.5	510.5
ENSSSCG00000016478	PRSS2		anionic trypsinogen	0	0	0	0			0	0	0	0
ENSSSCG00000031177	REG3G			78	12422	6250	6172			3590	15504	9547	5957
ENSSSCG00000001552	CLPS			97	5513	2805	2708			5501	5482	5491.5	9.5

## Sheet: EMT marker
Our analysis
NPCC-3D vs NPCC-0D
	Gene	Full name	Description	npcc3-1	npcc3-2	npcc3-3	NPCC-3D	SEV		npcc0-1	npcc0-2	NPCC-0D	SEV
ENSSSCG00000025652	CDH1		Cadherin 1	563	811	2097	1157	475.421		261	316	288.5	27.5
ENSSSCG00000004854	TJP1		Tight junction protein 1	1073	975	2538	1528.67	505.459		394	512	453	59
ENSSSCG00000021514	OCLN		Occludin	54	68	148	90	29.2803		27	44	35.5	8.5
ENSSSCG00000000252	KRT8		Keratin 8	1138	1113	1738	1329.67	204.294		392	683	537.5	145.5
ENSSSCG00000000253	KRT18		Keratin 18	430	434	682	515.333	83.3413		249	551	400	151
ENSSSCG00000003722	CDH2		Cadherin 2	9	5	20	11.3333	4.48454		6	4	5	1
ENSSSCG00000011033	VIM		Vimentin	469	599	922	663.333	134.668		162	129	145.5	16.5
ENSSSCG00000010447	ACTA2		Actin alpha 2, smooth muscle	8	8	16	10.6667	2.66667		44	59	51.5	7.5
ENSSSCG00000016174	FN1		Fibronectin 1	652	1107	3152	1637	768.803		84	51	67.5	16.5
ENSSSCG00000002829	MMP2		Matrix metallopeptidase 2	200	304	429	311	66.1992		5	14	9.5	4.5
ENSSSCG00000007436	MMP9		Matrix metallopeptidase 9	40	74	115	76.3333	21.682		1	4	2.5	1.5
ENSSSCG00000032613	SNAI1		Snail family transcriptional repressor 1	20	8	8	12	4		0	2	1	1
ENSSSCG00000039568	SNAI2		Snail family transcriptional repressor 2	17	42	39	32.6667	7.88106		9	14	11.5	2.5
	TWIST1		Twist family bHLH transcription factor 1				#DIV/0!	#DIV/0!				#DIV/0!	#DIV/0!
ENSSSCG00000011025	ZEB1		Zinc finger E-box binding homeobox 1	56	41	127	74.6667	26.5225		22	35	28.5	6.5
ENSSSCG00000021343	ZEB2		Zinc finger E-box binding homeobox 2	4	20	35	19.6667	8.95048		1	12	6.5	5.5
NPP vs NPCC-0D
	Gene	Full name	Description	px-1	px-2	NPP	SEV			npcc0-1	npcc0-2	NPCC-0D	SEV
ENSSSCG00000025652	CDH1		Cadherin 1	18	243	130.5	112.5			261	316	288.5	27.5
ENSSSCG00000004854	TJP1		Tight junction protein 1	263	588	425.5	162.5			394	512	453	59
ENSSSCG00000021514	OCLN		Occludin	0	30	15	15			27	44	35.5	8.5
ENSSSCG00000000252	KRT8		Keratin 8	88	439	263.5	175.5			392	683	537.5	145.5
ENSSSCG00000000253	KRT18		Keratin 18	12	476	244	232			249	551	400	151
ENSSSCG00000003722	CDH2		Cadherin 2	28	64	46	18			6	4	5	1
ENSSSCG00000011033	VIM		Vimentin	3191	169	1680	1511			162	129	145.5	16.5
ENSSSCG00000010447	ACTA2		Actin alpha 2, smooth muscle	77	82	79.5	2.5			44	59	51.5	7.5
ENSSSCG00000016174	FN1		Fibronectin 1	454	102	278	176			84	51	67.5	16.5
ENSSSCG00000002829	MMP2		Matrix metallopeptidase 2	562	56	309	253			5	14	9.5	4.5
ENSSSCG00000007436	MMP9		Matrix metallopeptidase 9	6	16	11	5			1	4	2.5	1.5
ENSSSCG00000032613	SNAI1		Snail family transcriptional repressor 1	15	0	7.5	7.5			0	2	1	1
ENSSSCG00000039568	SNAI2		Snail family transcriptional repressor 2	33	26	29.5	3.5			9	14	11.5	2.5
	TWIST1		Twist family bHLH transcription factor 1			#DIV/0!	#DIV/0!					#DIV/0!	#DIV/0!
ENSSSCG00000011025	ZEB1		Zinc finger E-box binding homeobox 1	569	92	330.5	238.5			22	35	28.5	6.5
ENSSSCG00000021343	ZEB2		Zinc finger E-box binding homeobox 2	181	21	101	80			1	12	6.5	5.5

## Sheet: proliferation
Our analysis
NPCC-3D vs NPCC-0D
	Gene	Full name	Description	npcc3-1	npcc3-2	npcc3-3	NPCC-3D	SEV		npcc0-1	npcc0-2	NPCC-0D	SEV
ENSSSCG00000026302	MKI67	marker of proliferation Ki-67	enables RNA binding activity and molecular condensate scaffold activity	311	356	490	385.667	53.7598		941	385	663	278
ENSSSCG00000011624	MCM2	minichromosome maintenance complex component 2	are involved in the initiation of eukaryotic genome replication	491	439	662	530.667	67.3606		569	610	589.5	20.5
ENSSSCG00000006273	MCM4	minichromosome maintenance complex component 4	are involved in the initiation of eukaryotic genome replication	76	80	95	83.6667	5.78312		64	102	83	19
ENSSSCG00000035564	MCM6	minichromosome maintenance complex component 6	are involved in the initiation of eukaryotic genome replication	23	20	51	31.3333	9.8714		34	62	48	14
ENSSSCG00000017473	TOP2A	DNA topoisomerase II alpha	controls and alters the topologic states of DNA during transcription	25	63	114	67.3333	25.7833		125	51	88	37
ENSSSCG00000029326	CCNB1	cyclin B1	a regulatory protein involved in mitosis	5	6	15	8.66667	3.1798		22	13	17.5	4.5
ENSSSCG00000030642	PCNA	proliferating cell nuclear antigen	a homotrimer and helps increase the processivity of leading strand synthesis during DNA replication
NPP vs NPCC-0D
	Gene	Full name	Description	px-1	px-2	NPP	SEV		npcc0-1	npcc0-2	NPCC-0D	SEV
ENSSSCG00000026302	MKI67	marker of proliferation Ki-67	enables RNA binding activity and molecular condensate scaffold activity	528	466	497	31		941	385	663	278
ENSSSCG00000011624	MCM2	minichromosome maintenance complex component 2	are involved in the initiation of eukaryotic genome replication	490	487	488.5	1.5		569	610	589.5	20.5
ENSSSCG00000006273	MCM4	minichromosome maintenance complex component 4	are involved in the initiation of eukaryotic genome replication	127	108	117.5	9.5		64	102	83	19
ENSSSCG00000035564	MCM6	minichromosome maintenance complex component 6	are involved in the initiation of eukaryotic genome replication	59	55	57	2		34	62	48	14
ENSSSCG00000017473	TOP2A	DNA topoisomerase II alpha	controls and alters the topologic states of DNA during transcription	152	51	101.5	50.5		125	51	88	37
ENSSSCG00000029326	CCNB1	cyclin B1	a regulatory protein involved in mitosis	15	8	11.5	3.5		22	13	17.5	4.5
ENSSSCG00000030642	PCNA	proliferating cell nuclear antigen	a homotrimer and helps increase the processivity of leading strand synthesis during DNA replication

## Sheet: pancreatic progenitor
Our analysis
NPCC-3D vs NPCC-0D
	Gene	Full name	Description	npcc3-1	npcc3-2	npcc3-3	NPCC-3D	SEV		npcc0-1	npcc0-2	NPCC-0D	SEV
ENSSSCG00000034488	NEUROG3	neurogenin 3	pancreatic endocrine progenitor	16	3	15	11.3333	4.17665		21	7	14	7
ENSSSCG00000017251	SOX9	SRY-box transcription factor 9	transcription factor for various adult and embryonic progenitor/stem cell populations	189	212	312	237.667	37.7551		70	49	59.5	10.5
ENSSSCG00000031356	HES1	hes family bHLH transcription factor 1	transcriptional factor that maintains the pool of pancreatic progenitor cells	111	104	174	129.667	22.2586		52	84	68	16
ENSSSCG00000035817	PDX1	pancreatic and duodenal homeobox 1	pancreatic progenitor
NPP vs NPCC-0D
	Gene	Full name	Description	px-1	px-2	NPP	SEV		npcc0-1	npcc0-2	NPCC-0D	SEV
ENSSSCG00000034488	NEUROG3	neurogenin 3	pancreatic endocrine progenitor	0	5	2.5	2.5		21	7	14	7
ENSSSCG00000017251	SOX9	SRY-box transcription factor 9	transcription factor for various adult and embryonic progenitor/stem cell populations	68	23	45.5	22.5		70	49	59.5	10.5
ENSSSCG00000031356	HES1	hes family bHLH transcription factor 1	transcriptional factor that maintains the pool of pancreatic progenitor cells	21	58	39.5	18.5		52	84	68	16
ENSSSCG00000035817	PDX1	pancreatic and duodenal homeobox 1	pancreatic progenitor

## Sheet: mature b-cell
Our analysis
NPCC-3D vs NPCC-0D
	Gene	Full name	Description	npcc3-1	npcc3-2	npcc3-3	NPCC-3D	SEV		npcc0-1	npcc0-2	NPCC-0D	SEV
ENSSSCG00000033740	INS	insulin		983	1040	709	910.667	102.167		542	393	467.5	74.5
ENSSSCG00000009232	NKX6-1	NK6 homeobox 1	required for the development of beta cells	106	105	186	132.333	26.8349		55	30	42.5	12.5
ENSSSCG00000034820	MAFA	MAF bZIP transcription factor A	regulates pancreatic beta cell-specific expression of the insulin gene	7	9	5	7	1.1547		0	0	0	0
ENSSSCG00000020927	SLC2A2	solute carrier family 2 member 2	integral plasma membrane glycoprotein of the islet beta cells	22	32	42	32	5.7735		5	8	6.5	1.5
ENSSSCG00000016751	GCK	glucokinase	role in beta cell glucose sensing	86	83	141	103.333	18.8532		83	38	60.5	22.5
ENSSSCG00000042162	KCNJ11	potassium inwardly rectifying channel subfamily J member 11	ATP-sensitive potassium channel in pancreatic beta cells	38	62	42	47.3333	7.42369		158	211	184.5	26.5
ENSSSCG00000013378	ABCC8	ATP binding cassette subfamily C member 8	ATP-sensitive potassium channel in pancreatic beta cells for glucose-stimulated insulin secretion	147	158	150	151.667	3.28295		109	109	109	0
ENSSSCG00000009370	FOXO1	Forkhead box O1	insulin-suppressed transcription factor that acts as a master regulator of energy metabolism	33	58	122	71	26.5016		17	30	23.5	6.5
NPP vs NPCC-0D
	Gene	Full name	Description	px-1	px-2	NPP	SEV		npcc0-1	npcc0-2	NPCC-0D	SEV
ENSSSCG00000033740	INS	insulin		16	349	182.5	166.5		542	393	467.5	74.5
ENSSSCG00000009232	NKX6-1	NK6 homeobox 1	required for the development of beta cells	0	23	11.5	11.5		55	30	42.5	12.5
ENSSSCG00000034820	MAFA	MAF bZIP transcription factor A	regulates pancreatic beta cell-specific expression of the insulin gene	12	2	7	5		0	0	0	0
ENSSSCG00000020927	SLC2A2	solute carrier family 2 member 2	integral plasma membrane glycoprotein of the islet beta cells	0	55	27.5	27.5		5	8	6.5	1.5
ENSSSCG00000016751	GCK	glucokinase	role in beta cell glucose sensing	4	76	40	36		83	38	60.5	22.5
ENSSSCG00000042162	KCNJ11	potassium inwardly rectifying channel subfamily J member 11	ATP-sensitive potassium channel in pancreatic beta cells	2	332	167	165		158	211	184.5	26.5
ENSSSCG00000013378	ABCC8	ATP binding cassette subfamily C member 8	ATP-sensitive potassium channel in pancreatic beta cells for glucose-stimulated insulin secretion	0	293	146.5	146.5		109	109	109	0
ENSSSCG00000009370	FOXO1	Forkhead box O1	insulin-suppressed transcription factor that acts as a master regulator of energy metabolism	17	42	29.5	12.5		17	30	23.5	6.5

## Sheet: ECM structure
Our analysis
NPCC-3D vs NPCC-0D
Mesenchymal (ECM structure)
	Gene	Full name	Description	npcc3-1	npcc3-2	npcc3-3	NPCC-3D	SEV		npcc0-1	npcc0-2	NPCC-0D	SEV
ENSSSCG00000036135	COL1A1	collagen type I alpha 1 chain	interstitial matrix	1941	2330	3734	2668.33	544.538		365	368	366.5	1.5
ENSSSCG00000015326	COL1A2	collagen type I alpha 2 chain	interstitial matrix	376	568	1208	717.333	251.516		217	183	200	17
ENSSSCG00000016034	COL3A1	collagen type III alpha 1 chain	interstitial matrix	1216	1765	4312	2431	953.759		355	323	339	16
ENSSSCG00000009545	COL4A2	collagen type IV alpha 2 chain	basement membrane	3129	3017	6851	4332.33	1259.75		1280	1967	1623.5	343.5
ENSSSCG00000015555	LAMC1	laminin subunit gamma 1	basement membrane that supports pancreatic beta cells	108	137	333	192.667	70.6643		80	83	81.5	1.5
ENSSSCG00000016174	FN1	fibronectin 1	glycoprotein in the ECM	652	1107	3152	1637	768.803		84	51	67.5	16.5
Epithelial
ENSSSCG00000008429	EPCAM	epithelial cell adhesion molecule	regulate epithelial structure	207	214	480	300.333	89.8561		127	140	133.5	6.5
ENSSSCG00000025652	CDH1	cadherin 1	maintains the structural integrity and tissue homeostasis of the developing pancreas	563	811	2097	1157	475.421		261	316	288.5	27.5
NPP vs NPCC-0D
Mesenchymal (ECM structure)
	Gene	Full name	Description	px-1	px-2	NPP	SEV		npcc0-1	npcc0-2	NPCC-0D	SEV
ENSSSCG00000036135	COL1A1	collagen type I alpha 1 chain	interstitial matrix	15656	1537	8596.5	7059.5		365	368	366.5	1.5
ENSSSCG00000015326	COL1A2	collagen type I alpha 2 chain	interstitial matrix	3962	396	2179	1783		217	183	200	17
ENSSSCG00000016034	COL3A1	collagen type III alpha 1 chain	interstitial matrix	12383	752	6567.5	5815.5		355	323	339	16
ENSSSCG00000009545	COL4A2	collagen type IV alpha 2 chain	basement membrane	2429	1637	2033	396		1280	1967	1623.5	343.5
ENSSSCG00000015555	LAMC1	laminin subunit gamma 1	basement membrane that supports pancreatic beta cells	180	99	139.5	40.5		80	83	81.5	1.5
ENSSSCG00000016174	FN1	fibronectin 1	glycoprotein in the ECM	454	102	278	176		84	51	67.5	16.5
Epithelial
ENSSSCG00000008429	EPCAM	epithelial cell adhesion molecule	regulate epithelial structure	0	91	45.5	45.5		127	140	133.5	6.5
ENSSSCG00000025652	CDH1	cadherin 1	maintains the structural integrity and tissue homeostasis of the developing pancreas	18	243	130.5	112.5		261	316	288.5	27.5

## Sheet: ECM remodeling, turnover
Our analysis
	Gene	Full name	Description	npcc3-1	npcc3-2	npcc3-3	NPCC-3D	SEV		npcc0-1	npcc0-2	NPCC-0D	SEV
ENSSSCG00000002829	MMP2	matrix metallopeptidase 2	a enzyme essential for degrading and remodeling the ECM, specifically type IV collagen in basement membranes	200	304	429	311	66.1992		5	14	9.5	4.5
ENSSSCG00000007436	MMP9	matrix metallopeptidase 9	a enzyme essential for degrading and remodeling the ECM, specifically type IV collagen in basement membranes	40	74	115	76.3333	21.682		1	4	2.5	1.5
ENSSSCG00000012277	TIMP1	TIMP metallopeptidase inhibitor 1	act as central brakes and modulators of extracellular matrix (ECM) remodeling	282	318	385	328.333	30.1791		11	19	15	4
ENSSSCG00000017164	TIMP2	TIMP metallopeptidase inhibitor 2	act as central brakes and modulators of extracellular matrix (ECM) remodeling	391	449	418	419.333	16.7564		127	171	149	22
ENSSSCG00000014232	LOX	lysyl oxidase	trigger desmoplastic reaction and active ECM remodeling	23	34	94	50.3333	22.063		2	5	3.5	1.5
NPP vs NPCC-0D
	Gene	Full name	Description	px-1	px-2	NPP	SEV		npcc0-1	npcc0-2	NPCC-0D	SEV
ENSSSCG00000002829	MMP2	matrix metallopeptidase 2	a enzyme essential for degrading and remodeling the ECM, specifically type IV collagen in basement membranes	562	56	309	253		5	14	9.5	4.5
ENSSSCG00000007436	MMP9	matrix metallopeptidase 9	a enzyme essential for degrading and remodeling the ECM, specifically type IV collagen in basement membranes	6	16	11	5		1	4	2.5	1.5
ENSSSCG00000012277	TIMP1	TIMP metallopeptidase inhibitor 1	act as central brakes and modulators of extracellular matrix (ECM) remodeling	22	26	24	2		11	19	15	4
ENSSSCG00000017164	TIMP2	TIMP metallopeptidase inhibitor 2	act as central brakes and modulators of extracellular matrix (ECM) remodeling	657	198	427.5	229.5		127	171	149	22
ENSSSCG00000014232	LOX	lysyl oxidase	trigger desmoplastic reaction and active ECM remodeling	58	20	39	19		2	5	3.5	1.5

## Sheet: ECM receptor, adhesion
Our analysis
NPCC-3D vs NPCC-0D
	Gene	Full name	Description	npcc3-1	npcc3-2	npcc3-3	NPCC-3D	SEV		npcc0-1	npcc0-2	NPCC-0D	SEV
ENSSSCG00000016885	ITGA1	integrin subunit alpha 1	collagen receptor integrins	34	85	179	99.3333	42.467		158	124	141	17
ENSSSCG00000016887	ITGA2	integrin subunit alpha 2	collagen receptor integrins	4352	4988	4354	4564.67	211.667		2151	2574	2362.5	211.5
ENSSSCG00000000293	ITGA5	integrin subunit alpha 5	fibronectin receptor	117	126	251	164.667	43.2448		79	142	110.5	31.5
ENSSSCG00000016027	ITGAV	integrin subunit alpha V	bind RGD-containing ligands such as vitronectin, fibronectin, fibrinogen, von Willebrand factor, and latent TGF-β complexes	42	41	93	58.6667	17.1691		12	26	19	7
ENSSSCG00000011101	ITGB1	integrin subunit beta 1	is involved in ECM remodeling	183	264	489	312	91.5369		76	131	103.5	27.5
NPP vs NPCC-0D
	Gene	Full name	Description	px-1	px-2	NPP	SEV		npcc0-1	npcc0-2	NPCC-0D	SEV
ENSSSCG00000016885	ITGA1	integrin subunit alpha 1	collagen receptor integrins	30	151	90.5	60.5		158	124	141	17
ENSSSCG00000016887	ITGA2	integrin subunit alpha 2	collagen receptor integrins	542	2431	1486.5	944.5		2151	2574	2362.5	211.5
ENSSSCG00000000293	ITGA5	integrin subunit alpha 5	fibronectin receptor	56	131	93.5	37.5		79	142	110.5	31.5
ENSSSCG00000016027	ITGAV	integrin subunit alpha V	bind RGD-containing ligands such as vitronectin, fibronectin, fibrinogen, von Willebrand factor, and latent TGF-β complexes	11	30	20.5	9.5		12	26	19	7
ENSSSCG00000011101	ITGB1	integrin subunit beta 1	is involved in ECM remodeling	194	123	158.5	35.5		76	131	103.5	27.5

## Sheet: glycolysis
Our analysis
NPCC-3D vs NPCC-0D
	Gene	Full name	Description	npcc3-1	npcc3-2	npcc3-3	NPCC-3D	SEV		npcc0-1	npcc0-2	NPCC-0D	SEV
ENSSSCG00000010253	HK1	hexokinase 1	Hexokinases phosphorylate glucose to produce glucose-6-phosphate	229	318	662	403	132.024		53	62	57.5	4.5
ENSSSCG00000008261	HK2	hexokinase 2	Hexokinases phosphorylate glucose to produce glucose-6-phosphate	40	40	129	69.6667	29.6667		3	6	4.5	1.5
ENSSSCG00000001930	PKM	pyruvate kinase	catalyzes the transfer of a phosphoryl group from phosphoenolpyruvate to ADP, generating ATP and pyruvate	1119	1195	1787	1367	211.143		259	291	275	16
ENSSSCG00000025357	LDHA	lipid droplet associated hydrolase	catalyzes the reversible conversion of pyruvate to lactate with the concomitant oxidation of NADH to NAD	6	12	20	12.6667	4.05518		10	23	16.5	6.5
ENSSSCG00000006771	SLC16A1	monocarboxylate transporter 1	catalyzes the movement of many monocarboxylates, such as lactate and pyruvate, across the plasma membrane	12	15	16	14.3333	1.20185		14	2	8	6
ENSSSCG00000012440	PGK1	phosphoglycerate kinase 1	catalyzes the conversion of 1,3-diphosphoglycerate to 3-phosphoglycerate	276	416	727	473	133.275		180	220	200	20
ENSSSCG00000011158	PFKP	phosphofructokinase	the platelet-specific isoform of phosphofructokinase and plays a key role in glycolysis regulation	239	207	354	266.667	44.6331		109	130	119.5	10.5
ENSSSCG00000032556	ALDOA	aldolase, fructose-bisphosphate A	catalyzes the reversible conversion of fructose-1,6-bisphosphate to glyceraldehyde 3-phosphate and dihydroxyacetone phosphate	1578	1563	2455	1865.33	294.865		433	586	509.5	76.5
ENSSSCG00000022343	ENO1	enolase 1	a glycolytic enzyme	1791	2011	2846	2216	321.338		256	451	353.5	97.5
NPP vs NPCC-0D
	Gene	Full name	Description	px-1	px-2	NPP	SEV		npcc0-1	npcc0-2	NPCC-0D	SEV
ENSSSCG00000010253	HK1	hexokinase 1	Hexokinases phosphorylate glucose to produce glucose-6-phosphate	171	61	116	55		53	62	57.5	4.5
ENSSSCG00000008261	HK2	hexokinase 2	Hexokinases phosphorylate glucose to produce glucose-6-phosphate	20	33	26.5	6.5		3	6	4.5	1.5
ENSSSCG00000001930	PKM	pyruvate kinase	catalyzes the transfer of a phosphoryl group from phosphoenolpyruvate to ADP, generating ATP and pyruvate	304	215	259.5	44.5		259	291	275	16
ENSSSCG00000025357	LDHA	lipid droplet associated hydrolase	catalyzes the reversible conversion of pyruvate to lactate with the concomitant oxidation of NADH to NAD	0	109	54.5	54.5		10	23	16.5	6.5
ENSSSCG00000006771	SLC16A1	monocarboxylate transporter 1	catalyzes the movement of many monocarboxylates, such as lactate and pyruvate, across the plasma membrane	12	12	12	0		14	2	8	6
ENSSSCG00000012440	PGK1	phosphoglycerate kinase 1	catalyzes the conversion of 1,3-diphosphoglycerate to 3-phosphoglycerate	687	284	485.5	201.5		180	220	200	20
ENSSSCG00000011158	PFKP	phosphofructokinase	the platelet-specific isoform of phosphofructokinase and plays a key role in glycolysis regulation	253	130	191.5	61.5		109	130	119.5	10.5
ENSSSCG00000032556	ALDOA	aldolase, fructose-bisphosphate A	catalyzes the reversible conversion of fructose-1,6-bisphosphate to glyceraldehyde 3-phosphate and dihydroxyacetone phosphate	748	576	662	86		433	586	509.5	76.5
ENSSSCG00000022343	ENO1	enolase 1	a glycolytic enzyme	499	292	395.5	103.5		256	451	353.5	97.5

## Sheet: ISR markers
Our analysis
NPCC-3D vs NPCC-0D
	Gene	Full name	Description	npcc3-1	npcc3-2	npcc3-3	NPCC-3D	SEV		npcc0-1	npcc0-2	NPCC-0D	SEV
ENSSSCG00000008208	PERK EIF2AK3	eukaryotic translation initiation factor 2 alpha kinase 3	its inactivation, and thus to a rapid reduction of translational initiation and repression of global protein synthesis	75	152	250	159	50.6392		67	73	70	3
ENSSSCG00000039061	GCN2 EIF2AK4	eukaryotic translation initiation factor 2 alpha kinase 4	the downregulaton of protein synthesis	2345	2400	3521	2755.33	383.162		3048	5966	4507	1459
ENSSSCG00000008496	PKR EIF2AK2	eukaryotic translation initiation factor 2 alpha kinase 2	phosphorylate translation initiation factor EIF2S1, which in turn inhibits protein synthesis	13	28	73	38	18.0278		48	28	38	10
ENSSSCG00000007592	HRI EIF2AK1	eukaryotic translation initiation factor 2 alpha kinase 1	downregulate protein synthesis in response to stress	2902	2131	3335	2789.33	352.101		959	2355	1657	698
ENSSSCG00000000084	ATF4	activating transcription factor 4	is involved in protein-protein interactions, located C-terminal to a stretch of basic amino acids that functions as a DNA binding domain				#DIV/0!	#DIV/0!				#DIV/0!	#DIV/0!
ENSSSCG00000044553	CHOP DDIT3	DNA damage inducible transcript 3	a dominant-negative inhibitor by forming heterodimers with other C/EBP members and preventing their DNA binding activity				#DIV/0!	#DIV/0!				#DIV/0!	#DIV/0!
ENSSSCG00000003155	GADD34 PPP1R15A	protein phosphatase 1 regulatory subunit 15A	stressful growth arrest conditions and treatment with DNA-damaging agents	262	245	695	400.667	147.248		29	28	28.5	0.5
ENSSSCG00000015340	ASNS	asparagine synthetase	is involved in the synthesis of asparagine	51	49	93	64.3333	14.345		27	167	97	70
ENSSSCG00000003140	FGF21	fibroblast growth factor 21	broad mitogenic and cell survival activities and are involved in a variety of biological processes	140	168	263	190.333	37.2216		525	1293	909	384
ENSSSCG00000015595	ATF3	activating transcription factor 3	many of those encountered by cancer cells, and is involved in the complex process of cellular stress response	195	360	770	441.667	170.937		1	23	12	11
ENSSSCG00000039862	TRIB3	tribbles pseudokinase 3	a negative regulator of NF-kappaB and can also sensitize cells to TNF- and TRAIL-induced apoptosis	6	15	50	23.6667	13.4205		1	6	3.5	2.5
ENSSSCG00000022649	SLC7A11	solute carrier family 7 member 11	is highly specific for cysteine and glutamate	4	19	18	13.6667	4.84195		26	59	42.5	16.5
NPP vs NPCC-0D
	Gene	Full name	Description	px-1	px-2	NPP	SEV		npcc0-1	npcc0-2	NPCC-0D	SEV
ENSSSCG00000008208	PERK EIF2AK3	eukaryotic translation initiation factor 2 alpha kinase 3	its inactivation, and thus to a rapid reduction of translational initiation and repression of global protein synthesis	61	73	67	6		67	73	70	3
ENSSSCG00000039061	GCN2 EIF2AK4	eukaryotic translation initiation factor 2 alpha kinase 4	the downregulaton of protein synthesis	3399	2449	2924	475		3048	5966	4507	1459
ENSSSCG00000008496	PKR EIF2AK2	eukaryotic translation initiation factor 2 alpha kinase 2	phosphorylate translation initiation factor EIF2S1, which in turn inhibits protein synthesis	61	37	49	12		48	28	38	10
ENSSSCG00000007592	HRI EIF2AK1	eukaryotic translation initiation factor 2 alpha kinase 1	downregulate protein synthesis in response to stress	1438	1776	1607	169		959	2355	1657	698
ENSSSCG00000000084	ATF4	activating transcription factor 4	is involved in protein-protein interactions, located C-terminal to a stretch of basic amino acids that functions as a DNA binding domain			#DIV/0!	#DIV/0!				#DIV/0!	#DIV/0!
ENSSSCG00000044553	CHOP DDIT3	DNA damage inducible transcript 3	a dominant-negative inhibitor by forming heterodimers with other C/EBP members and preventing their DNA binding activity			#DIV/0!	#DIV/0!				#DIV/0!	#DIV/0!
ENSSSCG00000003155	GADD34 PPP1R15A	protein phosphatase 1 regulatory subunit 15A	stressful growth arrest conditions and treatment with DNA-damaging agents	35	17	26	9		29	28	28.5	0.5
ENSSSCG00000015340	ASNS	asparagine synthetase	is involved in the synthesis of asparagine	16	96	56	40		27	167	97	70
ENSSSCG00000003140	FGF21	fibroblast growth factor 21	broad mitogenic and cell survival activities and are involved in a variety of biological processes	64	1249	656.5	592.5		525	1293	909	384
ENSSSCG00000015595	ATF3	activating transcription factor 3	many of those encountered by cancer cells, and is involved in the complex process of cellular stress response	12	11	11.5	0.5		1	23	12	11
ENSSSCG00000039862	TRIB3	tribbles pseudokinase 3	a negative regulator of NF-kappaB and can also sensitize cells to TNF- and TRAIL-induced apoptosis	5	2	3.5	1.5		1	6	3.5	2.5
ENSSSCG00000022649	SLC7A11	solute carrier family 7 member 11	is highly specific for cysteine and glutamate	2	30	16	14		26	59	42.5	16.5
