# Supplementary material for: Integrated transcriptomic and proteomic analysis reveals isolation and culture associated molecular changes in neonatal porcine pancreatic cell clusters
Source: Mol Biol Rep. 2026 Jul 23;53(1):1247. doi: 10.1007/s11033-026-12376-8 (PMC13395948; doi:10.1007/s11033-026-12376-8)
Supplement: Supplementary file 3 — Supplementary Material 3 [file 11033_2026_12376_MOESM3_ESM.xlsx]

## Sheet: Raw data
	103_NPCC-0D		103_NPCC-3D		103-NPP		104_NPCC-0D		104_NPCC-3D		104-NPP		(空白)		Maximum-# Peptides 的加總	Maximum-# Unique Peptides 的加總
	Maximum-# Peptides	Maximum-# Unique Peptides	Maximum-# Peptides	Maximum-# Unique Peptides	Maximum-# Peptides	Maximum-# Unique Peptides	Maximum-# Peptides	Maximum-# Unique Peptides	Maximum-# Peptides	Maximum-# Unique Peptides	Maximum-# Peptides	Maximum-# Unique Peptides	Maximum-# Peptides	Maximum-# Unique Peptides
A0A075B7I5					2	2									2	2
A0A0H5ANC0					8	8					5	5			8	8
A0A0K1TQQ0							2	2							2	2
A0A0U2ETD0					2	2									2	2
A0A286ZFW3					3	3									3	3
A0A286ZHZ3	2	2	2	2	5	5	3	3	3	3					5	5
A0A286ZI52	16	14	16	13	16	13	17	14	16	13	18	15			18	15
A0A286ZID7	2	2													2	2
A0A286ZIE8											9	2			9	2
A0A286ZIF4							6	3	4	3	5	2			6	3
A0A286ZIM7											2	2			2	2
A0A286ZIM8					3	3	4	4			4	4			4	4
A0A286ZIS0	2	2			3	3	4	4	2	2	2	2			4	4
A0A286ZIZ4	4	2			12	6	11	7			6	3			12	7
A0A286ZJ74					2	2	6	6	3	3	2	2			6	6
A0A286ZJB9	4	4			2	2	5	5	2	2	3	3			5	5
A0A286ZJG5											3	2			3	2
A0A286ZJL8							2	2							2	2
A0A286ZJL9					8	5					9	4			9	5
A0A286ZJM4					4	4	4	4			2	2			4	4
A0A286ZJQ0	3	3			4	4	3	3	2	2	5	5			5	5
A0A286ZJU5					2	2									2	2
A0A286ZJV6	9	9	15	15	14	14	10	10	15	15	12	12			15	15
A0A286ZKH3	2	2	3	3	6	6	2	2	3	3	4	4			6	6
A0A286ZKQ3	8	8	6	4	11	9	7	7	6	6	9	9			11	9
A0A286ZKU8							2	2							2	2
A0A286ZKW2	4	4	2	2	5	5	3	3	2	2	3	3			5	5
A0A286ZL42	2	2	4	4					3	3					4	4
A0A286ZL51			2	2	6	6	4	4			3	3			6	6
A0A286ZL56	4	4			6	6	5	4			5	5			6	6
A0A286ZL61			2	2							2	2			2	2
A0A286ZL65	8	8	4	4	7	7	9	9	4	4	9	9			9	9
A0A286ZL79	6	6	5	5	8	8	11	11	4	4	7	7			11	11
A0A286ZLB1			3	3	6	5	3	2	7	6					7	6
A0A286ZLB3									3	3					3	3
A0A286ZLF3							3	3							3	3
A0A286ZLH7					2	2	2	2			2	2			2	2
A0A286ZLI8	10	7	12	7	20	14	10	7	11	6	14	9			20	14
A0A286ZLK7							2	2	2	2	2	2			2	2
A0A286ZLP7					2	2	2	2							2	2
A0A286ZLW3							2	2			2	2			2	2
A0A286ZLZ0	2	2							2	2					2	2
A0A286ZM82					3	3	3	3	2	2	3	3			3	3
A0A286ZMY6					2	2			3	3					3	3
A0A286ZN24					17	17					9	9			17	17
A0A286ZN35					4	3									4	3
A0A286ZN52	2	2					3	3	2	2	3	3			3	3
A0A286ZN56	2	2			4	4	3	3			2	2			4	4
A0A286ZND1					5	5	3	3			2	2			5	5
A0A286ZND5	6	4	4	2	9	6	8	6	7	4	6	3			9	6
A0A286ZNH3	3	3	5	5	4	4	4	4	3	3	5	5			5	5
A0A286ZNN4	4	4			3	3	5	5	5	5	2	2			5	5
A0A286ZNR9	3	3	3	3	6	6	5	5	3	3	3	3			6	6
A0A286ZNV2	7	2	6	2	7	2	8	2							8	2
A0A286ZNW1	2	2			4	4	3	3	3	3	2	2			4	4
A0A286ZNY1	12	2	16	4	18	3	16	3	15	3	17	4			18	4
A0A286ZP11									2	2					2	2
A0A286ZP69	4	4	3	3	6	6	2	2	4	4	6	6			6	6
A0A286ZP85	5	5	3	3	13	13	9	9	6	6	8	8			13	13
A0A286ZPA2					2	2	3	3							3	3
A0A286ZPD7			2	2	3	3	3	3	2	2	4	4			4	4
A0A286ZPE3	10	8	10	7	14	11	13	10	10	7	13	10			14	11
A0A286ZPF5	2	2	3	3	2	2	5	5	3	3	4	2			5	5
A0A286ZPR8							2	2							2	2
A0A286ZPY9	2	2			5	5	2	2			2	2			5	5
A0A286ZQ07			2	2											2	2
A0A286ZQ44					5	5	2	2							5	5
A0A286ZQA5	9	9	4	4	12	12	12	12	6	6	8	8			12	12
A0A286ZQD3	7	7	4	4	7	7	4	4	2	2	3	3			7	7
A0A286ZQE9					2	2	2	2			2	2			2	2
A0A286ZQI6	3	3	3	3	2	2	4	4	4	4	4	4			4	4
A0A286ZQW0	16	16	6	6	31	31	24	24	8	8	20	20			31	31
A0A286ZQW3			2	2	3	3					2	2			3	3
A0A286ZQW5	5	5	3	3	4	4	4	4	3	3	4	4			5	5
A0A286ZQY6	3	3	5	5	5	5	3	3	5	5	4	4			5	5
A0A286ZQY9					2	2									2	2
A0A286ZR68	15	7	16	9	27	11	21	11	21	12	26	12			27	12
A0A286ZRJ3	3	3	5	5	7	7	7	7	3	3	5	5			7	7
A0A286ZRK0	2	2	3	3	5	5	4	4			2	2			5	5
A0A286ZRL1							2	2							2	2
A0A286ZRL3	2	2	2	2	7	7					4	4			7	7
A0A286ZRU9	2	2	7	7	10	10	4	4	4	4	8	8			10	10
A0A286ZRV2	8	8	8	8	13	2	8	8	9	9	8	8			13	9
A0A286ZRX4	2	2			4	4	4	4			2	2			4	4
A0A286ZS69					3	3	2	2			3	3			3	3
A0A286ZS77					2	2	3	3			3	3			3	3
A0A286ZSB7					3	3									3	3
A0A286ZSD6							2	2							2	2
A0A286ZSD7			2	2											2	2
A0A286ZSH3	2	2			2	2									2	2
A0A286ZSM8			2	2											2	2
A0A286ZT34							2	2							2	2
A0A286ZT52	4	4	3	3	4	4	4	4	2	2	3	3			4	4
A0A286ZT56	2	2			2	2			2	2					2	2
A0A286ZTA4	9	8	3	2	12	11	11	10	5	4	5	4			12	11
A0A286ZTB0	9	9	5	5	16	16	15	15	6	6	14	14			16	16
A0A286ZTB9	2	2			4	4	2	2			3	3			4	4
A0A286ZTC7			3	3	2	2	2	2	3	3					3	3
A0A286ZTC9					15	15					10	10			15	15
A0A286ZTD8			2	2	3	3									3	3
A0A286ZTN4	2	2			3	3	3	3	2	2	4	4			4	4
A0A286ZTN5	2	2	2	2	4	4	3	3							4	4
A0A286ZTU7											5	3			5	3
A0A286ZTW5											2	2			2	2
A0A286ZU22					3	3									3	3
A0A286ZU34					2	2	2	2	2	2					2	2
A0A286ZU54					2	2									2	2
A0A286ZU97			2	2	2	2	3	3	4	4					4	4
A0A286ZUK6							3	3			3	3			3	3
A0A286ZUM8	27	27	19	19	30	30	28	28	24	24	26	26			30	30
A0A286ZUS4	3	3	3	3	3	3	2	2	2	2	3	3			3	3
A0A286ZUU8					6	6					3	3			6	6
A0A286ZUW5			2	2											2	2
A0A286ZV44							2	2							2	2
A0A286ZV83	2	2			6	6					4	4			6	6
A0A286ZV86											3	2			3	2
A0A286ZV95	6	6	4	4	8	8	7	7	5	5	4	4			8	8
A0A286ZVA8	3	3	5	5	8	8	9	9	5	5	4	4			9	9
A0A286ZVG0					4	3	3	2			3	2			4	3
A0A286ZVJ4	3	3			5	5	4	4	2	2					5	5
A0A286ZVJ9					2	2	3	3	2	2					3	3
A0A286ZVL0	17	17	13	13	19	19	16	16	13	13	15	15			19	19
A0A286ZVL1					3	3					2	2			3	3
A0A286ZVS0	5	5	3	3	12	12	4	4	3	3	6	6			12	12
A0A286ZW70	8	7	7	7	11	10	11	10	7	6	12	11			12	11
A0A286ZW72	4	4	4	4	4	4	4	4	4	4	5	5			5	5
A0A286ZWA5											2	2			2	2
A0A286ZWB2	2	2	4	4	7	7	2	2	3	3	4	4			7	7
A0A286ZWG1					2	2									2	2
A0A286ZWI2					3	3									3	3
A0A286ZWJ2					2	2	3	3			3	3			3	3
A0A286ZWJ3	12	12	8	8	15	15	14	14	6	6	14	14			15	15
A0A286ZWJ9	8	8	7	7	9	9	8	8	8	8	7	7			9	9
A0A286ZWN6					8	7					6	5			8	7
A0A286ZWS0	2	2			2	2	2	2			2	2			2	2
A0A286ZX26	4	4	2	2	5	5	6	6	2	2	7	7			7	7
A0A286ZX74					2	2									2	2
A0A286ZXA3	2	2													2	2
A0A286ZXA4					2	2	2	2							2	2
A0A286ZXQ0	3	3	3	3	3	3	2	2							3	3
A0A286ZXS0	21	21	19	19	43	43	36	36	20	20	23	23			43	43
A0A286ZXU8	3	3	3	3	3	3	4	4			2	2			4	4
A0A286ZYL7	3	3	2	2	3	3	3	3	3	3	3	3			3	3
A0A286ZYM6	6	6	6	6	4	4	7	7	5	5	7	7			7	7
A0A286ZYN1	4	4			3	3	4	4			3	3			4	4
A0A286ZZ96			2	2											2	2
A0A286ZZ97			2	2	5	5	2	2			4	4			5	5
A0A286ZZB7	10	3	9	3	10	3	10	4	6	3	11	4			11	4
A0A286ZZL7	3	3	7	5	14	12	6	6	6	5	8	7			14	12
A0A286ZZW4							3	3			2	2			3	3
A0A287A080			7	6					3	2					7	6
A0A287A096			4	4	9	9	5	5	5	5	7	7			9	9
A0A287A0J0	5	5	5	5	6	6	7	7	7	7	5	5			7	7
A0A287A0S1	2	2													2	2
A0A287A0Z5					2	2									2	2
A0A287A1G6	2	2	14	14	5	5			14	14					14	14
A0A287A1H3	7	7	5	5	9	9	7	7	7	7	7	7			9	9
A0A287A1J6					4	4					3	3			4	4
A0A287A1S1	2	2	2	2	6	6	5	5			6	6			6	6
A0A287A1S6					2	2									2	2
A0A287A1U4	2	2			3	3	3	3			2	2			3	3
A0A287A1V5	11	10	13	12	16	13	11	10	11	9	12	11			16	13
A0A287A1V9					2	2	2	2			3	3			3	3
A0A287A1Z9	6	6	4	4	18	18	10	10	3	3	8	8			18	18
A0A287A211	3	3	2	2	4	4	6	6			3	3			6	6
A0A287A217					19	4					17	3			19	4
A0A287A228			2	2	2	2	2	2			2	2			2	2
A0A287A284	2	2			2	2	2	2			2	2			2	2
A0A287A286	5	5	2	2	7	7	6	6	3	3	6	6			7	7
A0A287A2L0					3	2									3	2
A0A287A2R9	12	10	10	9	12	10	11	9	9	6	14	11			14	11
A0A287A2U9			2	2											2	2
A0A287A2V7					9	5					9	5			9	5
A0A287A2X3					3	3	3	3							3	3
A0A287A326											2	2			2	2
A0A287A328			2	2											2	2
A0A287A3D2					2	2									2	2
A0A287A3H0					4	3	2	2			3	3			4	3
A0A287A3J4	3	3	2	2	7	7	6	6	2	2					7	7
A0A287A3K5			2	2											2	2
A0A287A3U5											2	2			2	2
A0A287A3W3					6	6					4	4			6	6
A0A287A4F2	13	12	13	12	17	16	14	13	11	10	12	11			17	16
A0A287A4W0	3	2	25	22	33	30	6	6	25	23	12	12			33	30
A0A287A4W6					3	3					2	2			3	3
A0A287A4Z2			3	3	4	4					2	2			4	4
A0A287A531	8	8	12	12	10	10	12	12	12	11	10	10			12	12
A0A287A584					3	3					2	2			3	3
A0A287A5I0	3	3			6	4			3	3	6	6			6	6
A0A287A5M7	3	3	3	3	9	8	4	4	5	5	5	5			9	8
A0A287A5N6					3	3									3	3
A0A287A5S7			4	4	3	3	3	3	3	3					4	4
A0A287A5T1			2	2	2	2	2	2							2	2
A0A287A608	5	5	8	8	27	27	8	8	6	6	11	11			27	27
A0A287A682	3	3	3	3	3	3	5	5	2	2	5	5			5	5
A0A287A690	8	8	8	8	10	10	9	9	7	7	9	9			10	10
A0A287A6D6	4	4	3	3	5	5	3	3	4	4	3	3			5	5
A0A287A6F5							3	3							3	3
A0A287A6K2							5	4			7	5			7	5
A0A287A6K7			4	4	3	3	3	3	2	2					4	4
A0A287A6V6							2	2							2	2
A0A287A6V9											2	2			2	2
A0A287A6Y9			12	2	15	2			14	2					15	2
A0A287A725	2	2			3	3	2	2	2	2	2	2			3	3
A0A287A770					2	2									2	2
A0A287A784	27	22	29	24	32	27	33	28	27	23	28	23			33	28
A0A287A7G8	5	5	4	4	8	3	8	7	5	5					8	7
A0A287A7Q7					2	2	6	6			3	3			6	6
A0A287A7R5	5	5	11	11	15	15	7	6	13	12	4	4			15	15
A0A287A808	3	3	3	3	4	4	4	4	2	2	5	5			5	5
A0A287A8Q6					3	3	2	2			3	3			3	3
A0A287A8R9					2	2									2	2
A0A287A8T0	11	11	5	5	11	11	14	14	6	6	9	9			14	14
A0A287A8Y8	3	3			4	4	6	6	2	2	2	2			6	6
A0A287A9G4			2	2	2	2									2	2
A0A287A9I6					2	2									2	2
A0A287A9I8	6	6	7	7	9	9	7	7	6	6	7	7			9	9
A0A287A9Y6	8	8	8	8	7	7	7	7	8	8	8	8			8	8
A0A287AA21	3	3	3	3	5	5	6	6	2	2	7	7			7	7
A0A287AA30	20	15	27	20	26	18	21	14	32	22	25	17			32	22
A0A287AAM0					2	2									2	2
A0A287AAP0	4	4	2	2	7	7	4	4	3	3	3	3			7	7
A0A287AB01					6	6	3	3			4	4			6	6
A0A287AB49							2	2							2	2
A0A287ABD7									2	2					2	2
A0A287ABS9					2	2									2	2
A0A287ABU6	2	2													2	2
A0A287AC34	12	8	14	12	39	33	14	13	19	17	21	17			39	33
A0A287AC85			2	2											2	2
A0A287ACL6	4	4	3	3	5	5	3	3	4	4	3	3			5	5
A0A287ACV3			10	5	13	7	9	6	7	2	8	3			13	7
A0A287ACX4	4	4	4	4	5	5	4	4	3	3	3	3			5	5
A0A287ACY5	2	2	2	2	3	3	2	2	2	2	2	2			3	3
A0A287AD24					3	3									3	3
A0A287AD53			2	2	3	3									3	3
A0A287AD55	2	2			8	8	5	5			2	2			8	8
A0A287AD92							2	2							2	2
A0A287ADE6	6	6	6	6	6	6	7	7	5	5	7	7			7	7
A0A287ADH9					3	3	3	3			2	2			3	3
A0A287ADI8					5	5					4	4			5	5
A0A287ADJ2	15	15	14	14	22	21	20	20	15	15	16	16			22	21
A0A287ADL4					8	8					2	2			8	8
A0A287ADV8	8	6	13	8	19	14	14	10	11	6	10	6			19	14
A0A287AE99			2	2	2	2									2	2
A0A287AEE1	2	2	3	3	3	3	4	4			4	4			4	4
A0A287AEH0	2	2			2	2									2	2
A0A287AEL2	7	3			8	3			6	3					8	3
A0A287AES5			4	4	4	4	4	4	3	3	2	2			4	4
A0A287AEV6					2	2					2	2			2	2
A0A287AEW7	2	2	2	2	4	4									4	4
A0A287AF08											2	2			2	2
A0A287AF47					11	11			3	3	5	5			11	11
A0A287AFA5	14	2			12	2									14	2
A0A287AFT5					2	2									2	2
A0A287AG15							2	2							2	2
A0A287AG25	4	4			5	5	4	4	2	2	3	3			5	5
A0A287AG48	9	4	26	21	17	12	16	11	20	15	12	8			26	21
A0A287AGF9	2	2	2	2	6	6	4	4	3	3	4	4			6	6
A0A287AGG3			3	3	3	3									3	3
A0A287AGH0							4	4							4	4
A0A287AGT0			3	3	2	2	2	2	4	4	2	2			4	4
A0A287AGT7			2	2											2	2
A0A287AH70					2	2									2	2
A0A287AH85	5	5	2	2	5	5	5	5	5	5	6	6			6	6
A0A287AHD3							2	2							2	2
A0A287AI37					2	2									2	2
A0A287AI68	2	2			3	3	2	2			2	2			3	3
A0A287AI94					3	3									3	3
A0A287AIE6					2	2									2	2
A0A287AIG2					2	2									2	2
A0A287AII8	4	4			9	9	7	7			4	4			9	9
A0A287AIN9					3	2									3	2
A0A287AIQ7					2	2					2	2			2	2
A0A287AIQ8	2	2			3	3	3	3			2	2			3	3
A0A287AJ85							2	2			2	2			2	2
A0A287AJB4			3	3	2	2	2	2			2	2			3	3
A0A287AJF0	5	5	3	3	13	13	7	7	3	3	13	13			13	13
A0A287AJH8	3	3	2	2	7	7	4	4			3	3			7	7
A0A287AJQ1	2	2			4	2									4	2
A0A287AJQ9	13	8	11	7	14	9	13	7	14	10	14	9			14	10
A0A287AJT7	3	3	2	2	5	5	4	4	3	3	4	4			5	5
A0A287AJU1			2	2					3	3					3	3
A0A287AJX7	3	3	2	2	5	5	4	4			2	2			5	5
A0A287AJY4									2	2					2	2
A0A287AK19	5	2	13	9	11	6	6	2	7	5	8	5			13	9
A0A287AKA3			6	4											6	4
A0A287AKC0	6	6	4	4	8	8	7	7	4	4	6	6			8	8
A0A287AKE5					2	2									2	2
A0A287AKU6							2	2							2	2
A0A287AKW8									2	2					2	2
A0A287AKZ9					2	2									2	2
A0A287AL05	4	4	3	3	4	4	4	4	5	5	4	4			5	5
A0A287AL59							2	2							2	2
A0A287AL76	6	6	6	6	15	15	8	8	3	3	8	8			15	15
A0A287ALA0			8	8	3	3			7	7					8	8
A0A287ALM0	3	3			6	6	3	3	3	3	5	5			6	6
A0A287AME4	4	4	3	3	4	4	3	3	3	3	3	3			4	4
A0A287AMK7			3	2	4	3	3	2	4	3					4	3
A0A287AMM6	9	9	7	7	12	12	13	13	8	8	8	8			13	13
A0A287AMN2	2	2	2	2					2	2	2	2			2	2
A0A287AMY4			2	2											2	2
A0A287AMZ2	15	15	11	11	19	19	15	15	11	11	17	17			19	19
A0A287AN02	5	5	4	4	12	12	5	5	6	6	5	5			12	12
A0A287AN25			2	2	4	4	3	3	2	2	3	3			4	4
A0A287AN37	4	3	6	5	9	8	5	4	9	8	8	7			9	8
A0A287ANK4			3	3	3	3	2	2			3	3			3	3
A0A287ANM8	7	7	7	7	9	9	6	6	4	4	8	8			9	9
A0A287ANV7			4	2			3	3	3	3	2	2			4	3
A0A287AP52	2	2	3	3	4	4	4	4	3	3	2	2			4	4
A0A287APP9	2	2													2	2
A0A287APR1	2	2	2	2	5	5	2	2	2	2	2	2			5	5
A0A287APR9	4	4	7	7	5	5	4	4	3	3	2	2			7	7
A0A287APW0	3	3			4	4					2	2			4	4
A0A287APX6	5	4			5	4			7	6					7	6
A0A287AQW5	2	2													2	2
A0A287AR05			4	4	2	2	2	2	2	2					4	4
A0A287AR12							2	2							2	2
A0A287AR48					4	4	5	5	2	2					5	5
A0A287AR55	4	4	3	3	2	2	4	4	5	5	2	2			5	5
A0A287AR56					2	2	2	2							2	2
A0A287ARB4							2	2							2	2
A0A287ARC6	3	2	2	2											3	2
A0A287ARC8	2	2			2	2	2	2							2	2
A0A287ARG2					4	2									4	2
A0A287ARI1	4	4	3	3	3	3	4	4	3	3	5	5			5	5
A0A287ARN9											5	3			5	3
A0A287ARU4					2	2	2	2			3	3			3	3
A0A287ARZ1	5	5			9	9	7	7	3	3	5	5			9	9
A0A287ARZ5			2	2	2	2	4	4	2	2	3	3			4	4
A0A287AS29	2	2	2	2	7	4	7	4			7	5			7	5
A0A287ASD0	4	4	4	4	6	6	7	7	3	3	7	7			7	7
A0A287ASK1			9	4					8	2	9	2			9	4
A0A287ASS9	2	2	2	2	5	5	2	2	2	2					5	5
A0A287ASV3	8	8	4	4	10	10	7	7	6	6	8	8			10	10
A0A287ASV9					2	2	3	3	3	3	2	2			3	3
A0A287ASX6	2	2					3	3	2	2					3	3
A0A287ASY8							2	2							2	2
A0A287ASZ5	5	4	6	5	5	4	5	4	5	4	6	5			6	5
A0A287AT18	6	6	4	4	6	6	5	5	4	4	6	6			6	6
A0A287AT21	9	9	8	8	10	10	11	11	6	6	10	10			11	11
A0A287AT39					3	3	2	2	3	3					3	3
A0A287AT82			2	2			2	2							2	2
A0A287ATD0	5	2													5	2
A0A287ATE4					2	2					3	3			3	3
A0A287ATJ5			2	2			2	2			2	2			2	2
A0A287ATT9	2	2													2	2
A0A287AU22					2	2					2	2			2	2
A0A287AU85	6	6			6	6	2	2			2	2			6	6
A0A287AUH4					2	2	2	2							2	2
A0A287AV07			2	2			3	3	3	3					3	3
A0A287AV47							3	3							3	3
A0A287AV98	4	4	2	2	5	5	7	7	3	3	5	5			7	7
A0A287AVF4					4	2									4	2
A0A287AVI6					3	3									3	3
A0A287AVQ0	13	6	11	5	14	4	12	4	12	4	13	3			14	6
A0A287AW71			5	5											5	5
A0A287AWH7	2	2			2	2	2	2							2	2
A0A287AWH8	2	2	2	2	3	3			2	2	2	2			3	3
A0A287AWK8	17	17	2	2	28	28	29	29	2	2	25	25			29	29
A0A287AWW1			3	2											3	2
A0A287AX39	4	4	4	4	4	4	3	3	3	3	4	4			4	4
A0A287AX59							2	2			2	2			2	2
A0A287AXA0							2	2							2	2
A0A287AXF5	17	17	13	13	23	23	15	15	13	13	18	18			23	23
A0A287AXJ7			2	2	2	2									2	2
A0A287AXL2	2	2			2	2									2	2
A0A287AXX0	4	4	2	2	8	8	4	4			4	4			8	8
A0A287AY28			2	2	2	2	2	2	3	3	2	2			3	3
A0A287AY31			2	2	3	3									3	3
A0A287AYJ0					3	2					2	2			3	2
A0A287AYL9					2	2	3	2							3	2
A0A287AYW3	4	4			7	7	4	4	3	3					7	7
A0A287AZ07			3	3											3	3
A0A287AZ25	2	2			3	3									3	3
A0A287AZ91	2	2	2	2	4	4	3	3	3	3	2	2			4	4
A0A287AZA7											3	2			3	2
A0A287AZB0	4	4			8	8	4	4			5	5			8	8
A0A287AZD8							2	2							2	2
A0A287AZF9							2	2			2	2			2	2
A0A287AZK2			2	2	3	3			3	3	3	3			3	3
A0A287AZU8							2	2							2	2
A0A287AZZ1			4	3	3	2									4	3
A0A287B006					2	2	2	2			2	2			2	2
A0A287B088	2	2			2	2	2	2	2	2					2	2
A0A287B0C3	4	4	2	2	4	4	6	6	5	5	2	2			6	6
A0A287B0C4							3	3							3	3
A0A287B0I6	3	3	2	2	2	2	3	3							3	3
A0A287B0P2							3	3							3	3
A0A287B0P4	2	2			5	5	2	2			3	3			5	5
A0A287B182							3	3							3	3
A0A287B186	4	4	2	2	5	5	5	5	5	5	8	7			8	7
A0A287B1I2			5	3	9	5									9	5
A0A287B1I6	3	3			2	2	2	2			2	2			3	3
A0A287B1K5					2	2									2	2
A0A287B1Q0	26	26	16	16	31	31	37	37	22	22	30	30			37	37
A0A287B1T7					5	5	6	6	4	4	6	6			6	6
A0A287B1V1	4	4	3	3	5	5	8	8	4	4	7	7			8	8
A0A287B231							2	2							2	2
A0A287B249					4	4					4	4			4	4
A0A287B250	3	3	2	2	6	6	4	4	2	2	3	3			6	6
A0A287B272	7	3	4	2	9	3	4	2			7	2			9	3
A0A287B2B4					5	5	2	2	4	4	2	2			5	5
A0A287B2G4	4	4	3	3	6	6	15	15	4	4	11	11			15	15
A0A287B2L4			3	2	4	3	3	2							4	3
A0A287B2N9							2	2							2	2
A0A287B311					2	2	3	3							3	3
A0A287B356	5	5	2	2	6	6	6	6	3	3	7	7			7	7
A0A287B364	10	9			14	13	13	12			13	12			14	13
A0A287B386	4	4	3	3	4	4	7	6	3	2	6	5			7	6
A0A287B3F4	2	2													2	2
A0A287B3K6	3	3			4	4	3	3			6	6			6	6
A0A287B3U6	2	2	2	2	6	6	4	4	2	2	3	3			6	6
A0A287B3W6	10	10	9	9	11	11	11	11	9	9	8	8			11	11
A0A287B401					4	4									4	4
A0A287B478	10	10	11	11			19	19	9	9	19	19			19	19
A0A287B4G4	4	4	4	4	6	5	5	5	3	3	5	4			6	5
A0A287B4J2	10	10	5	4	14	13	11	11	8	8	13	12			14	13
A0A287B4N8	2	2	3	3	2	2	2	2	3	3	2	2			3	3
A0A287B4P8	3	3	2	2	3	3	6	6			3	3			6	6
A0A287B4S0	3	3	3	3	5	5	4	4	2	2	5	5			5	5
A0A287B5G7			2	2	2	2	2	2	4	4					4	4
A0A287B5L2							2	2							2	2
A0A287B5M9			4	4	2	2			5	5					5	5
A0A287B5N7	5	2	6	3	11	6			6	2	5	3			11	6
A0A287B5Q4					3	3									3	3
A0A287B5Q7							4	4	2	2	3	3			4	4
A0A287B5T6	5	2			7	3	7	3	5	3	6	3			7	3
A0A287B5U9	14	14	7	7	18	18	16	16	11	11	16	16			18	18
A0A287B5V1	14	14	12	12	15	15	13	13	12	12	13	13			15	15
A0A287B5V2					3	3					3	3			3	3
A0A287B5W2			4	4					4	4					4	4
A0A287B5Z7							2	2							2	2
A0A287B626					4	4					3	3			4	4
A0A287B665	5	5	3	3	6	5	6	6	5	4	6	6			6	6
A0A287B6A9			2	2											2	2
A0A287B6J6	4	4	11	10	11	11	10	9	10	9	6	6			11	11
A0A287B6S5	10	4	10	6	15	9	12	8	11	6	13	7			15	9
A0A287B6U5					2	2									2	2
A0A287B6W8	3	3	2	2	3	3	7	7	4	4	2	2			7	7
A0A287B6X3			2	2	5	5	3	3							5	5
A0A287B742					4	4			2	2	2	2			4	4
A0A287B770			2	2	2	2					2	2			2	2
A0A287B7A0	3	3	4	4	5	5	5	5	4	4	3	3			5	5
A0A287B7J3					4	4									4	4
A0A287B7P2					3	2									3	2
A0A287B8G0	23	23	21	21	26	26	24	24	21	21	25	25			26	26
A0A287B8G2					2	2					2	2			2	2
A0A287B8R2	4	4	2	2	5	5	2	2	4	4	4	4			5	5
A0A287B8Z3					3	3	4	4			2	2			4	4
A0A287B929	2	2	2	2	6	6	7	7	4	4	7	7			7	7
A0A287B938							2	2							2	2
A0A287B959	4	2			4	2									4	2
A0A287B975			2	2	4	4									4	4
A0A287B9B0	2	2					2	2							2	2
A0A287B9B3					5	5					2	2			5	5
A0A287B9G2	2	2													2	2
A0A287B9H1	5	5	16	16	21	20	12	11	10	10	5	3			21	20
A0A287B9W3	8	8	10	10	26	26	19	19	6	6	12	12			26	26
A0A287B9Y1	9	9			9	9	11	11	2	2	12	12			12	12
A0A287B9Y7	2	2			2	2	2	2							2	2
A0A287B9Z2			2	2	2	2									2	2
A0A287BA12			3	3	2	2									3	3
A0A287BA78	4	4	3	3	5	5	5	5	4	4	5	5			5	5
A0A287BAQ0	2	2	3	3	2	2					4	4			4	4
A0A287BAY9	7	6	7	7	42	41	6	6	7	7	38	37			42	41
A0A287BBB5	3	3	2	2	4	4	4	4	2	2	4	3			4	4
A0A287BBC3					6	6					2	2			6	6
A0A287BBD0							2	2							2	2
A0A287BBE4	7	7	10	10	17	17	18	18	11	11	14	14			18	18
A0A287BBJ7			7	7	5	5	3	3	5	5	3	3			7	7
A0A287BBS8							4	4							4	4
A0A287BCF9											2	2			2	2
A0A287BCG9	7	7	5	5	7	7	8	8	6	6	7	7			8	8
A0A287BCJ5					2	2									2	2
A0A287BD00	10	4	10	3	10	3	11	4	11	4	10	2			11	4
A0A287BD81	2	2			5	4	3	3			4	3			5	4
A0A287BD93					3	3	2	2			2	2			3	3
A0A287BDJ1	4	3	7	6	3	2	3	2	5	4	4	4			7	6
A0A287BDL6	7	3	7	3	9	3	8	3	8	3	6	3			9	3
A0A287BDM0	2	2													2	2
A0A287BDP6	6	6	4	4	6	6	6	6	5	5	5	5			6	6
A0A287BDW0							2	2	2	2					2	2
A0A287BE06					3	3									3	3
A0A287BEC7	2	2					2	2	2	2					2	2
A0A287BER5	2	2	4	4	6	6	5	5	2	2	3	3			6	6
A0A287BES3					2	2									2	2
A0A287BET5					3	3	2	2			2	2			3	3
A0A287BEU1					2	2	3	2	3	2	2	2			3	2
A0A287BF30	2	2			2	2			2	2	3	3			3	3
A0A287BF71					4	4	3	3			2	2			4	4
A0A287BFF4			3	3					3	3					3	3
A0A287BFH0	2	2	9	9	3	3	5	5	7	7	2	2			9	9
A0A287BFP7			3	3	4	4	3	3							4	4
A0A287BG14	4	4	6	6	4	4	4	4	6	6	4	4			6	6
A0A287BG27	2	2					2	2			2	2			2	2
A0A287BG40					2	2	2	2			2	2			2	2
A0A287BG93	3	3			3	3	4	4	3	3					4	4
A0A287BGF1					3	3	2	2							3	3
A0A287BGP7	4	4	4	4	6	6	4	4	6	6	7	7			7	7
A0A287BGW5							2	2							2	2
A0A287BGY5					4	4	3	3							4	4
A0A287BH67					4	2									4	2
A0A287BH92	5	5	4	4	4	4	5	5	4	4	4	4			5	5
A0A287BHC9	3	3	3	3	11	11	2	2	4	4	5	5			11	11
A0A287BHE7	4	4	3	3	4	4	6	6	4	4	4	4			6	6
A0A287BHM4			2	2	3	3	5	5			4	4			5	5
A0A287BHP5			2	2	2	2									2	2
A0A287BHP7	4	4	2	2	7	7	5	5	3	3	3	3			7	7
A0A287BHQ2					3	3	4	2			4	3			4	3
A0A287BHV8							2	2							2	2
A0A287BHY1			2	2	4	4	2	2			3	3			4	4
A0A287BHY5					6	3									6	3
A0A287BI58	4	4			7	7	4	4			7	7			7	7
A0A287BIE8					3	3					2	2			3	3
A0A287BIL8	31	29	29	28	40	38	41	39	30	28	36	35			41	39
A0A287BIN1			3	3			2	2			2	2			3	3
A0A287BIV4	4	4	2	2	5	5	2	2	3	3	3	3			5	5
A0A287BIW1	2	2			4	4	4	4	2	2	2	2			4	4
A0A287BIY7	2	2			2	2	2	2							2	2
A0A287BJ42			3	3	2	2	3	3							3	3
A0A287BJH4	11	11	8	8	9	9	14	14	6	6	11	11			14	14
A0A287BJQ2							2	2			2	2			2	2
A0A287BJS1	6	6	7	7	9	9	9	9	4	4	8	8			9	9
A0A287BJV2	21	21	21	21	39	36	26	26	17	17	20	20			39	36
A0A287BKE2	2	2	3	3	3	3									3	3
A0A287BKR0	4	4	6	6	5	5	5	5	2	2	3	3			6	6
A0A287BKR2	2	2			11	10	9	8	5	5	11	10			11	10
A0A287BL05	7	5	6	4	10	5	5	4	5	2	6	4			10	5
A0A287BLB3	8	7	6	5	13	12	12	11	8	6	14	12			14	12
A0A287BLB5					2	2									2	2
A0A287BLE0	7	6	21	18	14	11	15	15	22	20	9	9			22	20
A0A287BLN4	8	5	7	4	8	5	9	7	6	4	7	4			9	7
A0A287BLP6	2	2	2	2	2	2	3	3							3	3
A0A287BLS0	2	2			4	4	2	2			2	2			4	4
A0A287BLV7	6	6	4	4	9	9	9	9	5	5	10	10			10	10
A0A287BM29											11	11			11	11
A0A287BM79					4	4			2	2					4	4
A0A287BMB6	6	5	4	3	5	4	7	6	5	4	5	4			7	6
A0A287BMH8					3	3	2	2							3	3
A0A287BMP7	9	9	8	8	12	12	11	11	9	9	10	10			12	12
A0A287BN36	6	3	6	4	5	3	4	2	6	4	3	2			6	4
A0A287BNB0							2	2							2	2
A0A287BNE4					2	2	3	3							3	3
A0A287BNK4							2	2			2	2			2	2
A0A287BNU5	5	2	5	3	5	3									5	3
A0A287BPC6	4	2	3	2	4	2	3	2	2	2	4	3			4	3
A0A287BPF3	3	3			3	3	3	3	2	2	4	4			4	4
A0A287BPH0	2	2			2	2	2	2	3	3	2	2			3	3
A0A287BPI1											2	2			2	2
A0A287BPI2	58	58	21	21	68	68	67	67	26	26	54	54			68	68
A0A287BPJ1			2	2			4	2	4	3	5	3			5	3
A0A287BPL8			4	4	3	3	2	2	2	2	3	3			4	4
A0A287BPN0					5	5			2	2	2	2			5	5
A0A287BPN2	9	3	10	3	10	3	11	4	9	2	11	3			11	4
A0A287BPP9	2	2	2	2	2	2	3	3	2	2	3	3			3	3
A0A287BPT5	4	4	3	3	6	6	7	7	4	4	5	5			7	7
A0A287BPU6					2	2									2	2
A0A287BPW4	8	8	7	7	16	16	14	14	7	7	12	12			16	16
A0A287BQ14					5	5	2	2			2	2			5	5
A0A287BQ72	4	4	3	3	5	5	5	5	4	4	5	5			5	5
A0A287BQ79	3	3			7	7	5	5	2	2	4	4			7	7
A0A287BQE7	8	8	5	5	8	8	5	5	4	4	8	8			8	8
A0A287BQN5					5	5					2	2			5	5
A0A287BQP1							2	2							2	2
A0A287BQP4	3	3	3	3	5	5	3	3	3	3	4	4			5	5
A0A287BQT2	5	5	6	6	5	5	7	7	5	5	7	7			7	7
A0A287BQU7	3	3	2	2	3	3	4	4			2	2			4	4
A0A287BQU9	19	15	20	17	20	16	14	10	17	14	16	12			20	17
A0A287BQW1	2	2													2	2
A0A287BQW3	4	4	4	4	4	4	5	5	2	2	3	3			5	5
A0A287BR32	7	7	3	3	6	6	4	4	2	2	4	4			7	7
A0A287BR84	21	21	12	12	23	23	23	23	16	16	19	19			23	23
A0A287BRA4	2	2			4	4	3	3	2	2	2	2			4	4
A0A287BRL8	4	4			6	6	3	3	3	3	3	3			6	6
A0A287BRP6			4	4	3	3	2	2	3	3	2	2			4	4
A0A287BRT0	3	3			4	4			2	2					4	4
A0A287BRT7	3	3	4	4	4	4	3	3	3	3	3	3			4	4
A0A287BS33	3	3	2	2	6	6	2	2			2	2			6	6
A0A287BS35									2	2					2	2
A0A287BSA8	4	4	3	3	6	6	6	6	5	5	6	6			6	6
A0A287BSC9	3	3	2	2			2	2	2	2					3	3
A0A287BSE8					2	2									2	2
A0A287BSL7	3	3			2	2	4	4							4	4
A0A287BSZ9	2	2			2	2									2	2
A0A287BTC2	8	8	5	5	10	10	7	7	5	5	6	6			10	10
A0A288CFV1	3	3	2	2	3	3	2	2			2	2			3	3
A0A288CFV5					29	27					30	30			30	30
A0A288CFW1					4	3					3	2			4	3
A0A288CG47					2	2					3	3			3	3
A0A2C9F348	8	8	6	6	11	11	6	6	5	5	9	9			11	11
A0A2C9F397	2	2	2	2					3	3	2	2			3	3
A0A2C9F3A3	4	4	5	5	6	6	6	6	5	5	6	6			6	6
A0A2C9F3A4			3	3	4	4	4	4			2	2			4	4
A0PFK5	3	2	4	3	5	3	4	3	3	2	3	2			5	3
A1IU54	2	2			4	4					3	3			4	4
A1XQT2	5	5	2	2	3	3	4	4			4	4			5	5
A1XQU1	3	3	3	3	3	3	4	4	2	2	4	4			4	4
A1XQU5	5	5	2	2	6	6	5	5	4	4	5	5			6	6
A5A761	2	2			3	3	4	4	2	2	5	4			5	4
A5A8V8							2	2							2	2
A5GFQ5					2	2									2	2
A5GFT9							3	3							3	3
A5GFX4									2	2					2	2
A5GFX6					5	2									5	2
A5GFX7					2	2									2	2
A5GFY8	11	11	11	11	14	14	14	14	11	11	10	10			14	14
A5GFZ5							2	2							2	2
A6M928	7	4	8	4	17	8	14	7	11	5	14	4			17	8
A6M930	7	4	6	2	13	4	12	5	8	2	12	2			13	5
A6M931	3	3	5	4	8	6	7	5	6	5					8	6
A6N8P5	4	4			5	5	5	5	2	2					5	5
A7TX82			2	2											2	2
A8U4R4	16	16	12	12	20	20	17	17	11	11	10	10			20	20
B0FWK6			2	2	3	3	4	4							4	4
B1PEY3	4	2	4	2	4	2	4	2	4	2	4	2			4	2
B2CCY7			3	3	5	5	4	4			2	2			5	5
B2MUB6			2	2											2	2
B2ZI35							3	3	4	4	2	2			4	4
B3VMR0	3	3	2	2	6	6	3	3	3	3	4	4			6	6
B5APU8					2	2			2	2					2	2
B5APV0	2	2			2	2			3	3					3	3
B5KFA0					8	8	7	7	2	2	5	5			8	8
B6CVD6	2	2	2	2	5	5	5	4	2	2	5	5			5	5
B6CVD7			3	3	3	2			3	3					3	3
B6VNT8			11	3	12	4	11	3	11	3	11	4			12	4
B7ZEQ3					2	2									2	2
B8XH67			2	2											2	2
B8XSJ0					2	2									2	2
B8Y648	2	2	2	2	4	4	3	3	2	2	4	4			4	4
B9TRW9			4	4	2	2			2	2	2	2			4	4
B9V4F0					7	2									7	2
B9ZSM8			2	2											2	2
C0LZL0			4	4	6	6			2	2	2	2			6	6
C0MHR2	27	27	22	22	42	42	41	41	30	30	32	32			42	42
C1PIG4	5	5	4	4	10	10	5	5	6	6	6	6			10	10
C3VML2			3	3					2	2					3	3
C3VVV8	6	6	6	6	6	6	6	6	5	5	5	5			6	6
C5H0C6							3	3	2	2	3	3			3	3
C6L245	4	4	2	2	4	4	3	3	3	3	2	2			4	4
D0G0C8	10	10	18	18	19	19	22	22	15	15	21	21			22	22
D0G0C9	7	7	8	8	9	9	7	7	8	8	6	6			9	9
D0G6R6	3	3							3	3					3	3
D0G6X4	3	3	2	2	5	5	2	2	3	3	2	2			5	5
D0PSF7							2	2							2	2
D0VWV4					2	2									2	2
D2SW95			9	9					13	13	14	14			14	14
D3K5N7	4	4	3	3	5	5	4	4	2	2	6	6			6	6
D6QST6	5	5	5	5	4	4	8	8	5	5	7	7			8	8
E0YLM4	2	2			6	6	4	4			5	5			6	6
E1CAJ6	10	10	6	6	14	14	14	14	9	9	11	11			14	14
E7EI18	3	3	7	6	4	3	5	5	7	7					7	7
E7EI20	3	3	4	4	6	6	5	5	6	6	8	8			8	8
F1REX9					4	4	2	2							4	4
F1RFD3	4	4			5	5	4	4							5	5
F1RFI1	8	8	8	8	14	14	14	14	9	9	9	9			14	14
F1RFI2					8	3	5	3			8	8			8	8
F1RFM7							2	2							2	2
F1RFQ7	8	8	5	5	8	8	8	8	5	5	7	7			8	8
F1RFV5	3	3	2	2	4	4	3	3	2	2	3	3			4	4
F1RFX9					2	2	2	2	3	3	2	2			3	3
F1RFY1	4	4	3	3	8	8	6	6	4	4	6	6			8	8
F1RG16			3	2	6	5	7	7	5	3	5	4			7	7
F1RG44					2	2									2	2
F1RGC0	5	5	2	2	4	4	6	6	3	3	6	6			6	6
F1RGC9			3	3	3	3	4	4	4	4	3	3			4	4
F1RGD9	2	2	2	2	6	6	3	3			3	3			6	6
F1RGE3					3	3	2	2							3	3
F1RGJ2	8	8	9	9	22	22	13	13	10	10	13	13			22	22
F1RGX4	4	4	4	4	9	9	4	4	5	5	8	8			9	9
F1RGY5					5	5					3	3			5	5
F1RGY8	5	5			4	3	7	7	2	2	6	6			7	7
F1RH60	2	2			10	7	3	3			3	3			10	7
F1RH78					3	3									3	3
F1RHC5	4	4	7	5	8	6	7	7	6	6	5	5			8	7
F1RHH8	4	4	6	6	7	7	12	12	3	3	3	3			12	12
F1RHJ2	7	6	5	4	8	7	10	10	5	5	9	8			10	10
F1RHM8	2	2	4	4	4	4	2	2	2	2	3	3			4	4
F1RHN3	3	3	4	4	3	3	3	3	3	3	3	3			4	4
F1RHU6	3	3	4	4	4	4	4	4	2	2	3	3			4	4
F1RHZ9	5	5			2	2	3	3			2	2			5	5
F1RI18	2	2	2	2	5	5	3	3	2	2	2	2			5	5
F1RI41							3	3	2	2	2	2			3	3
F1RIA7	2	2	3	3	2	2	4	4			2	2			4	4
F1RIE0	2	2			3	3	4	4			2	2			4	4
F1RIE2	8	8	4	4	8	8	6	6	7	7	6	6			8	8
F1RIF3					3	3	2	2							3	3
F1RIF8	2	2	3	3	6	6	4	4	5	5	4	4			6	6
F1RII7	7	7	8	8	11	6	11	11	8	8	11	6			11	11
F1RIJ5					2	2									2	2
F1RIP4	6	6	8	8	8	8	6	6	6	6	6	6			8	8
F1RIR7					2	2									2	2
F1RIY7			2	2											2	2
F1RJ01	3	2	3	3	5	4	6	4	2	2	7	5			7	5
F1RJ93	4	4	5	5	8	8	6	6	6	6	6	6			8	8
F1RJE4					4	4	2	2							4	4
F1RJI1	4	4			5	5	4	4			3	3			5	5
F1RJJ3	3	3			2	2					3	3			3	3
F1RJL2	2	2	2	2	3	3	4	4							4	4
F1RJM2	7	7	4	4	8	8	7	7	5	5	8	8			8	8
F1RJM8					2	2	4	4							4	4
F1RJN4	2	2	3	3	7	7	5	5	3	3	7	7			7	7
F1RJX8	19	19	5	5	28	28	27	27	14	14	24	24			28	28
F1RK74	3	3	2	2	5	5	5	5			6	6			6	6
F1RKG8	5	5	7	7	10	10	5	5	4	4	7	7			10	10
F1RKI3	2	2			4	4	4	4			2	2			4	4
F1RKJ9	2	2			4	4					2	2			4	4
F1RKK5							2	2			2	2			2	2
F1RKM0	16	14	17	12	26	21	19	15	17	12	18	14			26	21
F1RKR4					2	2					2	2			2	2
F1RKS3	3	3	2	2	5	5					4	4			5	5
F1RKY8	2	2	3	3	6	6	5	5	3	3	3	3			6	6
F1RKZ7					3	3	2	2							3	3
F1RL66	2	2			2	2	3	3	5	5	2	2			5	5
F1RLB6					7	7	3	3			3	3			7	7
F1RLG4							2	2			2	2			2	2
F1RLG5	4	4	2	2	7	7	4	4			3	3			7	7
F1RLQ2	25	24	28	26	31	29	29	27	30	28	26	24			31	29
F1RM03					4	4	3	3							4	4
F1RM08											2	2			2	2
F1RM15	6	6	4	4	6	6	9	9	2	2	3	3			9	9
F1RM25					2	2									2	2
F1RM45					4	4									4	4
F1RMA3	3	3	4	4	3	3	3	3	2	2	2	2			4	4
F1RMD6					2	2									2	2
F1RMH7					2	2			2	2					2	2
F1RMJ9	3	3			2	2	2	2			2	2			3	3
F1RMT5									2	2	3	3			3	3
F1RMZ8	5	5	5	5	7	7	8	8	4	4	7	7			8	8
F1RN05	4	4													4	4
F1RN10							2	2							2	2
F1RN44			2	2	4	4	2	2	2	2	3	3			4	4
F1RNA6	2	2	3	3	3	3	3	3	2	2	2	2			3	3
F1RNS2					3	3	2	2			2	2			3	3
F1RNU6					2	2									2	2
F1RNV8											2	2			2	2
F1RNW4			3	3	5	5									5	5
F1RNX2					5	5	2	2			4	4			5	5
F1RP04					3	3									3	3
F1RP05	2	2	4	4	5	5	4	4	3	3	4	4			5	5
F1RP34	3	3	2	2	2	2			2	2					3	3
F1RP44	9	9	8	8	13	13	11	11	11	11	12	12			13	13
F1RPB7					2	2			2	2					2	2
F1RPC8					3	3									3	3
F1RPD2	7	7	3	3	9	9	5	5	7	7	6	6			9	9
F1RPH0	16	16	15	15	23	23	22	22	14	14	17	17			23	23
F1RPL1			5	3			5	2	6	4					6	4
F1RPN4					2	2									2	2
F1RPQ3					3	3									3	3
F1RPX1					2	2									2	2
F1RPY3	2	2									2	2			2	2
F1RQ90	9	9	3	3	10	10	9	9	9	9	9	9			10	10
F1RQ91	11	11	12	12	14	14	13	13	12	12	13	13			14	14
F1RQC5	2	2			3	3	4	4			3	3			4	4
F1RQF6					2	2	2	2			2	2			2	2
F1RQI0					10	10					2	2			10	10
F1RQI1									2	2					2	2
F1RQM2					6	6	5	5			3	3			6	6
F1RQP0	6	6	2	2	7	7	6	6	4	4	5	5			7	7
F1RQR4			2	2											2	2
F1RQS5							2	2							2	2
F1RQU1					2	2									2	2
F1RQZ9	7	6	4	3	10	9	7	6	4	3	6	5			10	9
F1RR06					2	2									2	2
F1RR69	5	5	3	3	3	3	3	3	2	2	3	3			5	5
F1RR89			2	2	5	5	3	3	3	3	5	5			5	5
F1RRD6	3	3	6	6	8	8	2	2	6	6	4	4			8	8
F1RRF2	5	5			3	3	3	3	5	5	4	4			5	5
F1RRG9					2	2									2	2
F1RRJ4	6	6	6	6	13	13	9	9	9	9	9	9			13	13
F1RRM1	4	4			5	5	3	3			4	4			5	5
F1RRN1											2	2			2	2
F1RRY2	8	8	6	6	9	9	8	8	8	8	8	8			9	9
F1RS49	4	4	2	2	3	3	4	4	5	5	6	6			6	6
F1RSM2	2	2	3	3	3	3			2	2					3	3
F1RST0	2	2			2	2	3	2	4	3					4	3
F1RT28					7	7					2	2			7	7
F1RT67					2	2									2	2
F1RT87	5	5	2	2	7	7	6	6	4	4	5	5			7	7
F1RT96					2	2									2	2
F1RTA1			2	2					2	2					2	2
F1RTB6					2	2									2	2
F1RTH3	3	3	4	4	4	4	5	5	6	6	2	2			6	6
F1RTV6	2	2			5	5	4	4			3	3			5	5
F1RTY6	3	3			6	6									6	6
F1RU11					3	3	4	4			4	4			4	4
F1RU31					2	2									2	2
F1RU33	3	3	2	2	4	4	2	2	3	3	3	3			4	4
F1RU38	3	3	3	3	5	5	7	7	2	2	3	3			7	7
F1RUE0					2	2									2	2
F1RUH0					3	3					3	3			3	3
F1RUH5	2	2	3	3	4	4	2	2			4	4			4	4
F1RUK8	7	4	4	4	16	14	10	8	5	4	8	6			16	14
F1RUP0							2	2							2	2
F1RUP7					2	2	2	2							2	2
F1RUT1	4	4	2	2	6	6	6	6	2	2	6	6			6	6
F1RUV5							2	2							2	2
F1RVC9	8	7	5	4	9	8	8	7	7	6	7	6			9	8
F1RVN1	3	3	2	2	6	6	6	6	4	4	3	3			6	6
F1RVS8	2	2	2	2	4	4	2	2			2	2			4	4
F1RVY7					3	3					2	2			3	3
F1RW08	6	6	4	4	9	9	8	8	4	4	6	6			9	9
F1RW75	12	12	20	20	20	20	22	22	12	12	7	7			22	22
F1RWC5			2	2	2	2	3	3	5	5	3	3			5	5
F1RWD5					3	2									3	2
F1RWH1					3	3	3	3	2	2	3	2			3	3
F1RWH6	2	2			8	8	3	3			4	4			8	8
F1RWI8							2	2	2	2					2	2
F1RWJ5	11	11	9	9	13	13	10	10	5	5	11	11			13	13
F1RWJ6	6	6	9	9	8	8	11	11	7	7	10	10			11	11
F1RWM1									2	2	2	2			2	2
F1RWP0					2	2									2	2
F1RWS8			2	2	3	3	2	2							3	3
F1RWY0			2	2					2	2					2	2
F1RWY7	4	4	5	5	6	6	6	6	3	3	4	4			6	6
F1RWZ4					2	2	2	2							2	2
F1RX00					3	2									3	2
F1RX16	8	7	6	5	11	10	9	8	9	8	9	8			11	10
F1RX35					2	2					4	4			4	4
F1RX36					3	3					5	5			5	5
F1RX37											3	3			3	3
F1RX66					2	2									2	2
F1RX68	2	2	3	3	5	5	3	3	2	2					5	5
F1RX84	2	2			3	3	2	2	2	2	2	2			3	3
F1RXA7	4	4	2	2	5	5	4	4	4	4	5	5			5	5
F1RXC2	5	5	4	4	6	6	8	8	3	3	6	6			8	8
F1RXD5	2	2	2	2	2	2	2	2	3	3					3	3
F1RXR2	3	3			7	7	9	9	3	3	8	8			9	9
F1RY04	2	2			5	5	7	7			4	4			7	7
F1RY67					3	3									3	3
F1RY92	4	3	5	4	6	5	3	2	5	4	4	3			6	5
F1RYA3							3	3			3	3			3	3
F1RYA4	2	2			4	3	3	2							4	3
F1RYJ5					2	2									2	2
F1RYT3			3	3											3	3
F1RYU9	2	2	2	2	8	8	7	7	3	3	4	4			8	8
F1RYY8	3	3			4	4	3	3							4	4
F1RYZ0	4	4	2	2	6	6	4	4	3	3	5	5			6	6
F1RYZ1							2	2							2	2
F1RZ01	3	3			6	6	5	5	2	2	5	5			6	6
F1RZ02					6	3									6	3
F1RZ28	6	6	3	3	4	4	7	7	3	3	6	6			7	7
F1RZ71					3	3									3	3
F1RZK8			5	5							2	2			5	5
F1RZW9	2	2													2	2
F1RZX9					3	3									3	3
F1RZZ1					2	2	2	2							2	2
F1RZZ3	2	2					3	3							3	3
F1S031	2	2									2	2			2	2
F1S062			2	2	3	3			2	2	3	3			3	3
F1S0B9							3	3							3	3
F1S0C1	4	4	4	4	6	6	5	5	4	4	5	5			6	6
F1S0D8	2	2			3	3	2	2			2	2			3	3
F1S0D9	4	4	5	5	13	13	7	7	6	6	10	10			13	13
F1S0K1							8	2	5	2	7	2			8	2
F1S0N2	18	18	8	8	27	27	20	20	10	10	20	20			27	27
F1S0R4					2	2									2	2
F1S0R7	2	2			2	2	2	2							2	2
F1S0V3	7	7	15	15	14	14	4	4	10	10	8	8			15	15
F1S100					3	3									3	3
F1S108					2	2					3	3			3	3
F1S155	3	3			12	10	3	3	2	2	6	6			12	10
F1S179									3	3					3	3
F1S182	3	3			8	3									8	3
F1S187	5	3	5	4	4	2	4	3	4	4	3	2			5	4
F1S192			2	2	2	2									2	2
F1S1A8					5	5	3	3							5	5
F1S1D6					2	2	2	2							2	2
F1S1G0	3	3			7	7	8	8			6	6			8	8
F1S1K0							2	2							2	2
F1S1U5					2	2									2	2
F1S1V1	6	6	3	3	9	9	6	6	2	2	3	3			9	9
F1S1X3	4	3	2	2	7	7	8	8	5	5	5	5			8	8
F1S1X9			3	3	4	4	5	5			3	3			5	5
F1S210					4	4	2	2			2	2			4	4
F1S227									2	2					2	2
F1S232	8	8	9	9	11	11	13	13	11	11	11	11			13	13
F1S288											2	2			2	2
F1S297					3	3									3	3
F1S2A8	10	10	10	10	12	12	9	9	8	8	8	8			12	12
F1S2B6					2	2									2	2
F1S2E2	3	3	5	4	6	6			6	5					6	6
F1S2F6	5	5	7	7	6	6	8	8	4	4	8	8			8	8
F1S2G3	2	2	2	2			2	2	2	2					2	2
F1S2H7			6	6	6	6	5	4	6	5					6	6
F1S2J5											2	2			2	2
F1S2K3	2	2	2	2	2	2	2	2	2	2	2	2			2	2
F1S325							3	3							3	3
F1S340					4	4									4	4
F1S398	2	2			2	2									2	2
F1S3B0					2	2	2	2							2	2
F1S3C7	4	4	3	3	11	11	7	7	3	3	7	7			11	11
F1S3D5			4	4	8	8	6	6	3	3	5	5			8	8
F1S3E0	3	2	4	2	8	6	6	4	7	5	6	5			8	6
F1S3H1	6	6	6	6	15	15	17	17	9	9	11	11			17	17
F1S3H7	2	2	2	2	2	2	2	2			2	2			2	2
F1S3I3	3	3	2	2	4	4	4	4	2	2	3	3			4	4
F1S3U0	2	2			2	2	3	3			3	3			3	3
F1S3W0											4	4			4	4
F1S3Y7					2	2									2	2
F1S409					2	2					2	2			2	2
F1S418	2	2	4	4	4	4	4	4	4	4	2	2			4	4
F1S431	9	9	9	9	17	17	16	16	10	10	13	13			17	17
F1S432	2	2					2	2			2	2			2	2
F1S458	5	5	4	4	10	10	9	9	8	8	7	7			10	10
F1S4J0	2	2													2	2
F1S4K7	4	4			9	9	7	7	2	2	4	4			9	9
F1S4N2					2	2	2	2							2	2
F1S4P6	11	11	8	8	18	18	20	20	11	11	19	19			20	20
F1S4S1							3	3							3	3
F1S4X9			4	4	4	4	3	3	4	4	2	2			4	4
F1S4Y8	5	5	2	2	6	6	6	6	6	6	5	5			6	6
F1S4Y9	3	3	4	4	6	6	6	6	2	2	4	4			6	6
F1S543			2	2	2	2			2	2	3	3			3	3
F1S574	9	9	5	5			7	7	4	4	9	9			9	9
F1S593	3	3	2	2	9	9	3	3	3	3					9	9
F1S596	7	7	4	4	10	10	7	7	5	5	6	6			10	10
F1S5A8	6	6	6	6	10	10	5	5	2	2	5	5			10	10
F1S5G4							2	2							2	2
F1S5H7					2	2									2	2
F1S5J1			6	6	4	4			6	6	2	2			6	6
F1S5R9					2	2									2	2
F1S5Z2	4	4			6	6	8	8			6	6			8	8
F1S5Z3	5	5	6	6	7	7	10	10	6	6	12	12			12	12
F1S605	9	7	4	2	9	8	14	12	7	6	12	10			14	12
F1S663	2	2			3	3	3	3							3	3
F1S6B4					2	2									2	2
F1S6G4	2	2					3	3							3	3
F1S6K5			2	2	3	3	3	3	2	2	3	3			3	3
F1S6Q1							3	3	2	2					3	3
F1S6V4											3	3			3	3
F1S710					4	4	3	3			2	2			4	4
F1S754	3	3			6	6	9	9			6	6			9	9
F1S765	5	5	2	2	3	3	4	4	2	2	4	4			5	5
F1S7E0	2	2			4	4	4	4			3	3			4	4
F1S7J6	3	3	2	2	4	4	2	2	3	3	2	2			4	4
F1S814	3	3	4	4	4	4	10	10	5	5	3	3			10	10
F1S827	6	6	5	5	10	10	6	6	5	5	6	6			10	10
F1S852	2	2					2	2			2	2			2	2
F1S880					4	4	3	3			3	3			4	4
F1S8G6					2	2	2	2							2	2
F1S8P1	2	2					2	2							2	2
F1S8T1	6	6	3	3	7	7	7	7	4	4	5	5			7	7
F1S8Y5	6	6	10	10	10	10	10	10	9	9	9	9			10	10
F1S956					6	6			3	3					6	6
F1S982	10	10			19	19	20	20							20	20
F1S9A4	9	9	4	4	9	9	15	15	4	4	9	9			15	15
F1S9F3	3	3	2	2	4	4	2	2	2	2					4	4
F1S9I0					3	3					2	2			3	3
F1S9K1			2	2	3	3			3	3					3	3
F1S9K3					5	5	4	4			4	4			5	5
F1S9Q3	23	18	19	16	28	22	24	19	19	15	24	20			28	22
F1S9S5	4	3	3	2	7	5			4	2	6	4			7	5
F1SA24					3	3	2	2							3	3
F1SA50	24	24	23	23	30	30	22	22	24	24	25	25			30	30
F1SA74	11	11	5	5	16	16	16	16	8	8	13	13			16	16
F1SA98	10	5	8	4	12	8	9	4	11	5	11	5			12	8
F1SAB6			2	2					2	2					2	2
F1SAD1							2	2							2	2
F1SAE9					3	3	5	5							5	5
F1SAF0	3	3	4	4	5	5	3	3	3	3	4	4			5	5
F1SAI8	20	20	10	10	32	32	30	30	17	17	29	29			32	32
F1SAJ5	3	3	3	3	4	4			3	3	2	2			4	4
F1SAN6					2	2					2	2			2	2
F1SAP4	3	3			6	6	3	3			4	4			6	6
F1SAX3	17	17	15	15	20	20	14	14	10	10	14	14			20	20
F1SB09	3	3	2	2	7	7	5	5	2	2	4	4			7	7
F1SB33					2	2									2	2
F1SB42	14	11	15	11	21	15	16	11	12	10	17	14			21	15
F1SB53	3	3	2	2	9	9	7	7	3	3	6	6			9	9
F1SB63	9	9	10	10	11	11	7	7	8	8	9	9			11	11
F1SB67					2	2									2	2
F1SB81											2	2			2	2
F1SBH2	5	5	2	2	8	8	5	4	2	2	5	5			8	8
F1SC47	13	13	10	10	20	20	18	18	9	9	15	15			20	20
F1SC51					2	2	2	2			3	3			3	3
F1SCC7											6	5			6	5
F1SCC9					7	6					6	4			7	6
F1SCD1					3	2									3	2
F1SCF5			2	2			2	2	2	2	2	2			2	2
F1SCS1	9	9	8	8	8	8	9	9	8	8	8	8			9	9
F1SD45					2	2					2	2			2	2
F1SD66			4	4											4	4
F1SD78	4	4	2	2	4	4	5	5	2	2	6	6			6	6
F1SD87					3	3									3	3
F1SD97	3	3	2	2	8	8	5	5	3	3	4	4			8	8
F1SDE3					2	2	4	4	2	2					4	4
F1SDJ8					2	2			3	3					3	3
F1SDN2	5	5	5	5	12	12	10	10	7	7	10	10			12	12
F1SDN6			2	2											2	2
F1SDQ3	3	3			5	5	5	5	2	2	4	4			5	5
F1SDR7	9	3	7	2	7	2	10	4	9	2	11	4			11	4
F1SE06	2	2	2	2	2	2	2	2	2	2	2	2			2	2
F1SE16									2	2					2	2
F1SE26							3	2			2	2			3	2
F1SE73			2	2	2	2	2	2							2	2
F1SE83	2	2			4	4	4	4	2	2	3	3			4	4
F1SE85							2	2							2	2
F1SEC0	2	2					3	3							3	3
F1SED4					2	2									2	2
F1SEM2	7	7	4	4	9	9	13	13	6	6	9	9			13	13
F1SEN2	2	2	4	4	7	7	4	4	4	4					7	7
F1SEQ7	2	2	2	2	4	4	4	4	4	4	2	2			4	4
F1SEV8	6	6	5	5	7	7	9	9	5	5	7	7			9	9
F1SEX1			2	2											2	2
F1SF93							3	3							3	3
F1SFE4					2	2	2	2							2	2
F1SFF8	2	2	2	2	7	7	5	5	4	2	4	4			7	7
F1SFI5					4	4									4	4
F1SFI6					3	3					2	2			3	3
F1SFI7					8	8					7	7			8	8
F1SFJ8	4	4	3	3	5	5	5	5	3	3	4	4			5	5
F1SFL1			2	2			2	2	3	3					3	3
F1SFQ4	5	3	5	2	5	3	5	3			7	4			7	4
F1SFR1	2	2					2	2			2	2			2	2
F1SG41							2	2							2	2
F1SGC8							2	2							2	2
F1SGD2	2	2			5	5	2	2	2	2	2	2			5	5
F1SGD7					3	2			2	2	2	2			3	2
F1SGF1			2	2			2	2	3	3	2	2			3	3
F1SGG1	20	19	20	19	24	23	24	23	22	21	21	20			24	23
F1SGG3	7	5	8	6	8	5	7	5	3	3	8	5			8	6
F1SGG6	9	6	6	2	8	4	7	3			7	4			9	6
F1SGH5	2	2			4	4	4	4	2	2	2	2			4	4
F1SGM1	2	2	2	2	5	5	4	4	3	3	3	3			5	5
F1SGM3			2	2					2	2					2	2
F1SGN4					4	4									4	4
F1SGN5					2	2									2	2
F1SGN8	2	2	4	4	5	5	5	5	3	3	4	4			5	5
F1SGP8							4	4							4	4
F1SGR0	2	2			3	3			2	2					3	3
F1SGS6	3	3	3	3	5	5	3	3	2	2	5	5			5	5
F1SGS9	3	3	5	5	11	11	4	4	5	5	5	5			11	11
F1SGT3			2	2											2	2
F1SGX4	2	2			2	2					2	2			2	2
F1SH45	4	4			10	9	9	9	2	2	6	5			10	9
F1SH87					2	2									2	2
F1SHD6	2	2	2	2	4	4	5	5	4	4	3	3			5	5
F1SHL3					3	3									3	3
F1SHU0	3	3									2	2			3	3
F1SI09	3	3	2	2	6	6	3	3			6	6			6	6
F1SI55	3	3	2	2	7	7	6	6	3	3	4	4			7	7
F1SIA4			2	2	4	4			2	2	2	2			4	4
F1SIB1					3	3									3	3
F1SIE9			3	3					2	2					3	3
F1SII4	8	8	4	4	6	6	12	12	8	8	7	7			12	12
F1SIJ9	2	2			4	4	4	4			3	3			4	4
F1SIP0	2	2	2	2	6	6	3	3	3	3	4	4			6	6
F1SIS9					3	3	4	4	3	3					4	4
F1SIV3	4	4	5	5	7	7	5	5	3	3	6	6			7	7
F1SIX3					8	8	7	7							8	8
F1SIX7									2	2					2	2
F1SJ34	2	2	2	2	3	3	3	3	3	3	3	3			3	3
F1SJ91			2	2											2	2
F1SJB5					7	7					4	4			7	7
F1SJF9	2	2			4	4					2	2			4	4
F1SJJ5	12	12	8	8	15	15	13	13	12	12	11	11			15	15
F1SJK6			2	2			3	3			2	2			3	3
F1SJQ5			4	4	2	2	2	2	4	4	2	2			4	4
F1SJR5			2	2											2	2
F1SJY1	2	2	2	2											2	2
F1SJY6			2	2	7	7	3	3	2	2	4	4			7	7
F1SK00	9	9	8	8	9	9	10	9	6	6	10	10			10	10
F1SK45			4	4	5	5	9	9	4	4	5	5			9	9
F1SK86	10	10			14	14	14	14	4	4	12	12			14	14
F1SK95	2	2			3	3	2	2	3	3	2	2			3	3
F1SKC7	6	6			9	9	6	6	3	3	6	6			9	9
F1SKE6					2	2									2	2
F1SKF9	6	6	5	5	9	9	9	9	6	6	5	5			9	9
F1SKI5	4	4	4	4	6	6	7	7	7	7	2	2			7	7
F1SKJ1	38	34	47	36	69	54	48	45	57	46	47	37			69	54
F1SKJ5	4	4	3	3	8	8	7	7			4	4			8	8
F1SKK1					3	3	2	2			2	2			3	3
F1SKL8	2	2					4	4			3	3			4	4
F1SKY2	4	4			7	7	5	5	2	2	2	2			7	7
F1SKZ8			2	2	3	3	2	2			2	2			3	3
F1SL34					2	2									2	2
F1SL54	2	2	6	6	11	11	14	14	3	3	12	12			14	14
F1SL99	2	2	3	3	4	4	3	3			4	4			4	4
F1SLA7	2	2			9	9	5	5			7	7			9	9
F1SLD2	3	3	2	2	3	3	2	2	2	2	3	3			3	3
F1SLE3					2	2									2	2
F1SLF4					2	2									2	2
F1SLL6							2	2							2	2
F1SLR1							3	3							3	3
F1SLR5											2	2			2	2
F1SLR6							4	4	2	2					4	4
F1SLU6	6	6	2	2	5	5	8	8	3	3	5	5			8	8
F1SLX2					6	6					6	6			6	6
F1SLY7	3	3	3	3	4	4	4	4	2	2	4	4			4	4
F1SM17									2	2					2	2
F1SM56	2	2	2	2	3	3	3	3	3	3	2	2			3	3
F1SMB2	2	2			4	4	4	4	3	3	2	2			4	4
F1SMC0	3	3	4	4	12	12	4	4	3	3	6	6			12	12
F1SMF4			2	2											2	2
F1SMG3	3	3	8	8	6	6	7	7	6	6	5	5			8	8
F1SML4	23	23	15	15	29	29	31	31	19	19	22	22			31	31
F1SMR3	3	2			3	2									3	2
F1SMS8	6	6	5	5	9	9	4	4	4	4	9	9			9	9
F1SMV6	21	21	17	17	24	24	24	24	17	17	25	25			25	25
F1SMW9	2	2	3	3	9	9	4	4	3	3	5	5			9	9
F1SMX5											2	2			2	2
F1SMY1					2	2									2	2
F1SMZ6	5	5	2	2	6	6	6	6	4	4	6	6			6	6
F1SMZ7	12	12	13	13	16	16	17	17	16	16	13	13			17	17
F1SMZ9	3	3	5	5	8	8	7	7	7	7	7	7			8	8
F1SN05							2	2							2	2
F1SN58	3	3	2	2	4	4									4	4
F1SN67					2	2			2	2					2	2
F1SN68					12	12					12	12			12	12
F1SN71					3	3									3	3
F1SNK3			2	2			2	2	2	2	2	2			2	2
F1SNL7	2	2	4	4	4	4	3	3	2	2					4	4
F1SNT0	3	3			3	3	5	5			4	4			5	5
F1SNT8					5	5	2	2			2	2			5	5
F1SNV5	2	2					2	2							2	2
F1SNX8					3	3	2	2							3	3
F1SNZ6			2	2	3	3	4	4	4	4	4	4			4	4
F1SP18	5	5	5	5	12	12	6	6	6	6	7	7			12	12
F1SP32	4	3			7	5	8	6	3	2					8	6
F1SP93	6	6	5	5	9	9	5	5	7	7	3	3			9	9
F1SPF6	2	2			7	7	5	5	2	2	5	5			7	7
F1SPF9	10	9	7	6	17	17	17	17	11	10	15	15			17	17
F1SPG1	4	4	4	4	4	4	3	3	4	4	3	3			4	4
F1SPI1					2	2									2	2
F1SPJ5			2	2	2	2					3	3			3	3
F1SPM6	7	7	5	5	15	15	14	14	8	8	11	11			15	15
F1SPN1	5	5	2	2	4	4	5	5	4	4	5	5			5	5
F1SPP8	14	14	15	15	23	23	21	21	14	14	22	22			23	23
F1SPY4	2	2	2	2			4	4	2	2					4	4
F1SQ01	9	7	6	4	8	5	10	8	7	4	9	6			10	8
F1SQ09					4	4					6	6			6	6
F1SQ14	3	3					4	2	3	3	4	4			4	4
F1SQ16					5	5	8	8			3	3			8	8
F1SQ40					3	3									3	3
F1SQ44	3	3			5	5	2	2							5	5
F1SQ55					2	2	2	2	2	2	2	2			2	2
F1SQA9	2	2	2	2	2	2	3	3	2	2	3	3			3	3
F1SQD9					2	2									2	2
F1SQG6	2	2			2	2	2	2							2	2
F1SQN1	9	9	10	9	14	13	12	12	13	12	12	11			14	13
F1SQR4					3	3									3	3
F1SQR8	4	4	4	4	6	6	5	5	6	6	4	4			6	6
F1SQW6	2	2	3	3	3	3	4	4	2	2	5	5			5	5
F1SR05	6	5			5	4	7	5	5	3	4	3			7	5
F1SRB9	8	8	7	7	8	8	10	10	6	6	7	7			10	10
F1SRC5	12	2	11	2			21	2	16	2					21	2
F1SRE0							2	2							2	2
F1SRU2					2	2					2	2			2	2
F1SRV4	2	2			4	4	5	5			4	4			5	5
F1SS01					3	3	2	2							3	3
F1SS16					3	2	4	4			4	4			4	4
F1SS24					10	10					3	3			10	10
F1SS26					7	7									7	7
F1SSA6	5	4	8	3	16	10	6	4	6	2	9	3			16	10
F1SSB1	3	3	3	3	3	3	3	3	5	5					5	5
F1SSG1	3	3	2	2	4	4	3	3	2	2	4	4			4	4
F1SSG5	6	6	2	2	6	6	9	9	3	3	8	8			9	9
F1SSH7	3	2					4	2	4	2					4	2
F1SSH8	5	5	5	5	8	8	10	10	6	6	7	7			10	10
F1SSL6	5	5	5	5	5	5	3	3	4	4	3	3			5	5
F1SSN5	3	3	2	2	5	5	5	5	4	4	3	3			5	5
F1SSR4							2	2							2	2
F1ST04					2	2					2	2			2	2
F1ST43	4	4	3	3	5	5	6	5	4	4	6	6			6	6
F1ST49							2	2							2	2
F1ST73	2	2	3	3	7	7	4	4	4	4	5	5			7	7
F1ST78					2	2									2	2
F1ST81	3	3	3	3	11	11	3	3	2	2	3	3			11	11
F1STC5					7	6					5	5			7	6
F1STM4											7	2			7	2
F1SU06	8	8	5	5	11	11	8	8	6	6	7	7			11	11
F1SU12	5	5			7	7	7	7			6	6			7	7
F1SU22					2	2									2	2
F1SU53					6	4					4	4			6	4
F1SU72							2	2							2	2
F1SU78			2	2					2	2					2	2
F1SUB1							2	2							2	2
F1SUE3	7	7			6	6	11	11	2	2	7	7			11	11
F1SUE4					2	2									2	2
F1SUF6	5	5	4	4	12	12	16	16	3	3	12	12			16	16
F1SUG3							2	2							2	2
F1SUG4	2	2			2	2	3	3	2	2	2	2			3	3
F1SUG7	3	3	4	4	9	9	7	7	4	4	3	3			9	9
F1SUH2					2	2	3	3							3	3
F1SUP1	3	3			6	6	6	6	4	4					6	6
F1SUP2	2	2			4	4	3	3			2	2			4	4
F1SUV1					2	2			2	2					2	2
F1SUW2									4	4					4	4
F1SUW3					5	5									5	5
F1SUX4	14	14	5	5	33	33	19	19	5	5	26	26			33	33
F1SUZ2			2	2											2	2
F1SV14	6	3	6	2	10	4	7	2	5	3	7	3			10	4
F1SV40	2	2	2	2	5	5			2	2	2	2			5	5
F1SV47	3	3			2	2	4	4			5	5			5	5
F1SV59					2	2									2	2
F1SV90	4	4	3	3	6	6	8	8	5	5	8	8			8	8
F2Z4Y0					2	2					2	2			2	2
F2Z4Y1	7	3			9	5	8	4	7	2	9	5			9	5
F2Z4Y8	5	5	4	4	9	9	8	8	4	4	8	8			9	9
F2Z4Z1	10	5	10	6	11	6	10	5	11	5	12	7			12	7
F2Z4Z3									3	3					3	3
F2Z4Z8			5	3					4	2	8	4			8	4
F2Z501	6	6	3	3	5	5	5	5	6	6	5	5			6	6
F2Z505					4	4	5	5	3	3	4	4			5	5
F2Z512	4	4	4	4	5	5	5	5	4	4	5	5			5	5
F2Z530					2	2									2	2
F2Z536					3	3	2	2							3	3
F2Z543	12	12	10	10	14	14	13	13	12	12	13	13			14	14
F2Z545					2	2									2	2
F2Z553					3	3			2	2	2	2			3	3
F2Z554	5	5	6	6	7	7	7	7	4	4	8	8			8	8
F2Z557	9	7	5	2	16	10	13	9	8	5	11	8			16	10
F2Z558	8	4	9	6	8	5	9	5	9	4	9	4			9	6
F2Z565					13	3	9	2	10	2					13	3
F2Z567	7	7	4	4	7	7	9	9	6	6	9	9			9	9
F2Z568	2	2	2	2	4	4	4	4	2	2	5	5			5	5
F2Z572	3	3													3	3
F2Z594	4	4	7	7	9	8	4	4	4	4	7	6			9	8
F2Z5A8	2	2			2	2									2	2
F2Z5B4	10	9	9	8	13	12	10	9	8	7	10	9			13	12
F2Z5C0					2	2	2	2	2	2					2	2
F2Z5C7	12	12	10	10	15	15	14	14	11	11	14	14			15	15
F2Z5C8	4	4			2	2	4	4	2	2	3	3			4	4
F2Z5D2	4	4	7	7	4	4	5	5	6	6	3	3			7	7
F2Z5D4	6	2	8	3	11	6	6	2	7	2	6	3			11	6
F2Z5D8			2	2	3	3	2	2							3	3
F2Z5F1			2	2											2	2
F2Z5F2	7	5	5	3	5	3	5	3	6	4					7	5
F2Z5F3			2	2	5	5	2	2							5	5
F2Z5F5	4	4	4	4	6	6	5	5	3	3	6	6			6	6
F2Z5F9	2	2													2	2
F2Z5G2					5	5	3	3							5	5
F2Z5G5			3	3	5	5			5	5	5	5			5	5
F2Z5G9			2	2	2	2									2	2
F2Z5H3					2	2									2	2
F2Z5H6					2	2									2	2
F2Z5H8			2	2	2	2	3	2							3	2
F2Z5I5			2	2			2	2							2	2
F2Z5I7							2	2			2	2			2	2
F2Z5I8					6	2									6	2
F2Z5J1	5	5	5	4	10	9	6	5	4	3	5	4			10	9
F2Z5J5	2	2			2	2	2	2			2	2			2	2
F2Z5J9	5	5	6	6	7	7	6	6	4	4	6	6			7	7
F2Z5K2					4	4	2	2			3	3			4	4
F2Z5K5			11	3			14	3	14	3					14	3
F2Z5L7	4	4	3	3	7	7	3	3	4	4	3	3			7	7
F2Z5M2			2	2					2	2					2	2
F2Z5M9	4	4			8	8	5	5			8	8			8	8
F2Z5N0	2	2	3	3	7	7	4	4	2	2	4	4			7	7
F2Z5N5					8	8									8	8
F2Z5P0	2	2			2	2	3	3			3	3			3	3
F2Z5P9							2	2							2	2
F2Z5Q6			5	5	5	3	4	2			6	4			6	5
F2Z5Q9							2	2							2	2
F2Z5R2	2	2			2	2	3	3							3	3
F2Z5R6	10	10	8	8	15	15	10	10	8	8	12	12			15	15
F2Z5T3			2	2	2	2					2	2			2	2
F2Z5V0	6	6	3	3	11	11	8	8	6	6	6	6			11	11
F2Z5V2					2	2									2	2
F2Z5V3			2	2	3	3	4	4			2	2			4	4
F2Z5W4	5	5	6	5	6	5	7	6	5	4	6	5			7	6
F6PVY0	3	3	3	3	5	5	4	4			5	5			5	5
F6PYW2	10	3	8	2	10	3	10	4	6	3	10	3			10	4
F6Q1M2	8	8	4	4	15	15	14	14	9	9	13	13			15	15
F6Q1W0	13	12	5	5	13	12	15	14	11	10	14	13			15	14
F6Q5P0	6	6	5	5	8	8	8	8	5	5	9	9			9	9
F6QA08	21	21	15	15	30	30	28	28	19	19	28	28			30	30
F6QA36					2	2	3	3	2	2	2	2			3	3
F6QAE4											2	2			2	2
G9F6X8	24	24	15	15	31	31	31	31	20	20	26	26			31	31
I3L5P4					2	2									2	2
I3L5T3	5	5	3	3	7	7	9	9	4	4	6	6			9	9
I3L5X7					2	2									2	2
I3L650	3	3	4	4	7	7	3	3	4	4	6	6			7	7
I3L677					2	2	2	2							2	2
I3L6D7					2	2	2	2							2	2
I3L6J1							2	2	2	2					2	2
I3L704					2	2									2	2
I3L712					3	3									3	3
I3L762					2	2					2	2			2	2
I3L7B7					3	3	3	3							3	3
I3L7E5	2	2			6	6	6	6							6	6
I3L7P7	3	3	3	3	3	3	3	3	2	2	2	2			3	3
I3L7T4					5	5	3	3			5	5			5	5
I3L7Y1	6	6	5	5			8	8	7	7	6	6			8	8
I3L7Z3							2	2							2	2
I3L7Z6									2	2					2	2
I3L804	12	12	4	4	21	21	13	13	5	5	10	10			21	21
I3L813	4	4			5	5	4	4	2	2	5	5			5	5
I3L8I5											2	2			2	2
I3L8K4	2	2	2	2	5	5			2	2	2	2			5	5
I3L920	3	3			4	4			2	2	2	2			4	4
I3L995	8	8	6	6	8	8	12	12	7	7	8	8			12	12
I3L9C8					3	3									3	3
I3L9F5			2	2	7	7	2	2	2	2	2	2			7	7
I3L9F7			2	2											2	2
I3L9I6					2	2	4	4			3	3			4	4
I3L9J4	7	7	6	6	9	9	11	11	8	8	6	6			11	11
I3L9K5			2	2	2	2			2	2	2	2			2	2
I3L9N5	2	2	2	2	5	5	3	3	2	2	2	2			5	5
I3L9V2	6	6	5	5	11	11	8	8	4	4	9	9			11	11
I3LA48					2	2	3	3							3	3
I3LAB6	3	3	4	4	5	5	3	3	3	3	2	2			5	5
I3LAH9									2	2					2	2
I3LB10	2	2													2	2
I3LB64	4	4	3	3	4	4	7	7	2	2	4	4			7	7
I3LB80					3	3	2	2	2	2					3	3
I3LBB2	8	8	2	2	8	8	5	5	4	4	6	6			8	8
I3LBK9	6	6			8	8	13	13	2	2	9	9			13	13
I3LC07	3	3			3	3					2	2			3	3
I3LC09									2	2					2	2
I3LC73	2	2	6	6	10	10	3	3	7	7	2	2			10	10
I3LC77	2	2	2	2	6	6	5	5			4	4			6	6
I3LC92					4	4	2	2							4	4
I3LCA2	11	11	7	7	18	18	12	12	9	9	11	11			18	18
I3LCI2	4	4	3	3	9	9	6	6	4	4	7	7			9	9
I3LCK3					3	3			2	2					3	3
I3LCP8					3	2									3	2
I3LCU9	2	2	2	2	2	2	2	2	2	2					2	2
I3LD13	7	7	4	4	9	9	7	7	4	4	7	7			9	9
I3LD43	4	4			9	9	8	8	4	4	7	7			9	9
I3LD72			3	3	5	5			2	2					5	5
I3LD74									3	3					3	3
I3LDA5			2	2	3	3									3	3
I3LDC1	4	4			6	6	2	2			2	2			6	6
I3LDC3	2	2			2	2					3	3			3	3
I3LDC7	8	8	6	6	7	7	7	6	9	9	5	5			9	9
I3LDH3	4	4	2	2	11	11	4	4			7	7			11	11
I3LDM7					3	3	4	4			2	2			4	4
I3LDR9					3	3					2	2			3	3
I3LDS3	9	4	6	2	12	6	9	3			10	5			12	6
I3LDY2									2	2					2	2
I3LE99							2	2							2	2
I3LEC2	5	3			7	5	7	5	4	2	9	6			9	6
I3LEF8			2	2			2	2	3	3					3	3
I3LEH4	2	2	5	5	9	8	6	6	4	4	7	6			9	8
I3LEI1	2	2	2	2	3	3	2	2			2	2			3	3
I3LEI8					2	2									2	2
I3LER5	3	3	3	3	2	2	3	3	4	4	3	3			4	4
I3LEY2			4	4	8	8	5	5	3	3	2	2			8	8
I3LF36	3	3			2	2	2	2	2	2	3	3			3	3
I3LFE8	3	3													3	3
I3LFH1					3	3					2	2			3	3
I3LFV4			3	2	4	4	4	4	3	3	4	3			4	4
I3LFX8			3	3	2	2									3	3
I3LG73					4	4			3	3					4	4
I3LGD6							2	2							2	2
I3LGH6					2	2									2	2
I3LGI8					2	2									2	2
I3LGP4											2	2			2	2
I3LGT3			2	2											2	2
I3LH62					2	2									2	2
I3LHB2							6	6							6	6
I3LHC8							3	3	3	3	2	2			3	3
I3LHM3			5	5	4	4	3	3	5	5	2	2			5	5
I3LHS5					3	3					2	2			3	3
I3LHS7	2	2	2	2	4	4	5	5	2	2	2	2			5	5
I3LI05					3	3	3	3							3	3
I3LI59	3	3	2	2	4	4	3	3	3	3	2	2			4	4
I3LIA4					2	2	3	3							3	3
I3LII3	27	26	24	23	33	32	28	27	25	24	33	32			33	32
I3LIM2	3	3	2	2	11	11	7	7	3	3	5	5			11	11
I3LIN5					2	2	3	3			3	3			3	3
I3LIX0	2	2			2	2									2	2
I3LIX4							2	2							2	2
I3LJ48	2	2					2	2	2	2					2	2
I3LJ52	5	5	5	5	6	6	7	7	4	4	6	6			7	7
I3LJ73					2	2					2	2			2	2
I3LJ78					2	2									2	2
I3LJ87	6	6	9	9	11	11	9	9	7	7	10	10			11	11
I3LJB6					2	2	5	5							5	5
I3LJE2			5	5	9	8	4	4	4	4	5	5			9	8
I3LJI1	3	3			6	6	3	3			3	3			6	6
I3LJT9											2	2			2	2
I3LJY8			2	2	5	5	5	5	5	5	4	4			5	5
I3LK68			3	2					3	2					3	2
I3LK71	6	6	5	5	9	9	9	9	4	4	7	7			9	9
I3LKM9					2	2									2	2
I3LKT8	4	4	3	3	3	3	4	2							4	4
I3LL97	2	2	2	2	5	5									5	5
I3LLD6					2	2	2	2			2	2			2	2
I3LLK1			2	2	2	2			2	2	2	2			2	2
I3LLQ8							3	3	2	2					3	3
I3LLT2	2	2			7	7	4	4	2	2					7	7
I3LLU0	8	8	3	3	10	10	10	10	3	3	11	11			11	11
I3LLW0					2	2									2	2
I3LLY3	10	5	11	4	20	12	18	12	14	5	13	6			20	12
I3LLY4							2	2							2	2
I3LM80	2	2	2	2	2	2	2	2			2	2			2	2
I3LM93	3	3	2	2	4	4			2	2					4	4
I3LM94			3	3					3	3					3	3
I3LMK2							2	2			2	2			2	2
I3LN42					5	5					2	2			5	5
I3LN50							2	2							2	2
I3LN84					2	2									2	2
I3LNG8	17	17	13	13	26	26	22	22	14	14	17	17			26	26
I3LNK5	4	4	4	4	7	7	4	4	4	4	6	6			7	7
I3LP02	4	4	5	5	5	5	8	8	6	6	5	5			8	8
I3LP11	3	3			5	5	4	4	3	3	2	2			5	5
I3LP41	12	12	10	10	12	12	15	15	10	10	13	13			15	15
I3LP78	6	6			8	8	6	6	5	5	6	6			8	8
I3LPB5									2	2					2	2
I3LPB8	12	12	5	5	18	18	15	15	7	7	17	17			18	18
I3LPH5			2	2											2	2
I3LPL7	4	4	5	5	8	8	4	4	2	2	4	4			8	8
I3LPP4	7	7	6	6	11	11	12	12	9	9	8	8			12	12
I3LQ57					4	4	3	3			2	2			4	4
I3LQ79			4	4	6	6	4	4	2	2	5	5			6	6
I3LQ84	2	2	12	12	4	4	2	2	11	11					12	12
I3LQD3			3	3					3	3					3	3
I3LQH7			2	2	6	6	2	2			3	3			6	6
I3LQN4	7	7	8	8	10	10	11	11	7	7	9	9			11	11
I3LQS0	12	12	13	13	16	16	15	15	13	13	17	17			17	17
I3LQS7							2	2							2	2
I3LR20					3	3									3	3
I3LR30			2	2											2	2
I3LR32	7	7	8	7	17	16	15	15	8	7	10	9			17	16
I3LR51					3	3	2	2	3	3	2	2			3	3
I3LR66					3	3			2	2	3	3			3	3
I3LR86	3	3			8	8	4	4							8	8
I3LRD5	4	4	5	5	5	5	5	5			2	2			5	5
I3LRP1					6	6	3	3			2	2			6	6
I3LRR4					3	3	3	3			3	3			3	3
I3LS60	6	6	2	2	8	8	7	7	2	2	8	8			8	8
I3LS73					2	2					2	2			2	2
I3LS94					4	4	2	2							4	4
I3LSA5					13	13									13	13
I3LSD3	9	9	7	7	7	7	10	10	8	8	9	9			10	10
I3LSK5	4	4	7	5	7	5	4	2	5	3	8	4			8	5
I3LSP1									2	2					2	2
I3LSU1	9	8	8	7	10	9	11	10	9	8	10	9			11	10
I3LSZ5			4	4											4	4
I3LTC6					4	4									4	4
I3LTK9	18	18	9	9	17	17	21	21	13	13	19	19			21	21
I3LTW0	2	2	2	2	2	2	2	2	2	2	2	2			2	2
I3LU04	2	2	2	2	2	2			2	2					2	2
I3LU51			2	2	3	3	4	4			2	2			4	4
I3LUI5							2	2							2	2
I3LUM8	5	5	2	2	10	10	4	4	3	3	8	8			10	10
I3LUM9											3	3			3	3
I3LUP1	2	2			4	4	4	4			2	2			4	4
I3LUR5							3	2							3	2
I3LUR7	5	5	19	19	16	16	4	4	21	21	10	10			21	21
I3LUV4							2	2							2	2
I3LUV5											2	2			2	2
I3LV17	3	3	3	3	2	2									3	3
I3LV50	3	3			3	3	3	3	2	2	3	3			3	3
I3LV99			6	2	8	2	5	4	6	2					8	4
I3LVB8							2	2							2	2
I3LVF5	7	7	6	6	12	12	11	11	7	7	9	9			12	12
I3LVS7	5	5	4	2	7	2	6	2	4	4	5	2			7	5
I3W8V7	4	4	5	5	4	4	4	4	4	4	4	4			5	5
I7KJP5					3	3	2	2			2	2			3	3
J9JIK8					2	2	2	2							2	2
J9JIM2									2	2					2	2
K4P7U5	2	2			3	3									3	3
K7GK90	3	3			3	3	3	3			3	3			3	3
K7GKA5					3	3	2	2			3	3			3	3
K7GKD3					5	3	4	3	2	2	2	2			5	3
K7GKJ5			4	3	5	3			6	6	4	4			6	6
K7GL45					2	2									2	2
K7GL74							2	2			3	3			3	3
K7GLP9			4	4			3	3	2	2	2	2			4	4
K7GLT8	16	16	16	16	19	19	19	19	18	18	17	17			19	19
K7GLU6					3	3									3	3
K7GM40					20	20					15	15			20	20
K7GMF9	9	9	10	10	6	6	9	9	12	12	6	6			12	12
K7GN67	4	4	2	2	2	2	5	5	2	2	3	3			5	5
K7GND3	19	19	14	14	32	32	21	21	16	16	18	18			32	32
K7GNL4	2	2	2	2	4	4	7	7	3	3	4	4			7	7
K7GNY7	7	7	8	8	9	9	8	8	6	6	4	4			9	9
K7GNY9							2	2							2	2
K7GNZ3			2	2	4	4	2	2			2	2			4	4
K7GP28	3	3	4	4	7	7	7	7	2	2	5	5			7	7
K7GP99	12	12	8	8	17	17	11	11	8	8	13	13			17	17
K7GQL2					2	2									2	2
K7GQS5	2	2			3	3									3	3
K7GRY0	13	13	15	15	19	19	15	15	11	11	14	14			19	19
K7GS49	4	4	5	5	5	5	5	5	5	5	5	5			5	5
K7GSE5					2	2	3	3			2	2			3	3
K7GT00					20	20					8	8			20	20
K7GT68	2	2			2	2					4	4			4	4
K7N7E7					2	2	4	4							4	4
K9IVF7					3	3	2	2			2	2			3	3
K9IVK6											2	2			2	2
K9IVR7	4	4	5	5	3	3	3	3	3	3	2	2			5	5
K9IVV3	2	2													2	2
K9J4V0	6	6	4	4	8	8	8	8	5	5	6	6			8	8
K9J6J2			4	4	5	5			3	3					5	5
K9J6K2					5	5	2	2							5	5
M3TYC1	3	3	3	3	11	11	11	11	4	4	7	7			11	11
M3TYJ4					8	8									8	8
M3TYR7	2	2	2	2	3	3					2	2			3	3
M3TYW5	2	2	2	2	7	7	5	5	2	2	2	2			7	7
M3UZ00					3	3	2	2							3	3
M3UZ42	2	2			4	4	3	3			4	4			4	4
M3UZ63					2	2	3	3							3	3
M3V815	7	3	7	2	11	6	8	4	8	3	5	2			11	6
M3V855							2	2							2	2
M3VJZ7	3	3	6	6	4	4	3	3			4	4			6	6
M3VK02	2	2			4	4	4	4							4	4
O02705	17	11	16	10	34	19	26	18	21	13	29	16			34	19
O18831											2	2			2	2
O79876	2	2					2	2							2	2
O97788					2	2									2	2
P00172	5	5	4	4	5	5	5	5	4	4	4	4			5	5
P00339	3	2	8	7	11	10	5	3	11	9	5	4			11	10
P00348	14	14	8	8	11	11	11	11	9	9	11	11			14	14
P00355	12	12	15	15	16	16	13	13	11	11	15	15			16	16
P00377					3	3					2	2			3	3
P00503	3	3	2	2	6	6	6	6	3	3	4	4			6	6
P00506	9	9	10	10	13	13	9	9	11	11	10	10			13	13
P00571	6	6	3	3	7	7	8	8	6	6	5	5			8	8
P00636	2	2			2	2	5	5	2	2	5	5			5	5
P00761	5	5			5	5	5	5			5	5			5	5
P00889	4	4	4	4	7	7	4	4	4	4	3	3			7	7
P01274	6	6	5	5	6	6	4	4	5	5	3	3			6	6
P02540	6	2	10	5	11	6			9	5					11	6
P02543	14	9	24	18	35	27	22	18	21	16	26	22			35	27
P02550			16	2	18	2			17	2	15	2			18	2
P02703	5	5	4	4	4	4	5	5	4	4	5	5			5	5
P04178	5	5	4	4	5	5	4	4	5	5	5	5			5	5
P04366	2	2									4	4			4	4
P04404					15	3	14	14	7	7	9	9			15	14
P04574					3	3	2	2							3	3
P05027			3	3	4	4	3	3	2	2					4	4
P08059	5	5	11	11	8	8	8	8	9	9	5	5			11	11
P08132	12	12	13	13	15	15	13	13	15	14	12	12			15	15
P09954	15	15	13	13	16	16	17	17	15	15	17	17			17	17
P0C5I2	3	3	2	2	2	2	3	3	2	2	2	2			3	3
P10668	6	5	8	7	11	10	10	9	10	9	9	8			11	10
P10775	5	5	3	3	13	13	3	3	2	2	9	9			13	13
P11607	12	12	4	4	18	18	13	13	6	6	15	15			18	18
P11708	10	10	7	7	13	13	10	10	9	9	10	10			13	13
P12026	2	2			2	2	3	3			2	2			3	3
P12309					4	4	4	4			4	4			4	4
P14632					6	4									6	4
P18137					3	3									3	3
P19205	2	2													2	2
P20305			6	6	10	10	4	4	7	7	7	7			10	10
P23687	9	9	6	6	10	10	9	9	6	6	8	8			10	10
P26234	23	23	27	27	33	33	31	31	24	24	26	26			33	33
P27917					3	3					2	2			3	3
P28491	20	20	15	15	21	21	21	21	15	15	18	18			21	21
P29797					3	2									3	2
P31950							2	2	2	2	2	2			2	2
P35750	6	6	8	8	9	9	6	6	4	4	6	6			9	9
P36968	2	2			2	2	4	4			3	3			4	4
P37111	2	2			5	5	6	6			3	3			6	6
P41367					4	4	3	3							4	4
P42639							8	4							8	4
P46405	2	2	3	3	7	7	5	5	3	3	5	5			7	7
P47787			2	2					3	3					3	3
P47788							3	3			2	2			3	3
P49171					2	2	2	2							2	2
P49666	2	2			3	3	3	3	3	3	3	3			3	3
P50390					3	3									3	3
P50441	13	13	10	10	19	19	20	20	14	14	16	16			20	20
P50447					9	9					8	8			9	9
P51525					2	2									2	2
P51781			2	2											2	2
P54612	5	5	4	4	11	11	8	8	8	8	7	7			11	11
P55944	2	2	2	2											2	2
P59083	5	5	4	4	7	7	5	5	3	3	4	4			7	7
P60662	6	6	7	7	8	8	8	8	7	7	7	7			8	8
P60982			3	2	4	3					3	2			4	3
P61288	2	2	3	3	6	6	3	3	3	3	3	3			6	6
P61291					2	2	3	3							3	3
P62197	4	4	6	5	11	10	7	6	4	3	5	4			11	10
P62272	5	5	3	3	5	5	4	4	5	5	5	5			5	5
P62802	7	7	7	7	8	8	7	7	8	8	7	7			8	8
P62831	5	5	3	3	6	6	4	4	4	4	4	4			6	6
P62844	2	2			4	4	3	3	2	2	4	4			4	4
P62895	5	5			5	5									5	5
P62901	5	5	4	4	6	6	6	6	5	5	6	6			6	6
P62936	6	6	5	5	7	7	6	6	6	6	6	6			7	7
P63053	2	2	3	3					4	4					4	4
P63221	2	2	2	2	4	4	3	3	2	2	2	2			4	4
P63246	11	11	7	7	11	11	12	12	9	9	13	13			13	13
P67776											4	4			4	4
P67937	8	5	10	8	13	9	6	2	9	6	7	4			13	9
P67985	3	3			3	3	3	3	2	2	3	3			3	3
P68211			2	2			2	2							2	2
P79274					2	2									2	2
P79303	6	6	5	5					6	6	7	7			7	7
P79307			2	2											2	2
P79379	3	2			2	2									3	2
P79381	6	6	6	6	8	8	3	3	2	2					8	8
P79384			2	2											2	2
P79403					20	20									20	20
P80021	17	17	15	15	24	24	20	20	17	17	20	20			24	24
P81405	3	3	2	2	3	2	3	2			3	2			3	3
P81693											2	2			2	2
P82460	2	2	2	2	3	3			3	3	2	2			3	3
Q007T2	4	4	6	6	7	6	5	5	3	3	7	6			7	6
Q02038	2	2	3	3	5	5	2	2	2	2	2	2			5	5
Q06A96					2	2									2	2
Q06A97	6	6	4	4	7	7	4	4	3	3	6	6			7	7
Q06A98	4	4	4	4	4	4	2	2	3	3	3	3			4	4
Q06AA0	4	3	5	5	5	3	7	6	3	2	6	6			7	6
Q06AA4	4	3			3	3	2	2	2	2	3	3			4	3
Q06AA7	2	2			4	4					3	3			4	4
Q06AB2							2	2			2	2			2	2
Q06AB3			2	2							2	2			2	2
Q06AS6					6	2									6	2
Q06AS8							3	3			4	3			4	3
Q06AU6			4	2	4	2	4	2	4	2	3	2			4	2
Q0PM28					2	2									2	2
Q0QF01	6	6	7	7	14	14	11	11	8	8	10	10			14	14
Q0R678	10	10	9	9	11	11	5	5	7	7	8	8			11	11
Q0Z8U2	10	10	9	9	15	15	16	16	8	8	11	11			16	16
Q19QT8	9	9	6	6	10	10	9	9	8	8	9	9			10	10
Q19S50			3	3	2	2			2	2					3	3
Q1G1K7					3	3	4	4			2	2			4	4
Q1W0Y2							2	2							2	2
Q28960	2	2	2	2	4	4					2	2			4	4
Q29036					2	2	2	2			2	2			2	2
Q29092	40	28	31	30	40	30	47	45	33	32	46	34			47	45
Q29122							3	3							3	3
Q29195	7	7	6	6	8	8	7	7	7	7	7	7			8	8
Q29201	7	7	5	5	10	10	7	7	9	9	11	11			11	11
Q29205	3	3	4	4	4	4					3	3			4	4
Q29214	10	10	7	7	10	10	9	9	10	10	10	10			10	10
Q29221	3	2			5	3	3	2	3	2	3	2			5	3
Q29223	6	6	3	3	6	6	5	5	4	4	6	6			6	6
Q29261	9	9	5	5	22	22	19	19	8	8	16	16			22	22
Q29290									2	2					2	2
Q29307	3	3							3	3	2	2			3	3
Q29361	3	3	3	3	5	5	3	3	3	3	3	3			5	5
Q29381			4	4					4	4					4	4
Q29387	8	8	4	4	10	10	12	12	10	10	9	9			12	12
Q29549			10	10	3	3			12	12	2	2			12	12
Q29551							2	2							2	2
Q29554	13	13	12	12	19	19	20	20	15	15	17	17			20	20
Q2EN76	5	4	5	5	7	3	8	4	7	4	7	5			8	5
Q2EN77							2	2							2	2
Q2MJK3			2	2					2	2					2	2
Q2QLE3	2	2	2	2	6	6	8	8	2	2	5	5			8	8
Q2XQV4	9	9	8	8	11	11	14	12	10	10	7	7			14	12
Q2YGT9	9	9	7	7	11	11	9	9	8	8	10	10			11	11
Q3HUX1			2	2											2	2
Q3YLA6	3	3	6	6	8	8	8	8	7	7	9	9			9	9
Q45FY6					2	2	2	2			2	2			2	2
Q4GWZ2	7	7	4	4	7	7	8	8	4	4	7	7			8	8
Q4LE85							2	2			3	2			3	2
Q52NJ3	5	4	5	3	5	3	5	3	4	4	3	2			5	4
Q52NJ4					4	4			2	2	2	2			4	4
Q52NJ5			2	2	3	3	3	3	3	3	3	3			3	3
Q56P20	6	3			7	3					5	2			7	3
Q56VC2							2	2							2	2
Q5D144					2	2	2	2	3	3					3	3
Q5DT24			2	2			3	3			2	2			3	3
Q5PYH3							4	2							4	2
Q5S1U1	2	2	3	3	6	6	3	3	3	3	5	5			6	6
Q5S3G4					2	2	2	2							2	2
Q66X52	2	2													2	2
Q684M6	3	3	3	3	3	3	4	4	3	3					4	4
Q69GF7	2	2	2	2	3	3	4	4	2	2	3	3			4	4
Q6DUB7			4	4	4	4	4	4							4	4
Q6J1I8					2	2									2	2
Q6QAP7	2	2			4	4	4	4	2	2	4	4			4	4
Q6QAQ1	17	8	17	9	17	9	17	9	16	8	16	9			17	9
Q6QAT0	2	2	2	2	3	3	4	4			4	4			4	4
Q6QAT1	3	3	3	3	3	3	3	3	3	3	3	3			3	3
Q6RVA9			4	4	2	2	2	2			2	2			4	4
Q6SEG5					2	2									2	2
Q6UAQ8	6	6	4	4	8	8	9	9	5	5	7	7			9	9
Q75QW1	2	2			3	3	3	3			2	2			3	3
Q767L0			3	3	2	2	4	4			2	2			4	4
Q767L6					2	2	2	2							2	2
Q767L7	13	3	13	2	18	3	18	7	16	2	16	3			18	7
Q8HZV3			3	3			3	3							3	3
Q8MIR0											2	2			2	2
Q8MIZ3	2	2			3	3									3	3
Q8MJ30	2	2			4	4					3	3			4	4
Q8MJ76					23	22					20	19			23	22
Q8SPJ9			2	2	2	2									2	2
Q8SPS7					7	7					12	12			12	12
Q8WNV7					3	3	3	3							3	3
Q8WNW3	4	4	6	4	11	8	9	7	3	3	8	7			11	8
Q8WNW4	6	6	9	7	16	13	10	8	5	5	9	8			16	13
Q95250	4	4	4	4	6	5	5	5	2	2	6	5			6	5
Q95266			3	3	2	2			5	5					5	5
Q95281	2	2			3	3					2	2			3	3
Q95339	2	2	2	2	2	2	2	2			2	2			2	2
Q95342	5	5	5	5	5	5	5	5	5	5	5	5			5	5
Q9GJT2			2	2	3	3	2	2			3	3			3	3
Q9GKE8					2	2	2	2							2	2
Q9GKX6					3	3									3	3
Q9GLG4					2	2	2	2			3	3			3	3
Q9MYT8					2	2	3	3							3	3
Q9MZ16	4	4	5	5	6	6	5	4	6	6	5	5			6	6
Q9N0F1			4	4	3	3	3	3	2	2	4	4			4	4
Q9N0Y9	2	2													2	2
Q9N1F5	6	6	3	3	8	8	8	8	6	6	6	6			8	8
Q9TSX9	6	6	3	3	6	6	6	6	6	6	7	7			7	7
Q9TV69	2	2	2	2	3	3					3	3			3	3
Q9XSD9					5	5					2	2			5	5
X5FUA3					3	3	2	2	2	2					3	3
..
Sum	58	58	47	36	69	68	67	67	57	46	54	54			69	68
Blank columns stand for null detection of peptides

## Sheet: 103_104
Exp	Accession	Description	FASTA Title Lines	Exp. q-value: Combined	Coverage [%]	# Protein Groups	# Peptides	# Unique Peptides	# PSMs	MW [kDa]
103_NPCC-0D	A1XQT2	Cytochrome c oxidase subunit 6C OS=Sus scrofa OX=9823 GN=COX6C PE=3 SV=1	>sp|A1XQT2|COX6C_PIG Cytochrome c oxidase subunit 6C OS=Sus scrofa OX=9823 GN=COX6C PE=3 SV=1	0	46	1	5	5	7	8.8
103_NPCC-3D	A1XQT2	Cytochrome c oxidase subunit 6C OS=Sus scrofa OX=9823 GN=COX6C PE=3 SV=1	>sp|A1XQT2|COX6C_PIG Cytochrome c oxidase subunit 6C OS=Sus scrofa OX=9823 GN=COX6C PE=3 SV=1	0	20	1	2	2	2	8.8
103_NPP	A1XQT2	Cytochrome c oxidase subunit 6C OS=Sus scrofa OX=9823 GN=COX6C PE=3 SV=1	>sp|A1XQT2|COX6C_PIG Cytochrome c oxidase subunit 6C OS=Sus scrofa OX=9823 GN=COX6C PE=3 SV=1	0	29	1	3	3	5	8.8
104_NPCC-0D	A1XQT2	Cytochrome c oxidase subunit 6C OS=Sus scrofa OX=9823 GN=COX6C PE=3 SV=1	>sp|A1XQT2|COX6C_PIG Cytochrome c oxidase subunit 6C OS=Sus scrofa OX=9823 GN=COX6C PE=3 SV=1	0	37	1	4	4	5	8.8
103_NPCC-0D	A1XQU1	Proteasome subunit beta type-7 OS=Sus scrofa OX=9823 GN=PSMB7 PE=2 SV=2	>sp|A1XQU1|PSB7_PIG Proteasome subunit beta type-7 OS=Sus scrofa OX=9823 GN=PSMB7 PE=2 SV=2	0	11	1	3	3	3	30
103_NPCC-3D	A1XQU1	Proteasome subunit beta type-7 OS=Sus scrofa OX=9823 GN=PSMB7 PE=2 SV=2	>sp|A1XQU1|PSB7_PIG Proteasome subunit beta type-7 OS=Sus scrofa OX=9823 GN=PSMB7 PE=2 SV=2	0	11	1	3	3	3	30
103_NPP	A1XQU1	Proteasome subunit beta type-7 OS=Sus scrofa OX=9823 GN=PSMB7 PE=2 SV=2	>sp|A1XQU1|PSB7_PIG Proteasome subunit beta type-7 OS=Sus scrofa OX=9823 GN=PSMB7 PE=2 SV=2	0	11	1	3	3	3	30
104_NPCC-0D	A1XQU1	Proteasome subunit beta type-7 OS=Sus scrofa OX=9823 GN=PSMB7 PE=2 SV=2	>sp|A1XQU1|PSB7_PIG Proteasome subunit beta type-7 OS=Sus scrofa OX=9823 GN=PSMB7 PE=2 SV=2	0	14	1	4	4	4	30
104_NPCC-3D	A1XQU1	Proteasome subunit beta type-7 OS=Sus scrofa OX=9823 GN=PSMB7 PE=2 SV=2	>sp|A1XQU1|PSB7_PIG Proteasome subunit beta type-7 OS=Sus scrofa OX=9823 GN=PSMB7 PE=2 SV=2	0	7	1	2	2	2	30
103_NPCC-0D	A1XQU5	60S ribosomal protein L27 OS=Sus scrofa OX=9823 GN=RPL27 PE=1 SV=1	>sp|A1XQU5|RL27_PIG 60S ribosomal protein L27 OS=Sus scrofa OX=9823 GN=RPL27 PE=1 SV=1	0	42	1	5	5	9	15.8
103_NPCC-3D	A1XQU5	60S ribosomal protein L27 OS=Sus scrofa OX=9823 GN=RPL27 PE=1 SV=1	>sp|A1XQU5|RL27_PIG 60S ribosomal protein L27 OS=Sus scrofa OX=9823 GN=RPL27 PE=1 SV=1	0	13	1	2	2	3	15.8
103_NPP	A1XQU5	60S ribosomal protein L27 OS=Sus scrofa OX=9823 GN=RPL27 PE=1 SV=1	>sp|A1XQU5|RL27_PIG 60S ribosomal protein L27 OS=Sus scrofa OX=9823 GN=RPL27 PE=1 SV=1	0	49	1	6	6	8	15.8
104_NPCC-0D	A1XQU5	60S ribosomal protein L27 OS=Sus scrofa OX=9823 GN=RPL27 PE=1 SV=1	>sp|A1XQU5|RL27_PIG 60S ribosomal protein L27 OS=Sus scrofa OX=9823 GN=RPL27 PE=1 SV=1	0	42	1	5	5	11	15.8
104_NPCC-3D	A1XQU5	60S ribosomal protein L27 OS=Sus scrofa OX=9823 GN=RPL27 PE=1 SV=1	>sp|A1XQU5|RL27_PIG 60S ribosomal protein L27 OS=Sus scrofa OX=9823 GN=RPL27 PE=1 SV=1	0	34	1	4	4	6	15.8
103_NPCC-0D	A5A761	Sideroflexin-1 OS=Sus scrofa OX=9823 GN=SFXN1 PE=2 SV=1	>sp|A5A761|SFXN1_PIG Sideroflexin-1 OS=Sus scrofa OX=9823 GN=SFXN1 PE=2 SV=1	0	7	1	2	2	2	35.6
103_NPP	A5A761	Sideroflexin-1 OS=Sus scrofa OX=9823 GN=SFXN1 PE=2 SV=1	>sp|A5A761|SFXN1_PIG Sideroflexin-1 OS=Sus scrofa OX=9823 GN=SFXN1 PE=2 SV=1	0	11	1	3	3	3	35.6
104_NPCC-0D	A5A761	Sideroflexin-1 OS=Sus scrofa OX=9823 GN=SFXN1 PE=2 SV=1	>sp|A5A761|SFXN1_PIG Sideroflexin-1 OS=Sus scrofa OX=9823 GN=SFXN1 PE=2 SV=1	0	13	1	4	4	5	35.6
104_NPCC-3D	A5A761	Sideroflexin-1 OS=Sus scrofa OX=9823 GN=SFXN1 PE=2 SV=1	>sp|A5A761|SFXN1_PIG Sideroflexin-1 OS=Sus scrofa OX=9823 GN=SFXN1 PE=2 SV=1	0	7	1	2	2	2	35.6
103_NPP	A5GFQ5	Protein canopy homolog 3 OS=Sus scrofa OX=9823 GN=CNPY3 PE=3 SV=1	>sp|A5GFQ5|CNPY3_PIG Protein canopy homolog 3 OS=Sus scrofa OX=9823 GN=CNPY3 PE=3 SV=1	0	9	1	2	2	2	31.7
103_NPCC-0D	A5GFY8	D-3-phosphoglycerate dehydrogenase OS=Sus scrofa OX=9823 GN=PHGDH PE=3 SV=1	>sp|A5GFY8|SERA_PIG D-3-phosphoglycerate dehydrogenase OS=Sus scrofa OX=9823 GN=PHGDH PE=3 SV=1	0	23	1	11	11	15	56.8
103_NPCC-3D	A5GFY8	D-3-phosphoglycerate dehydrogenase OS=Sus scrofa OX=9823 GN=PHGDH PE=3 SV=1	>sp|A5GFY8|SERA_PIG D-3-phosphoglycerate dehydrogenase OS=Sus scrofa OX=9823 GN=PHGDH PE=3 SV=1	0	25	1	11	11	13	56.8
103_NPP	A5GFY8	D-3-phosphoglycerate dehydrogenase OS=Sus scrofa OX=9823 GN=PHGDH PE=3 SV=1	>sp|A5GFY8|SERA_PIG D-3-phosphoglycerate dehydrogenase OS=Sus scrofa OX=9823 GN=PHGDH PE=3 SV=1	0	29	1	14	14	18	56.8
104_NPCC-0D	A5GFY8	D-3-phosphoglycerate dehydrogenase OS=Sus scrofa OX=9823 GN=PHGDH PE=3 SV=1	>sp|A5GFY8|SERA_PIG D-3-phosphoglycerate dehydrogenase OS=Sus scrofa OX=9823 GN=PHGDH PE=3 SV=1	0	32	1	14	14	19	56.8
104_NPCC-3D	A5GFY8	D-3-phosphoglycerate dehydrogenase OS=Sus scrofa OX=9823 GN=PHGDH PE=3 SV=1	>sp|A5GFY8|SERA_PIG D-3-phosphoglycerate dehydrogenase OS=Sus scrofa OX=9823 GN=PHGDH PE=3 SV=1	0	24	1	11	11	16	56.8
104_NPCC-0D	A5GFZ5	Dolichol-phosphate mannosyltransferase subunit 1 OS=Sus scrofa OX=9823 GN=DPM1 PE=3 SV=1	>sp|A5GFZ5|DPM1_PIG Dolichol-phosphate mannosyltransferase subunit 1 OS=Sus scrofa OX=9823 GN=DPM1 PE=3 SV=1	0	8	1	2	2	2	29.5
103_NPCC-0D	A6M931	Eukaryotic initiation factor 4A-III OS=Sus scrofa OX=9823 GN=EIF4A3 PE=2 SV=1	>sp|A6M931|IF4A3_PIG Eukaryotic initiation factor 4A-III OS=Sus scrofa OX=9823 GN=EIF4A3 PE=2 SV=1	0	8	1	3	3	3	46.8
103_NPCC-3D	A6M931	Eukaryotic initiation factor 4A-III OS=Sus scrofa OX=9823 GN=EIF4A3 PE=2 SV=1	>sp|A6M931|IF4A3_PIG Eukaryotic initiation factor 4A-III OS=Sus scrofa OX=9823 GN=EIF4A3 PE=2 SV=1	0	14	1	5	4	5	46.8
103_NPP	A6M931	Eukaryotic initiation factor 4A-III OS=Sus scrofa OX=9823 GN=EIF4A3 PE=2 SV=1	>sp|A6M931|IF4A3_PIG Eukaryotic initiation factor 4A-III OS=Sus scrofa OX=9823 GN=EIF4A3 PE=2 SV=1	0	17	1	8	6	10	46.8
104_NPCC-0D	A6M931	Eukaryotic initiation factor 4A-III OS=Sus scrofa OX=9823 GN=EIF4A3 PE=2 SV=1	>sp|A6M931|IF4A3_PIG Eukaryotic initiation factor 4A-III OS=Sus scrofa OX=9823 GN=EIF4A3 PE=2 SV=1	0	14	1	7	5	8	46.8
104_NPCC-3D	A6M931	Eukaryotic initiation factor 4A-III OS=Sus scrofa OX=9823 GN=EIF4A3 PE=2 SV=1	>sp|A6M931|IF4A3_PIG Eukaryotic initiation factor 4A-III OS=Sus scrofa OX=9823 GN=EIF4A3 PE=2 SV=1	0	15	1	6	5	6	46.8
103_NPCC-3D	B6CVD7	ERO1-like protein alpha OS=Sus scrofa OX=9823 GN=ERO1A PE=2 SV=1	>sp|B6CVD7|ERO1A_PIG ERO1-like protein alpha OS=Sus scrofa OX=9823 GN=ERO1A PE=2 SV=1	0	10	1	3	3	3	54.2
103_NPP	B6CVD7	ERO1-like protein alpha OS=Sus scrofa OX=9823 GN=ERO1A PE=2 SV=1	>sp|B6CVD7|ERO1A_PIG ERO1-like protein alpha OS=Sus scrofa OX=9823 GN=ERO1A PE=2 SV=1	0	9	1	3	2	4	54.2
104_NPCC-3D	B6CVD7	ERO1-like protein alpha OS=Sus scrofa OX=9823 GN=ERO1A PE=2 SV=1	>sp|B6CVD7|ERO1A_PIG ERO1-like protein alpha OS=Sus scrofa OX=9823 GN=ERO1A PE=2 SV=1	0	10	1	3	3	3	54.2
103_NPP	D0VWV4	Succinate dehydrogenase cytochrome b560 subunit, mitochondrial OS=Sus scrofa OX=9823 GN=SDHC PE=1 SV=2	>sp|D0VWV4|C560_PIG Succinate dehydrogenase cytochrome b560 subunit, mitochondrial OS=Sus scrofa OX=9823 GN=SDHC PE=1 SV=2	0.001	12	1	2	2	3	18.5
103_NPCC-3D	D2SW95	Coatomer subunit beta OS=Sus scrofa OX=9823 GN=COPB1 PE=2 SV=1	>sp|D2SW95|COPB_PIG Coatomer subunit beta OS=Sus scrofa OX=9823 GN=COPB1 PE=2 SV=1	0	12	1	9	9	10	107.1
104_NPCC-3D	D2SW95	Coatomer subunit beta OS=Sus scrofa OX=9823 GN=COPB1 PE=2 SV=1	>sp|D2SW95|COPB_PIG Coatomer subunit beta OS=Sus scrofa OX=9823 GN=COPB1 PE=2 SV=1	0	17	1	13	13	15	107.1
103_NPP	F1RQM2	Phosphoacetylglucosamine mutase OS=Sus scrofa OX=9823 GN=PGM3 PE=1 SV=2	>sp|F1RQM2|AGM1_PIG Phosphoacetylglucosamine mutase OS=Sus scrofa OX=9823 GN=PGM3 PE=1 SV=2	0	11	1	6	6	7	59.4
104_NPCC-0D	F1RQM2	Phosphoacetylglucosamine mutase OS=Sus scrofa OX=9823 GN=PGM3 PE=1 SV=2	>sp|F1RQM2|AGM1_PIG Phosphoacetylglucosamine mutase OS=Sus scrofa OX=9823 GN=PGM3 PE=1 SV=2	0	11	1	5	5	6	59.4
103_NPP	F1RT67	Inositol monophosphatase 3 OS=Sus scrofa OX=9823 GN=IMPAD1 PE=3 SV=1	>sp|F1RT67|IMPA3_PIG Inositol monophosphatase 3 OS=Sus scrofa OX=9823 GN=IMPAD1 PE=3 SV=1	0	4	1	2	2	2	38.6
103_NPCC-0D	I3LUP1	Mannose-1-phosphate guanyltransferase alpha OS=Sus scrofa OX=9823 GN=GMPPA PE=1 SV=2	>sp|I3LUP1|GMPPA_PIG Mannose-1-phosphate guanyltransferase alpha OS=Sus scrofa OX=9823 GN=GMPPA PE=1 SV=2	0	6	1	2	2	2	46.1
103_NPP	I3LUP1	Mannose-1-phosphate guanyltransferase alpha OS=Sus scrofa OX=9823 GN=GMPPA PE=1 SV=2	>sp|I3LUP1|GMPPA_PIG Mannose-1-phosphate guanyltransferase alpha OS=Sus scrofa OX=9823 GN=GMPPA PE=1 SV=2	0	13	1	4	4	4	46.1
104_NPCC-0D	I3LUP1	Mannose-1-phosphate guanyltransferase alpha OS=Sus scrofa OX=9823 GN=GMPPA PE=1 SV=2	>sp|I3LUP1|GMPPA_PIG Mannose-1-phosphate guanyltransferase alpha OS=Sus scrofa OX=9823 GN=GMPPA PE=1 SV=2	0	11	1	4	4	4	46.1
103_NPCC-0D	O02705	Heat shock protein HSP 90-alpha OS=Sus scrofa OX=9823 GN=HSP90AA1 PE=2 SV=3	>sp|O02705|HS90A_PIG Heat shock protein HSP 90-alpha OS=Sus scrofa OX=9823 GN=HSP90AA1 PE=2 SV=3	0	23	1	17	11	33	84.7
103_NPCC-3D	O02705	Heat shock protein HSP 90-alpha OS=Sus scrofa OX=9823 GN=HSP90AA1 PE=2 SV=3	>sp|O02705|HS90A_PIG Heat shock protein HSP 90-alpha OS=Sus scrofa OX=9823 GN=HSP90AA1 PE=2 SV=3	0	22	1	16	10	33	84.7
103_NPP	O02705	Heat shock protein HSP 90-alpha OS=Sus scrofa OX=9823 GN=HSP90AA1 PE=2 SV=3	>sp|O02705|HS90A_PIG Heat shock protein HSP 90-alpha OS=Sus scrofa OX=9823 GN=HSP90AA1 PE=2 SV=3	0	42	1	34	19	70	84.7
104_NPCC-0D	O02705	Heat shock protein HSP 90-alpha OS=Sus scrofa OX=9823 GN=HSP90AA1 PE=2 SV=3	>sp|O02705|HS90A_PIG Heat shock protein HSP 90-alpha OS=Sus scrofa OX=9823 GN=HSP90AA1 PE=2 SV=3	0	36	1	26	18	55	84.7
104_NPCC-3D	O02705	Heat shock protein HSP 90-alpha OS=Sus scrofa OX=9823 GN=HSP90AA1 PE=2 SV=3	>sp|O02705|HS90A_PIG Heat shock protein HSP 90-alpha OS=Sus scrofa OX=9823 GN=HSP90AA1 PE=2 SV=3	0	31	1	21	13	40	84.7
103_NPCC-0D	O79876	Cytochrome c oxidase subunit 1 OS=Sus scrofa OX=9823 GN=MT-CO1 PE=3 SV=2	>sp|O79876|COX1_PIG Cytochrome c oxidase subunit 1 OS=Sus scrofa OX=9823 GN=MT-CO1 PE=3 SV=2	0	9	1	2	2	2	56.9
104_NPCC-0D	O79876	Cytochrome c oxidase subunit 1 OS=Sus scrofa OX=9823 GN=MT-CO1 PE=3 SV=2	>sp|O79876|COX1_PIG Cytochrome c oxidase subunit 1 OS=Sus scrofa OX=9823 GN=MT-CO1 PE=3 SV=2	0	9	1	2	2	2	56.9
103_NPP	O97788	Fatty acid-binding protein, adipocyte OS=Sus scrofa OX=9823 GN=FABP4 PE=1 SV=3	>sp|O97788|FABP4_PIG Fatty acid-binding protein, adipocyte OS=Sus scrofa OX=9823 GN=FABP4 PE=1 SV=3	0	17	1	2	2	3	14.7
103_NPCC-0D	P00172	Cytochrome b5 OS=Sus scrofa OX=9823 GN=CYB5A PE=1 SV=3	>sp|P00172|CYB5_PIG Cytochrome b5 OS=Sus scrofa OX=9823 GN=CYB5A PE=1 SV=3	0	48	1	5	5	5	15.3
103_NPCC-3D	P00172	Cytochrome b5 OS=Sus scrofa OX=9823 GN=CYB5A PE=1 SV=3	>sp|P00172|CYB5_PIG Cytochrome b5 OS=Sus scrofa OX=9823 GN=CYB5A PE=1 SV=3	0	41	1	4	4	5	15.3
103_NPP	P00172	Cytochrome b5 OS=Sus scrofa OX=9823 GN=CYB5A PE=1 SV=3	>sp|P00172|CYB5_PIG Cytochrome b5 OS=Sus scrofa OX=9823 GN=CYB5A PE=1 SV=3	0	48	1	5	5	12	15.3
104_NPCC-0D	P00172	Cytochrome b5 OS=Sus scrofa OX=9823 GN=CYB5A PE=1 SV=3	>sp|P00172|CYB5_PIG Cytochrome b5 OS=Sus scrofa OX=9823 GN=CYB5A PE=1 SV=3	0	48	1	5	5	11	15.3
104_NPCC-3D	P00172	Cytochrome b5 OS=Sus scrofa OX=9823 GN=CYB5A PE=1 SV=3	>sp|P00172|CYB5_PIG Cytochrome b5 OS=Sus scrofa OX=9823 GN=CYB5A PE=1 SV=3	0	41	1	4	4	4	15.3
103_NPCC-0D	P00339	L-lactate dehydrogenase A chain OS=Sus scrofa OX=9823 GN=LDHA PE=1 SV=3	>sp|P00339|LDHA_PIG L-lactate dehydrogenase A chain OS=Sus scrofa OX=9823 GN=LDHA PE=1 SV=3	0	11	1	3	2	3	36.6
103_NPCC-3D	P00339	L-lactate dehydrogenase A chain OS=Sus scrofa OX=9823 GN=LDHA PE=1 SV=3	>sp|P00339|LDHA_PIG L-lactate dehydrogenase A chain OS=Sus scrofa OX=9823 GN=LDHA PE=1 SV=3	0	35	1	8	7	11	36.6
103_NPP	P00339	L-lactate dehydrogenase A chain OS=Sus scrofa OX=9823 GN=LDHA PE=1 SV=3	>sp|P00339|LDHA_PIG L-lactate dehydrogenase A chain OS=Sus scrofa OX=9823 GN=LDHA PE=1 SV=3	0	41	1	11	10	14	36.6
104_NPCC-0D	P00339	L-lactate dehydrogenase A chain OS=Sus scrofa OX=9823 GN=LDHA PE=1 SV=3	>sp|P00339|LDHA_PIG L-lactate dehydrogenase A chain OS=Sus scrofa OX=9823 GN=LDHA PE=1 SV=3	0	17	1	5	3	6	36.6
104_NPCC-3D	P00339	L-lactate dehydrogenase A chain OS=Sus scrofa OX=9823 GN=LDHA PE=1 SV=3	>sp|P00339|LDHA_PIG L-lactate dehydrogenase A chain OS=Sus scrofa OX=9823 GN=LDHA PE=1 SV=3	0	39	1	11	9	16	36.6
103_NPCC-0D	P00348	Hydroxyacyl-coenzyme A dehydrogenase, mitochondrial OS=Sus scrofa OX=9823 GN=HADH PE=1 SV=2	>sp|P00348|HCDH_PIG Hydroxyacyl-coenzyme A dehydrogenase, mitochondrial OS=Sus scrofa OX=9823 GN=HADH PE=1 SV=2	0	55	1	14	14	20	34.1
103_NPCC-3D	P00348	Hydroxyacyl-coenzyme A dehydrogenase, mitochondrial OS=Sus scrofa OX=9823 GN=HADH PE=1 SV=2	>sp|P00348|HCDH_PIG Hydroxyacyl-coenzyme A dehydrogenase, mitochondrial OS=Sus scrofa OX=9823 GN=HADH PE=1 SV=2	0	24	1	8	8	11	34.1
103_NPP	P00348	Hydroxyacyl-coenzyme A dehydrogenase, mitochondrial OS=Sus scrofa OX=9823 GN=HADH PE=1 SV=2	>sp|P00348|HCDH_PIG Hydroxyacyl-coenzyme A dehydrogenase, mitochondrial OS=Sus scrofa OX=9823 GN=HADH PE=1 SV=2	0	39	1	11	11	17	34.1
104_NPCC-0D	P00348	Hydroxyacyl-coenzyme A dehydrogenase, mitochondrial OS=Sus scrofa OX=9823 GN=HADH PE=1 SV=2	>sp|P00348|HCDH_PIG Hydroxyacyl-coenzyme A dehydrogenase, mitochondrial OS=Sus scrofa OX=9823 GN=HADH PE=1 SV=2	0	32	1	11	11	14	34.1
104_NPCC-3D	P00348	Hydroxyacyl-coenzyme A dehydrogenase, mitochondrial OS=Sus scrofa OX=9823 GN=HADH PE=1 SV=2	>sp|P00348|HCDH_PIG Hydroxyacyl-coenzyme A dehydrogenase, mitochondrial OS=Sus scrofa OX=9823 GN=HADH PE=1 SV=2	0	25	1	9	9	13	34.1
103_NPCC-0D	P00355	Glyceraldehyde-3-phosphate dehydrogenase OS=Sus scrofa OX=9823 GN=GAPDH PE=1 SV=4	>sp|P00355|G3P_PIG Glyceraldehyde-3-phosphate dehydrogenase OS=Sus scrofa OX=9823 GN=GAPDH PE=1 SV=4	0	54	1	12	12	20	35.8
103_NPCC-3D	P00355	Glyceraldehyde-3-phosphate dehydrogenase OS=Sus scrofa OX=9823 GN=GAPDH PE=1 SV=4	>sp|P00355|G3P_PIG Glyceraldehyde-3-phosphate dehydrogenase OS=Sus scrofa OX=9823 GN=GAPDH PE=1 SV=4	0	62	1	15	15	24	35.8
103_NPP	P00355	Glyceraldehyde-3-phosphate dehydrogenase OS=Sus scrofa OX=9823 GN=GAPDH PE=1 SV=4	>sp|P00355|G3P_PIG Glyceraldehyde-3-phosphate dehydrogenase OS=Sus scrofa OX=9823 GN=GAPDH PE=1 SV=4	0	62	1	16	16	28	35.8
104_NPCC-0D	P00355	Glyceraldehyde-3-phosphate dehydrogenase OS=Sus scrofa OX=9823 GN=GAPDH PE=1 SV=4	>sp|P00355|G3P_PIG Glyceraldehyde-3-phosphate dehydrogenase OS=Sus scrofa OX=9823 GN=GAPDH PE=1 SV=4	0	56	1	13	13	19	35.8
104_NPCC-3D	P00355	Glyceraldehyde-3-phosphate dehydrogenase OS=Sus scrofa OX=9823 GN=GAPDH PE=1 SV=4	>sp|P00355|G3P_PIG Glyceraldehyde-3-phosphate dehydrogenase OS=Sus scrofa OX=9823 GN=GAPDH PE=1 SV=4	0	52	1	11	11	22	35.8
103_NPP	P00377	Dihydrofolate reductase OS=Sus scrofa OX=9823 GN=DHFR PE=1 SV=1	>sp|P00377|DYR_PIG Dihydrofolate reductase OS=Sus scrofa OX=9823 GN=DHFR PE=1 SV=1	0	19	1	3	3	3	21.4
103_NPCC-0D	P00503	Aspartate aminotransferase, cytoplasmic OS=Sus scrofa OX=9823 GN=GOT1 PE=1 SV=3	>sp|P00503|AATC_PIG Aspartate aminotransferase, cytoplasmic OS=Sus scrofa OX=9823 GN=GOT1 PE=1 SV=3	0	8	1	3	3	3	46.4
103_NPCC-3D	P00503	Aspartate aminotransferase, cytoplasmic OS=Sus scrofa OX=9823 GN=GOT1 PE=1 SV=3	>sp|P00503|AATC_PIG Aspartate aminotransferase, cytoplasmic OS=Sus scrofa OX=9823 GN=GOT1 PE=1 SV=3	0.001	6	1	2	2	2	46.4
103_NPP	P00503	Aspartate aminotransferase, cytoplasmic OS=Sus scrofa OX=9823 GN=GOT1 PE=1 SV=3	>sp|P00503|AATC_PIG Aspartate aminotransferase, cytoplasmic OS=Sus scrofa OX=9823 GN=GOT1 PE=1 SV=3	0	14	1	6	6	7	46.4
104_NPCC-0D	P00503	Aspartate aminotransferase, cytoplasmic OS=Sus scrofa OX=9823 GN=GOT1 PE=1 SV=3	>sp|P00503|AATC_PIG Aspartate aminotransferase, cytoplasmic OS=Sus scrofa OX=9823 GN=GOT1 PE=1 SV=3	0	17	1	6	6	6	46.4
104_NPCC-3D	P00503	Aspartate aminotransferase, cytoplasmic OS=Sus scrofa OX=9823 GN=GOT1 PE=1 SV=3	>sp|P00503|AATC_PIG Aspartate aminotransferase, cytoplasmic OS=Sus scrofa OX=9823 GN=GOT1 PE=1 SV=3	0	9	1	3	3	3	46.4
103_NPCC-0D	P00506	Aspartate aminotransferase, mitochondrial OS=Sus scrofa OX=9823 GN=GOT2 PE=1 SV=2	>sp|P00506|AATM_PIG Aspartate aminotransferase, mitochondrial OS=Sus scrofa OX=9823 GN=GOT2 PE=1 SV=2	0	22	1	9	9	11	47.4
103_NPCC-3D	P00506	Aspartate aminotransferase, mitochondrial OS=Sus scrofa OX=9823 GN=GOT2 PE=1 SV=2	>sp|P00506|AATM_PIG Aspartate aminotransferase, mitochondrial OS=Sus scrofa OX=9823 GN=GOT2 PE=1 SV=2	0	25	1	10	10	13	47.4
103_NPP	P00506	Aspartate aminotransferase, mitochondrial OS=Sus scrofa OX=9823 GN=GOT2 PE=1 SV=2	>sp|P00506|AATM_PIG Aspartate aminotransferase, mitochondrial OS=Sus scrofa OX=9823 GN=GOT2 PE=1 SV=2	0	33	1	13	13	17	47.4
104_NPCC-0D	P00506	Aspartate aminotransferase, mitochondrial OS=Sus scrofa OX=9823 GN=GOT2 PE=1 SV=2	>sp|P00506|AATM_PIG Aspartate aminotransferase, mitochondrial OS=Sus scrofa OX=9823 GN=GOT2 PE=1 SV=2	0	22	1	9	9	13	47.4
104_NPCC-3D	P00506	Aspartate aminotransferase, mitochondrial OS=Sus scrofa OX=9823 GN=GOT2 PE=1 SV=2	>sp|P00506|AATM_PIG Aspartate aminotransferase, mitochondrial OS=Sus scrofa OX=9823 GN=GOT2 PE=1 SV=2	0	28	1	11	11	17	47.4
103_NPCC-0D	P00571	Adenylate kinase isoenzyme 1 OS=Sus scrofa OX=9823 GN=AK1 PE=1 SV=1	>sp|P00571|KAD1_PIG Adenylate kinase isoenzyme 1 OS=Sus scrofa OX=9823 GN=AK1 PE=1 SV=1	0	36	1	6	6	6	21.6
103_NPCC-3D	P00571	Adenylate kinase isoenzyme 1 OS=Sus scrofa OX=9823 GN=AK1 PE=1 SV=1	>sp|P00571|KAD1_PIG Adenylate kinase isoenzyme 1 OS=Sus scrofa OX=9823 GN=AK1 PE=1 SV=1	0	12	1	3	3	3	21.6
103_NPP	P00571	Adenylate kinase isoenzyme 1 OS=Sus scrofa OX=9823 GN=AK1 PE=1 SV=1	>sp|P00571|KAD1_PIG Adenylate kinase isoenzyme 1 OS=Sus scrofa OX=9823 GN=AK1 PE=1 SV=1	0	30	1	7	7	9	21.6
104_NPCC-0D	P00571	Adenylate kinase isoenzyme 1 OS=Sus scrofa OX=9823 GN=AK1 PE=1 SV=1	>sp|P00571|KAD1_PIG Adenylate kinase isoenzyme 1 OS=Sus scrofa OX=9823 GN=AK1 PE=1 SV=1	0	49	1	8	8	9	21.6
104_NPCC-3D	P00571	Adenylate kinase isoenzyme 1 OS=Sus scrofa OX=9823 GN=AK1 PE=1 SV=1	>sp|P00571|KAD1_PIG Adenylate kinase isoenzyme 1 OS=Sus scrofa OX=9823 GN=AK1 PE=1 SV=1	0	30	1	6	6	6	21.6
103_NPCC-0D	P00636	Fructose-1,6-bisphosphatase 1 OS=Sus scrofa OX=9823 GN=FBP1 PE=1 SV=4	>sp|P00636|F16P1_PIG Fructose-1,6-bisphosphatase 1 OS=Sus scrofa OX=9823 GN=FBP1 PE=1 SV=4	0	7	1	2	2	2	36.8
103_NPP	P00636	Fructose-1,6-bisphosphatase 1 OS=Sus scrofa OX=9823 GN=FBP1 PE=1 SV=4	>sp|P00636|F16P1_PIG Fructose-1,6-bisphosphatase 1 OS=Sus scrofa OX=9823 GN=FBP1 PE=1 SV=4	0	6	1	2	2	2	36.8
104_NPCC-0D	P00636	Fructose-1,6-bisphosphatase 1 OS=Sus scrofa OX=9823 GN=FBP1 PE=1 SV=4	>sp|P00636|F16P1_PIG Fructose-1,6-bisphosphatase 1 OS=Sus scrofa OX=9823 GN=FBP1 PE=1 SV=4	0	20	1	5	5	9	36.8
104_NPCC-3D	P00636	Fructose-1,6-bisphosphatase 1 OS=Sus scrofa OX=9823 GN=FBP1 PE=1 SV=4	>sp|P00636|F16P1_PIG Fructose-1,6-bisphosphatase 1 OS=Sus scrofa OX=9823 GN=FBP1 PE=1 SV=4	0	7	1	2	2	2	36.8
103_NPCC-0D	P00761	Trypsin OS=Sus scrofa OX=9823 PE=1 SV=1	>sp|P00761|TRYP_PIG Trypsin OS=Sus scrofa OX=9823 PE=1 SV=1	0	29	1	5	5	15	24.4
103_NPP	P00761	Trypsin OS=Sus scrofa OX=9823 PE=1 SV=1	>sp|P00761|TRYP_PIG Trypsin OS=Sus scrofa OX=9823 PE=1 SV=1	0	29	1	5	5	26	24.4
104_NPCC-0D	P00761	Trypsin OS=Sus scrofa OX=9823 PE=1 SV=1	>sp|P00761|TRYP_PIG Trypsin OS=Sus scrofa OX=9823 PE=1 SV=1	0	29	1	5	5	12	24.4
103_NPCC-0D	P00889	Citrate synthase, mitochondrial OS=Sus scrofa OX=9823 GN=CS PE=1 SV=2	>sp|P00889|CISY_PIG Citrate synthase, mitochondrial OS=Sus scrofa OX=9823 GN=CS PE=1 SV=2	0	9	1	4	4	4	51.6
103_NPCC-3D	P00889	Citrate synthase, mitochondrial OS=Sus scrofa OX=9823 GN=CS PE=1 SV=2	>sp|P00889|CISY_PIG Citrate synthase, mitochondrial OS=Sus scrofa OX=9823 GN=CS PE=1 SV=2	0	8	1	4	4	5	51.6
103_NPP	P00889	Citrate synthase, mitochondrial OS=Sus scrofa OX=9823 GN=CS PE=1 SV=2	>sp|P00889|CISY_PIG Citrate synthase, mitochondrial OS=Sus scrofa OX=9823 GN=CS PE=1 SV=2	0	14	1	7	7	9	51.6
104_NPCC-0D	P00889	Citrate synthase, mitochondrial OS=Sus scrofa OX=9823 GN=CS PE=1 SV=2	>sp|P00889|CISY_PIG Citrate synthase, mitochondrial OS=Sus scrofa OX=9823 GN=CS PE=1 SV=2	0	7	1	4	4	4	51.6
104_NPCC-3D	P00889	Citrate synthase, mitochondrial OS=Sus scrofa OX=9823 GN=CS PE=1 SV=2	>sp|P00889|CISY_PIG Citrate synthase, mitochondrial OS=Sus scrofa OX=9823 GN=CS PE=1 SV=2	0	12	1	4	4	5	51.6
103_NPCC-0D	P01274	Glucagon OS=Sus scrofa OX=9823 GN=GCG PE=1 SV=4	>sp|P01274|GLUC_PIG Glucagon OS=Sus scrofa OX=9823 GN=GCG PE=1 SV=4	0	42	1	6	6	6	21
103_NPCC-3D	P01274	Glucagon OS=Sus scrofa OX=9823 GN=GCG PE=1 SV=4	>sp|P01274|GLUC_PIG Glucagon OS=Sus scrofa OX=9823 GN=GCG PE=1 SV=4	0	36	1	5	5	6	21
103_NPP	P01274	Glucagon OS=Sus scrofa OX=9823 GN=GCG PE=1 SV=4	>sp|P01274|GLUC_PIG Glucagon OS=Sus scrofa OX=9823 GN=GCG PE=1 SV=4	0	42	1	6	6	8	21
104_NPCC-0D	P01274	Glucagon OS=Sus scrofa OX=9823 GN=GCG PE=1 SV=4	>sp|P01274|GLUC_PIG Glucagon OS=Sus scrofa OX=9823 GN=GCG PE=1 SV=4	0	18	1	4	4	4	21
104_NPCC-3D	P01274	Glucagon OS=Sus scrofa OX=9823 GN=GCG PE=1 SV=4	>sp|P01274|GLUC_PIG Glucagon OS=Sus scrofa OX=9823 GN=GCG PE=1 SV=4	0	29	1	5	5	5	21
103_NPCC-0D	P02540	Desmin OS=Sus scrofa OX=9823 GN=DES PE=1 SV=4	>sp|P02540|DESM_PIG Desmin OS=Sus scrofa OX=9823 GN=DES PE=1 SV=4	0	11	1	6	2	7	53.6
103_NPCC-3D	P02540	Desmin OS=Sus scrofa OX=9823 GN=DES PE=1 SV=4	>sp|P02540|DESM_PIG Desmin OS=Sus scrofa OX=9823 GN=DES PE=1 SV=4	0	18	1	10	5	13	53.6
103_NPP	P02540	Desmin OS=Sus scrofa OX=9823 GN=DES PE=1 SV=4	>sp|P02540|DESM_PIG Desmin OS=Sus scrofa OX=9823 GN=DES PE=1 SV=4	0	20	1	11	6	15	53.6
104_NPCC-3D	P02540	Desmin OS=Sus scrofa OX=9823 GN=DES PE=1 SV=4	>sp|P02540|DESM_PIG Desmin OS=Sus scrofa OX=9823 GN=DES PE=1 SV=4	0	17	1	9	5	11	53.6
103_NPCC-0D	P02543	Vimentin OS=Sus scrofa OX=9823 GN=VIM PE=1 SV=2	>sp|P02543|VIME_PIG Vimentin OS=Sus scrofa OX=9823 GN=VIM PE=1 SV=2	0	27	1	14	9	18	53.6
103_NPCC-3D	P02543	Vimentin OS=Sus scrofa OX=9823 GN=VIM PE=1 SV=2	>sp|P02543|VIME_PIG Vimentin OS=Sus scrofa OX=9823 GN=VIM PE=1 SV=2	0	45	1	24	18	39	53.6
103_NPP	P02543	Vimentin OS=Sus scrofa OX=9823 GN=VIM PE=1 SV=2	>sp|P02543|VIME_PIG Vimentin OS=Sus scrofa OX=9823 GN=VIM PE=1 SV=2	0	75	1	35	27	55	53.6
104_NPCC-0D	P02543	Vimentin OS=Sus scrofa OX=9823 GN=VIM PE=1 SV=2	>sp|P02543|VIME_PIG Vimentin OS=Sus scrofa OX=9823 GN=VIM PE=1 SV=2	0	42	1	22	18	33	53.6
104_NPCC-3D	P02543	Vimentin OS=Sus scrofa OX=9823 GN=VIM PE=1 SV=2	>sp|P02543|VIME_PIG Vimentin OS=Sus scrofa OX=9823 GN=VIM PE=1 SV=2	0	41	1	21	16	28	53.6
103_NPCC-3D	P02550	Tubulin alpha-1A chain OS=Sus scrofa OX=9823 GN=TUBA1A PE=1 SV=1	>sp|P02550|TBA1A_PIG Tubulin alpha-1A chain OS=Sus scrofa OX=9823 GN=TUBA1A PE=1 SV=1	0	47	1	16	2	27	50
103_NPP	P02550	Tubulin alpha-1A chain OS=Sus scrofa OX=9823 GN=TUBA1A PE=1 SV=1	>sp|P02550|TBA1A_PIG Tubulin alpha-1A chain OS=Sus scrofa OX=9823 GN=TUBA1A PE=1 SV=1	0	50	1	18	2	33	50
104_NPCC-3D	P02550	Tubulin alpha-1A chain OS=Sus scrofa OX=9823 GN=TUBA1A PE=1 SV=1	>sp|P02550|TBA1A_PIG Tubulin alpha-1A chain OS=Sus scrofa OX=9823 GN=TUBA1A PE=1 SV=1	0	49	1	17	2	30	50
103_NPCC-0D	P02703	Colipase OS=Sus scrofa OX=9823 GN=CLPS PE=1 SV=3	>sp|P02703|COL_PIG Colipase OS=Sus scrofa OX=9823 GN=CLPS PE=1 SV=3	0	68	1	5	5	15	12.1
103_NPCC-3D	P02703	Colipase OS=Sus scrofa OX=9823 GN=CLPS PE=1 SV=3	>sp|P02703|COL_PIG Colipase OS=Sus scrofa OX=9823 GN=CLPS PE=1 SV=3	0	54	1	4	4	5	12.1
103_NPP	P02703	Colipase OS=Sus scrofa OX=9823 GN=CLPS PE=1 SV=3	>sp|P02703|COL_PIG Colipase OS=Sus scrofa OX=9823 GN=CLPS PE=1 SV=3	0	54	1	4	4	15	12.1
104_NPCC-0D	P02703	Colipase OS=Sus scrofa OX=9823 GN=CLPS PE=1 SV=3	>sp|P02703|COL_PIG Colipase OS=Sus scrofa OX=9823 GN=CLPS PE=1 SV=3	0	68	1	5	5	13	12.1
104_NPCC-3D	P02703	Colipase OS=Sus scrofa OX=9823 GN=CLPS PE=1 SV=3	>sp|P02703|COL_PIG Colipase OS=Sus scrofa OX=9823 GN=CLPS PE=1 SV=3	0	54	1	4	4	10	12.1
103_NPCC-0D	P04178	Superoxide dismutase [Cu-Zn] OS=Sus scrofa OX=9823 GN=SOD1 PE=1 SV=2	>sp|P04178|SODC_PIG Superoxide dismutase [Cu-Zn] OS=Sus scrofa OX=9823 GN=SOD1 PE=1 SV=2	0	47	1	5	5	10	15.9
103_NPCC-3D	P04178	Superoxide dismutase [Cu-Zn] OS=Sus scrofa OX=9823 GN=SOD1 PE=1 SV=2	>sp|P04178|SODC_PIG Superoxide dismutase [Cu-Zn] OS=Sus scrofa OX=9823 GN=SOD1 PE=1 SV=2	0	38	1	4	4	9	15.9
103_NPP	P04178	Superoxide dismutase [Cu-Zn] OS=Sus scrofa OX=9823 GN=SOD1 PE=1 SV=2	>sp|P04178|SODC_PIG Superoxide dismutase [Cu-Zn] OS=Sus scrofa OX=9823 GN=SOD1 PE=1 SV=2	0	47	1	5	5	16	15.9
104_NPCC-0D	P04178	Superoxide dismutase [Cu-Zn] OS=Sus scrofa OX=9823 GN=SOD1 PE=1 SV=2	>sp|P04178|SODC_PIG Superoxide dismutase [Cu-Zn] OS=Sus scrofa OX=9823 GN=SOD1 PE=1 SV=2	0	39	1	4	4	10	15.9
104_NPCC-3D	P04178	Superoxide dismutase [Cu-Zn] OS=Sus scrofa OX=9823 GN=SOD1 PE=1 SV=2	>sp|P04178|SODC_PIG Superoxide dismutase [Cu-Zn] OS=Sus scrofa OX=9823 GN=SOD1 PE=1 SV=2	0	59	1	5	5	8	15.9
103_NPCC-0D	P04366	Protein AMBP (Fragment) OS=Sus scrofa OX=9823 GN=AMBP PE=1 SV=2	>sp|P04366|AMBP_PIG Protein AMBP (Fragment) OS=Sus scrofa OX=9823 GN=AMBP PE=1 SV=2	0	4	1	2	2	2	37.7
103_NPP	P04404	Chromogranin-A (Fragment) OS=Sus scrofa OX=9823 GN=CHGA PE=1 SV=2	>sp|P04404|CMGA_PIG Chromogranin-A (Fragment) OS=Sus scrofa OX=9823 GN=CHGA PE=1 SV=2	0	42	1	15	3	32	49.3
104_NPCC-0D	P04404	Chromogranin-A (Fragment) OS=Sus scrofa OX=9823 GN=CHGA PE=1 SV=2	>sp|P04404|CMGA_PIG Chromogranin-A (Fragment) OS=Sus scrofa OX=9823 GN=CHGA PE=1 SV=2	0	44	1	14	14	22	49.3
104_NPCC-3D	P04404	Chromogranin-A (Fragment) OS=Sus scrofa OX=9823 GN=CHGA PE=1 SV=2	>sp|P04404|CMGA_PIG Chromogranin-A (Fragment) OS=Sus scrofa OX=9823 GN=CHGA PE=1 SV=2	0	22	1	7	7	10	49.3
103_NPP	P04574	Calpain small subunit 1 OS=Sus scrofa OX=9823 GN=CAPNS1 PE=1 SV=1	>sp|P04574|CPNS1_PIG Calpain small subunit 1 OS=Sus scrofa OX=9823 GN=CAPNS1 PE=1 SV=1	0	12	1	3	3	4	28.1
104_NPCC-0D	P04574	Calpain small subunit 1 OS=Sus scrofa OX=9823 GN=CAPNS1 PE=1 SV=1	>sp|P04574|CPNS1_PIG Calpain small subunit 1 OS=Sus scrofa OX=9823 GN=CAPNS1 PE=1 SV=1	0.001	6	1	2	2	2	28.1
103_NPCC-3D	P05027	Sodium/potassium-transporting ATPase subunit beta-1 OS=Sus scrofa OX=9823 GN=ATP1B1 PE=1 SV=2	>sp|P05027|AT1B1_PIG Sodium/potassium-transporting ATPase subunit beta-1 OS=Sus scrofa OX=9823 GN=ATP1B1 PE=1 SV=2	0	17	1	3	3	3	35.1
103_NPP	P05027	Sodium/potassium-transporting ATPase subunit beta-1 OS=Sus scrofa OX=9823 GN=ATP1B1 PE=1 SV=2	>sp|P05027|AT1B1_PIG Sodium/potassium-transporting ATPase subunit beta-1 OS=Sus scrofa OX=9823 GN=ATP1B1 PE=1 SV=2	0	15	1	4	4	4	35.1
104_NPCC-0D	P05027	Sodium/potassium-transporting ATPase subunit beta-1 OS=Sus scrofa OX=9823 GN=ATP1B1 PE=1 SV=2	>sp|P05027|AT1B1_PIG Sodium/potassium-transporting ATPase subunit beta-1 OS=Sus scrofa OX=9823 GN=ATP1B1 PE=1 SV=2	0	17	1	3	3	3	35.1
104_NPCC-3D	P05027	Sodium/potassium-transporting ATPase subunit beta-1 OS=Sus scrofa OX=9823 GN=ATP1B1 PE=1 SV=2	>sp|P05027|AT1B1_PIG Sodium/potassium-transporting ATPase subunit beta-1 OS=Sus scrofa OX=9823 GN=ATP1B1 PE=1 SV=2	0	10	1	2	2	2	35.1
103_NPCC-0D	P08059	Glucose-6-phosphate isomerase OS=Sus scrofa OX=9823 GN=GPI PE=1 SV=3	>sp|P08059|G6PI_PIG Glucose-6-phosphate isomerase OS=Sus scrofa OX=9823 GN=GPI PE=1 SV=3	0	10	1	5	5	5	63.1
103_NPCC-3D	P08059	Glucose-6-phosphate isomerase OS=Sus scrofa OX=9823 GN=GPI PE=1 SV=3	>sp|P08059|G6PI_PIG Glucose-6-phosphate isomerase OS=Sus scrofa OX=9823 GN=GPI PE=1 SV=3	0	18	1	11	11	11	63.1
103_NPP	P08059	Glucose-6-phosphate isomerase OS=Sus scrofa OX=9823 GN=GPI PE=1 SV=3	>sp|P08059|G6PI_PIG Glucose-6-phosphate isomerase OS=Sus scrofa OX=9823 GN=GPI PE=1 SV=3	0	15	1	8	8	11	63.1
104_NPCC-0D	P08059	Glucose-6-phosphate isomerase OS=Sus scrofa OX=9823 GN=GPI PE=1 SV=3	>sp|P08059|G6PI_PIG Glucose-6-phosphate isomerase OS=Sus scrofa OX=9823 GN=GPI PE=1 SV=3	0	14	1	8	8	9	63.1
104_NPCC-3D	P08059	Glucose-6-phosphate isomerase OS=Sus scrofa OX=9823 GN=GPI PE=1 SV=3	>sp|P08059|G6PI_PIG Glucose-6-phosphate isomerase OS=Sus scrofa OX=9823 GN=GPI PE=1 SV=3	0	12	1	9	9	12	63.1
103_NPCC-0D	P08132	Annexin A4 OS=Sus scrofa OX=9823 GN=ANXA4 PE=1 SV=2	>sp|P08132|ANXA4_PIG Annexin A4 OS=Sus scrofa OX=9823 GN=ANXA4 PE=1 SV=2	0	40	1	12	12	13	35.8
103_NPCC-3D	P08132	Annexin A4 OS=Sus scrofa OX=9823 GN=ANXA4 PE=1 SV=2	>sp|P08132|ANXA4_PIG Annexin A4 OS=Sus scrofa OX=9823 GN=ANXA4 PE=1 SV=2	0	45	1	13	13	18	35.8
103_NPP	P08132	Annexin A4 OS=Sus scrofa OX=9823 GN=ANXA4 PE=1 SV=2	>sp|P08132|ANXA4_PIG Annexin A4 OS=Sus scrofa OX=9823 GN=ANXA4 PE=1 SV=2	0	53	1	15	15	16	35.8
104_NPCC-0D	P08132	Annexin A4 OS=Sus scrofa OX=9823 GN=ANXA4 PE=1 SV=2	>sp|P08132|ANXA4_PIG Annexin A4 OS=Sus scrofa OX=9823 GN=ANXA4 PE=1 SV=2	0	44	1	13	13	15	35.8
104_NPCC-3D	P08132	Annexin A4 OS=Sus scrofa OX=9823 GN=ANXA4 PE=1 SV=2	>sp|P08132|ANXA4_PIG Annexin A4 OS=Sus scrofa OX=9823 GN=ANXA4 PE=1 SV=2	0	50	1	15	14	20	35.8
103_NPCC-0D	P09954	Carboxypeptidase A1 OS=Sus scrofa OX=9823 GN=CPA1 PE=1 SV=2	>sp|P09954|CBPA1_PIG Carboxypeptidase A1 OS=Sus scrofa OX=9823 GN=CPA1 PE=1 SV=2	0	45	1	15	15	59	47.2
103_NPCC-3D	P09954	Carboxypeptidase A1 OS=Sus scrofa OX=9823 GN=CPA1 PE=1 SV=2	>sp|P09954|CBPA1_PIG Carboxypeptidase A1 OS=Sus scrofa OX=9823 GN=CPA1 PE=1 SV=2	0	40	1	13	13	42	47.2
103_NPP	P09954	Carboxypeptidase A1 OS=Sus scrofa OX=9823 GN=CPA1 PE=1 SV=2	>sp|P09954|CBPA1_PIG Carboxypeptidase A1 OS=Sus scrofa OX=9823 GN=CPA1 PE=1 SV=2	0	49	1	16	16	96	47.2
104_NPCC-0D	P09954	Carboxypeptidase A1 OS=Sus scrofa OX=9823 GN=CPA1 PE=1 SV=2	>sp|P09954|CBPA1_PIG Carboxypeptidase A1 OS=Sus scrofa OX=9823 GN=CPA1 PE=1 SV=2	0	52	1	17	17	98	47.2
104_NPCC-3D	P09954	Carboxypeptidase A1 OS=Sus scrofa OX=9823 GN=CPA1 PE=1 SV=2	>sp|P09954|CBPA1_PIG Carboxypeptidase A1 OS=Sus scrofa OX=9823 GN=CPA1 PE=1 SV=2	0	47	1	15	15	61	47.2
103_NPCC-0D	P0C5I2	Mannose-1-phosphate guanyltransferase beta OS=Sus scrofa OX=9823 GN=GMPPB PE=1 SV=1	>sp|P0C5I2|GMPPB_PIG Mannose-1-phosphate guanyltransferase beta OS=Sus scrofa OX=9823 GN=GMPPB PE=1 SV=1	0	11	1	3	3	3	39.8
103_NPCC-3D	P0C5I2	Mannose-1-phosphate guanyltransferase beta OS=Sus scrofa OX=9823 GN=GMPPB PE=1 SV=1	>sp|P0C5I2|GMPPB_PIG Mannose-1-phosphate guanyltransferase beta OS=Sus scrofa OX=9823 GN=GMPPB PE=1 SV=1	0	6	1	2	2	2	39.8
103_NPP	P0C5I2	Mannose-1-phosphate guanyltransferase beta OS=Sus scrofa OX=9823 GN=GMPPB PE=1 SV=1	>sp|P0C5I2|GMPPB_PIG Mannose-1-phosphate guanyltransferase beta OS=Sus scrofa OX=9823 GN=GMPPB PE=1 SV=1	0	6	1	2	2	2	39.8
104_NPCC-0D	P0C5I2	Mannose-1-phosphate guanyltransferase beta OS=Sus scrofa OX=9823 GN=GMPPB PE=1 SV=1	>sp|P0C5I2|GMPPB_PIG Mannose-1-phosphate guanyltransferase beta OS=Sus scrofa OX=9823 GN=GMPPB PE=1 SV=1	0	11	1	3	3	3	39.8
104_NPCC-3D	P0C5I2	Mannose-1-phosphate guanyltransferase beta OS=Sus scrofa OX=9823 GN=GMPPB PE=1 SV=1	>sp|P0C5I2|GMPPB_PIG Mannose-1-phosphate guanyltransferase beta OS=Sus scrofa OX=9823 GN=GMPPB PE=1 SV=1	0	6	1	2	2	2	39.8
103_NPCC-0D	P10668	Cofilin-1 OS=Sus scrofa OX=9823 GN=CFL1 PE=1 SV=3	>sp|P10668|COF1_PIG Cofilin-1 OS=Sus scrofa OX=9823 GN=CFL1 PE=1 SV=3	0	42	1	6	5	7	18.5
103_NPCC-3D	P10668	Cofilin-1 OS=Sus scrofa OX=9823 GN=CFL1 PE=1 SV=3	>sp|P10668|COF1_PIG Cofilin-1 OS=Sus scrofa OX=9823 GN=CFL1 PE=1 SV=3	0	42	1	8	7	9	18.5
103_NPP	P10668	Cofilin-1 OS=Sus scrofa OX=9823 GN=CFL1 PE=1 SV=3	>sp|P10668|COF1_PIG Cofilin-1 OS=Sus scrofa OX=9823 GN=CFL1 PE=1 SV=3	0	58	1	11	10	18	18.5
104_NPCC-0D	P10668	Cofilin-1 OS=Sus scrofa OX=9823 GN=CFL1 PE=1 SV=3	>sp|P10668|COF1_PIG Cofilin-1 OS=Sus scrofa OX=9823 GN=CFL1 PE=1 SV=3	0	57	1	10	9	14	18.5
104_NPCC-3D	P10668	Cofilin-1 OS=Sus scrofa OX=9823 GN=CFL1 PE=1 SV=3	>sp|P10668|COF1_PIG Cofilin-1 OS=Sus scrofa OX=9823 GN=CFL1 PE=1 SV=3	0	57	1	10	9	12	18.5
103_NPCC-0D	P10775	Ribonuclease inhibitor OS=Sus scrofa OX=9823 GN=RNH1 PE=1 SV=1	>sp|P10775|RINI_PIG Ribonuclease inhibitor OS=Sus scrofa OX=9823 GN=RNH1 PE=1 SV=1	0	14	1	5	5	6	49
103_NPCC-3D	P10775	Ribonuclease inhibitor OS=Sus scrofa OX=9823 GN=RNH1 PE=1 SV=1	>sp|P10775|RINI_PIG Ribonuclease inhibitor OS=Sus scrofa OX=9823 GN=RNH1 PE=1 SV=1	0	7	1	3	3	5	49
103_NPP	P10775	Ribonuclease inhibitor OS=Sus scrofa OX=9823 GN=RNH1 PE=1 SV=1	>sp|P10775|RINI_PIG Ribonuclease inhibitor OS=Sus scrofa OX=9823 GN=RNH1 PE=1 SV=1	0	41	1	13	13	16	49
104_NPCC-0D	P10775	Ribonuclease inhibitor OS=Sus scrofa OX=9823 GN=RNH1 PE=1 SV=1	>sp|P10775|RINI_PIG Ribonuclease inhibitor OS=Sus scrofa OX=9823 GN=RNH1 PE=1 SV=1	0	8	1	3	3	4	49
104_NPCC-3D	P10775	Ribonuclease inhibitor OS=Sus scrofa OX=9823 GN=RNH1 PE=1 SV=1	>sp|P10775|RINI_PIG Ribonuclease inhibitor OS=Sus scrofa OX=9823 GN=RNH1 PE=1 SV=1	0	6	1	2	2	3	49
103_NPCC-0D	P11607	Sarcoplasmic/endoplasmic reticulum calcium ATPase 2 OS=Sus scrofa OX=9823 GN=ATP2A2 PE=1 SV=1	>sp|P11607|AT2A2_PIG Sarcoplasmic/endoplasmic reticulum calcium ATPase 2 OS=Sus scrofa OX=9823 GN=ATP2A2 PE=1 SV=1	0	13	1	12	12	13	114.7
103_NPCC-3D	P11607	Sarcoplasmic/endoplasmic reticulum calcium ATPase 2 OS=Sus scrofa OX=9823 GN=ATP2A2 PE=1 SV=1	>sp|P11607|AT2A2_PIG Sarcoplasmic/endoplasmic reticulum calcium ATPase 2 OS=Sus scrofa OX=9823 GN=ATP2A2 PE=1 SV=1	0	4	1	4	4	5	114.7
103_NPP	P11607	Sarcoplasmic/endoplasmic reticulum calcium ATPase 2 OS=Sus scrofa OX=9823 GN=ATP2A2 PE=1 SV=1	>sp|P11607|AT2A2_PIG Sarcoplasmic/endoplasmic reticulum calcium ATPase 2 OS=Sus scrofa OX=9823 GN=ATP2A2 PE=1 SV=1	0	20	1	18	18	22	114.7
104_NPCC-0D	P11607	Sarcoplasmic/endoplasmic reticulum calcium ATPase 2 OS=Sus scrofa OX=9823 GN=ATP2A2 PE=1 SV=1	>sp|P11607|AT2A2_PIG Sarcoplasmic/endoplasmic reticulum calcium ATPase 2 OS=Sus scrofa OX=9823 GN=ATP2A2 PE=1 SV=1	0	15	1	13	13	13	114.7
104_NPCC-3D	P11607	Sarcoplasmic/endoplasmic reticulum calcium ATPase 2 OS=Sus scrofa OX=9823 GN=ATP2A2 PE=1 SV=1	>sp|P11607|AT2A2_PIG Sarcoplasmic/endoplasmic reticulum calcium ATPase 2 OS=Sus scrofa OX=9823 GN=ATP2A2 PE=1 SV=1	0	6	1	6	6	7	114.7
103_NPCC-0D	P11708	Malate dehydrogenase, cytoplasmic OS=Sus scrofa OX=9823 GN=MDH1 PE=1 SV=4	>sp|P11708|MDHC_PIG Malate dehydrogenase, cytoplasmic OS=Sus scrofa OX=9823 GN=MDH1 PE=1 SV=4	0	25	1	10	10	11	36.4
103_NPCC-3D	P11708	Malate dehydrogenase, cytoplasmic OS=Sus scrofa OX=9823 GN=MDH1 PE=1 SV=4	>sp|P11708|MDHC_PIG Malate dehydrogenase, cytoplasmic OS=Sus scrofa OX=9823 GN=MDH1 PE=1 SV=4	0	17	1	7	7	9	36.4
103_NPP	P11708	Malate dehydrogenase, cytoplasmic OS=Sus scrofa OX=9823 GN=MDH1 PE=1 SV=4	>sp|P11708|MDHC_PIG Malate dehydrogenase, cytoplasmic OS=Sus scrofa OX=9823 GN=MDH1 PE=1 SV=4	0	34	1	13	13	18	36.4
104_NPCC-0D	P11708	Malate dehydrogenase, cytoplasmic OS=Sus scrofa OX=9823 GN=MDH1 PE=1 SV=4	>sp|P11708|MDHC_PIG Malate dehydrogenase, cytoplasmic OS=Sus scrofa OX=9823 GN=MDH1 PE=1 SV=4	0	25	1	10	10	11	36.4
104_NPCC-3D	P11708	Malate dehydrogenase, cytoplasmic OS=Sus scrofa OX=9823 GN=MDH1 PE=1 SV=4	>sp|P11708|MDHC_PIG Malate dehydrogenase, cytoplasmic OS=Sus scrofa OX=9823 GN=MDH1 PE=1 SV=4	0	24	1	9	9	11	36.4
103_NPCC-0D	P12026	Acyl-CoA-binding protein OS=Sus scrofa OX=9823 GN=DBI PE=1 SV=2	>sp|P12026|ACBP_PIG Acyl-CoA-binding protein OS=Sus scrofa OX=9823 GN=DBI PE=1 SV=2	0	39	1	2	2	4	9.9
103_NPP	P12026	Acyl-CoA-binding protein OS=Sus scrofa OX=9823 GN=DBI PE=1 SV=2	>sp|P12026|ACBP_PIG Acyl-CoA-binding protein OS=Sus scrofa OX=9823 GN=DBI PE=1 SV=2	0	39	1	2	2	4	9.9
104_NPCC-0D	P12026	Acyl-CoA-binding protein OS=Sus scrofa OX=9823 GN=DBI PE=1 SV=2	>sp|P12026|ACBP_PIG Acyl-CoA-binding protein OS=Sus scrofa OX=9823 GN=DBI PE=1 SV=2	0	48	1	3	3	5	9.9
103_NPP	P12309	Glutaredoxin-1 OS=Sus scrofa OX=9823 GN=GLRX PE=1 SV=2	>sp|P12309|GLRX1_PIG Glutaredoxin-1 OS=Sus scrofa OX=9823 GN=GLRX PE=1 SV=2	0	32	1	4	4	6	11.8
104_NPCC-0D	P12309	Glutaredoxin-1 OS=Sus scrofa OX=9823 GN=GLRX PE=1 SV=2	>sp|P12309|GLRX1_PIG Glutaredoxin-1 OS=Sus scrofa OX=9823 GN=GLRX PE=1 SV=2	0	32	1	4	4	4	11.8
103_NPP	P14632	Lactotransferrin OS=Sus scrofa OX=9823 GN=LTF PE=1 SV=3	>sp|P14632|TRFL_PIG Lactotransferrin OS=Sus scrofa OX=9823 GN=LTF PE=1 SV=3	0	10	1	6	4	7	77.6
103_NPP	P18137	Alpha-lactalbumin OS=Sus scrofa OX=9823 GN=LALBA PE=1 SV=2	>sp|P18137|LALBA_PIG Alpha-lactalbumin OS=Sus scrofa OX=9823 GN=LALBA PE=1 SV=2	0	27	1	3	3	4	16.2
103_NPCC-0D	P19205	Acylamino-acid-releasing enzyme OS=Sus scrofa OX=9823 GN=APEH PE=1 SV=2	>sp|P19205|ACPH_PIG Acylamino-acid-releasing enzyme OS=Sus scrofa OX=9823 GN=APEH PE=1 SV=2	0	3	1	2	2	2	81.2
103_NPCC-3D	P20305	Gelsolin (Fragment) OS=Sus scrofa OX=9823 GN=GSN PE=1 SV=1	>sp|P20305|GELS_PIG Gelsolin (Fragment) OS=Sus scrofa OX=9823 GN=GSN PE=1 SV=1	0	8	1	6	6	7	84.7
103_NPP	P20305	Gelsolin (Fragment) OS=Sus scrofa OX=9823 GN=GSN PE=1 SV=1	>sp|P20305|GELS_PIG Gelsolin (Fragment) OS=Sus scrofa OX=9823 GN=GSN PE=1 SV=1	0	15	1	10	10	13	84.7
104_NPCC-0D	P20305	Gelsolin (Fragment) OS=Sus scrofa OX=9823 GN=GSN PE=1 SV=1	>sp|P20305|GELS_PIG Gelsolin (Fragment) OS=Sus scrofa OX=9823 GN=GSN PE=1 SV=1	0	5	1	4	4	4	84.7
104_NPCC-3D	P20305	Gelsolin (Fragment) OS=Sus scrofa OX=9823 GN=GSN PE=1 SV=1	>sp|P20305|GELS_PIG Gelsolin (Fragment) OS=Sus scrofa OX=9823 GN=GSN PE=1 SV=1	0	8	1	7	7	7	84.7
103_NPCC-0D	P23687	Prolyl endopeptidase OS=Sus scrofa OX=9823 GN=PREP PE=1 SV=1	>sp|P23687|PPCE_PIG Prolyl endopeptidase OS=Sus scrofa OX=9823 GN=PREP PE=1 SV=1	0	15	1	9	9	9	80.7
103_NPCC-3D	P23687	Prolyl endopeptidase OS=Sus scrofa OX=9823 GN=PREP PE=1 SV=1	>sp|P23687|PPCE_PIG Prolyl endopeptidase OS=Sus scrofa OX=9823 GN=PREP PE=1 SV=1	0	12	1	6	6	6	80.7
103_NPP	P23687	Prolyl endopeptidase OS=Sus scrofa OX=9823 GN=PREP PE=1 SV=1	>sp|P23687|PPCE_PIG Prolyl endopeptidase OS=Sus scrofa OX=9823 GN=PREP PE=1 SV=1	0	17	1	10	10	12	80.7
104_NPCC-0D	P23687	Prolyl endopeptidase OS=Sus scrofa OX=9823 GN=PREP PE=1 SV=1	>sp|P23687|PPCE_PIG Prolyl endopeptidase OS=Sus scrofa OX=9823 GN=PREP PE=1 SV=1	0	15	1	9	9	10	80.7
104_NPCC-3D	P23687	Prolyl endopeptidase OS=Sus scrofa OX=9823 GN=PREP PE=1 SV=1	>sp|P23687|PPCE_PIG Prolyl endopeptidase OS=Sus scrofa OX=9823 GN=PREP PE=1 SV=1	0	11	1	6	6	7	80.7
103_NPCC-0D	P26234	Vinculin OS=Sus scrofa OX=9823 GN=VCL PE=1 SV=4	>sp|P26234|VINC_PIG Vinculin OS=Sus scrofa OX=9823 GN=VCL PE=1 SV=4	0	25	1	23	23	25	123.9
103_NPCC-3D	P26234	Vinculin OS=Sus scrofa OX=9823 GN=VCL PE=1 SV=4	>sp|P26234|VINC_PIG Vinculin OS=Sus scrofa OX=9823 GN=VCL PE=1 SV=4	0	25	1	27	27	29	123.9
103_NPP	P26234	Vinculin OS=Sus scrofa OX=9823 GN=VCL PE=1 SV=4	>sp|P26234|VINC_PIG Vinculin OS=Sus scrofa OX=9823 GN=VCL PE=1 SV=4	0	30	1	33	33	43	123.9
104_NPCC-0D	P26234	Vinculin OS=Sus scrofa OX=9823 GN=VCL PE=1 SV=4	>sp|P26234|VINC_PIG Vinculin OS=Sus scrofa OX=9823 GN=VCL PE=1 SV=4	0	31	1	31	31	34	123.9
104_NPCC-3D	P26234	Vinculin OS=Sus scrofa OX=9823 GN=VCL PE=1 SV=4	>sp|P26234|VINC_PIG Vinculin OS=Sus scrofa OX=9823 GN=VCL PE=1 SV=4	0	22	1	24	24	25	123.9
103_NPP	P27917	Apolipoprotein C-III OS=Sus scrofa OX=9823 GN=APOC3 PE=1 SV=2	>sp|P27917|APOC3_PIG Apolipoprotein C-III OS=Sus scrofa OX=9823 GN=APOC3 PE=1 SV=2	0	31	1	3	3	3	10.7
103_NPCC-0D	P28491	Calreticulin OS=Sus scrofa OX=9823 GN=CALR PE=1 SV=3	>sp|P28491|CALR_PIG Calreticulin OS=Sus scrofa OX=9823 GN=CALR PE=1 SV=3	0	53	1	20	20	49	48.3
103_NPCC-3D	P28491	Calreticulin OS=Sus scrofa OX=9823 GN=CALR PE=1 SV=3	>sp|P28491|CALR_PIG Calreticulin OS=Sus scrofa OX=9823 GN=CALR PE=1 SV=3	0	42	1	15	15	28	48.3
103_NPP	P28491	Calreticulin OS=Sus scrofa OX=9823 GN=CALR PE=1 SV=3	>sp|P28491|CALR_PIG Calreticulin OS=Sus scrofa OX=9823 GN=CALR PE=1 SV=3	0	59	1	21	21	69	48.3
104_NPCC-0D	P28491	Calreticulin OS=Sus scrofa OX=9823 GN=CALR PE=1 SV=3	>sp|P28491|CALR_PIG Calreticulin OS=Sus scrofa OX=9823 GN=CALR PE=1 SV=3	0	57	1	21	21	53	48.3
104_NPCC-3D	P28491	Calreticulin OS=Sus scrofa OX=9823 GN=CALR PE=1 SV=3	>sp|P28491|CALR_PIG Calreticulin OS=Sus scrofa OX=9823 GN=CALR PE=1 SV=3	0	42	1	15	15	29	48.3
103_NPP	P29797	Guanine nucleotide-binding protein G(s) subunit alpha OS=Sus scrofa OX=9823 GN=GNAS PE=2 SV=1	>sp|P29797|GNAS_PIG Guanine nucleotide-binding protein G(s) subunit alpha OS=Sus scrofa OX=9823 GN=GNAS PE=2 SV=1	0	9	1	3	2	4	46.4
104_NPCC-0D	P31950	Protein S100-A11 OS=Sus scrofa OX=9823 GN=S100A11 PE=1 SV=1	>sp|P31950|S10AB_PIG Protein S100-A11 OS=Sus scrofa OX=9823 GN=S100A11 PE=1 SV=1	0.001	18	1	2	2	2	11.2
104_NPCC-3D	P31950	Protein S100-A11 OS=Sus scrofa OX=9823 GN=S100A11 PE=1 SV=1	>sp|P31950|S10AB_PIG Protein S100-A11 OS=Sus scrofa OX=9823 GN=S100A11 PE=1 SV=1	0	18	1	2	2	3	11.2
103_NPCC-0D	P35750	Calpain-1 catalytic subunit OS=Sus scrofa OX=9823 GN=CAPN1 PE=2 SV=3	>sp|P35750|CAN1_PIG Calpain-1 catalytic subunit OS=Sus scrofa OX=9823 GN=CAPN1 PE=2 SV=3	0	9	1	6	6	7	81.7
103_NPCC-3D	P35750	Calpain-1 catalytic subunit OS=Sus scrofa OX=9823 GN=CAPN1 PE=2 SV=3	>sp|P35750|CAN1_PIG Calpain-1 catalytic subunit OS=Sus scrofa OX=9823 GN=CAPN1 PE=2 SV=3	0	15	1	8	8	8	81.7
103_NPP	P35750	Calpain-1 catalytic subunit OS=Sus scrofa OX=9823 GN=CAPN1 PE=2 SV=3	>sp|P35750|CAN1_PIG Calpain-1 catalytic subunit OS=Sus scrofa OX=9823 GN=CAPN1 PE=2 SV=3	0	14	1	9	9	10	81.7
104_NPCC-0D	P35750	Calpain-1 catalytic subunit OS=Sus scrofa OX=9823 GN=CAPN1 PE=2 SV=3	>sp|P35750|CAN1_PIG Calpain-1 catalytic subunit OS=Sus scrofa OX=9823 GN=CAPN1 PE=2 SV=3	0	10	1	6	6	6	81.7
104_NPCC-3D	P35750	Calpain-1 catalytic subunit OS=Sus scrofa OX=9823 GN=CAPN1 PE=2 SV=3	>sp|P35750|CAN1_PIG Calpain-1 catalytic subunit OS=Sus scrofa OX=9823 GN=CAPN1 PE=2 SV=3	0	7	1	4	4	4	81.7
103_NPCC-0D	P36968	Phospholipid hydroperoxide glutathione peroxidase OS=Sus scrofa OX=9823 GN=GPX4 PE=1 SV=3	>sp|P36968|GPX4_PIG Phospholipid hydroperoxide glutathione peroxidase OS=Sus scrofa OX=9823 GN=GPX4 PE=1 SV=3	0	8	1	2	2	2	22.3
103_NPP	P36968	Phospholipid hydroperoxide glutathione peroxidase OS=Sus scrofa OX=9823 GN=GPX4 PE=1 SV=3	>sp|P36968|GPX4_PIG Phospholipid hydroperoxide glutathione peroxidase OS=Sus scrofa OX=9823 GN=GPX4 PE=1 SV=3	0	11	1	2	2	2	22.3
104_NPCC-0D	P36968	Phospholipid hydroperoxide glutathione peroxidase OS=Sus scrofa OX=9823 GN=GPX4 PE=1 SV=3	>sp|P36968|GPX4_PIG Phospholipid hydroperoxide glutathione peroxidase OS=Sus scrofa OX=9823 GN=GPX4 PE=1 SV=3	0	22	1	4	4	5	22.3
103_NPCC-0D	P37111	Aminoacylase-1 OS=Sus scrofa OX=9823 GN=ACY1 PE=1 SV=2	>sp|P37111|ACY1_PIG Aminoacylase-1 OS=Sus scrofa OX=9823 GN=ACY1 PE=1 SV=2	0	5	1	2	2	2	45.3
103_NPP	P37111	Aminoacylase-1 OS=Sus scrofa OX=9823 GN=ACY1 PE=1 SV=2	>sp|P37111|ACY1_PIG Aminoacylase-1 OS=Sus scrofa OX=9823 GN=ACY1 PE=1 SV=2	0	15	1	5	5	7	45.3
104_NPCC-0D	P37111	Aminoacylase-1 OS=Sus scrofa OX=9823 GN=ACY1 PE=1 SV=2	>sp|P37111|ACY1_PIG Aminoacylase-1 OS=Sus scrofa OX=9823 GN=ACY1 PE=1 SV=2	0	20	1	6	6	6	45.3
103_NPP	P41367	Medium-chain specific acyl-CoA dehydrogenase, mitochondrial OS=Sus scrofa OX=9823 GN=ACADM PE=1 SV=3	>sp|P41367|ACADM_PIG Medium-chain specific acyl-CoA dehydrogenase, mitochondrial OS=Sus scrofa OX=9823 GN=ACADM PE=1 SV=3	0	8	1	4	4	4	46.5
104_NPCC-0D	P41367	Medium-chain specific acyl-CoA dehydrogenase, mitochondrial OS=Sus scrofa OX=9823 GN=ACADM PE=1 SV=3	>sp|P41367|ACADM_PIG Medium-chain specific acyl-CoA dehydrogenase, mitochondrial OS=Sus scrofa OX=9823 GN=ACADM PE=1 SV=3	0	7	1	3	3	3	46.5
104_NPCC-0D	P42639	Tropomyosin alpha-1 chain OS=Sus scrofa OX=9823 GN=TPM1 PE=1 SV=2	>sp|P42639|TPM1_PIG Tropomyosin alpha-1 chain OS=Sus scrofa OX=9823 GN=TPM1 PE=1 SV=2	0	25	1	8	4	11	32.7
103_NPCC-0D	P46405	40S ribosomal protein S12 OS=Sus scrofa OX=9823 GN=RPS12 PE=2 SV=2	>sp|P46405|RS12_PIG 40S ribosomal protein S12 OS=Sus scrofa OX=9823 GN=RPS12 PE=2 SV=2	0	21	1	2	2	3	14.5
103_NPCC-3D	P46405	40S ribosomal protein S12 OS=Sus scrofa OX=9823 GN=RPS12 PE=2 SV=2	>sp|P46405|RS12_PIG 40S ribosomal protein S12 OS=Sus scrofa OX=9823 GN=RPS12 PE=2 SV=2	0	20	1	3	3	4	14.5
103_NPP	P46405	40S ribosomal protein S12 OS=Sus scrofa OX=9823 GN=RPS12 PE=2 SV=2	>sp|P46405|RS12_PIG 40S ribosomal protein S12 OS=Sus scrofa OX=9823 GN=RPS12 PE=2 SV=2	0	54	1	7	7	12	14.5
104_NPCC-0D	P46405	40S ribosomal protein S12 OS=Sus scrofa OX=9823 GN=RPS12 PE=2 SV=2	>sp|P46405|RS12_PIG 40S ribosomal protein S12 OS=Sus scrofa OX=9823 GN=RPS12 PE=2 SV=2	0	46	1	5	5	8	14.5
104_NPCC-3D	P46405	40S ribosomal protein S12 OS=Sus scrofa OX=9823 GN=RPS12 PE=2 SV=2	>sp|P46405|RS12_PIG 40S ribosomal protein S12 OS=Sus scrofa OX=9823 GN=RPS12 PE=2 SV=2	0	26	1	3	3	4	14.5
103_NPCC-3D	P47787	Thromboxane-A synthase OS=Sus scrofa OX=9823 GN=TBXAS1 PE=2 SV=1	>sp|P47787|THAS_PIG Thromboxane-A synthase OS=Sus scrofa OX=9823 GN=TBXAS1 PE=2 SV=1	0	3	1	2	2	2	60.4
104_NPCC-3D	P47787	Thromboxane-A synthase OS=Sus scrofa OX=9823 GN=TBXAS1 PE=2 SV=1	>sp|P47787|THAS_PIG Thromboxane-A synthase OS=Sus scrofa OX=9823 GN=TBXAS1 PE=2 SV=1	0	4	1	3	3	3	60.4
104_NPCC-0D	P47788	Thimet oligopeptidase OS=Sus scrofa OX=9823 GN=THOP1 PE=2 SV=2	>sp|P47788|THOP1_PIG Thimet oligopeptidase OS=Sus scrofa OX=9823 GN=THOP1 PE=2 SV=2	0	5	1	3	3	3	78.1
103_NPP	P49171	40S ribosomal protein S26 OS=Sus scrofa OX=9823 GN=RPS26 PE=1 SV=4	>sp|P49171|RS26_PIG 40S ribosomal protein S26 OS=Sus scrofa OX=9823 GN=RPS26 PE=1 SV=4	0	18	1	2	2	3	13
104_NPCC-0D	P49171	40S ribosomal protein S26 OS=Sus scrofa OX=9823 GN=RPS26 PE=1 SV=4	>sp|P49171|RS26_PIG 40S ribosomal protein S26 OS=Sus scrofa OX=9823 GN=RPS26 PE=1 SV=4	0.001	21	1	2	2	3	13
103_NPCC-0D	P49666	60S ribosomal protein L21 OS=Sus scrofa OX=9823 GN=RPL21 PE=1 SV=3	>sp|P49666|RL21_PIG 60S ribosomal protein L21 OS=Sus scrofa OX=9823 GN=RPL21 PE=1 SV=3	0	9	1	2	2	3	18.6
103_NPP	P49666	60S ribosomal protein L21 OS=Sus scrofa OX=9823 GN=RPL21 PE=1 SV=3	>sp|P49666|RL21_PIG 60S ribosomal protein L21 OS=Sus scrofa OX=9823 GN=RPL21 PE=1 SV=3	0	21	1	3	3	6	18.6
104_NPCC-0D	P49666	60S ribosomal protein L21 OS=Sus scrofa OX=9823 GN=RPL21 PE=1 SV=3	>sp|P49666|RL21_PIG 60S ribosomal protein L21 OS=Sus scrofa OX=9823 GN=RPL21 PE=1 SV=3	0	18	1	3	3	5	18.6
104_NPCC-3D	P49666	60S ribosomal protein L21 OS=Sus scrofa OX=9823 GN=RPL21 PE=1 SV=3	>sp|P49666|RL21_PIG 60S ribosomal protein L21 OS=Sus scrofa OX=9823 GN=RPL21 PE=1 SV=3	0	21	1	3	3	3	18.6
103_NPP	P50390	Transthyretin OS=Sus scrofa OX=9823 GN=TTR PE=1 SV=1	>sp|P50390|TTHY_PIG Transthyretin OS=Sus scrofa OX=9823 GN=TTR PE=1 SV=1	0	26	1	3	3	3	16.1
103_NPCC-0D	P50441	Glycine amidinotransferase, mitochondrial OS=Sus scrofa OX=9823 GN=GATM PE=1 SV=2	>sp|P50441|GATM_PIG Glycine amidinotransferase, mitochondrial OS=Sus scrofa OX=9823 GN=GATM PE=1 SV=2	0	39	1	13	13	27	48.3
103_NPCC-3D	P50441	Glycine amidinotransferase, mitochondrial OS=Sus scrofa OX=9823 GN=GATM PE=1 SV=2	>sp|P50441|GATM_PIG Glycine amidinotransferase, mitochondrial OS=Sus scrofa OX=9823 GN=GATM PE=1 SV=2	0	37	1	10	10	16	48.3
103_NPP	P50441	Glycine amidinotransferase, mitochondrial OS=Sus scrofa OX=9823 GN=GATM PE=1 SV=2	>sp|P50441|GATM_PIG Glycine amidinotransferase, mitochondrial OS=Sus scrofa OX=9823 GN=GATM PE=1 SV=2	0	56	1	19	19	44	48.3
104_NPCC-0D	P50441	Glycine amidinotransferase, mitochondrial OS=Sus scrofa OX=9823 GN=GATM PE=1 SV=2	>sp|P50441|GATM_PIG Glycine amidinotransferase, mitochondrial OS=Sus scrofa OX=9823 GN=GATM PE=1 SV=2	0	57	1	20	20	51	48.3
104_NPCC-3D	P50441	Glycine amidinotransferase, mitochondrial OS=Sus scrofa OX=9823 GN=GATM PE=1 SV=2	>sp|P50441|GATM_PIG Glycine amidinotransferase, mitochondrial OS=Sus scrofa OX=9823 GN=GATM PE=1 SV=2	0	43	1	14	14	23	48.3
103_NPP	P50447	Alpha-1-antitrypsin OS=Sus scrofa OX=9823 GN=SERPINA1 PE=2 SV=1	>sp|P50447|A1AT_PIG Alpha-1-antitrypsin OS=Sus scrofa OX=9823 GN=SERPINA1 PE=2 SV=1	0	23	1	9	9	13	47.2
103_NPP	P51525	Prophenin-2 OS=Sus scrofa OX=9823 PE=2 SV=1	>sp|P51525|PF12_PIG Prophenin-2 OS=Sus scrofa OX=9823 PE=2 SV=1	0	16	1	2	2	2	25.8
103_NPCC-3D	P51781	Glutathione S-transferase alpha M14 OS=Sus scrofa OX=9823 PE=2 SV=2	>sp|P51781|GSTA1_PIG Glutathione S-transferase alpha M14 OS=Sus scrofa OX=9823 PE=2 SV=2	0	7	1	2	2	2	25.3
103_NPCC-0D	P54612	Serine/threonine-protein phosphatase 2A 65 kDa regulatory subunit A alpha isoform OS=Sus scrofa OX=9823 GN=PPP2R1A PE=2 SV=2	>sp|P54612|2AAA_PIG Serine/threonine-protein phosphatase 2A 65 kDa regulatory subunit A alpha isoform OS=Sus scrofa OX=9823 GN=PPP2R1A PE=2 SV=2	0	9	1	5	5	5	65.3
103_NPCC-3D	P54612	Serine/threonine-protein phosphatase 2A 65 kDa regulatory subunit A alpha isoform OS=Sus scrofa OX=9823 GN=PPP2R1A PE=2 SV=2	>sp|P54612|2AAA_PIG Serine/threonine-protein phosphatase 2A 65 kDa regulatory subunit A alpha isoform OS=Sus scrofa OX=9823 GN=PPP2R1A PE=2 SV=2	0	8	1	4	4	4	65.3
103_NPP	P54612	Serine/threonine-protein phosphatase 2A 65 kDa regulatory subunit A alpha isoform OS=Sus scrofa OX=9823 GN=PPP2R1A PE=2 SV=2	>sp|P54612|2AAA_PIG Serine/threonine-protein phosphatase 2A 65 kDa regulatory subunit A alpha isoform OS=Sus scrofa OX=9823 GN=PPP2R1A PE=2 SV=2	0	20	1	11	11	13	65.3
104_NPCC-0D	P54612	Serine/threonine-protein phosphatase 2A 65 kDa regulatory subunit A alpha isoform OS=Sus scrofa OX=9823 GN=PPP2R1A PE=2 SV=2	>sp|P54612|2AAA_PIG Serine/threonine-protein phosphatase 2A 65 kDa regulatory subunit A alpha isoform OS=Sus scrofa OX=9823 GN=PPP2R1A PE=2 SV=2	0	15	1	8	8	8	65.3
104_NPCC-3D	P54612	Serine/threonine-protein phosphatase 2A 65 kDa regulatory subunit A alpha isoform OS=Sus scrofa OX=9823 GN=PPP2R1A PE=2 SV=2	>sp|P54612|2AAA_PIG Serine/threonine-protein phosphatase 2A 65 kDa regulatory subunit A alpha isoform OS=Sus scrofa OX=9823 GN=PPP2R1A PE=2 SV=2	0	15	1	8	8	8	65.3
103_NPCC-0D	P55944	Metallothionein-3 OS=Sus scrofa OX=9823 GN=MT3 PE=2 SV=1	>sp|P55944|MT3_PIG Metallothionein-3 OS=Sus scrofa OX=9823 GN=MT3 PE=2 SV=1	0	34	1	2	2	2	6.9
103_NPCC-3D	P55944	Metallothionein-3 OS=Sus scrofa OX=9823 GN=MT3 PE=2 SV=1	>sp|P55944|MT3_PIG Metallothionein-3 OS=Sus scrofa OX=9823 GN=MT3 PE=2 SV=1	0	34	1	2	2	2	6.9
103_NPCC-0D	P59083	14 kDa phosphohistidine phosphatase OS=Sus scrofa OX=9823 GN=PHPT1 PE=1 SV=2	>sp|P59083|PHP14_PIG 14 kDa phosphohistidine phosphatase OS=Sus scrofa OX=9823 GN=PHPT1 PE=1 SV=2	0	40	1	5	5	7	13.9
103_NPCC-3D	P59083	14 kDa phosphohistidine phosphatase OS=Sus scrofa OX=9823 GN=PHPT1 PE=1 SV=2	>sp|P59083|PHP14_PIG 14 kDa phosphohistidine phosphatase OS=Sus scrofa OX=9823 GN=PHPT1 PE=1 SV=2	0	33	1	4	4	5	13.9
103_NPP	P59083	14 kDa phosphohistidine phosphatase OS=Sus scrofa OX=9823 GN=PHPT1 PE=1 SV=2	>sp|P59083|PHP14_PIG 14 kDa phosphohistidine phosphatase OS=Sus scrofa OX=9823 GN=PHPT1 PE=1 SV=2	0	50	1	7	7	11	13.9
104_NPCC-0D	P59083	14 kDa phosphohistidine phosphatase OS=Sus scrofa OX=9823 GN=PHPT1 PE=1 SV=2	>sp|P59083|PHP14_PIG 14 kDa phosphohistidine phosphatase OS=Sus scrofa OX=9823 GN=PHPT1 PE=1 SV=2	0	40	1	5	5	9	13.9
104_NPCC-3D	P59083	14 kDa phosphohistidine phosphatase OS=Sus scrofa OX=9823 GN=PHPT1 PE=1 SV=2	>sp|P59083|PHP14_PIG 14 kDa phosphohistidine phosphatase OS=Sus scrofa OX=9823 GN=PHPT1 PE=1 SV=2	0	28	1	3	3	3	13.9
103_NPCC-0D	P60662	Myosin light polypeptide 6 OS=Sus scrofa OX=9823 GN=MYL6 PE=1 SV=2	>sp|P60662|MYL6_PIG Myosin light polypeptide 6 OS=Sus scrofa OX=9823 GN=MYL6 PE=1 SV=2	0	42	1	6	6	7	16.9
103_NPCC-3D	P60662	Myosin light polypeptide 6 OS=Sus scrofa OX=9823 GN=MYL6 PE=1 SV=2	>sp|P60662|MYL6_PIG Myosin light polypeptide 6 OS=Sus scrofa OX=9823 GN=MYL6 PE=1 SV=2	0	52	1	7	7	10	16.9
103_NPP	P60662	Myosin light polypeptide 6 OS=Sus scrofa OX=9823 GN=MYL6 PE=1 SV=2	>sp|P60662|MYL6_PIG Myosin light polypeptide 6 OS=Sus scrofa OX=9823 GN=MYL6 PE=1 SV=2	0	52	1	8	8	12	16.9
104_NPCC-0D	P60662	Myosin light polypeptide 6 OS=Sus scrofa OX=9823 GN=MYL6 PE=1 SV=2	>sp|P60662|MYL6_PIG Myosin light polypeptide 6 OS=Sus scrofa OX=9823 GN=MYL6 PE=1 SV=2	0	52	1	8	8	11	16.9
104_NPCC-3D	P60662	Myosin light polypeptide 6 OS=Sus scrofa OX=9823 GN=MYL6 PE=1 SV=2	>sp|P60662|MYL6_PIG Myosin light polypeptide 6 OS=Sus scrofa OX=9823 GN=MYL6 PE=1 SV=2	0	44	1	7	7	10	16.9
103_NPCC-3D	P60982	Destrin OS=Sus scrofa OX=9823 GN=DSTN PE=1 SV=3	>sp|P60982|DEST_PIG Destrin OS=Sus scrofa OX=9823 GN=DSTN PE=1 SV=3	0	17	1	3	2	5	18.5
103_NPP	P60982	Destrin OS=Sus scrofa OX=9823 GN=DSTN PE=1 SV=3	>sp|P60982|DEST_PIG Destrin OS=Sus scrofa OX=9823 GN=DSTN PE=1 SV=3	0	22	1	4	3	6	18.5
103_NPCC-0D	P61288	Translationally-controlled tumor protein OS=Sus scrofa OX=9823 GN=TPT1 PE=2 SV=1	>sp|P61288|TCTP_PIG Translationally-controlled tumor protein OS=Sus scrofa OX=9823 GN=TPT1 PE=2 SV=1	0	12	1	2	2	3	19.6
103_NPCC-3D	P61288	Translationally-controlled tumor protein OS=Sus scrofa OX=9823 GN=TPT1 PE=2 SV=1	>sp|P61288|TCTP_PIG Translationally-controlled tumor protein OS=Sus scrofa OX=9823 GN=TPT1 PE=2 SV=1	0	17	1	3	3	4	19.6
103_NPP	P61288	Translationally-controlled tumor protein OS=Sus scrofa OX=9823 GN=TPT1 PE=2 SV=1	>sp|P61288|TCTP_PIG Translationally-controlled tumor protein OS=Sus scrofa OX=9823 GN=TPT1 PE=2 SV=1	0	37	1	6	6	8	19.6
104_NPCC-0D	P61288	Translationally-controlled tumor protein OS=Sus scrofa OX=9823 GN=TPT1 PE=2 SV=1	>sp|P61288|TCTP_PIG Translationally-controlled tumor protein OS=Sus scrofa OX=9823 GN=TPT1 PE=2 SV=1	0	16	1	3	3	5	19.6
104_NPCC-3D	P61288	Translationally-controlled tumor protein OS=Sus scrofa OX=9823 GN=TPT1 PE=2 SV=1	>sp|P61288|TCTP_PIG Translationally-controlled tumor protein OS=Sus scrofa OX=9823 GN=TPT1 PE=2 SV=1	0	14	1	3	3	4	19.6
103_NPP	P61291	Proteasome activator complex subunit 3 OS=Sus scrofa OX=9823 GN=PSME3 PE=2 SV=1	>sp|P61291|PSME3_PIG Proteasome activator complex subunit 3 OS=Sus scrofa OX=9823 GN=PSME3 PE=2 SV=1	0	10	1	2	2	3	29.5
104_NPCC-0D	P61291	Proteasome activator complex subunit 3 OS=Sus scrofa OX=9823 GN=PSME3 PE=2 SV=1	>sp|P61291|PSME3_PIG Proteasome activator complex subunit 3 OS=Sus scrofa OX=9823 GN=PSME3 PE=2 SV=1	0	12	1	3	3	3	29.5
103_NPCC-0D	P62197	26S proteasome regulatory subunit 8 OS=Sus scrofa OX=9823 GN=PSMC5 PE=2 SV=1	>sp|P62197|PRS8_PIG 26S proteasome regulatory subunit 8 OS=Sus scrofa OX=9823 GN=PSMC5 PE=2 SV=1	0	10	1	4	4	4	45.6
103_NPCC-3D	P62197	26S proteasome regulatory subunit 8 OS=Sus scrofa OX=9823 GN=PSMC5 PE=2 SV=1	>sp|P62197|PRS8_PIG 26S proteasome regulatory subunit 8 OS=Sus scrofa OX=9823 GN=PSMC5 PE=2 SV=1	0	20	1	6	5	6	45.6
103_NPP	P62197	26S proteasome regulatory subunit 8 OS=Sus scrofa OX=9823 GN=PSMC5 PE=2 SV=1	>sp|P62197|PRS8_PIG 26S proteasome regulatory subunit 8 OS=Sus scrofa OX=9823 GN=PSMC5 PE=2 SV=1	0	31	1	11	10	12	45.6
104_NPCC-0D	P62197	26S proteasome regulatory subunit 8 OS=Sus scrofa OX=9823 GN=PSMC5 PE=2 SV=1	>sp|P62197|PRS8_PIG 26S proteasome regulatory subunit 8 OS=Sus scrofa OX=9823 GN=PSMC5 PE=2 SV=1	0	19	1	7	6	7	45.6
104_NPCC-3D	P62197	26S proteasome regulatory subunit 8 OS=Sus scrofa OX=9823 GN=PSMC5 PE=2 SV=1	>sp|P62197|PRS8_PIG 26S proteasome regulatory subunit 8 OS=Sus scrofa OX=9823 GN=PSMC5 PE=2 SV=1	0	15	1	4	3	4	45.6
103_NPCC-0D	P62272	40S ribosomal protein S18 OS=Sus scrofa OX=9823 GN=RPS18 PE=1 SV=3	>sp|P62272|RS18_PIG 40S ribosomal protein S18 OS=Sus scrofa OX=9823 GN=RPS18 PE=1 SV=3	0	24	1	5	5	7	17.7
103_NPCC-3D	P62272	40S ribosomal protein S18 OS=Sus scrofa OX=9823 GN=RPS18 PE=1 SV=3	>sp|P62272|RS18_PIG 40S ribosomal protein S18 OS=Sus scrofa OX=9823 GN=RPS18 PE=1 SV=3	0	13	1	3	3	5	17.7
103_NPP	P62272	40S ribosomal protein S18 OS=Sus scrofa OX=9823 GN=RPS18 PE=1 SV=3	>sp|P62272|RS18_PIG 40S ribosomal protein S18 OS=Sus scrofa OX=9823 GN=RPS18 PE=1 SV=3	0	27	1	5	5	8	17.7
104_NPCC-0D	P62272	40S ribosomal protein S18 OS=Sus scrofa OX=9823 GN=RPS18 PE=1 SV=3	>sp|P62272|RS18_PIG 40S ribosomal protein S18 OS=Sus scrofa OX=9823 GN=RPS18 PE=1 SV=3	0	13	1	4	4	7	17.7
104_NPCC-3D	P62272	40S ribosomal protein S18 OS=Sus scrofa OX=9823 GN=RPS18 PE=1 SV=3	>sp|P62272|RS18_PIG 40S ribosomal protein S18 OS=Sus scrofa OX=9823 GN=RPS18 PE=1 SV=3	0	18	1	5	5	7	17.7
103_NPCC-0D	P62802	Histone H4 OS=Sus scrofa OX=9823 PE=1 SV=2	>sp|P62802|H4_PIG Histone H4 OS=Sus scrofa OX=9823 PE=1 SV=2	0	52	1	7	7	33	11.4
103_NPCC-3D	P62802	Histone H4 OS=Sus scrofa OX=9823 PE=1 SV=2	>sp|P62802|H4_PIG Histone H4 OS=Sus scrofa OX=9823 PE=1 SV=2	0	52	1	7	7	35	11.4
103_NPP	P62802	Histone H4 OS=Sus scrofa OX=9823 PE=1 SV=2	>sp|P62802|H4_PIG Histone H4 OS=Sus scrofa OX=9823 PE=1 SV=2	0	53	1	8	8	51	11.4
104_NPCC-0D	P62802	Histone H4 OS=Sus scrofa OX=9823 PE=1 SV=2	>sp|P62802|H4_PIG Histone H4 OS=Sus scrofa OX=9823 PE=1 SV=2	0	52	1	7	7	45	11.4
104_NPCC-3D	P62802	Histone H4 OS=Sus scrofa OX=9823 PE=1 SV=2	>sp|P62802|H4_PIG Histone H4 OS=Sus scrofa OX=9823 PE=1 SV=2	0	53	1	8	8	30	11.4
103_NPCC-0D	P62831	60S ribosomal protein L23 OS=Sus scrofa OX=9823 GN=RPL23 PE=1 SV=1	>sp|P62831|RL23_PIG 60S ribosomal protein L23 OS=Sus scrofa OX=9823 GN=RPL23 PE=1 SV=1	0	39	1	5	5	6	14.9
103_NPCC-3D	P62831	60S ribosomal protein L23 OS=Sus scrofa OX=9823 GN=RPL23 PE=1 SV=1	>sp|P62831|RL23_PIG 60S ribosomal protein L23 OS=Sus scrofa OX=9823 GN=RPL23 PE=1 SV=1	0	27	1	3	3	4	14.9
103_NPP	P62831	60S ribosomal protein L23 OS=Sus scrofa OX=9823 GN=RPL23 PE=1 SV=1	>sp|P62831|RL23_PIG 60S ribosomal protein L23 OS=Sus scrofa OX=9823 GN=RPL23 PE=1 SV=1	0	49	1	6	6	9	14.9
104_NPCC-0D	P62831	60S ribosomal protein L23 OS=Sus scrofa OX=9823 GN=RPL23 PE=1 SV=1	>sp|P62831|RL23_PIG 60S ribosomal protein L23 OS=Sus scrofa OX=9823 GN=RPL23 PE=1 SV=1	0	33	1	4	4	7	14.9
104_NPCC-3D	P62831	60S ribosomal protein L23 OS=Sus scrofa OX=9823 GN=RPL23 PE=1 SV=1	>sp|P62831|RL23_PIG 60S ribosomal protein L23 OS=Sus scrofa OX=9823 GN=RPL23 PE=1 SV=1	0	33	1	4	4	7	14.9
103_NPCC-0D	P62844	40S ribosomal protein S15 OS=Sus scrofa OX=9823 GN=RPS15 PE=1 SV=2	>sp|P62844|RS15_PIG 40S ribosomal protein S15 OS=Sus scrofa OX=9823 GN=RPS15 PE=1 SV=2	0	27	1	2	2	2	17
103_NPP	P62844	40S ribosomal protein S15 OS=Sus scrofa OX=9823 GN=RPS15 PE=1 SV=2	>sp|P62844|RS15_PIG 40S ribosomal protein S15 OS=Sus scrofa OX=9823 GN=RPS15 PE=1 SV=2	0	32	1	4	4	6	17
104_NPCC-0D	P62844	40S ribosomal protein S15 OS=Sus scrofa OX=9823 GN=RPS15 PE=1 SV=2	>sp|P62844|RS15_PIG 40S ribosomal protein S15 OS=Sus scrofa OX=9823 GN=RPS15 PE=1 SV=2	0	32	1	3	3	4	17
104_NPCC-3D	P62844	40S ribosomal protein S15 OS=Sus scrofa OX=9823 GN=RPS15 PE=1 SV=2	>sp|P62844|RS15_PIG 40S ribosomal protein S15 OS=Sus scrofa OX=9823 GN=RPS15 PE=1 SV=2	0	23	1	2	2	2	17
103_NPCC-0D	P62895	Cytochrome c OS=Sus scrofa OX=9823 GN=CYCS PE=1 SV=2	>sp|P62895|CYC_PIG Cytochrome c OS=Sus scrofa OX=9823 GN=CYCS PE=1 SV=2	0	49	1	5	5	5	11.7
103_NPP	P62895	Cytochrome c OS=Sus scrofa OX=9823 GN=CYCS PE=1 SV=2	>sp|P62895|CYC_PIG Cytochrome c OS=Sus scrofa OX=9823 GN=CYCS PE=1 SV=2	0	39	1	5	5	9	11.7
103_NPCC-0D	P62901	60S ribosomal protein L31 OS=Sus scrofa OX=9823 GN=RPL31 PE=1 SV=1	>sp|P62901|RL31_PIG 60S ribosomal protein L31 OS=Sus scrofa OX=9823 GN=RPL31 PE=1 SV=1	0	28	1	5	5	7	14.5
103_NPCC-3D	P62901	60S ribosomal protein L31 OS=Sus scrofa OX=9823 GN=RPL31 PE=1 SV=1	>sp|P62901|RL31_PIG 60S ribosomal protein L31 OS=Sus scrofa OX=9823 GN=RPL31 PE=1 SV=1	0	22	1	4	4	6	14.5
103_NPP	P62901	60S ribosomal protein L31 OS=Sus scrofa OX=9823 GN=RPL31 PE=1 SV=1	>sp|P62901|RL31_PIG 60S ribosomal protein L31 OS=Sus scrofa OX=9823 GN=RPL31 PE=1 SV=1	0	34	1	6	6	8	14.5
104_NPCC-0D	P62901	60S ribosomal protein L31 OS=Sus scrofa OX=9823 GN=RPL31 PE=1 SV=1	>sp|P62901|RL31_PIG 60S ribosomal protein L31 OS=Sus scrofa OX=9823 GN=RPL31 PE=1 SV=1	0	34	1	6	6	9	14.5
104_NPCC-3D	P62901	60S ribosomal protein L31 OS=Sus scrofa OX=9823 GN=RPL31 PE=1 SV=1	>sp|P62901|RL31_PIG 60S ribosomal protein L31 OS=Sus scrofa OX=9823 GN=RPL31 PE=1 SV=1	0	28	1	5	5	7	14.5
103_NPCC-0D	P62936	Peptidyl-prolyl cis-trans isomerase A OS=Sus scrofa OX=9823 GN=PPIA PE=1 SV=2	>sp|P62936|PPIA_PIG Peptidyl-prolyl cis-trans isomerase A OS=Sus scrofa OX=9823 GN=PPIA PE=1 SV=2	0	43	1	6	6	11	17.9
103_NPCC-3D	P62936	Peptidyl-prolyl cis-trans isomerase A OS=Sus scrofa OX=9823 GN=PPIA PE=1 SV=2	>sp|P62936|PPIA_PIG Peptidyl-prolyl cis-trans isomerase A OS=Sus scrofa OX=9823 GN=PPIA PE=1 SV=2	0	26	1	5	5	10	17.9
103_NPP	P62936	Peptidyl-prolyl cis-trans isomerase A OS=Sus scrofa OX=9823 GN=PPIA PE=1 SV=2	>sp|P62936|PPIA_PIG Peptidyl-prolyl cis-trans isomerase A OS=Sus scrofa OX=9823 GN=PPIA PE=1 SV=2	0	48	1	7	7	22	17.9
104_NPCC-0D	P62936	Peptidyl-prolyl cis-trans isomerase A OS=Sus scrofa OX=9823 GN=PPIA PE=1 SV=2	>sp|P62936|PPIA_PIG Peptidyl-prolyl cis-trans isomerase A OS=Sus scrofa OX=9823 GN=PPIA PE=1 SV=2	0	32	1	6	6	13	17.9
104_NPCC-3D	P62936	Peptidyl-prolyl cis-trans isomerase A OS=Sus scrofa OX=9823 GN=PPIA PE=1 SV=2	>sp|P62936|PPIA_PIG Peptidyl-prolyl cis-trans isomerase A OS=Sus scrofa OX=9823 GN=PPIA PE=1 SV=2	0	43	1	6	6	10	17.9
103_NPCC-0D	P63053	Ubiquitin-60S ribosomal protein L40 OS=Sus scrofa OX=9823 GN=UBA52 PE=1 SV=2	>sp|P63053|RL40_PIG Ubiquitin-60S ribosomal protein L40 OS=Sus scrofa OX=9823 GN=UBA52 PE=1 SV=2	0	15	1	2	2	8	14.7
103_NPCC-3D	P63053	Ubiquitin-60S ribosomal protein L40 OS=Sus scrofa OX=9823 GN=UBA52 PE=1 SV=2	>sp|P63053|RL40_PIG Ubiquitin-60S ribosomal protein L40 OS=Sus scrofa OX=9823 GN=UBA52 PE=1 SV=2	0	22	1	3	3	13	14.7
104_NPCC-3D	P63053	Ubiquitin-60S ribosomal protein L40 OS=Sus scrofa OX=9823 GN=UBA52 PE=1 SV=2	>sp|P63053|RL40_PIG Ubiquitin-60S ribosomal protein L40 OS=Sus scrofa OX=9823 GN=UBA52 PE=1 SV=2	0	29	1	4	4	13	14.7
103_NPCC-0D	P63221	40S ribosomal protein S21 OS=Sus scrofa OX=9823 GN=RPS21 PE=1 SV=1	>sp|P63221|RS21_PIG 40S ribosomal protein S21 OS=Sus scrofa OX=9823 GN=RPS21 PE=1 SV=1	0	23	1	2	2	3	9.1
103_NPCC-3D	P63221	40S ribosomal protein S21 OS=Sus scrofa OX=9823 GN=RPS21 PE=1 SV=1	>sp|P63221|RS21_PIG 40S ribosomal protein S21 OS=Sus scrofa OX=9823 GN=RPS21 PE=1 SV=1	0	23	1	2	2	3	9.1
103_NPP	P63221	40S ribosomal protein S21 OS=Sus scrofa OX=9823 GN=RPS21 PE=1 SV=1	>sp|P63221|RS21_PIG 40S ribosomal protein S21 OS=Sus scrofa OX=9823 GN=RPS21 PE=1 SV=1	0	45	1	4	4	5	9.1
104_NPCC-0D	P63221	40S ribosomal protein S21 OS=Sus scrofa OX=9823 GN=RPS21 PE=1 SV=1	>sp|P63221|RS21_PIG 40S ribosomal protein S21 OS=Sus scrofa OX=9823 GN=RPS21 PE=1 SV=1	0	45	1	3	3	7	9.1
104_NPCC-3D	P63221	40S ribosomal protein S21 OS=Sus scrofa OX=9823 GN=RPS21 PE=1 SV=1	>sp|P63221|RS21_PIG 40S ribosomal protein S21 OS=Sus scrofa OX=9823 GN=RPS21 PE=1 SV=1	0	23	1	2	2	3	9.1
103_NPCC-0D	P63246	Receptor of activated protein C kinase 1 OS=Sus scrofa OX=9823 GN=RACK1 PE=1 SV=3	>sp|P63246|RACK1_PIG Receptor of activated protein C kinase 1 OS=Sus scrofa OX=9823 GN=RACK1 PE=1 SV=3	0	45	1	11	11	16	35.1
103_NPCC-3D	P63246	Receptor of activated protein C kinase 1 OS=Sus scrofa OX=9823 GN=RACK1 PE=1 SV=3	>sp|P63246|RACK1_PIG Receptor of activated protein C kinase 1 OS=Sus scrofa OX=9823 GN=RACK1 PE=1 SV=3	0	29	1	7	7	10	35.1
103_NPP	P63246	Receptor of activated protein C kinase 1 OS=Sus scrofa OX=9823 GN=RACK1 PE=1 SV=3	>sp|P63246|RACK1_PIG Receptor of activated protein C kinase 1 OS=Sus scrofa OX=9823 GN=RACK1 PE=1 SV=3	0	38	1	11	11	21	35.1
104_NPCC-0D	P63246	Receptor of activated protein C kinase 1 OS=Sus scrofa OX=9823 GN=RACK1 PE=1 SV=3	>sp|P63246|RACK1_PIG Receptor of activated protein C kinase 1 OS=Sus scrofa OX=9823 GN=RACK1 PE=1 SV=3	0	50	1	12	12	27	35.1
104_NPCC-3D	P63246	Receptor of activated protein C kinase 1 OS=Sus scrofa OX=9823 GN=RACK1 PE=1 SV=3	>sp|P63246|RACK1_PIG Receptor of activated protein C kinase 1 OS=Sus scrofa OX=9823 GN=RACK1 PE=1 SV=3	0	35	1	9	9	11	35.1
103_NPCC-0D	P67937	Tropomyosin alpha-4 chain OS=Sus scrofa OX=9823 GN=TPM4 PE=2 SV=3	>sp|P67937|TPM4_PIG Tropomyosin alpha-4 chain OS=Sus scrofa OX=9823 GN=TPM4 PE=2 SV=3	0	24	1	8	5	10	28.5
103_NPCC-3D	P67937	Tropomyosin alpha-4 chain OS=Sus scrofa OX=9823 GN=TPM4 PE=2 SV=3	>sp|P67937|TPM4_PIG Tropomyosin alpha-4 chain OS=Sus scrofa OX=9823 GN=TPM4 PE=2 SV=3	0	29	1	10	8	14	28.5
103_NPP	P67937	Tropomyosin alpha-4 chain OS=Sus scrofa OX=9823 GN=TPM4 PE=2 SV=3	>sp|P67937|TPM4_PIG Tropomyosin alpha-4 chain OS=Sus scrofa OX=9823 GN=TPM4 PE=2 SV=3	0	35	1	13	9	17	28.5
104_NPCC-0D	P67937	Tropomyosin alpha-4 chain OS=Sus scrofa OX=9823 GN=TPM4 PE=2 SV=3	>sp|P67937|TPM4_PIG Tropomyosin alpha-4 chain OS=Sus scrofa OX=9823 GN=TPM4 PE=2 SV=3	0	19	1	6	2	7	28.5
104_NPCC-3D	P67937	Tropomyosin alpha-4 chain OS=Sus scrofa OX=9823 GN=TPM4 PE=2 SV=3	>sp|P67937|TPM4_PIG Tropomyosin alpha-4 chain OS=Sus scrofa OX=9823 GN=TPM4 PE=2 SV=3	0	31	1	9	6	13	28.5
103_NPCC-0D	P67985	60S ribosomal protein L22 OS=Sus scrofa OX=9823 GN=RPL22 PE=1 SV=2	>sp|P67985|RL22_PIG 60S ribosomal protein L22 OS=Sus scrofa OX=9823 GN=RPL22 PE=1 SV=2	0	39	1	3	3	4	14.8
103_NPP	P67985	60S ribosomal protein L22 OS=Sus scrofa OX=9823 GN=RPL22 PE=1 SV=2	>sp|P67985|RL22_PIG 60S ribosomal protein L22 OS=Sus scrofa OX=9823 GN=RPL22 PE=1 SV=2	0	39	1	3	3	4	14.8
104_NPCC-0D	P67985	60S ribosomal protein L22 OS=Sus scrofa OX=9823 GN=RPL22 PE=1 SV=2	>sp|P67985|RL22_PIG 60S ribosomal protein L22 OS=Sus scrofa OX=9823 GN=RPL22 PE=1 SV=2	0	39	1	3	3	4	14.8
104_NPCC-3D	P67985	60S ribosomal protein L22 OS=Sus scrofa OX=9823 GN=RPL22 PE=1 SV=2	>sp|P67985|RL22_PIG 60S ribosomal protein L22 OS=Sus scrofa OX=9823 GN=RPL22 PE=1 SV=2	0	30	1	2	2	2	14.8
103_NPCC-3D	P68211	Alpha-endosulfine OS=Sus scrofa OX=9823 GN=ENSA PE=1 SV=1	>sp|P68211|ENSA_PIG Alpha-endosulfine OS=Sus scrofa OX=9823 GN=ENSA PE=1 SV=1	0	21	1	2	2	2	13.4
104_NPCC-0D	P68211	Alpha-endosulfine OS=Sus scrofa OX=9823 GN=ENSA PE=1 SV=1	>sp|P68211|ENSA_PIG Alpha-endosulfine OS=Sus scrofa OX=9823 GN=ENSA PE=1 SV=1	0	21	1	2	2	2	13.4
103_NPP	P79274	Long-chain specific acyl-CoA dehydrogenase, mitochondrial OS=Sus scrofa OX=9823 GN=ACADL PE=2 SV=1	>sp|P79274|ACADL_PIG Long-chain specific acyl-CoA dehydrogenase, mitochondrial OS=Sus scrofa OX=9823 GN=ACADL PE=2 SV=1	0	4	1	2	2	2	47.9
103_NPCC-0D	P79303	UTP--glucose-1-phosphate uridylyltransferase OS=Sus scrofa OX=9823 GN=UGP2 PE=2 SV=3	>sp|P79303|UGPA_PIG UTP--glucose-1-phosphate uridylyltransferase OS=Sus scrofa OX=9823 GN=UGP2 PE=2 SV=3	0	19	1	6	6	7	56.9
103_NPCC-3D	P79303	UTP--glucose-1-phosphate uridylyltransferase OS=Sus scrofa OX=9823 GN=UGP2 PE=2 SV=3	>sp|P79303|UGPA_PIG UTP--glucose-1-phosphate uridylyltransferase OS=Sus scrofa OX=9823 GN=UGP2 PE=2 SV=3	0	14	1	5	5	6	56.9
104_NPCC-3D	P79303	UTP--glucose-1-phosphate uridylyltransferase OS=Sus scrofa OX=9823 GN=UGP2 PE=2 SV=3	>sp|P79303|UGPA_PIG UTP--glucose-1-phosphate uridylyltransferase OS=Sus scrofa OX=9823 GN=UGP2 PE=2 SV=3	0	20	1	6	6	7	56.9
103_NPCC-3D	P79307	Amyloid-beta A4 protein OS=Sus scrofa OX=9823 GN=APP PE=2 SV=2	>sp|P79307|A4_PIG Amyloid-beta A4 protein OS=Sus scrofa OX=9823 GN=APP PE=2 SV=2	0	3	1	2	2	2	86.9
103_NPCC-0D	P79379	Metallothionein-2A OS=Sus scrofa OX=9823 GN=MT2A PE=3 SV=1	>sp|P79379|MT2A_PIG Metallothionein-2A OS=Sus scrofa OX=9823 GN=MT2A PE=3 SV=1	0	34	1	3	2	4	6
103_NPP	P79379	Metallothionein-2A OS=Sus scrofa OX=9823 GN=MT2A PE=3 SV=1	>sp|P79379|MT2A_PIG Metallothionein-2A OS=Sus scrofa OX=9823 GN=MT2A PE=3 SV=1	0	33	1	2	2	4	6
103_NPCC-0D	P79381	Epoxide hydrolase 1 OS=Sus scrofa OX=9823 GN=EPHX1 PE=2 SV=1	>sp|P79381|HYEP_PIG Epoxide hydrolase 1 OS=Sus scrofa OX=9823 GN=EPHX1 PE=2 SV=1	0	18	1	6	6	7	52.4
103_NPCC-3D	P79381	Epoxide hydrolase 1 OS=Sus scrofa OX=9823 GN=EPHX1 PE=2 SV=1	>sp|P79381|HYEP_PIG Epoxide hydrolase 1 OS=Sus scrofa OX=9823 GN=EPHX1 PE=2 SV=1	0	14	1	6	6	8	52.4
103_NPP	P79381	Epoxide hydrolase 1 OS=Sus scrofa OX=9823 GN=EPHX1 PE=2 SV=1	>sp|P79381|HYEP_PIG Epoxide hydrolase 1 OS=Sus scrofa OX=9823 GN=EPHX1 PE=2 SV=1	0	23	1	8	8	12	52.4
104_NPCC-0D	P79381	Epoxide hydrolase 1 OS=Sus scrofa OX=9823 GN=EPHX1 PE=2 SV=1	>sp|P79381|HYEP_PIG Epoxide hydrolase 1 OS=Sus scrofa OX=9823 GN=EPHX1 PE=2 SV=1	0	6	1	3	3	5	52.4
104_NPCC-3D	P79381	Epoxide hydrolase 1 OS=Sus scrofa OX=9823 GN=EPHX1 PE=2 SV=1	>sp|P79381|HYEP_PIG Epoxide hydrolase 1 OS=Sus scrofa OX=9823 GN=EPHX1 PE=2 SV=1	0	4	1	2	2	3	52.4
103_NPCC-3D	P79384	Propionyl-CoA carboxylase beta chain, mitochondrial OS=Sus scrofa OX=9823 GN=PCCB PE=2 SV=1	>sp|P79384|PCCB_PIG Propionyl-CoA carboxylase beta chain, mitochondrial OS=Sus scrofa OX=9823 GN=PCCB PE=2 SV=1	0	5	1	2	2	2	58.6
103_NPP	P79403	Neutral alpha-glucosidase AB OS=Sus scrofa OX=9823 GN=GANAB PE=1 SV=1	>sp|P79403|GANAB_PIG Neutral alpha-glucosidase AB OS=Sus scrofa OX=9823 GN=GANAB PE=1 SV=1	0	27	1	20	20	26	106.6
103_NPCC-0D	P80021	ATP synthase subunit alpha, mitochondrial OS=Sus scrofa OX=9823 GN=ATP5F1A PE=1 SV=2	>sp|P80021|ATPA_PIG ATP synthase subunit alpha, mitochondrial OS=Sus scrofa OX=9823 GN=ATP5F1A PE=1 SV=2	0	38	1	17	17	25	59.7
103_NPCC-3D	P80021	ATP synthase subunit alpha, mitochondrial OS=Sus scrofa OX=9823 GN=ATP5F1A PE=1 SV=2	>sp|P80021|ATPA_PIG ATP synthase subunit alpha, mitochondrial OS=Sus scrofa OX=9823 GN=ATP5F1A PE=1 SV=2	0	33	1	15	15	22	59.7
103_NPP	P80021	ATP synthase subunit alpha, mitochondrial OS=Sus scrofa OX=9823 GN=ATP5F1A PE=1 SV=2	>sp|P80021|ATPA_PIG ATP synthase subunit alpha, mitochondrial OS=Sus scrofa OX=9823 GN=ATP5F1A PE=1 SV=2	0	48	1	24	24	40	59.7
104_NPCC-0D	P80021	ATP synthase subunit alpha, mitochondrial OS=Sus scrofa OX=9823 GN=ATP5F1A PE=1 SV=2	>sp|P80021|ATPA_PIG ATP synthase subunit alpha, mitochondrial OS=Sus scrofa OX=9823 GN=ATP5F1A PE=1 SV=2	0	40	1	20	20	39	59.7
104_NPCC-3D	P80021	ATP synthase subunit alpha, mitochondrial OS=Sus scrofa OX=9823 GN=ATP5F1A PE=1 SV=2	>sp|P80021|ATPA_PIG ATP synthase subunit alpha, mitochondrial OS=Sus scrofa OX=9823 GN=ATP5F1A PE=1 SV=2	0	37	1	17	17	27	59.7
103_NPCC-0D	P81405	Saposin-B-Val OS=Sus scrofa OX=9823 GN=PSAP PE=1 SV=2	>sp|P81405|SAP_PIG Saposin-B-Val OS=Sus scrofa OX=9823 GN=PSAP PE=1 SV=2	0	61	1	3	3	3	8.9
103_NPCC-3D	P81405	Saposin-B-Val OS=Sus scrofa OX=9823 GN=PSAP PE=1 SV=2	>sp|P81405|SAP_PIG Saposin-B-Val OS=Sus scrofa OX=9823 GN=PSAP PE=1 SV=2	0	49	1	2	2	2	8.9
103_NPP	P81405	Saposin-B-Val OS=Sus scrofa OX=9823 GN=PSAP PE=1 SV=2	>sp|P81405|SAP_PIG Saposin-B-Val OS=Sus scrofa OX=9823 GN=PSAP PE=1 SV=2	0	61	1	3	2	3	8.9
104_NPCC-0D	P81405	Saposin-B-Val OS=Sus scrofa OX=9823 GN=PSAP PE=1 SV=2	>sp|P81405|SAP_PIG Saposin-B-Val OS=Sus scrofa OX=9823 GN=PSAP PE=1 SV=2	0	61	1	3	2	4	8.9
103_NPCC-0D	P82460	Thioredoxin OS=Sus scrofa OX=9823 GN=TXN PE=1 SV=3	>sp|P82460|THIO_PIG Thioredoxin OS=Sus scrofa OX=9823 GN=TXN PE=1 SV=3	0	23	1	2	2	2	11.8
103_NPCC-3D	P82460	Thioredoxin OS=Sus scrofa OX=9823 GN=TXN PE=1 SV=3	>sp|P82460|THIO_PIG Thioredoxin OS=Sus scrofa OX=9823 GN=TXN PE=1 SV=3	0	23	1	2	2	2	11.8
103_NPP	P82460	Thioredoxin OS=Sus scrofa OX=9823 GN=TXN PE=1 SV=3	>sp|P82460|THIO_PIG Thioredoxin OS=Sus scrofa OX=9823 GN=TXN PE=1 SV=3	0	35	1	3	3	4	11.8
104_NPCC-3D	P82460	Thioredoxin OS=Sus scrofa OX=9823 GN=TXN PE=1 SV=3	>sp|P82460|THIO_PIG Thioredoxin OS=Sus scrofa OX=9823 GN=TXN PE=1 SV=3	0	35	1	3	3	3	11.8
103_NPCC-0D	Q007T2	Cell division control protein 42 homolog OS=Sus scrofa OX=9823 GN=CDC42 PE=2 SV=2	>sp|Q007T2|CDC42_PIG Cell division control protein 42 homolog OS=Sus scrofa OX=9823 GN=CDC42 PE=2 SV=2	0	23	1	4	4	8	21.2
103_NPCC-3D	Q007T2	Cell division control protein 42 homolog OS=Sus scrofa OX=9823 GN=CDC42 PE=2 SV=2	>sp|Q007T2|CDC42_PIG Cell division control protein 42 homolog OS=Sus scrofa OX=9823 GN=CDC42 PE=2 SV=2	0	34	1	6	6	11	21.2
103_NPP	Q007T2	Cell division control protein 42 homolog OS=Sus scrofa OX=9823 GN=CDC42 PE=2 SV=2	>sp|Q007T2|CDC42_PIG Cell division control protein 42 homolog OS=Sus scrofa OX=9823 GN=CDC42 PE=2 SV=2	0	39	1	7	6	15	21.2
104_NPCC-0D	Q007T2	Cell division control protein 42 homolog OS=Sus scrofa OX=9823 GN=CDC42 PE=2 SV=2	>sp|Q007T2|CDC42_PIG Cell division control protein 42 homolog OS=Sus scrofa OX=9823 GN=CDC42 PE=2 SV=2	0	28	1	5	5	9	21.2
104_NPCC-3D	Q007T2	Cell division control protein 42 homolog OS=Sus scrofa OX=9823 GN=CDC42 PE=2 SV=2	>sp|Q007T2|CDC42_PIG Cell division control protein 42 homolog OS=Sus scrofa OX=9823 GN=CDC42 PE=2 SV=2	0	17	1	3	3	5	21.2
103_NPCC-0D	Q02038	Neurolysin, mitochondrial OS=Sus scrofa OX=9823 GN=NLN PE=1 SV=1	>sp|Q02038|NEUL_PIG Neurolysin, mitochondrial OS=Sus scrofa OX=9823 GN=NLN PE=1 SV=1	0	4	1	2	2	2	80.7
103_NPCC-3D	Q02038	Neurolysin, mitochondrial OS=Sus scrofa OX=9823 GN=NLN PE=1 SV=1	>sp|Q02038|NEUL_PIG Neurolysin, mitochondrial OS=Sus scrofa OX=9823 GN=NLN PE=1 SV=1	0	6	1	3	3	3	80.7
103_NPP	Q02038	Neurolysin, mitochondrial OS=Sus scrofa OX=9823 GN=NLN PE=1 SV=1	>sp|Q02038|NEUL_PIG Neurolysin, mitochondrial OS=Sus scrofa OX=9823 GN=NLN PE=1 SV=1	0	8	1	5	5	5	80.7
104_NPCC-0D	Q02038	Neurolysin, mitochondrial OS=Sus scrofa OX=9823 GN=NLN PE=1 SV=1	>sp|Q02038|NEUL_PIG Neurolysin, mitochondrial OS=Sus scrofa OX=9823 GN=NLN PE=1 SV=1	0	4	1	2	2	2	80.7
104_NPCC-3D	Q02038	Neurolysin, mitochondrial OS=Sus scrofa OX=9823 GN=NLN PE=1 SV=1	>sp|Q02038|NEUL_PIG Neurolysin, mitochondrial OS=Sus scrofa OX=9823 GN=NLN PE=1 SV=1	0	3	1	2	2	2	80.7
103_NPCC-0D	Q06A97	Secretagogin OS=Sus scrofa OX=9823 GN=SCGN PE=2 SV=1	>sp|Q06A97|SEGN_PIG Secretagogin OS=Sus scrofa OX=9823 GN=SCGN PE=2 SV=1	0	26	1	6	6	6	31.9
103_NPCC-3D	Q06A97	Secretagogin OS=Sus scrofa OX=9823 GN=SCGN PE=2 SV=1	>sp|Q06A97|SEGN_PIG Secretagogin OS=Sus scrofa OX=9823 GN=SCGN PE=2 SV=1	0	17	1	4	4	5	31.9
103_NPP	Q06A97	Secretagogin OS=Sus scrofa OX=9823 GN=SCGN PE=2 SV=1	>sp|Q06A97|SEGN_PIG Secretagogin OS=Sus scrofa OX=9823 GN=SCGN PE=2 SV=1	0	28	1	7	7	12	31.9
104_NPCC-0D	Q06A97	Secretagogin OS=Sus scrofa OX=9823 GN=SCGN PE=2 SV=1	>sp|Q06A97|SEGN_PIG Secretagogin OS=Sus scrofa OX=9823 GN=SCGN PE=2 SV=1	0	15	1	4	4	4	31.9
104_NPCC-3D	Q06A97	Secretagogin OS=Sus scrofa OX=9823 GN=SCGN PE=2 SV=1	>sp|Q06A97|SEGN_PIG Secretagogin OS=Sus scrofa OX=9823 GN=SCGN PE=2 SV=1	0	10	1	3	3	4	31.9
103_NPCC-0D	Q06A98	Serine/arginine-rich splicing factor 2 OS=Sus scrofa OX=9823 GN=SRSF2 PE=2 SV=1	>sp|Q06A98|SRSF2_PIG Serine/arginine-rich splicing factor 2 OS=Sus scrofa OX=9823 GN=SRSF2 PE=2 SV=1	0	18	1	4	4	4	25.4
103_NPCC-3D	Q06A98	Serine/arginine-rich splicing factor 2 OS=Sus scrofa OX=9823 GN=SRSF2 PE=2 SV=1	>sp|Q06A98|SRSF2_PIG Serine/arginine-rich splicing factor 2 OS=Sus scrofa OX=9823 GN=SRSF2 PE=2 SV=1	0	19	1	4	4	4	25.4
103_NPP	Q06A98	Serine/arginine-rich splicing factor 2 OS=Sus scrofa OX=9823 GN=SRSF2 PE=2 SV=1	>sp|Q06A98|SRSF2_PIG Serine/arginine-rich splicing factor 2 OS=Sus scrofa OX=9823 GN=SRSF2 PE=2 SV=1	0	15	1	4	4	6	25.4
104_NPCC-0D	Q06A98	Serine/arginine-rich splicing factor 2 OS=Sus scrofa OX=9823 GN=SRSF2 PE=2 SV=1	>sp|Q06A98|SRSF2_PIG Serine/arginine-rich splicing factor 2 OS=Sus scrofa OX=9823 GN=SRSF2 PE=2 SV=1	0	7	1	2	2	3	25.4
104_NPCC-3D	Q06A98	Serine/arginine-rich splicing factor 2 OS=Sus scrofa OX=9823 GN=SRSF2 PE=2 SV=1	>sp|Q06A98|SRSF2_PIG Serine/arginine-rich splicing factor 2 OS=Sus scrofa OX=9823 GN=SRSF2 PE=2 SV=1	0	10	1	3	3	3	25.4
103_NPCC-0D	Q06AA4	U1 small nuclear ribonucleoprotein A OS=Sus scrofa OX=9823 GN=SNRPA PE=1 SV=1	>sp|Q06AA4|SNRPA_PIG U1 small nuclear ribonucleoprotein A OS=Sus scrofa OX=9823 GN=SNRPA PE=1 SV=1	0	12	1	4	3	4	31.3
103_NPP	Q06AA4	U1 small nuclear ribonucleoprotein A OS=Sus scrofa OX=9823 GN=SNRPA PE=1 SV=1	>sp|Q06AA4|SNRPA_PIG U1 small nuclear ribonucleoprotein A OS=Sus scrofa OX=9823 GN=SNRPA PE=1 SV=1	0	9	1	3	3	3	31.3
104_NPCC-0D	Q06AA4	U1 small nuclear ribonucleoprotein A OS=Sus scrofa OX=9823 GN=SNRPA PE=1 SV=1	>sp|Q06AA4|SNRPA_PIG U1 small nuclear ribonucleoprotein A OS=Sus scrofa OX=9823 GN=SNRPA PE=1 SV=1	0	6	1	2	2	2	31.3
104_NPCC-3D	Q06AA4	U1 small nuclear ribonucleoprotein A OS=Sus scrofa OX=9823 GN=SNRPA PE=1 SV=1	>sp|Q06AA4|SNRPA_PIG U1 small nuclear ribonucleoprotein A OS=Sus scrofa OX=9823 GN=SNRPA PE=1 SV=1	0	6	1	2	2	3	31.3
103_NPCC-3D	Q06AB3	Ubiquitin carboxyl-terminal hydrolase isozyme L3 OS=Sus scrofa OX=9823 GN=UCHL3 PE=2 SV=1	>sp|Q06AB3|UCHL3_PIG Ubiquitin carboxyl-terminal hydrolase isozyme L3 OS=Sus scrofa OX=9823 GN=UCHL3 PE=2 SV=1	0	16	1	2	2	2	26.1
103_NPCC-3D	Q06AU6	Ras-related protein Rab-5A OS=Sus scrofa OX=9823 GN=RAB5A PE=2 SV=1	>sp|Q06AU6|RAB5A_PIG Ras-related protein Rab-5A OS=Sus scrofa OX=9823 GN=RAB5A PE=2 SV=1	0	22	1	4	2	5	23.7
103_NPP	Q06AU6	Ras-related protein Rab-5A OS=Sus scrofa OX=9823 GN=RAB5A PE=2 SV=1	>sp|Q06AU6|RAB5A_PIG Ras-related protein Rab-5A OS=Sus scrofa OX=9823 GN=RAB5A PE=2 SV=1	0	21	1	4	2	5	23.7
104_NPCC-0D	Q06AU6	Ras-related protein Rab-5A OS=Sus scrofa OX=9823 GN=RAB5A PE=2 SV=1	>sp|Q06AU6|RAB5A_PIG Ras-related protein Rab-5A OS=Sus scrofa OX=9823 GN=RAB5A PE=2 SV=1	0	22	1	4	2	6	23.7
104_NPCC-3D	Q06AU6	Ras-related protein Rab-5A OS=Sus scrofa OX=9823 GN=RAB5A PE=2 SV=1	>sp|Q06AU6|RAB5A_PIG Ras-related protein Rab-5A OS=Sus scrofa OX=9823 GN=RAB5A PE=2 SV=1	0	22	1	4	2	4	23.7
103_NPCC-0D	Q0QF01	Succinate dehydrogenase [ubiquinone] flavoprotein subunit, mitochondrial OS=Sus scrofa OX=9823 GN=SDHA PE=1 SV=2	>sp|Q0QF01|SDHA_PIG Succinate dehydrogenase [ubiquinone] flavoprotein subunit, mitochondrial OS=Sus scrofa OX=9823 GN=SDHA PE=1 SV=2	0	10	1	6	6	6	72.8
103_NPCC-3D	Q0QF01	Succinate dehydrogenase [ubiquinone] flavoprotein subunit, mitochondrial OS=Sus scrofa OX=9823 GN=SDHA PE=1 SV=2	>sp|Q0QF01|SDHA_PIG Succinate dehydrogenase [ubiquinone] flavoprotein subunit, mitochondrial OS=Sus scrofa OX=9823 GN=SDHA PE=1 SV=2	0	18	1	7	7	7	72.8
103_NPP	Q0QF01	Succinate dehydrogenase [ubiquinone] flavoprotein subunit, mitochondrial OS=Sus scrofa OX=9823 GN=SDHA PE=1 SV=2	>sp|Q0QF01|SDHA_PIG Succinate dehydrogenase [ubiquinone] flavoprotein subunit, mitochondrial OS=Sus scrofa OX=9823 GN=SDHA PE=1 SV=2	0	28	1	14	14	17	72.8
104_NPCC-0D	Q0QF01	Succinate dehydrogenase [ubiquinone] flavoprotein subunit, mitochondrial OS=Sus scrofa OX=9823 GN=SDHA PE=1 SV=2	>sp|Q0QF01|SDHA_PIG Succinate dehydrogenase [ubiquinone] flavoprotein subunit, mitochondrial OS=Sus scrofa OX=9823 GN=SDHA PE=1 SV=2	0	22	1	11	11	15	72.8
104_NPCC-3D	Q0QF01	Succinate dehydrogenase [ubiquinone] flavoprotein subunit, mitochondrial OS=Sus scrofa OX=9823 GN=SDHA PE=1 SV=2	>sp|Q0QF01|SDHA_PIG Succinate dehydrogenase [ubiquinone] flavoprotein subunit, mitochondrial OS=Sus scrofa OX=9823 GN=SDHA PE=1 SV=2	0	20	1	8	8	9	72.8
103_NPCC-0D	Q0Z8U2	40S ribosomal protein S3 OS=Sus scrofa OX=9823 GN=RPS3 PE=1 SV=1	>sp|Q0Z8U2|RS3_PIG 40S ribosomal protein S3 OS=Sus scrofa OX=9823 GN=RPS3 PE=1 SV=1	0	44	1	10	10	19	26.7
103_NPCC-3D	Q0Z8U2	40S ribosomal protein S3 OS=Sus scrofa OX=9823 GN=RPS3 PE=1 SV=1	>sp|Q0Z8U2|RS3_PIG 40S ribosomal protein S3 OS=Sus scrofa OX=9823 GN=RPS3 PE=1 SV=1	0	40	1	9	9	18	26.7
103_NPP	Q0Z8U2	40S ribosomal protein S3 OS=Sus scrofa OX=9823 GN=RPS3 PE=1 SV=1	>sp|Q0Z8U2|RS3_PIG 40S ribosomal protein S3 OS=Sus scrofa OX=9823 GN=RPS3 PE=1 SV=1	0	65	1	15	15	34	26.7
104_NPCC-0D	Q0Z8U2	40S ribosomal protein S3 OS=Sus scrofa OX=9823 GN=RPS3 PE=1 SV=1	>sp|Q0Z8U2|RS3_PIG 40S ribosomal protein S3 OS=Sus scrofa OX=9823 GN=RPS3 PE=1 SV=1	0	65	1	16	16	27	26.7
104_NPCC-3D	Q0Z8U2	40S ribosomal protein S3 OS=Sus scrofa OX=9823 GN=RPS3 PE=1 SV=1	>sp|Q0Z8U2|RS3_PIG 40S ribosomal protein S3 OS=Sus scrofa OX=9823 GN=RPS3 PE=1 SV=1	0	31	1	8	8	16	26.7
103_NPCC-3D	Q19S50	Signal transducer and activator of transcription 3 OS=Sus scrofa OX=9823 GN=STAT3 PE=1 SV=1	>sp|Q19S50|STAT3_PIG Signal transducer and activator of transcription 3 OS=Sus scrofa OX=9823 GN=STAT3 PE=1 SV=1	0	5	1	3	3	3	88
103_NPP	Q19S50	Signal transducer and activator of transcription 3 OS=Sus scrofa OX=9823 GN=STAT3 PE=1 SV=1	>sp|Q19S50|STAT3_PIG Signal transducer and activator of transcription 3 OS=Sus scrofa OX=9823 GN=STAT3 PE=1 SV=1	0	3	1	2	2	2	88
104_NPCC-3D	Q19S50	Signal transducer and activator of transcription 3 OS=Sus scrofa OX=9823 GN=STAT3 PE=1 SV=1	>sp|Q19S50|STAT3_PIG Signal transducer and activator of transcription 3 OS=Sus scrofa OX=9823 GN=STAT3 PE=1 SV=1	0	3	1	2	2	2	88
104_NPCC-0D	Q1W0Y2	Cytochrome c oxidase subunit 7C, mitochondrial OS=Sus scrofa OX=9823 GN=COX7C PE=1 SV=1	>sp|Q1W0Y2|COX7C_PIG Cytochrome c oxidase subunit 7C, mitochondrial OS=Sus scrofa OX=9823 GN=COX7C PE=1 SV=1	0	29	1	2	2	3	7.3
103_NPCC-0D	Q28960	Carbonyl reductase [NADPH] 1 OS=Sus scrofa OX=9823 GN=CBR1 PE=1 SV=3	>sp|Q28960|CBR1_PIG Carbonyl reductase [NADPH] 1 OS=Sus scrofa OX=9823 GN=CBR1 PE=1 SV=3	0	10	1	2	2	3	31.7
103_NPCC-3D	Q28960	Carbonyl reductase [NADPH] 1 OS=Sus scrofa OX=9823 GN=CBR1 PE=1 SV=3	>sp|Q28960|CBR1_PIG Carbonyl reductase [NADPH] 1 OS=Sus scrofa OX=9823 GN=CBR1 PE=1 SV=3	0	9	1	2	2	2	31.7
103_NPP	Q28960	Carbonyl reductase [NADPH] 1 OS=Sus scrofa OX=9823 GN=CBR1 PE=1 SV=3	>sp|Q28960|CBR1_PIG Carbonyl reductase [NADPH] 1 OS=Sus scrofa OX=9823 GN=CBR1 PE=1 SV=3	0	15	1	4	4	6	31.7
103_NPP	Q29036	Dolichyl-diphosphooligosaccharide--protein glycosyltransferase subunit DAD1 OS=Sus scrofa OX=9823 GN=DAD1 PE=3 SV=3	>sp|Q29036|DAD1_PIG Dolichyl-diphosphooligosaccharide--protein glycosyltransferase subunit DAD1 OS=Sus scrofa OX=9823 GN=DAD1 PE=3 SV=3	0	19	1	2	2	4	12.5
104_NPCC-0D	Q29036	Dolichyl-diphosphooligosaccharide--protein glycosyltransferase subunit DAD1 OS=Sus scrofa OX=9823 GN=DAD1 PE=3 SV=3	>sp|Q29036|DAD1_PIG Dolichyl-diphosphooligosaccharide--protein glycosyltransferase subunit DAD1 OS=Sus scrofa OX=9823 GN=DAD1 PE=3 SV=3	0	19	1	2	2	4	12.5
103_NPCC-0D	Q29092	Endoplasmin OS=Sus scrofa OX=9823 GN=HSP90B1 PE=2 SV=3	>sp|Q29092|ENPL_PIG Endoplasmin OS=Sus scrofa OX=9823 GN=HSP90B1 PE=2 SV=3	0	51	1	40	28	87	92.4
103_NPCC-3D	Q29092	Endoplasmin OS=Sus scrofa OX=9823 GN=HSP90B1 PE=2 SV=3	>sp|Q29092|ENPL_PIG Endoplasmin OS=Sus scrofa OX=9823 GN=HSP90B1 PE=2 SV=3	0	42	1	31	30	49	92.4
103_NPP	Q29092	Endoplasmin OS=Sus scrofa OX=9823 GN=HSP90B1 PE=2 SV=3	>sp|Q29092|ENPL_PIG Endoplasmin OS=Sus scrofa OX=9823 GN=HSP90B1 PE=2 SV=3	0	51	1	40	30	101	92.4
104_NPCC-0D	Q29092	Endoplasmin OS=Sus scrofa OX=9823 GN=HSP90B1 PE=2 SV=3	>sp|Q29092|ENPL_PIG Endoplasmin OS=Sus scrofa OX=9823 GN=HSP90B1 PE=2 SV=3	0	55	1	47	45	145	92.4
104_NPCC-3D	Q29092	Endoplasmin OS=Sus scrofa OX=9823 GN=HSP90B1 PE=2 SV=3	>sp|Q29092|ENPL_PIG Endoplasmin OS=Sus scrofa OX=9823 GN=HSP90B1 PE=2 SV=3	0	44	1	33	32	64	92.4
104_NPCC-0D	Q29122	Unconventional myosin-VI OS=Sus scrofa OX=9823 GN=MYO6 PE=1 SV=1	>sp|Q29122|MYO6_PIG Unconventional myosin-VI OS=Sus scrofa OX=9823 GN=MYO6 PE=1 SV=1	0	2	1	3	3	3	144.8
103_NPCC-0D	Q29195	60S ribosomal protein L10 OS=Sus scrofa OX=9823 GN=RPL10 PE=1 SV=3	>sp|Q29195|RL10_PIG 60S ribosomal protein L10 OS=Sus scrofa OX=9823 GN=RPL10 PE=1 SV=3	0	36	1	7	7	14	24.6
103_NPCC-3D	Q29195	60S ribosomal protein L10 OS=Sus scrofa OX=9823 GN=RPL10 PE=1 SV=3	>sp|Q29195|RL10_PIG 60S ribosomal protein L10 OS=Sus scrofa OX=9823 GN=RPL10 PE=1 SV=3	0	36	1	6	6	9	24.6
103_NPP	Q29195	60S ribosomal protein L10 OS=Sus scrofa OX=9823 GN=RPL10 PE=1 SV=3	>sp|Q29195|RL10_PIG 60S ribosomal protein L10 OS=Sus scrofa OX=9823 GN=RPL10 PE=1 SV=3	0	43	1	8	8	15	24.6
104_NPCC-0D	Q29195	60S ribosomal protein L10 OS=Sus scrofa OX=9823 GN=RPL10 PE=1 SV=3	>sp|Q29195|RL10_PIG 60S ribosomal protein L10 OS=Sus scrofa OX=9823 GN=RPL10 PE=1 SV=3	0	43	1	7	7	14	24.6
104_NPCC-3D	Q29195	60S ribosomal protein L10 OS=Sus scrofa OX=9823 GN=RPL10 PE=1 SV=3	>sp|Q29195|RL10_PIG 60S ribosomal protein L10 OS=Sus scrofa OX=9823 GN=RPL10 PE=1 SV=3	0	42	1	7	7	14	24.6
103_NPCC-0D	Q29201	40S ribosomal protein S16 OS=Sus scrofa OX=9823 GN=RPS16 PE=1 SV=4	>sp|Q29201|RS16_PIG 40S ribosomal protein S16 OS=Sus scrofa OX=9823 GN=RPS16 PE=1 SV=4	0	33	1	7	7	11	16.4
103_NPCC-3D	Q29201	40S ribosomal protein S16 OS=Sus scrofa OX=9823 GN=RPS16 PE=1 SV=4	>sp|Q29201|RS16_PIG 40S ribosomal protein S16 OS=Sus scrofa OX=9823 GN=RPS16 PE=1 SV=4	0	21	1	5	5	7	16.4
103_NPP	Q29201	40S ribosomal protein S16 OS=Sus scrofa OX=9823 GN=RPS16 PE=1 SV=4	>sp|Q29201|RS16_PIG 40S ribosomal protein S16 OS=Sus scrofa OX=9823 GN=RPS16 PE=1 SV=4	0	51	1	10	10	18	16.4
104_NPCC-0D	Q29201	40S ribosomal protein S16 OS=Sus scrofa OX=9823 GN=RPS16 PE=1 SV=4	>sp|Q29201|RS16_PIG 40S ribosomal protein S16 OS=Sus scrofa OX=9823 GN=RPS16 PE=1 SV=4	0	34	1	7	7	9	16.4
104_NPCC-3D	Q29201	40S ribosomal protein S16 OS=Sus scrofa OX=9823 GN=RPS16 PE=1 SV=4	>sp|Q29201|RS16_PIG 40S ribosomal protein S16 OS=Sus scrofa OX=9823 GN=RPS16 PE=1 SV=4	0	45	1	9	9	12	16.4
103_NPCC-0D	Q29205	60S ribosomal protein L11 OS=Sus scrofa OX=9823 GN=RPL11 PE=1 SV=3	>sp|Q29205|RL11_PIG 60S ribosomal protein L11 OS=Sus scrofa OX=9823 GN=RPL11 PE=1 SV=3	0	16	1	3	3	3	20.2
103_NPCC-3D	Q29205	60S ribosomal protein L11 OS=Sus scrofa OX=9823 GN=RPL11 PE=1 SV=3	>sp|Q29205|RL11_PIG 60S ribosomal protein L11 OS=Sus scrofa OX=9823 GN=RPL11 PE=1 SV=3	0	21	1	4	4	5	20.2
103_NPP	Q29205	60S ribosomal protein L11 OS=Sus scrofa OX=9823 GN=RPL11 PE=1 SV=3	>sp|Q29205|RL11_PIG 60S ribosomal protein L11 OS=Sus scrofa OX=9823 GN=RPL11 PE=1 SV=3	0	21	1	4	4	4	20.2
103_NPCC-0D	Q29214	60S acidic ribosomal protein P0 OS=Sus scrofa OX=9823 GN=RPLP0 PE=1 SV=2	>sp|Q29214|RLA0_PIG 60S acidic ribosomal protein P0 OS=Sus scrofa OX=9823 GN=RPLP0 PE=1 SV=2	0	41	1	10	10	15	34.3
103_NPCC-3D	Q29214	60S acidic ribosomal protein P0 OS=Sus scrofa OX=9823 GN=RPLP0 PE=1 SV=2	>sp|Q29214|RLA0_PIG 60S acidic ribosomal protein P0 OS=Sus scrofa OX=9823 GN=RPLP0 PE=1 SV=2	0	34	1	7	7	8	34.3
103_NPP	Q29214	60S acidic ribosomal protein P0 OS=Sus scrofa OX=9823 GN=RPLP0 PE=1 SV=2	>sp|Q29214|RLA0_PIG 60S acidic ribosomal protein P0 OS=Sus scrofa OX=9823 GN=RPLP0 PE=1 SV=2	0	49	1	10	10	15	34.3
104_NPCC-0D	Q29214	60S acidic ribosomal protein P0 OS=Sus scrofa OX=9823 GN=RPLP0 PE=1 SV=2	>sp|Q29214|RLA0_PIG 60S acidic ribosomal protein P0 OS=Sus scrofa OX=9823 GN=RPLP0 PE=1 SV=2	0	41	1	9	9	15	34.3
104_NPCC-3D	Q29214	60S acidic ribosomal protein P0 OS=Sus scrofa OX=9823 GN=RPLP0 PE=1 SV=2	>sp|Q29214|RLA0_PIG 60S acidic ribosomal protein P0 OS=Sus scrofa OX=9823 GN=RPLP0 PE=1 SV=2	0	44	1	10	10	11	34.3
103_NPCC-0D	Q29221	F-actin-capping protein subunit alpha-2 OS=Sus scrofa OX=9823 GN=CAPZA2 PE=2 SV=3	>sp|Q29221|CAZA2_PIG F-actin-capping protein subunit alpha-2 OS=Sus scrofa OX=9823 GN=CAPZA2 PE=2 SV=3	0	12	1	3	2	3	33
103_NPP	Q29221	F-actin-capping protein subunit alpha-2 OS=Sus scrofa OX=9823 GN=CAPZA2 PE=2 SV=3	>sp|Q29221|CAZA2_PIG F-actin-capping protein subunit alpha-2 OS=Sus scrofa OX=9823 GN=CAPZA2 PE=2 SV=3	0	24	1	5	3	6	33
104_NPCC-0D	Q29221	F-actin-capping protein subunit alpha-2 OS=Sus scrofa OX=9823 GN=CAPZA2 PE=2 SV=3	>sp|Q29221|CAZA2_PIG F-actin-capping protein subunit alpha-2 OS=Sus scrofa OX=9823 GN=CAPZA2 PE=2 SV=3	0	13	1	3	2	4	33
104_NPCC-3D	Q29221	F-actin-capping protein subunit alpha-2 OS=Sus scrofa OX=9823 GN=CAPZA2 PE=2 SV=3	>sp|Q29221|CAZA2_PIG F-actin-capping protein subunit alpha-2 OS=Sus scrofa OX=9823 GN=CAPZA2 PE=2 SV=3	0	13	1	3	2	3	33
103_NPCC-0D	Q29223	60S ribosomal protein L34 OS=Sus scrofa OX=9823 GN=RPL34 PE=1 SV=3	>sp|Q29223|RL34_PIG 60S ribosomal protein L34 OS=Sus scrofa OX=9823 GN=RPL34 PE=1 SV=3	0	37	1	6	6	9	13.3
103_NPCC-3D	Q29223	60S ribosomal protein L34 OS=Sus scrofa OX=9823 GN=RPL34 PE=1 SV=3	>sp|Q29223|RL34_PIG 60S ribosomal protein L34 OS=Sus scrofa OX=9823 GN=RPL34 PE=1 SV=3	0	22	1	3	3	5	13.3
103_NPP	Q29223	60S ribosomal protein L34 OS=Sus scrofa OX=9823 GN=RPL34 PE=1 SV=3	>sp|Q29223|RL34_PIG 60S ribosomal protein L34 OS=Sus scrofa OX=9823 GN=RPL34 PE=1 SV=3	0	37	1	6	6	8	13.3
104_NPCC-0D	Q29223	60S ribosomal protein L34 OS=Sus scrofa OX=9823 GN=RPL34 PE=1 SV=3	>sp|Q29223|RL34_PIG 60S ribosomal protein L34 OS=Sus scrofa OX=9823 GN=RPL34 PE=1 SV=3	0	36	1	5	5	7	13.3
104_NPCC-3D	Q29223	60S ribosomal protein L34 OS=Sus scrofa OX=9823 GN=RPL34 PE=1 SV=3	>sp|Q29223|RL34_PIG 60S ribosomal protein L34 OS=Sus scrofa OX=9823 GN=RPL34 PE=1 SV=3	0	28	1	4	4	6	13.3
103_NPCC-0D	Q29261	Villin-1 OS=Sus scrofa OX=9823 GN=VIL1 PE=2 SV=2	>sp|Q29261|VILI_PIG Villin-1 OS=Sus scrofa OX=9823 GN=VIL1 PE=2 SV=2	0	11	1	9	9	13	92.6
103_NPCC-3D	Q29261	Villin-1 OS=Sus scrofa OX=9823 GN=VIL1 PE=2 SV=2	>sp|Q29261|VILI_PIG Villin-1 OS=Sus scrofa OX=9823 GN=VIL1 PE=2 SV=2	0	6	1	5	5	5	92.6
103_NPP	Q29261	Villin-1 OS=Sus scrofa OX=9823 GN=VIL1 PE=2 SV=2	>sp|Q29261|VILI_PIG Villin-1 OS=Sus scrofa OX=9823 GN=VIL1 PE=2 SV=2	0	28	1	22	22	27	92.6
104_NPCC-0D	Q29261	Villin-1 OS=Sus scrofa OX=9823 GN=VIL1 PE=2 SV=2	>sp|Q29261|VILI_PIG Villin-1 OS=Sus scrofa OX=9823 GN=VIL1 PE=2 SV=2	0	25	1	19	19	23	92.6
104_NPCC-3D	Q29261	Villin-1 OS=Sus scrofa OX=9823 GN=VIL1 PE=2 SV=2	>sp|Q29261|VILI_PIG Villin-1 OS=Sus scrofa OX=9823 GN=VIL1 PE=2 SV=2	0	9	1	8	8	11	92.6
104_NPCC-3D	Q29290	Cystatin-B OS=Sus scrofa OX=9823 GN=CSTB PE=1 SV=1	>sp|Q29290|CYTB_PIG Cystatin-B OS=Sus scrofa OX=9823 GN=CSTB PE=1 SV=1	0	34	1	2	2	2	11.1
103_NPCC-0D	Q29307	ATPase inhibitor, mitochondrial OS=Sus scrofa OX=9823 GN=ATP5IF1 PE=3 SV=2	>sp|Q29307|ATIF1_PIG ATPase inhibitor, mitochondrial OS=Sus scrofa OX=9823 GN=ATP5IF1 PE=3 SV=2	0	24	1	3	3	3	12.2
104_NPCC-3D	Q29307	ATPase inhibitor, mitochondrial OS=Sus scrofa OX=9823 GN=ATP5IF1 PE=3 SV=2	>sp|Q29307|ATIF1_PIG ATPase inhibitor, mitochondrial OS=Sus scrofa OX=9823 GN=ATP5IF1 PE=3 SV=2	0	25	1	3	3	3	12.2
103_NPCC-0D	Q29361	60S ribosomal protein L35 OS=Sus scrofa OX=9823 GN=RPL35 PE=1 SV=3	>sp|Q29361|RL35_PIG 60S ribosomal protein L35 OS=Sus scrofa OX=9823 GN=RPL35 PE=1 SV=3	0	18	1	3	3	3	14.5
103_NPCC-3D	Q29361	60S ribosomal protein L35 OS=Sus scrofa OX=9823 GN=RPL35 PE=1 SV=3	>sp|Q29361|RL35_PIG 60S ribosomal protein L35 OS=Sus scrofa OX=9823 GN=RPL35 PE=1 SV=3	0	19	1	3	3	5	14.5
103_NPP	Q29361	60S ribosomal protein L35 OS=Sus scrofa OX=9823 GN=RPL35 PE=1 SV=3	>sp|Q29361|RL35_PIG 60S ribosomal protein L35 OS=Sus scrofa OX=9823 GN=RPL35 PE=1 SV=3	0	32	1	5	5	9	14.5
104_NPCC-0D	Q29361	60S ribosomal protein L35 OS=Sus scrofa OX=9823 GN=RPL35 PE=1 SV=3	>sp|Q29361|RL35_PIG 60S ribosomal protein L35 OS=Sus scrofa OX=9823 GN=RPL35 PE=1 SV=3	0	18	1	3	3	5	14.5
104_NPCC-3D	Q29361	60S ribosomal protein L35 OS=Sus scrofa OX=9823 GN=RPL35 PE=1 SV=3	>sp|Q29361|RL35_PIG 60S ribosomal protein L35 OS=Sus scrofa OX=9823 GN=RPL35 PE=1 SV=3	0	18	1	3	3	3	14.5
103_NPCC-3D	Q29381	Dolichyl-diphosphooligosaccharide--protein glycosyltransferase 48 kDa subunit OS=Sus scrofa OX=9823 GN=DDOST PE=1 SV=2	>sp|Q29381|OST48_PIG Dolichyl-diphosphooligosaccharide--protein glycosyltransferase 48 kDa subunit OS=Sus scrofa OX=9823 GN=DDOST PE=1 SV=2	0	10	1	4	4	4	48.8
104_NPCC-3D	Q29381	Dolichyl-diphosphooligosaccharide--protein glycosyltransferase 48 kDa subunit OS=Sus scrofa OX=9823 GN=DDOST PE=1 SV=2	>sp|Q29381|OST48_PIG Dolichyl-diphosphooligosaccharide--protein glycosyltransferase 48 kDa subunit OS=Sus scrofa OX=9823 GN=DDOST PE=1 SV=2	0	10	1	4	4	4	48.8
103_NPCC-0D	Q29387	Elongation factor 1-gamma (Fragment) OS=Sus scrofa OX=9823 GN=EEF1G PE=2 SV=2	>sp|Q29387|EF1G_PIG Elongation factor 1-gamma (Fragment) OS=Sus scrofa OX=9823 GN=EEF1G PE=2 SV=2	0	20	1	8	8	13	49.6
103_NPCC-3D	Q29387	Elongation factor 1-gamma (Fragment) OS=Sus scrofa OX=9823 GN=EEF1G PE=2 SV=2	>sp|Q29387|EF1G_PIG Elongation factor 1-gamma (Fragment) OS=Sus scrofa OX=9823 GN=EEF1G PE=2 SV=2	0	9	1	4	4	9	49.6
103_NPP	Q29387	Elongation factor 1-gamma (Fragment) OS=Sus scrofa OX=9823 GN=EEF1G PE=2 SV=2	>sp|Q29387|EF1G_PIG Elongation factor 1-gamma (Fragment) OS=Sus scrofa OX=9823 GN=EEF1G PE=2 SV=2	0	25	1	10	10	16	49.6
104_NPCC-0D	Q29387	Elongation factor 1-gamma (Fragment) OS=Sus scrofa OX=9823 GN=EEF1G PE=2 SV=2	>sp|Q29387|EF1G_PIG Elongation factor 1-gamma (Fragment) OS=Sus scrofa OX=9823 GN=EEF1G PE=2 SV=2	0	29	1	12	12	18	49.6
104_NPCC-3D	Q29387	Elongation factor 1-gamma (Fragment) OS=Sus scrofa OX=9823 GN=EEF1G PE=2 SV=2	>sp|Q29387|EF1G_PIG Elongation factor 1-gamma (Fragment) OS=Sus scrofa OX=9823 GN=EEF1G PE=2 SV=2	0	25	1	10	10	15	49.6
103_NPCC-3D	Q29549	Clusterin OS=Sus scrofa OX=9823 GN=CLU PE=1 SV=1	>sp|Q29549|CLUS_PIG Clusterin OS=Sus scrofa OX=9823 GN=CLU PE=1 SV=1	0	24	1	10	10	14	51.7
103_NPP	Q29549	Clusterin OS=Sus scrofa OX=9823 GN=CLU PE=1 SV=1	>sp|Q29549|CLUS_PIG Clusterin OS=Sus scrofa OX=9823 GN=CLU PE=1 SV=1	0	8	1	3	3	3	51.7
104_NPCC-3D	Q29549	Clusterin OS=Sus scrofa OX=9823 GN=CLU PE=1 SV=1	>sp|Q29549|CLUS_PIG Clusterin OS=Sus scrofa OX=9823 GN=CLU PE=1 SV=1	0	30	1	12	12	17	51.7
104_NPCC-0D	Q29551	Succinyl-CoA:3-ketoacid coenzyme A transferase 1, mitochondrial OS=Sus scrofa OX=9823 GN=OXCT1 PE=1 SV=2	>sp|Q29551|SCOT1_PIG Succinyl-CoA:3-ketoacid coenzyme A transferase 1, mitochondrial OS=Sus scrofa OX=9823 GN=OXCT1 PE=1 SV=2	0	4	1	2	2	2	56.3
103_NPCC-0D	Q29554	Trifunctional enzyme subunit alpha, mitochondrial OS=Sus scrofa OX=9823 GN=HADHA PE=1 SV=1	>sp|Q29554|ECHA_PIG Trifunctional enzyme subunit alpha, mitochondrial OS=Sus scrofa OX=9823 GN=HADHA PE=1 SV=1	0	23	1	13	13	15	83.1
103_NPCC-3D	Q29554	Trifunctional enzyme subunit alpha, mitochondrial OS=Sus scrofa OX=9823 GN=HADHA PE=1 SV=1	>sp|Q29554|ECHA_PIG Trifunctional enzyme subunit alpha, mitochondrial OS=Sus scrofa OX=9823 GN=HADHA PE=1 SV=1	0	21	1	12	12	14	83.1
103_NPP	Q29554	Trifunctional enzyme subunit alpha, mitochondrial OS=Sus scrofa OX=9823 GN=HADHA PE=1 SV=1	>sp|Q29554|ECHA_PIG Trifunctional enzyme subunit alpha, mitochondrial OS=Sus scrofa OX=9823 GN=HADHA PE=1 SV=1	0	28	1	19	19	22	83.1
104_NPCC-0D	Q29554	Trifunctional enzyme subunit alpha, mitochondrial OS=Sus scrofa OX=9823 GN=HADHA PE=1 SV=1	>sp|Q29554|ECHA_PIG Trifunctional enzyme subunit alpha, mitochondrial OS=Sus scrofa OX=9823 GN=HADHA PE=1 SV=1	0	32	1	20	20	23	83.1
104_NPCC-3D	Q29554	Trifunctional enzyme subunit alpha, mitochondrial OS=Sus scrofa OX=9823 GN=HADHA PE=1 SV=1	>sp|Q29554|ECHA_PIG Trifunctional enzyme subunit alpha, mitochondrial OS=Sus scrofa OX=9823 GN=HADHA PE=1 SV=1	0	27	1	15	15	18	83.1
103_NPCC-0D	Q2EN76	Nucleoside diphosphate kinase B OS=Sus scrofa OX=9823 GN=NME2 PE=2 SV=1	>sp|Q2EN76|NDKB_PIG Nucleoside diphosphate kinase B OS=Sus scrofa OX=9823 GN=NME2 PE=2 SV=1	0	38	1	5	4	10	17.2
103_NPCC-3D	Q2EN76	Nucleoside diphosphate kinase B OS=Sus scrofa OX=9823 GN=NME2 PE=2 SV=1	>sp|Q2EN76|NDKB_PIG Nucleoside diphosphate kinase B OS=Sus scrofa OX=9823 GN=NME2 PE=2 SV=1	0	38	1	5	5	8	17.2
103_NPP	Q2EN76	Nucleoside diphosphate kinase B OS=Sus scrofa OX=9823 GN=NME2 PE=2 SV=1	>sp|Q2EN76|NDKB_PIG Nucleoside diphosphate kinase B OS=Sus scrofa OX=9823 GN=NME2 PE=2 SV=1	0	53	1	7	3	17	17.2
104_NPCC-0D	Q2EN76	Nucleoside diphosphate kinase B OS=Sus scrofa OX=9823 GN=NME2 PE=2 SV=1	>sp|Q2EN76|NDKB_PIG Nucleoside diphosphate kinase B OS=Sus scrofa OX=9823 GN=NME2 PE=2 SV=1	0	56	1	8	4	10	17.2
104_NPCC-3D	Q2EN76	Nucleoside diphosphate kinase B OS=Sus scrofa OX=9823 GN=NME2 PE=2 SV=1	>sp|Q2EN76|NDKB_PIG Nucleoside diphosphate kinase B OS=Sus scrofa OX=9823 GN=NME2 PE=2 SV=1	0	53	1	7	4	8	17.2
103_NPCC-3D	Q2MJK3	GTPase NRas OS=Sus scrofa OX=9823 GN=NRAS PE=2 SV=1	>sp|Q2MJK3|RASN_PIG GTPase NRas OS=Sus scrofa OX=9823 GN=NRAS PE=2 SV=1	0	11	1	2	2	2	21.2
104_NPCC-3D	Q2MJK3	GTPase NRas OS=Sus scrofa OX=9823 GN=NRAS PE=2 SV=1	>sp|Q2MJK3|RASN_PIG GTPase NRas OS=Sus scrofa OX=9823 GN=NRAS PE=2 SV=1	0	11	1	2	2	2	21.2
103_NPCC-0D	Q2QLE3	Testin OS=Sus scrofa OX=9823 GN=TES PE=3 SV=1	>sp|Q2QLE3|TES_PIG Testin OS=Sus scrofa OX=9823 GN=TES PE=3 SV=1	0	5	1	2	2	2	47.9
103_NPCC-3D	Q2QLE3	Testin OS=Sus scrofa OX=9823 GN=TES PE=3 SV=1	>sp|Q2QLE3|TES_PIG Testin OS=Sus scrofa OX=9823 GN=TES PE=3 SV=1	0	5	1	2	2	2	47.9
103_NPP	Q2QLE3	Testin OS=Sus scrofa OX=9823 GN=TES PE=3 SV=1	>sp|Q2QLE3|TES_PIG Testin OS=Sus scrofa OX=9823 GN=TES PE=3 SV=1	0	19	1	6	6	7	47.9
104_NPCC-0D	Q2QLE3	Testin OS=Sus scrofa OX=9823 GN=TES PE=3 SV=1	>sp|Q2QLE3|TES_PIG Testin OS=Sus scrofa OX=9823 GN=TES PE=3 SV=1	0	20	1	8	8	8	47.9
104_NPCC-3D	Q2QLE3	Testin OS=Sus scrofa OX=9823 GN=TES PE=3 SV=1	>sp|Q2QLE3|TES_PIG Testin OS=Sus scrofa OX=9823 GN=TES PE=3 SV=1	0	5	1	2	2	2	47.9
103_NPCC-0D	Q2XQV4	Aldehyde dehydrogenase, mitochondrial OS=Sus scrofa OX=9823 GN=ALDH2 PE=2 SV=1	>sp|Q2XQV4|ALDH2_PIG Aldehyde dehydrogenase, mitochondrial OS=Sus scrofa OX=9823 GN=ALDH2 PE=2 SV=1	0	18	1	9	9	12	56.9
103_NPCC-3D	Q2XQV4	Aldehyde dehydrogenase, mitochondrial OS=Sus scrofa OX=9823 GN=ALDH2 PE=2 SV=1	>sp|Q2XQV4|ALDH2_PIG Aldehyde dehydrogenase, mitochondrial OS=Sus scrofa OX=9823 GN=ALDH2 PE=2 SV=1	0	17	1	8	8	9	56.9
103_NPP	Q2XQV4	Aldehyde dehydrogenase, mitochondrial OS=Sus scrofa OX=9823 GN=ALDH2 PE=2 SV=1	>sp|Q2XQV4|ALDH2_PIG Aldehyde dehydrogenase, mitochondrial OS=Sus scrofa OX=9823 GN=ALDH2 PE=2 SV=1	0	25	1	11	11	15	56.9
104_NPCC-0D	Q2XQV4	Aldehyde dehydrogenase, mitochondrial OS=Sus scrofa OX=9823 GN=ALDH2 PE=2 SV=1	>sp|Q2XQV4|ALDH2_PIG Aldehyde dehydrogenase, mitochondrial OS=Sus scrofa OX=9823 GN=ALDH2 PE=2 SV=1	0	33	1	14	12	18	56.9
104_NPCC-3D	Q2XQV4	Aldehyde dehydrogenase, mitochondrial OS=Sus scrofa OX=9823 GN=ALDH2 PE=2 SV=1	>sp|Q2XQV4|ALDH2_PIG Aldehyde dehydrogenase, mitochondrial OS=Sus scrofa OX=9823 GN=ALDH2 PE=2 SV=1	0	21	1	10	10	13	56.9
103_NPCC-0D	Q2YGT9	60S ribosomal protein L6 OS=Sus scrofa OX=9823 GN=RPL6 PE=1 SV=3	>sp|Q2YGT9|RL6_PIG 60S ribosomal protein L6 OS=Sus scrofa OX=9823 GN=RPL6 PE=1 SV=3	0	32	1	9	9	14	32.2
103_NPCC-3D	Q2YGT9	60S ribosomal protein L6 OS=Sus scrofa OX=9823 GN=RPL6 PE=1 SV=3	>sp|Q2YGT9|RL6_PIG 60S ribosomal protein L6 OS=Sus scrofa OX=9823 GN=RPL6 PE=1 SV=3	0	26	1	7	7	9	32.2
103_NPP	Q2YGT9	60S ribosomal protein L6 OS=Sus scrofa OX=9823 GN=RPL6 PE=1 SV=3	>sp|Q2YGT9|RL6_PIG 60S ribosomal protein L6 OS=Sus scrofa OX=9823 GN=RPL6 PE=1 SV=3	0	33	1	11	11	19	32.2
104_NPCC-0D	Q2YGT9	60S ribosomal protein L6 OS=Sus scrofa OX=9823 GN=RPL6 PE=1 SV=3	>sp|Q2YGT9|RL6_PIG 60S ribosomal protein L6 OS=Sus scrofa OX=9823 GN=RPL6 PE=1 SV=3	0	32	1	9	9	13	32.2
104_NPCC-3D	Q2YGT9	60S ribosomal protein L6 OS=Sus scrofa OX=9823 GN=RPL6 PE=1 SV=3	>sp|Q2YGT9|RL6_PIG 60S ribosomal protein L6 OS=Sus scrofa OX=9823 GN=RPL6 PE=1 SV=3	0	29	1	8	8	13	32.2
103_NPCC-0D	Q3YLA6	Serine/arginine-rich splicing factor 1 OS=Sus scrofa OX=9823 GN=SRSF1 PE=2 SV=3	>sp|Q3YLA6|SRSF1_PIG Serine/arginine-rich splicing factor 1 OS=Sus scrofa OX=9823 GN=SRSF1 PE=2 SV=3	0	13	1	3	3	6	27.7
103_NPCC-3D	Q3YLA6	Serine/arginine-rich splicing factor 1 OS=Sus scrofa OX=9823 GN=SRSF1 PE=2 SV=3	>sp|Q3YLA6|SRSF1_PIG Serine/arginine-rich splicing factor 1 OS=Sus scrofa OX=9823 GN=SRSF1 PE=2 SV=3	0	26	1	6	6	11	27.7
103_NPP	Q3YLA6	Serine/arginine-rich splicing factor 1 OS=Sus scrofa OX=9823 GN=SRSF1 PE=2 SV=3	>sp|Q3YLA6|SRSF1_PIG Serine/arginine-rich splicing factor 1 OS=Sus scrofa OX=9823 GN=SRSF1 PE=2 SV=3	0	36	1	8	8	20	27.7
104_NPCC-0D	Q3YLA6	Serine/arginine-rich splicing factor 1 OS=Sus scrofa OX=9823 GN=SRSF1 PE=2 SV=3	>sp|Q3YLA6|SRSF1_PIG Serine/arginine-rich splicing factor 1 OS=Sus scrofa OX=9823 GN=SRSF1 PE=2 SV=3	0	36	1	8	8	15	27.7
104_NPCC-3D	Q3YLA6	Serine/arginine-rich splicing factor 1 OS=Sus scrofa OX=9823 GN=SRSF1 PE=2 SV=3	>sp|Q3YLA6|SRSF1_PIG Serine/arginine-rich splicing factor 1 OS=Sus scrofa OX=9823 GN=SRSF1 PE=2 SV=3	0	32	1	7	7	11	27.7
103_NPP	Q45FY6	Hypoxanthine-guanine phosphoribosyltransferase OS=Sus scrofa OX=9823 GN=HPRT1 PE=2 SV=3	>sp|Q45FY6|HPRT_PIG Hypoxanthine-guanine phosphoribosyltransferase OS=Sus scrofa OX=9823 GN=HPRT1 PE=2 SV=3	0	12	1	2	2	3	24.5
104_NPCC-0D	Q45FY6	Hypoxanthine-guanine phosphoribosyltransferase OS=Sus scrofa OX=9823 GN=HPRT1 PE=2 SV=3	>sp|Q45FY6|HPRT_PIG Hypoxanthine-guanine phosphoribosyltransferase OS=Sus scrofa OX=9823 GN=HPRT1 PE=2 SV=3	0	13	1	2	2	3	24.5
103_NPCC-0D	Q4GWZ2	40S ribosomal protein SA OS=Sus scrofa OX=9823 GN=RPSA PE=1 SV=3	>sp|Q4GWZ2|RSSA_PIG 40S ribosomal protein SA OS=Sus scrofa OX=9823 GN=RPSA PE=1 SV=3	0	40	1	7	7	10	32.9
103_NPCC-3D	Q4GWZ2	40S ribosomal protein SA OS=Sus scrofa OX=9823 GN=RPSA PE=1 SV=3	>sp|Q4GWZ2|RSSA_PIG 40S ribosomal protein SA OS=Sus scrofa OX=9823 GN=RPSA PE=1 SV=3	0	27	1	4	4	5	32.9
103_NPP	Q4GWZ2	40S ribosomal protein SA OS=Sus scrofa OX=9823 GN=RPSA PE=1 SV=3	>sp|Q4GWZ2|RSSA_PIG 40S ribosomal protein SA OS=Sus scrofa OX=9823 GN=RPSA PE=1 SV=3	0	37	1	7	7	11	32.9
104_NPCC-0D	Q4GWZ2	40S ribosomal protein SA OS=Sus scrofa OX=9823 GN=RPSA PE=1 SV=3	>sp|Q4GWZ2|RSSA_PIG 40S ribosomal protein SA OS=Sus scrofa OX=9823 GN=RPSA PE=1 SV=3	0	44	1	8	8	11	32.9
104_NPCC-3D	Q4GWZ2	40S ribosomal protein SA OS=Sus scrofa OX=9823 GN=RPSA PE=1 SV=3	>sp|Q4GWZ2|RSSA_PIG 40S ribosomal protein SA OS=Sus scrofa OX=9823 GN=RPSA PE=1 SV=3	0	27	1	4	4	7	32.9
104_NPCC-0D	Q4LE85	Ras-related protein Rab-27A OS=Sus scrofa OX=9823 GN=RAB27A PE=2 SV=1	>sp|Q4LE85|RB27A_PIG Ras-related protein Rab-27A OS=Sus scrofa OX=9823 GN=RAB27A PE=2 SV=1	0	11	1	2	2	3	24.9
103_NPCC-0D	Q52NJ3	GTP-binding protein SAR1a OS=Sus scrofa OX=9823 GN=SAR1A PE=2 SV=1	>sp|Q52NJ3|SAR1A_PIG GTP-binding protein SAR1a OS=Sus scrofa OX=9823 GN=SAR1A PE=2 SV=1	0	41	1	5	4	6	22.4
103_NPCC-3D	Q52NJ3	GTP-binding protein SAR1a OS=Sus scrofa OX=9823 GN=SAR1A PE=2 SV=1	>sp|Q52NJ3|SAR1A_PIG GTP-binding protein SAR1a OS=Sus scrofa OX=9823 GN=SAR1A PE=2 SV=1	0	30	1	5	3	5	22.4
103_NPP	Q52NJ3	GTP-binding protein SAR1a OS=Sus scrofa OX=9823 GN=SAR1A PE=2 SV=1	>sp|Q52NJ3|SAR1A_PIG GTP-binding protein SAR1a OS=Sus scrofa OX=9823 GN=SAR1A PE=2 SV=1	0	37	1	5	3	5	22.4
104_NPCC-0D	Q52NJ3	GTP-binding protein SAR1a OS=Sus scrofa OX=9823 GN=SAR1A PE=2 SV=1	>sp|Q52NJ3|SAR1A_PIG GTP-binding protein SAR1a OS=Sus scrofa OX=9823 GN=SAR1A PE=2 SV=1	0	37	1	5	3	5	22.4
104_NPCC-3D	Q52NJ3	GTP-binding protein SAR1a OS=Sus scrofa OX=9823 GN=SAR1A PE=2 SV=1	>sp|Q52NJ3|SAR1A_PIG GTP-binding protein SAR1a OS=Sus scrofa OX=9823 GN=SAR1A PE=2 SV=1	0	31	1	4	4	5	22.4
103_NPP	Q52NJ4	ADP-ribosylation factor-like protein 3 OS=Sus scrofa OX=9823 GN=ARL3 PE=2 SV=1	>sp|Q52NJ4|ARL3_PIG ADP-ribosylation factor-like protein 3 OS=Sus scrofa OX=9823 GN=ARL3 PE=2 SV=1	0	24	1	4	4	4	20.5
104_NPCC-3D	Q52NJ4	ADP-ribosylation factor-like protein 3 OS=Sus scrofa OX=9823 GN=ARL3 PE=2 SV=1	>sp|Q52NJ4|ARL3_PIG ADP-ribosylation factor-like protein 3 OS=Sus scrofa OX=9823 GN=ARL3 PE=2 SV=1	0	16	1	2	2	2	20.5
103_NPP	Q5D144	Transcription factor A, mitochondrial OS=Sus scrofa OX=9823 GN=TFAM PE=2 SV=1	>sp|Q5D144|TFAM_PIG Transcription factor A, mitochondrial OS=Sus scrofa OX=9823 GN=TFAM PE=2 SV=1	0	9	1	2	2	2	28.7
104_NPCC-0D	Q5D144	Transcription factor A, mitochondrial OS=Sus scrofa OX=9823 GN=TFAM PE=2 SV=1	>sp|Q5D144|TFAM_PIG Transcription factor A, mitochondrial OS=Sus scrofa OX=9823 GN=TFAM PE=2 SV=1	0	10	1	2	2	2	28.7
104_NPCC-3D	Q5D144	Transcription factor A, mitochondrial OS=Sus scrofa OX=9823 GN=TFAM PE=2 SV=1	>sp|Q5D144|TFAM_PIG Transcription factor A, mitochondrial OS=Sus scrofa OX=9823 GN=TFAM PE=2 SV=1	0	10	1	3	3	3	28.7
104_NPCC-0D	Q5PYH3	GTP-binding protein SAR1b OS=Sus scrofa OX=9823 GN=SAR1B PE=2 SV=1	>sp|Q5PYH3|SAR1B_PIG GTP-binding protein SAR1b OS=Sus scrofa OX=9823 GN=SAR1B PE=2 SV=1	0	25	1	4	2	4	22.4
103_NPCC-0D	Q5S1U1	Heat shock protein beta-1 OS=Sus scrofa OX=9823 GN=HSPB1 PE=2 SV=1	>sp|Q5S1U1|HSPB1_PIG Heat shock protein beta-1 OS=Sus scrofa OX=9823 GN=HSPB1 PE=2 SV=1	0	9	1	2	2	2	22.9
103_NPCC-3D	Q5S1U1	Heat shock protein beta-1 OS=Sus scrofa OX=9823 GN=HSPB1 PE=2 SV=1	>sp|Q5S1U1|HSPB1_PIG Heat shock protein beta-1 OS=Sus scrofa OX=9823 GN=HSPB1 PE=2 SV=1	0	14	1	3	3	4	22.9
103_NPP	Q5S1U1	Heat shock protein beta-1 OS=Sus scrofa OX=9823 GN=HSPB1 PE=2 SV=1	>sp|Q5S1U1|HSPB1_PIG Heat shock protein beta-1 OS=Sus scrofa OX=9823 GN=HSPB1 PE=2 SV=1	0	34	1	6	6	9	22.9
104_NPCC-0D	Q5S1U1	Heat shock protein beta-1 OS=Sus scrofa OX=9823 GN=HSPB1 PE=2 SV=1	>sp|Q5S1U1|HSPB1_PIG Heat shock protein beta-1 OS=Sus scrofa OX=9823 GN=HSPB1 PE=2 SV=1	0	14	1	3	3	4	22.9
104_NPCC-3D	Q5S1U1	Heat shock protein beta-1 OS=Sus scrofa OX=9823 GN=HSPB1 PE=2 SV=1	>sp|Q5S1U1|HSPB1_PIG Heat shock protein beta-1 OS=Sus scrofa OX=9823 GN=HSPB1 PE=2 SV=1	0	14	1	3	3	5	22.9
103_NPP	Q5S3G4	Cytochrome c oxidase subunit 5B, mitochondrial OS=Sus scrofa OX=9823 GN=COX5B PE=2 SV=1	>sp|Q5S3G4|COX5B_PIG Cytochrome c oxidase subunit 5B, mitochondrial OS=Sus scrofa OX=9823 GN=COX5B PE=2 SV=1	0	9	1	2	2	3	13.8
104_NPCC-0D	Q5S3G4	Cytochrome c oxidase subunit 5B, mitochondrial OS=Sus scrofa OX=9823 GN=COX5B PE=2 SV=1	>sp|Q5S3G4|COX5B_PIG Cytochrome c oxidase subunit 5B, mitochondrial OS=Sus scrofa OX=9823 GN=COX5B PE=2 SV=1	0.001	9	1	2	2	2	13.8
103_NPCC-0D	Q66X52	Ragulator complex protein LAMTOR5 OS=Sus scrofa OX=9823 GN=LAMTOR5 PE=3 SV=2	>sp|Q66X52|LTOR5_PIG Ragulator complex protein LAMTOR5 OS=Sus scrofa OX=9823 GN=LAMTOR5 PE=3 SV=2	0	37	1	2	2	2	9.6
103_NPCC-3D	Q6DUB7	Stathmin OS=Sus scrofa OX=9823 GN=STMN1 PE=2 SV=3	>sp|Q6DUB7|STMN1_PIG Stathmin OS=Sus scrofa OX=9823 GN=STMN1 PE=2 SV=3	0	16	1	4	4	4	17.3
103_NPP	Q6DUB7	Stathmin OS=Sus scrofa OX=9823 GN=STMN1 PE=2 SV=3	>sp|Q6DUB7|STMN1_PIG Stathmin OS=Sus scrofa OX=9823 GN=STMN1 PE=2 SV=3	0	26	1	4	4	4	17.3
104_NPCC-0D	Q6DUB7	Stathmin OS=Sus scrofa OX=9823 GN=STMN1 PE=2 SV=3	>sp|Q6DUB7|STMN1_PIG Stathmin OS=Sus scrofa OX=9823 GN=STMN1 PE=2 SV=3	0	25	1	4	4	5	17.3
103_NPP	Q6J1I8	E3 ubiquitin-protein ligase RNF114 OS=Sus scrofa OX=9823 GN=RNF114 PE=2 SV=1	>sp|Q6J1I8|RN114_PIG E3 ubiquitin-protein ligase RNF114 OS=Sus scrofa OX=9823 GN=RNF114 PE=2 SV=1	0	12	1	2	2	2	25.6
103_NPCC-0D	Q6QAP7	40S ribosomal protein S17 OS=Sus scrofa OX=9823 GN=RPS17 PE=1 SV=3	>sp|Q6QAP7|RS17_PIG 40S ribosomal protein S17 OS=Sus scrofa OX=9823 GN=RPS17 PE=1 SV=3	0	25	1	2	2	2	15.5
103_NPP	Q6QAP7	40S ribosomal protein S17 OS=Sus scrofa OX=9823 GN=RPS17 PE=1 SV=3	>sp|Q6QAP7|RS17_PIG 40S ribosomal protein S17 OS=Sus scrofa OX=9823 GN=RPS17 PE=1 SV=3	0	39	1	4	4	5	15.5
104_NPCC-0D	Q6QAP7	40S ribosomal protein S17 OS=Sus scrofa OX=9823 GN=RPS17 PE=1 SV=3	>sp|Q6QAP7|RS17_PIG 40S ribosomal protein S17 OS=Sus scrofa OX=9823 GN=RPS17 PE=1 SV=3	0	48	1	4	4	6	15.5
104_NPCC-3D	Q6QAP7	40S ribosomal protein S17 OS=Sus scrofa OX=9823 GN=RPS17 PE=1 SV=3	>sp|Q6QAP7|RS17_PIG 40S ribosomal protein S17 OS=Sus scrofa OX=9823 GN=RPS17 PE=1 SV=3	0	23	1	2	2	2	15.5
103_NPCC-0D	Q6QAQ1	Actin, cytoplasmic 1 OS=Sus scrofa OX=9823 GN=ACTB PE=1 SV=2	>sp|Q6QAQ1|ACTB_PIG Actin, cytoplasmic 1 OS=Sus scrofa OX=9823 GN=ACTB PE=1 SV=2	0	64	1	17	8	40	41.7
103_NPCC-3D	Q6QAQ1	Actin, cytoplasmic 1 OS=Sus scrofa OX=9823 GN=ACTB PE=1 SV=2	>sp|Q6QAQ1|ACTB_PIG Actin, cytoplasmic 1 OS=Sus scrofa OX=9823 GN=ACTB PE=1 SV=2	0	63	1	17	9	59	41.7
103_NPP	Q6QAQ1	Actin, cytoplasmic 1 OS=Sus scrofa OX=9823 GN=ACTB PE=1 SV=2	>sp|Q6QAQ1|ACTB_PIG Actin, cytoplasmic 1 OS=Sus scrofa OX=9823 GN=ACTB PE=1 SV=2	0	63	1	17	9	67	41.7
104_NPCC-0D	Q6QAQ1	Actin, cytoplasmic 1 OS=Sus scrofa OX=9823 GN=ACTB PE=1 SV=2	>sp|Q6QAQ1|ACTB_PIG Actin, cytoplasmic 1 OS=Sus scrofa OX=9823 GN=ACTB PE=1 SV=2	0	63	1	17	9	52	41.7
104_NPCC-3D	Q6QAQ1	Actin, cytoplasmic 1 OS=Sus scrofa OX=9823 GN=ACTB PE=1 SV=2	>sp|Q6QAQ1|ACTB_PIG Actin, cytoplasmic 1 OS=Sus scrofa OX=9823 GN=ACTB PE=1 SV=2	0	61	1	16	8	52	41.7
103_NPCC-0D	Q6QAT0	60S ribosomal protein L32 OS=Sus scrofa OX=9823 GN=RPL32 PE=1 SV=3	>sp|Q6QAT0|RL32_PIG 60S ribosomal protein L32 OS=Sus scrofa OX=9823 GN=RPL32 PE=1 SV=3	0	15	1	2	2	3	15.9
103_NPCC-3D	Q6QAT0	60S ribosomal protein L32 OS=Sus scrofa OX=9823 GN=RPL32 PE=1 SV=3	>sp|Q6QAT0|RL32_PIG 60S ribosomal protein L32 OS=Sus scrofa OX=9823 GN=RPL32 PE=1 SV=3	0	15	1	2	2	2	15.9
103_NPP	Q6QAT0	60S ribosomal protein L32 OS=Sus scrofa OX=9823 GN=RPL32 PE=1 SV=3	>sp|Q6QAT0|RL32_PIG 60S ribosomal protein L32 OS=Sus scrofa OX=9823 GN=RPL32 PE=1 SV=3	0	22	1	3	3	6	15.9
104_NPCC-0D	Q6QAT0	60S ribosomal protein L32 OS=Sus scrofa OX=9823 GN=RPL32 PE=1 SV=3	>sp|Q6QAT0|RL32_PIG 60S ribosomal protein L32 OS=Sus scrofa OX=9823 GN=RPL32 PE=1 SV=3	0	33	1	4	4	5	15.9
103_NPCC-0D	Q6QAT1	40S ribosomal protein S28 OS=Sus scrofa OX=9823 GN=RPS28 PE=1 SV=2	>sp|Q6QAT1|RS28_PIG 40S ribosomal protein S28 OS=Sus scrofa OX=9823 GN=RPS28 PE=1 SV=2	0	46	1	3	3	5	7.8
103_NPCC-3D	Q6QAT1	40S ribosomal protein S28 OS=Sus scrofa OX=9823 GN=RPS28 PE=1 SV=2	>sp|Q6QAT1|RS28_PIG 40S ribosomal protein S28 OS=Sus scrofa OX=9823 GN=RPS28 PE=1 SV=2	0	46	1	3	3	5	7.8
103_NPP	Q6QAT1	40S ribosomal protein S28 OS=Sus scrofa OX=9823 GN=RPS28 PE=1 SV=2	>sp|Q6QAT1|RS28_PIG 40S ribosomal protein S28 OS=Sus scrofa OX=9823 GN=RPS28 PE=1 SV=2	0	46	1	3	3	4	7.8
104_NPCC-0D	Q6QAT1	40S ribosomal protein S28 OS=Sus scrofa OX=9823 GN=RPS28 PE=1 SV=2	>sp|Q6QAT1|RS28_PIG 40S ribosomal protein S28 OS=Sus scrofa OX=9823 GN=RPS28 PE=1 SV=2	0	46	1	3	3	5	7.8
104_NPCC-3D	Q6QAT1	40S ribosomal protein S28 OS=Sus scrofa OX=9823 GN=RPS28 PE=1 SV=2	>sp|Q6QAT1|RS28_PIG 40S ribosomal protein S28 OS=Sus scrofa OX=9823 GN=RPS28 PE=1 SV=2	0	46	1	3	3	4	7.8
103_NPCC-3D	Q6RVA9	Caveolin-1 OS=Sus scrofa OX=9823 GN=CAV1 PE=2 SV=1	>sp|Q6RVA9|CAV1_PIG Caveolin-1 OS=Sus scrofa OX=9823 GN=CAV1 PE=2 SV=1	0	25	1	4	4	4	20.6
103_NPP	Q6RVA9	Caveolin-1 OS=Sus scrofa OX=9823 GN=CAV1 PE=2 SV=1	>sp|Q6RVA9|CAV1_PIG Caveolin-1 OS=Sus scrofa OX=9823 GN=CAV1 PE=2 SV=1	0	13	1	2	2	2	20.6
104_NPCC-0D	Q6RVA9	Caveolin-1 OS=Sus scrofa OX=9823 GN=CAV1 PE=2 SV=1	>sp|Q6RVA9|CAV1_PIG Caveolin-1 OS=Sus scrofa OX=9823 GN=CAV1 PE=2 SV=1	0.001	10	1	2	2	2	20.6
103_NPP	Q6SEG5	Ubiquitin carboxyl-terminal hydrolase isozyme L1 OS=Sus scrofa OX=9823 GN=UCHL1 PE=2 SV=1	>sp|Q6SEG5|UCHL1_PIG Ubiquitin carboxyl-terminal hydrolase isozyme L1 OS=Sus scrofa OX=9823 GN=UCHL1 PE=2 SV=1	0	12	1	2	2	2	24.8
103_NPCC-0D	Q6UAQ8	Electron transfer flavoprotein subunit beta OS=Sus scrofa OX=9823 GN=ETFB PE=1 SV=3	>sp|Q6UAQ8|ETFB_PIG Electron transfer flavoprotein subunit beta OS=Sus scrofa OX=9823 GN=ETFB PE=1 SV=3	0	23	1	6	6	7	27.7
103_NPCC-3D	Q6UAQ8	Electron transfer flavoprotein subunit beta OS=Sus scrofa OX=9823 GN=ETFB PE=1 SV=3	>sp|Q6UAQ8|ETFB_PIG Electron transfer flavoprotein subunit beta OS=Sus scrofa OX=9823 GN=ETFB PE=1 SV=3	0	15	1	4	4	4	27.7
103_NPP	Q6UAQ8	Electron transfer flavoprotein subunit beta OS=Sus scrofa OX=9823 GN=ETFB PE=1 SV=3	>sp|Q6UAQ8|ETFB_PIG Electron transfer flavoprotein subunit beta OS=Sus scrofa OX=9823 GN=ETFB PE=1 SV=3	0	30	1	8	8	11	27.7
104_NPCC-0D	Q6UAQ8	Electron transfer flavoprotein subunit beta OS=Sus scrofa OX=9823 GN=ETFB PE=1 SV=3	>sp|Q6UAQ8|ETFB_PIG Electron transfer flavoprotein subunit beta OS=Sus scrofa OX=9823 GN=ETFB PE=1 SV=3	0	38	1	9	9	15	27.7
104_NPCC-3D	Q6UAQ8	Electron transfer flavoprotein subunit beta OS=Sus scrofa OX=9823 GN=ETFB PE=1 SV=3	>sp|Q6UAQ8|ETFB_PIG Electron transfer flavoprotein subunit beta OS=Sus scrofa OX=9823 GN=ETFB PE=1 SV=3	0	16	1	5	5	5	27.7
103_NPCC-0D	Q75QW1	Epithelial cell adhesion molecule OS=Sus scrofa OX=9823 GN=TACSTD1 PE=2 SV=1	>sp|Q75QW1|EPCAM_PIG Epithelial cell adhesion molecule OS=Sus scrofa OX=9823 GN=TACSTD1 PE=2 SV=1	0	6	1	2	2	3	34.8
103_NPP	Q75QW1	Epithelial cell adhesion molecule OS=Sus scrofa OX=9823 GN=TACSTD1 PE=2 SV=1	>sp|Q75QW1|EPCAM_PIG Epithelial cell adhesion molecule OS=Sus scrofa OX=9823 GN=TACSTD1 PE=2 SV=1	0	8	1	3	3	4	34.8
104_NPCC-0D	Q75QW1	Epithelial cell adhesion molecule OS=Sus scrofa OX=9823 GN=TACSTD1 PE=2 SV=1	>sp|Q75QW1|EPCAM_PIG Epithelial cell adhesion molecule OS=Sus scrofa OX=9823 GN=TACSTD1 PE=2 SV=1	0	10	1	3	3	3	34.8
103_NPCC-3D	Q767L0	ATP-binding cassette sub-family F member 1 OS=Sus scrofa OX=9823 GN=ABCF1 PE=3 SV=1	>sp|Q767L0|ABCF1_PIG ATP-binding cassette sub-family F member 1 OS=Sus scrofa OX=9823 GN=ABCF1 PE=3 SV=1	0	4	1	3	3	3	91.6
103_NPP	Q767L0	ATP-binding cassette sub-family F member 1 OS=Sus scrofa OX=9823 GN=ABCF1 PE=3 SV=1	>sp|Q767L0|ABCF1_PIG ATP-binding cassette sub-family F member 1 OS=Sus scrofa OX=9823 GN=ABCF1 PE=3 SV=1	0	4	1	2	2	2	91.6
104_NPCC-0D	Q767L0	ATP-binding cassette sub-family F member 1 OS=Sus scrofa OX=9823 GN=ABCF1 PE=3 SV=1	>sp|Q767L0|ABCF1_PIG ATP-binding cassette sub-family F member 1 OS=Sus scrofa OX=9823 GN=ABCF1 PE=3 SV=1	0	6	1	4	4	4	91.6
103_NPP	Q767L6	Flotillin-1 OS=Sus scrofa OX=9823 GN=FLOT1 PE=3 SV=1	>sp|Q767L6|FLOT1_PIG Flotillin-1 OS=Sus scrofa OX=9823 GN=FLOT1 PE=3 SV=1	0	7	1	2	2	2	47.3
104_NPCC-0D	Q767L6	Flotillin-1 OS=Sus scrofa OX=9823 GN=FLOT1 PE=3 SV=1	>sp|Q767L6|FLOT1_PIG Flotillin-1 OS=Sus scrofa OX=9823 GN=FLOT1 PE=3 SV=1	0	6	1	2	2	2	47.3
103_NPCC-0D	Q767L7	Tubulin beta chain OS=Sus scrofa OX=9823 GN=TUBB PE=2 SV=1	>sp|Q767L7|TBB5_PIG Tubulin beta chain OS=Sus scrofa OX=9823 GN=TUBB PE=2 SV=1	0	45	1	13	3	36	49.6
103_NPCC-3D	Q767L7	Tubulin beta chain OS=Sus scrofa OX=9823 GN=TUBB PE=2 SV=1	>sp|Q767L7|TBB5_PIG Tubulin beta chain OS=Sus scrofa OX=9823 GN=TUBB PE=2 SV=1	0	46	1	13	2	40	49.6
103_NPP	Q767L7	Tubulin beta chain OS=Sus scrofa OX=9823 GN=TUBB PE=2 SV=1	>sp|Q767L7|TBB5_PIG Tubulin beta chain OS=Sus scrofa OX=9823 GN=TUBB PE=2 SV=1	0	57	1	18	3	54	49.6
104_NPCC-0D	Q767L7	Tubulin beta chain OS=Sus scrofa OX=9823 GN=TUBB PE=2 SV=1	>sp|Q767L7|TBB5_PIG Tubulin beta chain OS=Sus scrofa OX=9823 GN=TUBB PE=2 SV=1	0	65	1	18	7	43	49.6
104_NPCC-3D	Q767L7	Tubulin beta chain OS=Sus scrofa OX=9823 GN=TUBB PE=2 SV=1	>sp|Q767L7|TBB5_PIG Tubulin beta chain OS=Sus scrofa OX=9823 GN=TUBB PE=2 SV=1	0	52	1	16	2	37	49.6
103_NPCC-3D	Q8HZV3	Transferrin receptor protein 1 OS=Sus scrofa OX=9823 GN=TFRC PE=2 SV=1	>sp|Q8HZV3|TFR1_PIG Transferrin receptor protein 1 OS=Sus scrofa OX=9823 GN=TFRC PE=2 SV=1	0	5	1	3	3	3	86.1
104_NPCC-0D	Q8HZV3	Transferrin receptor protein 1 OS=Sus scrofa OX=9823 GN=TFRC PE=2 SV=1	>sp|Q8HZV3|TFR1_PIG Transferrin receptor protein 1 OS=Sus scrofa OX=9823 GN=TFRC PE=2 SV=1	0	4	1	3	3	3	86.1
103_NPCC-0D	Q8MIZ3	m7GpppX diphosphatase OS=Sus scrofa OX=9823 GN=DCPS PE=2 SV=1	>sp|Q8MIZ3|DCPS_PIG m7GpppX diphosphatase OS=Sus scrofa OX=9823 GN=DCPS PE=2 SV=1	0	7	1	2	2	2	38.6
103_NPP	Q8MIZ3	m7GpppX diphosphatase OS=Sus scrofa OX=9823 GN=DCPS PE=2 SV=1	>sp|Q8MIZ3|DCPS_PIG m7GpppX diphosphatase OS=Sus scrofa OX=9823 GN=DCPS PE=2 SV=1	0	10	1	3	3	3	38.6
103_NPCC-0D	Q8MJ30	Dihydropteridine reductase OS=Sus scrofa OX=9823 GN=QDPR PE=2 SV=1	>sp|Q8MJ30|DHPR_PIG Dihydropteridine reductase OS=Sus scrofa OX=9823 GN=QDPR PE=2 SV=1	0	7	1	2	2	4	25.7
103_NPP	Q8MJ30	Dihydropteridine reductase OS=Sus scrofa OX=9823 GN=QDPR PE=2 SV=1	>sp|Q8MJ30|DHPR_PIG Dihydropteridine reductase OS=Sus scrofa OX=9823 GN=QDPR PE=2 SV=1	0	20	1	4	4	8	25.7
103_NPP	Q8MJ76	Alpha-fetoprotein OS=Sus scrofa OX=9823 GN=AFP PE=2 SV=1	>sp|Q8MJ76|FETA_PIG Alpha-fetoprotein OS=Sus scrofa OX=9823 GN=AFP PE=2 SV=1	0	46	1	23	22	37	68.6
103_NPCC-3D	Q8SPJ9	Cytochrome c oxidase subunit 7A1, mitochondrial OS=Sus scrofa OX=9823 GN=COX7A1 PE=3 SV=1	>sp|Q8SPJ9|CX7A1_PIG Cytochrome c oxidase subunit 7A1, mitochondrial OS=Sus scrofa OX=9823 GN=COX7A1 PE=3 SV=1	0	29	1	2	2	2	9
103_NPP	Q8SPJ9	Cytochrome c oxidase subunit 7A1, mitochondrial OS=Sus scrofa OX=9823 GN=COX7A1 PE=3 SV=1	>sp|Q8SPJ9|CX7A1_PIG Cytochrome c oxidase subunit 7A1, mitochondrial OS=Sus scrofa OX=9823 GN=COX7A1 PE=3 SV=1	0	29	1	2	2	3	9
103_NPP	Q8SPS7	Haptoglobin OS=Sus scrofa OX=9823 GN=HP PE=1 SV=1	>sp|Q8SPS7|HPT_PIG Haptoglobin OS=Sus scrofa OX=9823 GN=HP PE=1 SV=1	0	19	1	7	7	8	38.5
103_NPP	Q8WNV7	Dehydrogenase/reductase SDR family member 4 OS=Sus scrofa OX=9823 GN=DHRS4 PE=1 SV=2	>sp|Q8WNV7|DHRS4_PIG Dehydrogenase/reductase SDR family member 4 OS=Sus scrofa OX=9823 GN=DHRS4 PE=1 SV=2	0	11	1	3	3	3	29.9
104_NPCC-0D	Q8WNV7	Dehydrogenase/reductase SDR family member 4 OS=Sus scrofa OX=9823 GN=DHRS4 PE=1 SV=2	>sp|Q8WNV7|DHRS4_PIG Dehydrogenase/reductase SDR family member 4 OS=Sus scrofa OX=9823 GN=DHRS4 PE=1 SV=2	0	14	1	3	3	3	29.9
103_NPCC-0D	Q8WNW3	Junction plakoglobin OS=Sus scrofa OX=9823 GN=Jup PE=2 SV=1	>sp|Q8WNW3|PLAK_PIG Junction plakoglobin OS=Sus scrofa OX=9823 GN=Jup PE=2 SV=1	0	6	1	4	4	4	81.8
103_NPCC-3D	Q8WNW3	Junction plakoglobin OS=Sus scrofa OX=9823 GN=Jup PE=2 SV=1	>sp|Q8WNW3|PLAK_PIG Junction plakoglobin OS=Sus scrofa OX=9823 GN=Jup PE=2 SV=1	0	9	1	6	4	6	81.8
103_NPP	Q8WNW3	Junction plakoglobin OS=Sus scrofa OX=9823 GN=Jup PE=2 SV=1	>sp|Q8WNW3|PLAK_PIG Junction plakoglobin OS=Sus scrofa OX=9823 GN=Jup PE=2 SV=1	0	19	1	11	8	12	81.8
104_NPCC-0D	Q8WNW3	Junction plakoglobin OS=Sus scrofa OX=9823 GN=Jup PE=2 SV=1	>sp|Q8WNW3|PLAK_PIG Junction plakoglobin OS=Sus scrofa OX=9823 GN=Jup PE=2 SV=1	0	17	1	9	7	9	81.8
104_NPCC-3D	Q8WNW3	Junction plakoglobin OS=Sus scrofa OX=9823 GN=Jup PE=2 SV=1	>sp|Q8WNW3|PLAK_PIG Junction plakoglobin OS=Sus scrofa OX=9823 GN=Jup PE=2 SV=1	0	5	1	3	3	4	81.8
103_NPCC-0D	Q95250	Membrane-associated progesterone receptor component 1 OS=Sus scrofa OX=9823 GN=PGRMC1 PE=1 SV=3	>sp|Q95250|PGRC1_PIG Membrane-associated progesterone receptor component 1 OS=Sus scrofa OX=9823 GN=PGRMC1 PE=1 SV=3	0	28	1	4	4	6	21.6
103_NPCC-3D	Q95250	Membrane-associated progesterone receptor component 1 OS=Sus scrofa OX=9823 GN=PGRMC1 PE=1 SV=3	>sp|Q95250|PGRC1_PIG Membrane-associated progesterone receptor component 1 OS=Sus scrofa OX=9823 GN=PGRMC1 PE=1 SV=3	0	23	1	4	4	5	21.6
103_NPP	Q95250	Membrane-associated progesterone receptor component 1 OS=Sus scrofa OX=9823 GN=PGRMC1 PE=1 SV=3	>sp|Q95250|PGRC1_PIG Membrane-associated progesterone receptor component 1 OS=Sus scrofa OX=9823 GN=PGRMC1 PE=1 SV=3	0	35	1	6	5	8	21.6
104_NPCC-0D	Q95250	Membrane-associated progesterone receptor component 1 OS=Sus scrofa OX=9823 GN=PGRMC1 PE=1 SV=3	>sp|Q95250|PGRC1_PIG Membrane-associated progesterone receptor component 1 OS=Sus scrofa OX=9823 GN=PGRMC1 PE=1 SV=3	0	26	1	5	5	8	21.6
104_NPCC-3D	Q95250	Membrane-associated progesterone receptor component 1 OS=Sus scrofa OX=9823 GN=PGRMC1 PE=1 SV=3	>sp|Q95250|PGRC1_PIG Membrane-associated progesterone receptor component 1 OS=Sus scrofa OX=9823 GN=PGRMC1 PE=1 SV=3	0	14	1	2	2	2	21.6
103_NPCC-3D	Q95266	Calcium/calmodulin-dependent protein kinase type II subunit delta OS=Sus scrofa OX=9823 GN=CAMK2D PE=2 SV=1	>sp|Q95266|KCC2D_PIG Calcium/calmodulin-dependent protein kinase type II subunit delta OS=Sus scrofa OX=9823 GN=CAMK2D PE=2 SV=1	0	7	1	3	3	3	56.4
103_NPP	Q95266	Calcium/calmodulin-dependent protein kinase type II subunit delta OS=Sus scrofa OX=9823 GN=CAMK2D PE=2 SV=1	>sp|Q95266|KCC2D_PIG Calcium/calmodulin-dependent protein kinase type II subunit delta OS=Sus scrofa OX=9823 GN=CAMK2D PE=2 SV=1	0	3	1	2	2	2	56.4
104_NPCC-3D	Q95266	Calcium/calmodulin-dependent protein kinase type II subunit delta OS=Sus scrofa OX=9823 GN=CAMK2D PE=2 SV=1	>sp|Q95266|KCC2D_PIG Calcium/calmodulin-dependent protein kinase type II subunit delta OS=Sus scrofa OX=9823 GN=CAMK2D PE=2 SV=1	0	10	1	5	5	5	56.4
103_NPCC-0D	Q95281	60S ribosomal protein L29 OS=Sus scrofa OX=9823 GN=RPL29 PE=1 SV=4	>sp|Q95281|RL29_PIG 60S ribosomal protein L29 OS=Sus scrofa OX=9823 GN=RPL29 PE=1 SV=4	0	10	1	2	2	2	17.5
103_NPP	Q95281	60S ribosomal protein L29 OS=Sus scrofa OX=9823 GN=RPL29 PE=1 SV=4	>sp|Q95281|RL29_PIG 60S ribosomal protein L29 OS=Sus scrofa OX=9823 GN=RPL29 PE=1 SV=4	0	21	1	3	3	4	17.5
103_NPCC-0D	Q95339	ATP synthase subunit f, mitochondrial OS=Sus scrofa OX=9823 GN=ATP5MF PE=3 SV=4	>sp|Q95339|ATPK_PIG ATP synthase subunit f, mitochondrial OS=Sus scrofa OX=9823 GN=ATP5MF PE=3 SV=4	0	27	1	2	2	2	10.3
103_NPCC-3D	Q95339	ATP synthase subunit f, mitochondrial OS=Sus scrofa OX=9823 GN=ATP5MF PE=3 SV=4	>sp|Q95339|ATPK_PIG ATP synthase subunit f, mitochondrial OS=Sus scrofa OX=9823 GN=ATP5MF PE=3 SV=4	0	27	1	2	2	2	10.3
103_NPP	Q95339	ATP synthase subunit f, mitochondrial OS=Sus scrofa OX=9823 GN=ATP5MF PE=3 SV=4	>sp|Q95339|ATPK_PIG ATP synthase subunit f, mitochondrial OS=Sus scrofa OX=9823 GN=ATP5MF PE=3 SV=4	0	27	1	2	2	2	10.3
104_NPCC-0D	Q95339	ATP synthase subunit f, mitochondrial OS=Sus scrofa OX=9823 GN=ATP5MF PE=3 SV=4	>sp|Q95339|ATPK_PIG ATP synthase subunit f, mitochondrial OS=Sus scrofa OX=9823 GN=ATP5MF PE=3 SV=4	0	27	1	2	2	3	10.3
103_NPCC-0D	Q95342	60S ribosomal protein L18 OS=Sus scrofa OX=9823 GN=RPL18 PE=1 SV=4	>sp|Q95342|RL18_PIG 60S ribosomal protein L18 OS=Sus scrofa OX=9823 GN=RPL18 PE=1 SV=4	0	28	1	5	5	11	22.3
103_NPCC-3D	Q95342	60S ribosomal protein L18 OS=Sus scrofa OX=9823 GN=RPL18 PE=1 SV=4	>sp|Q95342|RL18_PIG 60S ribosomal protein L18 OS=Sus scrofa OX=9823 GN=RPL18 PE=1 SV=4	0	28	1	5	5	10	22.3
103_NPP	Q95342	60S ribosomal protein L18 OS=Sus scrofa OX=9823 GN=RPL18 PE=1 SV=4	>sp|Q95342|RL18_PIG 60S ribosomal protein L18 OS=Sus scrofa OX=9823 GN=RPL18 PE=1 SV=4	0	28	1	5	5	11	22.3
104_NPCC-0D	Q95342	60S ribosomal protein L18 OS=Sus scrofa OX=9823 GN=RPL18 PE=1 SV=4	>sp|Q95342|RL18_PIG 60S ribosomal protein L18 OS=Sus scrofa OX=9823 GN=RPL18 PE=1 SV=4	0	28	1	5	5	12	22.3
104_NPCC-3D	Q95342	60S ribosomal protein L18 OS=Sus scrofa OX=9823 GN=RPL18 PE=1 SV=4	>sp|Q95342|RL18_PIG 60S ribosomal protein L18 OS=Sus scrofa OX=9823 GN=RPL18 PE=1 SV=4	0	28	1	5	5	10	22.3
103_NPCC-3D	Q9GJT2	S-formylglutathione hydrolase OS=Sus scrofa OX=9823 GN=ESD PE=2 SV=1	>sp|Q9GJT2|ESTD_PIG S-formylglutathione hydrolase OS=Sus scrofa OX=9823 GN=ESD PE=2 SV=1	0	15	1	2	2	2	31.5
103_NPP	Q9GJT2	S-formylglutathione hydrolase OS=Sus scrofa OX=9823 GN=ESD PE=2 SV=1	>sp|Q9GJT2|ESTD_PIG S-formylglutathione hydrolase OS=Sus scrofa OX=9823 GN=ESD PE=2 SV=1	0	17	1	3	3	3	31.5
104_NPCC-0D	Q9GJT2	S-formylglutathione hydrolase OS=Sus scrofa OX=9823 GN=ESD PE=2 SV=1	>sp|Q9GJT2|ESTD_PIG S-formylglutathione hydrolase OS=Sus scrofa OX=9823 GN=ESD PE=2 SV=1	0	15	1	2	2	2	31.5
103_NPP	Q9GKE8	Leukocyte surface antigen CD47 OS=Sus scrofa OX=9823 GN=CD47 PE=1 SV=1	>sp|Q9GKE8|CD47_PIG Leukocyte surface antigen CD47 OS=Sus scrofa OX=9823 GN=CD47 PE=1 SV=1	0	8	1	2	2	2	33.2
104_NPCC-0D	Q9GKE8	Leukocyte surface antigen CD47 OS=Sus scrofa OX=9823 GN=CD47 PE=1 SV=1	>sp|Q9GKE8|CD47_PIG Leukocyte surface antigen CD47 OS=Sus scrofa OX=9823 GN=CD47 PE=1 SV=1	0	10	1	2	2	2	33.2
103_NPP	Q9GKX6	Aldose 1-epimerase OS=Sus scrofa OX=9823 GN=GALM PE=2 SV=1	>sp|Q9GKX6|GALM_PIG Aldose 1-epimerase OS=Sus scrofa OX=9823 GN=GALM PE=2 SV=1	0	10	1	3	3	3	37.8
103_NPP	Q9GLG4	Secretogranin-1 OS=Sus scrofa OX=9823 GN=CHGB PE=1 SV=1	>sp|Q9GLG4|SCG1_PIG Secretogranin-1 OS=Sus scrofa OX=9823 GN=CHGB PE=1 SV=1	0	4	1	2	2	2	74.3
104_NPCC-0D	Q9GLG4	Secretogranin-1 OS=Sus scrofa OX=9823 GN=CHGB PE=1 SV=1	>sp|Q9GLG4|SCG1_PIG Secretogranin-1 OS=Sus scrofa OX=9823 GN=CHGB PE=1 SV=1	0	4	1	2	2	2	74.3
103_NPP	Q9MYT8	ATP synthase subunit e, mitochondrial OS=Sus scrofa OX=9823 GN=ATP5ME PE=3 SV=4	>sp|Q9MYT8|ATP5I_PIG ATP synthase subunit e, mitochondrial OS=Sus scrofa OX=9823 GN=ATP5ME PE=3 SV=4	0.001	28	1	2	2	2	8.2
104_NPCC-0D	Q9MYT8	ATP synthase subunit e, mitochondrial OS=Sus scrofa OX=9823 GN=ATP5ME PE=3 SV=4	>sp|Q9MYT8|ATP5I_PIG ATP synthase subunit e, mitochondrial OS=Sus scrofa OX=9823 GN=ATP5ME PE=3 SV=4	0	37	1	3	3	4	8.2
103_NPCC-0D	Q9MZ16	Voltage-dependent anion-selective channel protein 1 OS=Sus scrofa OX=9823 GN=VDAC1 PE=2 SV=3	>sp|Q9MZ16|VDAC1_PIG Voltage-dependent anion-selective channel protein 1 OS=Sus scrofa OX=9823 GN=VDAC1 PE=2 SV=3	0	14	1	4	4	4	30.7
103_NPCC-3D	Q9MZ16	Voltage-dependent anion-selective channel protein 1 OS=Sus scrofa OX=9823 GN=VDAC1 PE=2 SV=3	>sp|Q9MZ16|VDAC1_PIG Voltage-dependent anion-selective channel protein 1 OS=Sus scrofa OX=9823 GN=VDAC1 PE=2 SV=3	0	25	1	5	5	6	30.7
103_NPP	Q9MZ16	Voltage-dependent anion-selective channel protein 1 OS=Sus scrofa OX=9823 GN=VDAC1 PE=2 SV=3	>sp|Q9MZ16|VDAC1_PIG Voltage-dependent anion-selective channel protein 1 OS=Sus scrofa OX=9823 GN=VDAC1 PE=2 SV=3	0	27	1	6	6	9	30.7
104_NPCC-0D	Q9MZ16	Voltage-dependent anion-selective channel protein 1 OS=Sus scrofa OX=9823 GN=VDAC1 PE=2 SV=3	>sp|Q9MZ16|VDAC1_PIG Voltage-dependent anion-selective channel protein 1 OS=Sus scrofa OX=9823 GN=VDAC1 PE=2 SV=3	0	19	1	5	4	7	30.7
104_NPCC-3D	Q9MZ16	Voltage-dependent anion-selective channel protein 1 OS=Sus scrofa OX=9823 GN=VDAC1 PE=2 SV=3	>sp|Q9MZ16|VDAC1_PIG Voltage-dependent anion-selective channel protein 1 OS=Sus scrofa OX=9823 GN=VDAC1 PE=2 SV=3	0	28	1	6	6	6	30.7
103_NPCC-3D	Q9N0F1	Dihydrolipoyllysine-residue succinyltransferase component of 2-oxoglutarate dehydrogenase complex, mitochondrial OS=Sus scrofa OX=9823 GN=DLST PE=1 SV=1	>sp|Q9N0F1|ODO2_PIG Dihydrolipoyllysine-residue succinyltransferase component of 2-oxoglutarate dehydrogenase complex, mitochondrial OS=Sus scrofa OX=9823 GN=DLST PE=1 SV=1	0	8	1	4	4	5	48.9
103_NPP	Q9N0F1	Dihydrolipoyllysine-residue succinyltransferase component of 2-oxoglutarate dehydrogenase complex, mitochondrial OS=Sus scrofa OX=9823 GN=DLST PE=1 SV=1	>sp|Q9N0F1|ODO2_PIG Dihydrolipoyllysine-residue succinyltransferase component of 2-oxoglutarate dehydrogenase complex, mitochondrial OS=Sus scrofa OX=9823 GN=DLST PE=1 SV=1	0	6	1	3	3	4	48.9
104_NPCC-0D	Q9N0F1	Dihydrolipoyllysine-residue succinyltransferase component of 2-oxoglutarate dehydrogenase complex, mitochondrial OS=Sus scrofa OX=9823 GN=DLST PE=1 SV=1	>sp|Q9N0F1|ODO2_PIG Dihydrolipoyllysine-residue succinyltransferase component of 2-oxoglutarate dehydrogenase complex, mitochondrial OS=Sus scrofa OX=9823 GN=DLST PE=1 SV=1	0	6	1	3	3	4	48.9
104_NPCC-3D	Q9N0F1	Dihydrolipoyllysine-residue succinyltransferase component of 2-oxoglutarate dehydrogenase complex, mitochondrial OS=Sus scrofa OX=9823 GN=DLST PE=1 SV=1	>sp|Q9N0F1|ODO2_PIG Dihydrolipoyllysine-residue succinyltransferase component of 2-oxoglutarate dehydrogenase complex, mitochondrial OS=Sus scrofa OX=9823 GN=DLST PE=1 SV=1	0	5	1	2	2	3	48.9
103_NPCC-0D	Q9N1F5	Glutathione S-transferase omega-1 OS=Sus scrofa OX=9823 GN=GSTO1 PE=1 SV=2	>sp|Q9N1F5|GSTO1_PIG Glutathione S-transferase omega-1 OS=Sus scrofa OX=9823 GN=GSTO1 PE=1 SV=2	0	26	1	6	6	9	27.4
103_NPCC-3D	Q9N1F5	Glutathione S-transferase omega-1 OS=Sus scrofa OX=9823 GN=GSTO1 PE=1 SV=2	>sp|Q9N1F5|GSTO1_PIG Glutathione S-transferase omega-1 OS=Sus scrofa OX=9823 GN=GSTO1 PE=1 SV=2	0	12	1	3	3	5	27.4
103_NPP	Q9N1F5	Glutathione S-transferase omega-1 OS=Sus scrofa OX=9823 GN=GSTO1 PE=1 SV=2	>sp|Q9N1F5|GSTO1_PIG Glutathione S-transferase omega-1 OS=Sus scrofa OX=9823 GN=GSTO1 PE=1 SV=2	0	29	1	8	8	16	27.4
104_NPCC-0D	Q9N1F5	Glutathione S-transferase omega-1 OS=Sus scrofa OX=9823 GN=GSTO1 PE=1 SV=2	>sp|Q9N1F5|GSTO1_PIG Glutathione S-transferase omega-1 OS=Sus scrofa OX=9823 GN=GSTO1 PE=1 SV=2	0	32	1	8	8	15	27.4
104_NPCC-3D	Q9N1F5	Glutathione S-transferase omega-1 OS=Sus scrofa OX=9823 GN=GSTO1 PE=1 SV=2	>sp|Q9N1F5|GSTO1_PIG Glutathione S-transferase omega-1 OS=Sus scrofa OX=9823 GN=GSTO1 PE=1 SV=2	0	24	1	6	6	8	27.4
103_NPCC-0D	Q9TSX9	Peroxiredoxin-6 OS=Sus scrofa OX=9823 GN=PRDX6 PE=2 SV=3	>sp|Q9TSX9|PRDX6_PIG Peroxiredoxin-6 OS=Sus scrofa OX=9823 GN=PRDX6 PE=2 SV=3	0	38	1	6	6	7	25
103_NPCC-3D	Q9TSX9	Peroxiredoxin-6 OS=Sus scrofa OX=9823 GN=PRDX6 PE=2 SV=3	>sp|Q9TSX9|PRDX6_PIG Peroxiredoxin-6 OS=Sus scrofa OX=9823 GN=PRDX6 PE=2 SV=3	0	21	1	3	3	3	25
103_NPP	Q9TSX9	Peroxiredoxin-6 OS=Sus scrofa OX=9823 GN=PRDX6 PE=2 SV=3	>sp|Q9TSX9|PRDX6_PIG Peroxiredoxin-6 OS=Sus scrofa OX=9823 GN=PRDX6 PE=2 SV=3	0	21	1	6	6	8	25
104_NPCC-0D	Q9TSX9	Peroxiredoxin-6 OS=Sus scrofa OX=9823 GN=PRDX6 PE=2 SV=3	>sp|Q9TSX9|PRDX6_PIG Peroxiredoxin-6 OS=Sus scrofa OX=9823 GN=PRDX6 PE=2 SV=3	0	30	1	6	6	7	25
104_NPCC-3D	Q9TSX9	Peroxiredoxin-6 OS=Sus scrofa OX=9823 GN=PRDX6 PE=2 SV=3	>sp|Q9TSX9|PRDX6_PIG Peroxiredoxin-6 OS=Sus scrofa OX=9823 GN=PRDX6 PE=2 SV=3	0	39	1	6	6	7	25
103_NPCC-0D	Q9TV69	Trans-1,2-dihydrobenzene-1,2-diol dehydrogenase OS=Sus scrofa OX=9823 GN=DHDH PE=1 SV=1	>sp|Q9TV69|DHDH_PIG Trans-1,2-dihydrobenzene-1,2-diol dehydrogenase OS=Sus scrofa OX=9823 GN=DHDH PE=1 SV=1	0	5	1	2	2	2	36.5
103_NPCC-3D	Q9TV69	Trans-1,2-dihydrobenzene-1,2-diol dehydrogenase OS=Sus scrofa OX=9823 GN=DHDH PE=1 SV=1	>sp|Q9TV69|DHDH_PIG Trans-1,2-dihydrobenzene-1,2-diol dehydrogenase OS=Sus scrofa OX=9823 GN=DHDH PE=1 SV=1	0	5	1	2	2	2	36.5
103_NPP	Q9TV69	Trans-1,2-dihydrobenzene-1,2-diol dehydrogenase OS=Sus scrofa OX=9823 GN=DHDH PE=1 SV=1	>sp|Q9TV69|DHDH_PIG Trans-1,2-dihydrobenzene-1,2-diol dehydrogenase OS=Sus scrofa OX=9823 GN=DHDH PE=1 SV=1	0	11	1	3	3	3	36.5
103_NPP	Q9XSD9	Decorin OS=Sus scrofa OX=9823 GN=DCN PE=2 SV=1	>sp|Q9XSD9|PGS2_PIG Decorin OS=Sus scrofa OX=9823 GN=DCN PE=2 SV=1	0	16	1	5	5	8	39.9
103_NPP	A0A075B7I5	Uncharacterized protein OS=Sus scrofa OX=9823 PE=1 SV=2	>tr|A0A075B7I5|A0A075B7I5_PIG Uncharacterized protein OS=Sus scrofa OX=9823 PE=1 SV=2	0	18	1	2	2	4	11.9
103_NPP	A0A0H5ANC0	Osteoglycin OS=Sus scrofa OX=9823 GN=OGN PE=1 SV=1	>tr|A0A0H5ANC0|A0A0H5ANC0_PIG Osteoglycin OS=Sus scrofa OX=9823 GN=OGN PE=1 SV=1	0	28	1	8	8	10	34
104_NPCC-0D	A0A0K1TQQ0	Microsomal glutathione S-transferase 2 OS=Sus scrofa OX=9823 GN=MGST2 PE=1 SV=1	>tr|A0A0K1TQQ0|A0A0K1TQQ0_PIG Microsomal glutathione S-transferase 2 OS=Sus scrofa OX=9823 GN=MGST2 PE=1 SV=1	0	16	1	2	2	3	16.6
103_NPP	A0A0U2ETD0	Emerin OS=Sus scrofa OX=9823 GN=EMD PE=4 SV=1	>tr|A0A0U2ETD0|A0A0U2ETD0_PIG Emerin OS=Sus scrofa OX=9823 GN=EMD PE=4 SV=1	0	8	1	2	2	2	29.2
103_NPP	A0A286ZFW3	Apolipoprotein H OS=Sus scrofa OX=9823 GN=APOH PE=1 SV=1	>tr|A0A286ZFW3|A0A286ZFW3_PIG Apolipoprotein H OS=Sus scrofa OX=9823 GN=APOH PE=1 SV=1	0	10	1	3	3	4	38.3
103_NPCC-0D	A0A286ZHZ3	Translin OS=Sus scrofa OX=9823 GN=TSN PE=1 SV=1	>tr|A0A286ZHZ3|A0A286ZHZ3_PIG Translin OS=Sus scrofa OX=9823 GN=TSN PE=1 SV=1	0	13	1	2	2	2	26.2
103_NPCC-3D	A0A286ZHZ3	Translin OS=Sus scrofa OX=9823 GN=TSN PE=1 SV=1	>tr|A0A286ZHZ3|A0A286ZHZ3_PIG Translin OS=Sus scrofa OX=9823 GN=TSN PE=1 SV=1	0	13	1	2	2	2	26.2
103_NPP	A0A286ZHZ3	Translin OS=Sus scrofa OX=9823 GN=TSN PE=1 SV=1	>tr|A0A286ZHZ3|A0A286ZHZ3_PIG Translin OS=Sus scrofa OX=9823 GN=TSN PE=1 SV=1	0	29	1	5	5	6	26.2
104_NPCC-0D	A0A286ZHZ3	Translin OS=Sus scrofa OX=9823 GN=TSN PE=1 SV=1	>tr|A0A286ZHZ3|A0A286ZHZ3_PIG Translin OS=Sus scrofa OX=9823 GN=TSN PE=1 SV=1	0	16	1	3	3	5	26.2
104_NPCC-3D	A0A286ZHZ3	Translin OS=Sus scrofa OX=9823 GN=TSN PE=1 SV=1	>tr|A0A286ZHZ3|A0A286ZHZ3_PIG Translin OS=Sus scrofa OX=9823 GN=TSN PE=1 SV=1	0	18	1	3	3	4	26.2
103_NPCC-0D	A0A286ZI52	Heterogeneous nuclear ribonucleoprotein A2/B1 OS=Sus scrofa OX=9823 GN=HNRNPA2B1 PE=1 SV=1	>tr|A0A286ZI52|A0A286ZI52_PIG Heterogeneous nuclear ribonucleoprotein A2/B1 OS=Sus scrofa OX=9823 GN=HNRNPA2B1 PE=1 SV=1	0	48	1	16	14	29	39.5
103_NPCC-3D	A0A286ZI52	Heterogeneous nuclear ribonucleoprotein A2/B1 OS=Sus scrofa OX=9823 GN=HNRNPA2B1 PE=1 SV=1	>tr|A0A286ZI52|A0A286ZI52_PIG Heterogeneous nuclear ribonucleoprotein A2/B1 OS=Sus scrofa OX=9823 GN=HNRNPA2B1 PE=1 SV=1	0	44	1	16	13	32	39.5
103_NPP	A0A286ZI52	Heterogeneous nuclear ribonucleoprotein A2/B1 OS=Sus scrofa OX=9823 GN=HNRNPA2B1 PE=1 SV=1	>tr|A0A286ZI52|A0A286ZI52_PIG Heterogeneous nuclear ribonucleoprotein A2/B1 OS=Sus scrofa OX=9823 GN=HNRNPA2B1 PE=1 SV=1	0	41	1	16	13	42	39.5
104_NPCC-0D	A0A286ZI52	Heterogeneous nuclear ribonucleoprotein A2/B1 OS=Sus scrofa OX=9823 GN=HNRNPA2B1 PE=1 SV=1	>tr|A0A286ZI52|A0A286ZI52_PIG Heterogeneous nuclear ribonucleoprotein A2/B1 OS=Sus scrofa OX=9823 GN=HNRNPA2B1 PE=1 SV=1	0	51	1	17	14	33	39.5
104_NPCC-3D	A0A286ZI52	Heterogeneous nuclear ribonucleoprotein A2/B1 OS=Sus scrofa OX=9823 GN=HNRNPA2B1 PE=1 SV=1	>tr|A0A286ZI52|A0A286ZI52_PIG Heterogeneous nuclear ribonucleoprotein A2/B1 OS=Sus scrofa OX=9823 GN=HNRNPA2B1 PE=1 SV=1	0	44	1	16	13	34	39.5
103_NPCC-0D	A0A286ZID7	Transmembrane protein 41B OS=Sus scrofa OX=9823 GN=TMEM41B PE=1 SV=1	>tr|A0A286ZID7|A0A286ZID7_PIG Transmembrane protein 41B OS=Sus scrofa OX=9823 GN=TMEM41B PE=1 SV=1	0.001	7	1	2	2	2	32.2
104_NPCC-0D	A0A286ZIF4	Uncharacterized protein OS=Sus scrofa OX=9823 GN=LOC110260348 PE=3 SV=1	>tr|A0A286ZIF4|A0A286ZIF4_PIG Uncharacterized protein OS=Sus scrofa OX=9823 GN=LOC110260348 PE=3 SV=1	0	27	1	6	3	9	29.1
104_NPCC-3D	A0A286ZIF4	Uncharacterized protein OS=Sus scrofa OX=9823 GN=LOC110260348 PE=3 SV=1	>tr|A0A286ZIF4|A0A286ZIF4_PIG Uncharacterized protein OS=Sus scrofa OX=9823 GN=LOC110260348 PE=3 SV=1	0	18	1	4	3	6	29.1
103_NPP	A0A286ZIM8	Lactamase beta OS=Sus scrofa OX=9823 GN=LACTB PE=1 SV=1	>tr|A0A286ZIM8|A0A286ZIM8_PIG Lactamase beta OS=Sus scrofa OX=9823 GN=LACTB PE=1 SV=1	0	8	1	3	3	4	65.2
104_NPCC-0D	A0A286ZIM8	Lactamase beta OS=Sus scrofa OX=9823 GN=LACTB PE=1 SV=1	>tr|A0A286ZIM8|A0A286ZIM8_PIG Lactamase beta OS=Sus scrofa OX=9823 GN=LACTB PE=1 SV=1	0	8	1	4	4	4	65.2
103_NPCC-0D	A0A286ZIS0	GDP-mannose 4,6-dehydratase OS=Sus scrofa OX=9823 GN=GMDS PE=1 SV=1	>tr|A0A286ZIS0|A0A286ZIS0_PIG GDP-mannose 4,6-dehydratase OS=Sus scrofa OX=9823 GN=GMDS PE=1 SV=1	0	4	1	2	2	2	44.2
103_NPP	A0A286ZIS0	GDP-mannose 4,6-dehydratase OS=Sus scrofa OX=9823 GN=GMDS PE=1 SV=1	>tr|A0A286ZIS0|A0A286ZIS0_PIG GDP-mannose 4,6-dehydratase OS=Sus scrofa OX=9823 GN=GMDS PE=1 SV=1	0	7	1	3	3	4	44.2
104_NPCC-0D	A0A286ZIS0	GDP-mannose 4,6-dehydratase OS=Sus scrofa OX=9823 GN=GMDS PE=1 SV=1	>tr|A0A286ZIS0|A0A286ZIS0_PIG GDP-mannose 4,6-dehydratase OS=Sus scrofa OX=9823 GN=GMDS PE=1 SV=1	0	12	1	4	4	4	44.2
104_NPCC-3D	A0A286ZIS0	GDP-mannose 4,6-dehydratase OS=Sus scrofa OX=9823 GN=GMDS PE=1 SV=1	>tr|A0A286ZIS0|A0A286ZIS0_PIG GDP-mannose 4,6-dehydratase OS=Sus scrofa OX=9823 GN=GMDS PE=1 SV=1	0	4	1	2	2	2	44.2
103_NPCC-0D	A0A286ZIZ4	Polyadenylate-binding protein OS=Sus scrofa OX=9823 GN=PABPC4 PE=1 SV=1	>tr|A0A286ZIZ4|A0A286ZIZ4_PIG Polyadenylate-binding protein OS=Sus scrofa OX=9823 GN=PABPC4 PE=1 SV=1	0	7	1	4	2	4	72.3
103_NPP	A0A286ZIZ4	Polyadenylate-binding protein OS=Sus scrofa OX=9823 GN=PABPC4 PE=1 SV=1	>tr|A0A286ZIZ4|A0A286ZIZ4_PIG Polyadenylate-binding protein OS=Sus scrofa OX=9823 GN=PABPC4 PE=1 SV=1	0	22	1	12	6	13	72.3
104_NPCC-0D	A0A286ZIZ4	Polyadenylate-binding protein OS=Sus scrofa OX=9823 GN=PABPC4 PE=1 SV=1	>tr|A0A286ZIZ4|A0A286ZIZ4_PIG Polyadenylate-binding protein OS=Sus scrofa OX=9823 GN=PABPC4 PE=1 SV=1	0	17	1	11	7	13	72.3
103_NPP	A0A286ZJ74	Translocated promoter region, nuclear basket protein OS=Sus scrofa OX=9823 GN=TPR PE=1 SV=1	>tr|A0A286ZJ74|A0A286ZJ74_PIG Translocated promoter region, nuclear basket protein OS=Sus scrofa OX=9823 GN=TPR PE=1 SV=1	0	1	1	2	2	2	282.8
104_NPCC-0D	A0A286ZJ74	Translocated promoter region, nuclear basket protein OS=Sus scrofa OX=9823 GN=TPR PE=1 SV=1	>tr|A0A286ZJ74|A0A286ZJ74_PIG Translocated promoter region, nuclear basket protein OS=Sus scrofa OX=9823 GN=TPR PE=1 SV=1	0	3	1	6	6	6	282.8
104_NPCC-3D	A0A286ZJ74	Translocated promoter region, nuclear basket protein OS=Sus scrofa OX=9823 GN=TPR PE=1 SV=1	>tr|A0A286ZJ74|A0A286ZJ74_PIG Translocated promoter region, nuclear basket protein OS=Sus scrofa OX=9823 GN=TPR PE=1 SV=1	0	1	1	3	3	3	282.8
103_NPCC-0D	A0A286ZJB9	Acyl-CoA synthetase short chain family member 3 OS=Sus scrofa OX=9823 GN=ACSS3 PE=1 SV=1	>tr|A0A286ZJB9|A0A286ZJB9_PIG Acyl-CoA synthetase short chain family member 3 OS=Sus scrofa OX=9823 GN=ACSS3 PE=1 SV=1	0	5	1	4	4	4	74.8
103_NPP	A0A286ZJB9	Acyl-CoA synthetase short chain family member 3 OS=Sus scrofa OX=9823 GN=ACSS3 PE=1 SV=1	>tr|A0A286ZJB9|A0A286ZJB9_PIG Acyl-CoA synthetase short chain family member 3 OS=Sus scrofa OX=9823 GN=ACSS3 PE=1 SV=1	0	4	1	2	2	2	74.8
104_NPCC-0D	A0A286ZJB9	Acyl-CoA synthetase short chain family member 3 OS=Sus scrofa OX=9823 GN=ACSS3 PE=1 SV=1	>tr|A0A286ZJB9|A0A286ZJB9_PIG Acyl-CoA synthetase short chain family member 3 OS=Sus scrofa OX=9823 GN=ACSS3 PE=1 SV=1	0	7	1	5	5	5	74.8
104_NPCC-3D	A0A286ZJB9	Acyl-CoA synthetase short chain family member 3 OS=Sus scrofa OX=9823 GN=ACSS3 PE=1 SV=1	>tr|A0A286ZJB9|A0A286ZJB9_PIG Acyl-CoA synthetase short chain family member 3 OS=Sus scrofa OX=9823 GN=ACSS3 PE=1 SV=1	0	2	1	2	2	2	74.8
104_NPCC-0D	A0A286ZJL8	DnaJ heat shock protein family (Hsp40) member C8 OS=Sus scrofa OX=9823 GN=DNAJC8 PE=1 SV=1	>tr|A0A286ZJL8|A0A286ZJL8_PIG DnaJ heat shock protein family (Hsp40) member C8 OS=Sus scrofa OX=9823 GN=DNAJC8 PE=1 SV=1	0	6	1	2	2	2	29.8
103_NPP	A0A286ZJL9	Uncharacterized protein OS=Sus scrofa OX=9823 PE=4 SV=1	>tr|A0A286ZJL9|A0A286ZJL9_PIG Uncharacterized protein OS=Sus scrofa OX=9823 PE=4 SV=1	0	27	1	8	5	41	53.9
103_NPP	A0A286ZJM4	DNA replication licensing factor MCM7 OS=Sus scrofa OX=9823 GN=MCM7 PE=3 SV=1	>tr|A0A286ZJM4|A0A286ZJM4_PIG DNA replication licensing factor MCM7 OS=Sus scrofa OX=9823 GN=MCM7 PE=3 SV=1	0	6	1	4	4	4	81.3
104_NPCC-0D	A0A286ZJM4	DNA replication licensing factor MCM7 OS=Sus scrofa OX=9823 GN=MCM7 PE=3 SV=1	>tr|A0A286ZJM4|A0A286ZJM4_PIG DNA replication licensing factor MCM7 OS=Sus scrofa OX=9823 GN=MCM7 PE=3 SV=1	0	5	1	4	4	4	81.3
103_NPCC-0D	A0A286ZJQ0	Histone H3 OS=Sus scrofa OX=9823 GN=LOC102161782 PE=3 SV=1	>tr|A0A286ZJQ0|A0A286ZJQ0_PIG Histone H3 OS=Sus scrofa OX=9823 GN=LOC102161782 PE=3 SV=1	0	17	1	3	3	8	15.4
103_NPP	A0A286ZJQ0	Histone H3 OS=Sus scrofa OX=9823 GN=LOC102161782 PE=3 SV=1	>tr|A0A286ZJQ0|A0A286ZJQ0_PIG Histone H3 OS=Sus scrofa OX=9823 GN=LOC102161782 PE=3 SV=1	0	24	1	4	4	10	15.4
104_NPCC-0D	A0A286ZJQ0	Histone H3 OS=Sus scrofa OX=9823 GN=LOC102161782 PE=3 SV=1	>tr|A0A286ZJQ0|A0A286ZJQ0_PIG Histone H3 OS=Sus scrofa OX=9823 GN=LOC102161782 PE=3 SV=1	0	17	1	3	3	9	15.4
104_NPCC-3D	A0A286ZJQ0	Histone H3 OS=Sus scrofa OX=9823 GN=LOC102161782 PE=3 SV=1	>tr|A0A286ZJQ0|A0A286ZJQ0_PIG Histone H3 OS=Sus scrofa OX=9823 GN=LOC102161782 PE=3 SV=1	0	12	1	2	2	7	15.4
103_NPP	A0A286ZJU5	Malignant T-cell-amplified sequence OS=Sus scrofa OX=9823 GN=LOC100738684 PE=1 SV=1	>tr|A0A286ZJU5|A0A286ZJU5_PIG Malignant T-cell-amplified sequence OS=Sus scrofa OX=9823 GN=LOC100738684 PE=1 SV=1	0	8	1	2	2	2	20.5
103_NPCC-0D	A0A286ZJV6	Annexin OS=Sus scrofa OX=9823 GN=ANXA2 PE=1 SV=1	>tr|A0A286ZJV6|A0A286ZJV6_PIG Annexin OS=Sus scrofa OX=9823 GN=ANXA2 PE=1 SV=1	0	26	1	9	9	12	46.9
103_NPCC-3D	A0A286ZJV6	Annexin OS=Sus scrofa OX=9823 GN=ANXA2 PE=1 SV=1	>tr|A0A286ZJV6|A0A286ZJV6_PIG Annexin OS=Sus scrofa OX=9823 GN=ANXA2 PE=1 SV=1	0	38	1	15	15	24	46.9
103_NPP	A0A286ZJV6	Annexin OS=Sus scrofa OX=9823 GN=ANXA2 PE=1 SV=1	>tr|A0A286ZJV6|A0A286ZJV6_PIG Annexin OS=Sus scrofa OX=9823 GN=ANXA2 PE=1 SV=1	0	38	1	14	14	20	46.9
104_NPCC-0D	A0A286ZJV6	Annexin OS=Sus scrofa OX=9823 GN=ANXA2 PE=1 SV=1	>tr|A0A286ZJV6|A0A286ZJV6_PIG Annexin OS=Sus scrofa OX=9823 GN=ANXA2 PE=1 SV=1	0	32	1	10	10	11	46.9
104_NPCC-3D	A0A286ZJV6	Annexin OS=Sus scrofa OX=9823 GN=ANXA2 PE=1 SV=1	>tr|A0A286ZJV6|A0A286ZJV6_PIG Annexin OS=Sus scrofa OX=9823 GN=ANXA2 PE=1 SV=1	0	40	1	15	15	24	46.9
103_NPCC-0D	A0A286ZKH3	Uncharacterized protein OS=Sus scrofa OX=9823 GN=SPR PE=1 SV=1	>tr|A0A286ZKH3|A0A286ZKH3_PIG Uncharacterized protein OS=Sus scrofa OX=9823 GN=SPR PE=1 SV=1	0	9	1	2	2	2	28.8
103_NPCC-3D	A0A286ZKH3	Uncharacterized protein OS=Sus scrofa OX=9823 GN=SPR PE=1 SV=1	>tr|A0A286ZKH3|A0A286ZKH3_PIG Uncharacterized protein OS=Sus scrofa OX=9823 GN=SPR PE=1 SV=1	0	13	1	3	3	3	28.8
103_NPP	A0A286ZKH3	Uncharacterized protein OS=Sus scrofa OX=9823 GN=SPR PE=1 SV=1	>tr|A0A286ZKH3|A0A286ZKH3_PIG Uncharacterized protein OS=Sus scrofa OX=9823 GN=SPR PE=1 SV=1	0	29	1	6	6	6	28.8
104_NPCC-0D	A0A286ZKH3	Uncharacterized protein OS=Sus scrofa OX=9823 GN=SPR PE=1 SV=1	>tr|A0A286ZKH3|A0A286ZKH3_PIG Uncharacterized protein OS=Sus scrofa OX=9823 GN=SPR PE=1 SV=1	0	9	1	2	2	2	28.8
104_NPCC-3D	A0A286ZKH3	Uncharacterized protein OS=Sus scrofa OX=9823 GN=SPR PE=1 SV=1	>tr|A0A286ZKH3|A0A286ZKH3_PIG Uncharacterized protein OS=Sus scrofa OX=9823 GN=SPR PE=1 SV=1	0	13	1	3	3	3	28.8
103_NPCC-0D	A0A286ZKQ3	Polypyrimidine tract-binding protein 1 OS=Sus scrofa OX=9823 GN=PTBP1 PE=1 SV=1	>tr|A0A286ZKQ3|A0A286ZKQ3_PIG Polypyrimidine tract-binding protein 1 OS=Sus scrofa OX=9823 GN=PTBP1 PE=1 SV=1	0	20	1	8	8	13	59.7
103_NPCC-3D	A0A286ZKQ3	Polypyrimidine tract-binding protein 1 OS=Sus scrofa OX=9823 GN=PTBP1 PE=1 SV=1	>tr|A0A286ZKQ3|A0A286ZKQ3_PIG Polypyrimidine tract-binding protein 1 OS=Sus scrofa OX=9823 GN=PTBP1 PE=1 SV=1	0	12	1	6	4	10	59.7
103_NPP	A0A286ZKQ3	Polypyrimidine tract-binding protein 1 OS=Sus scrofa OX=9823 GN=PTBP1 PE=1 SV=1	>tr|A0A286ZKQ3|A0A286ZKQ3_PIG Polypyrimidine tract-binding protein 1 OS=Sus scrofa OX=9823 GN=PTBP1 PE=1 SV=1	0	23	1	11	9	16	59.7
104_NPCC-0D	A0A286ZKQ3	Polypyrimidine tract-binding protein 1 OS=Sus scrofa OX=9823 GN=PTBP1 PE=1 SV=1	>tr|A0A286ZKQ3|A0A286ZKQ3_PIG Polypyrimidine tract-binding protein 1 OS=Sus scrofa OX=9823 GN=PTBP1 PE=1 SV=1	0	15	1	7	7	12	59.7
104_NPCC-3D	A0A286ZKQ3	Polypyrimidine tract-binding protein 1 OS=Sus scrofa OX=9823 GN=PTBP1 PE=1 SV=1	>tr|A0A286ZKQ3|A0A286ZKQ3_PIG Polypyrimidine tract-binding protein 1 OS=Sus scrofa OX=9823 GN=PTBP1 PE=1 SV=1	0	13	1	6	6	9	59.7
104_NPCC-0D	A0A286ZKU8	Ubiquitin associated protein 2 like OS=Sus scrofa OX=9823 GN=UBAP2L PE=1 SV=1	>tr|A0A286ZKU8|A0A286ZKU8_PIG Ubiquitin associated protein 2 like OS=Sus scrofa OX=9823 GN=UBAP2L PE=1 SV=1	0	2	1	2	2	3	120.7
103_NPCC-0D	A0A286ZKW2	Paraspeckle component 1 OS=Sus scrofa OX=9823 GN=PSPC1 PE=1 SV=1	>tr|A0A286ZKW2|A0A286ZKW2_PIG Paraspeckle component 1 OS=Sus scrofa OX=9823 GN=PSPC1 PE=1 SV=1	0	7	1	4	4	4	58.4
103_NPCC-3D	A0A286ZKW2	Paraspeckle component 1 OS=Sus scrofa OX=9823 GN=PSPC1 PE=1 SV=1	>tr|A0A286ZKW2|A0A286ZKW2_PIG Paraspeckle component 1 OS=Sus scrofa OX=9823 GN=PSPC1 PE=1 SV=1	0	3	1	2	2	2	58.4
103_NPP	A0A286ZKW2	Paraspeckle component 1 OS=Sus scrofa OX=9823 GN=PSPC1 PE=1 SV=1	>tr|A0A286ZKW2|A0A286ZKW2_PIG Paraspeckle component 1 OS=Sus scrofa OX=9823 GN=PSPC1 PE=1 SV=1	0	10	1	5	5	5	58.4
104_NPCC-0D	A0A286ZKW2	Paraspeckle component 1 OS=Sus scrofa OX=9823 GN=PSPC1 PE=1 SV=1	>tr|A0A286ZKW2|A0A286ZKW2_PIG Paraspeckle component 1 OS=Sus scrofa OX=9823 GN=PSPC1 PE=1 SV=1	0	5	1	3	3	3	58.4
104_NPCC-3D	A0A286ZKW2	Paraspeckle component 1 OS=Sus scrofa OX=9823 GN=PSPC1 PE=1 SV=1	>tr|A0A286ZKW2|A0A286ZKW2_PIG Paraspeckle component 1 OS=Sus scrofa OX=9823 GN=PSPC1 PE=1 SV=1	0	3	1	2	2	2	58.4
103_NPCC-0D	A0A286ZL42	Serine/threonine-protein phosphatase OS=Sus scrofa OX=9823 GN=PPP1CA PE=1 SV=1	>tr|A0A286ZL42|A0A286ZL42_PIG Serine/threonine-protein phosphatase OS=Sus scrofa OX=9823 GN=PPP1CA PE=1 SV=1	0	6	1	2	2	3	38.3
103_NPCC-3D	A0A286ZL42	Serine/threonine-protein phosphatase OS=Sus scrofa OX=9823 GN=PPP1CA PE=1 SV=1	>tr|A0A286ZL42|A0A286ZL42_PIG Serine/threonine-protein phosphatase OS=Sus scrofa OX=9823 GN=PPP1CA PE=1 SV=1	0	15	1	4	4	5	38.3
104_NPCC-3D	A0A286ZL42	Serine/threonine-protein phosphatase OS=Sus scrofa OX=9823 GN=PPP1CA PE=1 SV=1	>tr|A0A286ZL42|A0A286ZL42_PIG Serine/threonine-protein phosphatase OS=Sus scrofa OX=9823 GN=PPP1CA PE=1 SV=1	0	11	1	3	3	4	38.3
103_NPCC-3D	A0A286ZL51	Ribosomal protein L23a OS=Sus scrofa OX=9823 GN=RPL23A PE=1 SV=1	>tr|A0A286ZL51|A0A286ZL51_PIG Ribosomal protein L23a OS=Sus scrofa OX=9823 GN=RPL23A PE=1 SV=1	0	16	1	2	2	2	17.4
103_NPP	A0A286ZL51	Ribosomal protein L23a OS=Sus scrofa OX=9823 GN=RPL23A PE=1 SV=1	>tr|A0A286ZL51|A0A286ZL51_PIG Ribosomal protein L23a OS=Sus scrofa OX=9823 GN=RPL23A PE=1 SV=1	0	29	1	6	6	9	17.4
104_NPCC-0D	A0A286ZL51	Ribosomal protein L23a OS=Sus scrofa OX=9823 GN=RPL23A PE=1 SV=1	>tr|A0A286ZL51|A0A286ZL51_PIG Ribosomal protein L23a OS=Sus scrofa OX=9823 GN=RPL23A PE=1 SV=1	0	27	1	4	4	8	17.4
103_NPCC-0D	A0A286ZL56	ADP ribosylation factor GTPase activating protein 3 OS=Sus scrofa OX=9823 GN=ARFGAP3 PE=4 SV=1	>tr|A0A286ZL56|A0A286ZL56_PIG ADP ribosylation factor GTPase activating protein 3 OS=Sus scrofa OX=9823 GN=ARFGAP3 PE=4 SV=1	0	6	1	4	4	4	67.3
103_NPP	A0A286ZL56	ADP ribosylation factor GTPase activating protein 3 OS=Sus scrofa OX=9823 GN=ARFGAP3 PE=4 SV=1	>tr|A0A286ZL56|A0A286ZL56_PIG ADP ribosylation factor GTPase activating protein 3 OS=Sus scrofa OX=9823 GN=ARFGAP3 PE=4 SV=1	0	10	1	6	6	6	67.3
104_NPCC-0D	A0A286ZL56	ADP ribosylation factor GTPase activating protein 3 OS=Sus scrofa OX=9823 GN=ARFGAP3 PE=4 SV=1	>tr|A0A286ZL56|A0A286ZL56_PIG ADP ribosylation factor GTPase activating protein 3 OS=Sus scrofa OX=9823 GN=ARFGAP3 PE=4 SV=1	0	8	1	5	4	5	67.3
103_NPCC-3D	A0A286ZL61	Myosin IC OS=Sus scrofa OX=9823 GN=MYO1C PE=1 SV=1	>tr|A0A286ZL61|A0A286ZL61_PIG Myosin IC OS=Sus scrofa OX=9823 GN=MYO1C PE=1 SV=1	0	2	1	2	2	2	122
103_NPCC-0D	A0A286ZL65	Ribosomal protein L15 OS=Sus scrofa OX=9823 GN=RPL15 PE=1 SV=1	>tr|A0A286ZL65|A0A286ZL65_PIG Ribosomal protein L15 OS=Sus scrofa OX=9823 GN=RPL15 PE=1 SV=1	0	40	1	8	8	13	24.1
103_NPCC-3D	A0A286ZL65	Ribosomal protein L15 OS=Sus scrofa OX=9823 GN=RPL15 PE=1 SV=1	>tr|A0A286ZL65|A0A286ZL65_PIG Ribosomal protein L15 OS=Sus scrofa OX=9823 GN=RPL15 PE=1 SV=1	0	17	1	4	4	5	24.1
103_NPP	A0A286ZL65	Ribosomal protein L15 OS=Sus scrofa OX=9823 GN=RPL15 PE=1 SV=1	>tr|A0A286ZL65|A0A286ZL65_PIG Ribosomal protein L15 OS=Sus scrofa OX=9823 GN=RPL15 PE=1 SV=1	0	35	1	7	7	13	24.1
104_NPCC-0D	A0A286ZL65	Ribosomal protein L15 OS=Sus scrofa OX=9823 GN=RPL15 PE=1 SV=1	>tr|A0A286ZL65|A0A286ZL65_PIG Ribosomal protein L15 OS=Sus scrofa OX=9823 GN=RPL15 PE=1 SV=1	0	43	1	9	9	14	24.1
104_NPCC-3D	A0A286ZL65	Ribosomal protein L15 OS=Sus scrofa OX=9823 GN=RPL15 PE=1 SV=1	>tr|A0A286ZL65|A0A286ZL65_PIG Ribosomal protein L15 OS=Sus scrofa OX=9823 GN=RPL15 PE=1 SV=1	0	17	1	4	4	6	24.1
103_NPCC-0D	A0A286ZL79	Aldehyde dehydrogenase 7 family member A1 OS=Sus scrofa OX=9823 GN=ALDH7A1 PE=1 SV=1	>tr|A0A286ZL79|A0A286ZL79_PIG Aldehyde dehydrogenase 7 family member A1 OS=Sus scrofa OX=9823 GN=ALDH7A1 PE=1 SV=1	0	15	1	6	6	6	58.5
103_NPCC-3D	A0A286ZL79	Aldehyde dehydrogenase 7 family member A1 OS=Sus scrofa OX=9823 GN=ALDH7A1 PE=1 SV=1	>tr|A0A286ZL79|A0A286ZL79_PIG Aldehyde dehydrogenase 7 family member A1 OS=Sus scrofa OX=9823 GN=ALDH7A1 PE=1 SV=1	0	12	1	5	5	5	58.5
103_NPP	A0A286ZL79	Aldehyde dehydrogenase 7 family member A1 OS=Sus scrofa OX=9823 GN=ALDH7A1 PE=1 SV=1	>tr|A0A286ZL79|A0A286ZL79_PIG Aldehyde dehydrogenase 7 family member A1 OS=Sus scrofa OX=9823 GN=ALDH7A1 PE=1 SV=1	0	14	1	8	8	10	58.5
104_NPCC-0D	A0A286ZL79	Aldehyde dehydrogenase 7 family member A1 OS=Sus scrofa OX=9823 GN=ALDH7A1 PE=1 SV=1	>tr|A0A286ZL79|A0A286ZL79_PIG Aldehyde dehydrogenase 7 family member A1 OS=Sus scrofa OX=9823 GN=ALDH7A1 PE=1 SV=1	0	28	1	11	11	13	58.5
104_NPCC-3D	A0A286ZL79	Aldehyde dehydrogenase 7 family member A1 OS=Sus scrofa OX=9823 GN=ALDH7A1 PE=1 SV=1	>tr|A0A286ZL79|A0A286ZL79_PIG Aldehyde dehydrogenase 7 family member A1 OS=Sus scrofa OX=9823 GN=ALDH7A1 PE=1 SV=1	0	9	1	4	4	6	58.5
103_NPCC-3D	A0A286ZLB1	Uncharacterized protein OS=Sus scrofa OX=9823 GN=TRAP1 PE=1 SV=1	>tr|A0A286ZLB1|A0A286ZLB1_PIG Uncharacterized protein OS=Sus scrofa OX=9823 GN=TRAP1 PE=1 SV=1	0	5	1	3	3	3	83.1
103_NPP	A0A286ZLB1	Uncharacterized protein OS=Sus scrofa OX=9823 GN=TRAP1 PE=1 SV=1	>tr|A0A286ZLB1|A0A286ZLB1_PIG Uncharacterized protein OS=Sus scrofa OX=9823 GN=TRAP1 PE=1 SV=1	0	10	1	6	5	8	83.1
104_NPCC-0D	A0A286ZLB1	Uncharacterized protein OS=Sus scrofa OX=9823 GN=TRAP1 PE=1 SV=1	>tr|A0A286ZLB1|A0A286ZLB1_PIG Uncharacterized protein OS=Sus scrofa OX=9823 GN=TRAP1 PE=1 SV=1	0	5	1	3	2	6	83.1
104_NPCC-3D	A0A286ZLB1	Uncharacterized protein OS=Sus scrofa OX=9823 GN=TRAP1 PE=1 SV=1	>tr|A0A286ZLB1|A0A286ZLB1_PIG Uncharacterized protein OS=Sus scrofa OX=9823 GN=TRAP1 PE=1 SV=1	0	11	1	7	6	7	83.1
104_NPCC-3D	A0A286ZLB3	OPA1, mitochondrial dynamin like GTPase OS=Sus scrofa OX=9823 GN=OPA1 PE=1 SV=1	>tr|A0A286ZLB3|A0A286ZLB3_PIG OPA1, mitochondrial dynamin like GTPase OS=Sus scrofa OX=9823 GN=OPA1 PE=1 SV=1	0	3	1	3	3	3	117.6
104_NPCC-0D	A0A286ZLF3	Uncharacterized protein OS=Sus scrofa OX=9823 GN=CHMP1A PE=4 SV=1	>tr|A0A286ZLF3|A0A286ZLF3_PIG Uncharacterized protein OS=Sus scrofa OX=9823 GN=CHMP1A PE=4 SV=1	0	9	1	3	3	3	28.8
103_NPP	A0A286ZLH7	Ribosome assembly factor mrt4 OS=Sus scrofa OX=9823 GN=MRTO4 PE=3 SV=1	>tr|A0A286ZLH7|A0A286ZLH7_PIG Ribosome assembly factor mrt4 OS=Sus scrofa OX=9823 GN=MRTO4 PE=3 SV=1	0	8	1	2	2	2	30.7
104_NPCC-0D	A0A286ZLH7	Ribosome assembly factor mrt4 OS=Sus scrofa OX=9823 GN=MRTO4 PE=3 SV=1	>tr|A0A286ZLH7|A0A286ZLH7_PIG Ribosome assembly factor mrt4 OS=Sus scrofa OX=9823 GN=MRTO4 PE=3 SV=1	0	7	1	2	2	2	30.7
103_NPCC-0D	A0A286ZLI8	DEAD-box helicase 17 OS=Sus scrofa OX=9823 GN=DDX17 PE=1 SV=1	>tr|A0A286ZLI8|A0A286ZLI8_PIG DEAD-box helicase 17 OS=Sus scrofa OX=9823 GN=DDX17 PE=1 SV=1	0	16	1	10	7	11	72.3
103_NPCC-3D	A0A286ZLI8	DEAD-box helicase 17 OS=Sus scrofa OX=9823 GN=DDX17 PE=1 SV=1	>tr|A0A286ZLI8|A0A286ZLI8_PIG DEAD-box helicase 17 OS=Sus scrofa OX=9823 GN=DDX17 PE=1 SV=1	0	18	1	12	7	13	72.3
103_NPP	A0A286ZLI8	DEAD-box helicase 17 OS=Sus scrofa OX=9823 GN=DDX17 PE=1 SV=1	>tr|A0A286ZLI8|A0A286ZLI8_PIG DEAD-box helicase 17 OS=Sus scrofa OX=9823 GN=DDX17 PE=1 SV=1	0	32	1	20	14	28	72.3
104_NPCC-0D	A0A286ZLI8	DEAD-box helicase 17 OS=Sus scrofa OX=9823 GN=DDX17 PE=1 SV=1	>tr|A0A286ZLI8|A0A286ZLI8_PIG DEAD-box helicase 17 OS=Sus scrofa OX=9823 GN=DDX17 PE=1 SV=1	0	17	1	10	7	10	72.3
104_NPCC-3D	A0A286ZLI8	DEAD-box helicase 17 OS=Sus scrofa OX=9823 GN=DDX17 PE=1 SV=1	>tr|A0A286ZLI8|A0A286ZLI8_PIG DEAD-box helicase 17 OS=Sus scrofa OX=9823 GN=DDX17 PE=1 SV=1	0	18	1	11	6	12	72.3
104_NPCC-0D	A0A286ZLK7	Uncharacterized protein OS=Sus scrofa OX=9823 GN=ECI1 PE=1 SV=1	>tr|A0A286ZLK7|A0A286ZLK7_PIG Uncharacterized protein OS=Sus scrofa OX=9823 GN=ECI1 PE=1 SV=1	0	5	1	2	2	2	33.1
104_NPCC-3D	A0A286ZLK7	Uncharacterized protein OS=Sus scrofa OX=9823 GN=ECI1 PE=1 SV=1	>tr|A0A286ZLK7|A0A286ZLK7_PIG Uncharacterized protein OS=Sus scrofa OX=9823 GN=ECI1 PE=1 SV=1	0	7	1	2	2	2	33.1
103_NPP	A0A286ZLP7	Uncharacterized protein OS=Sus scrofa OX=9823 GN=PSMD9 PE=1 SV=1	>tr|A0A286ZLP7|A0A286ZLP7_PIG Uncharacterized protein OS=Sus scrofa OX=9823 GN=PSMD9 PE=1 SV=1	0.003	9	1	2	2	2	24.4
104_NPCC-0D	A0A286ZLP7	Uncharacterized protein OS=Sus scrofa OX=9823 GN=PSMD9 PE=1 SV=1	>tr|A0A286ZLP7|A0A286ZLP7_PIG Uncharacterized protein OS=Sus scrofa OX=9823 GN=PSMD9 PE=1 SV=1	0.001	9	1	2	2	2	24.4
104_NPCC-0D	A0A286ZLW3	Uncharacterized protein OS=Sus scrofa OX=9823 GN=ACBD5 PE=1 SV=1	>tr|A0A286ZLW3|A0A286ZLW3_PIG Uncharacterized protein OS=Sus scrofa OX=9823 GN=ACBD5 PE=1 SV=1	0	4	1	2	2	2	64.8
103_NPCC-0D	A0A286ZLZ0	cAMP-dependent protein kinase catalytic subunit beta OS=Sus scrofa OX=9823 GN=PRKACB PE=3 SV=1	>tr|A0A286ZLZ0|A0A286ZLZ0_PIG cAMP-dependent protein kinase catalytic subunit beta OS=Sus scrofa OX=9823 GN=PRKACB PE=3 SV=1	0	8	1	2	2	3	46.2
104_NPCC-3D	A0A286ZLZ0	cAMP-dependent protein kinase catalytic subunit beta OS=Sus scrofa OX=9823 GN=PRKACB PE=3 SV=1	>tr|A0A286ZLZ0|A0A286ZLZ0_PIG cAMP-dependent protein kinase catalytic subunit beta OS=Sus scrofa OX=9823 GN=PRKACB PE=3 SV=1	0	8	1	2	2	2	46.2
103_NPP	A0A286ZM82	Calumenin OS=Sus scrofa OX=9823 GN=CALU PE=1 SV=1	>tr|A0A286ZM82|A0A286ZM82_PIG Calumenin OS=Sus scrofa OX=9823 GN=CALU PE=1 SV=1	0	10	1	3	3	4	37.1
104_NPCC-0D	A0A286ZM82	Calumenin OS=Sus scrofa OX=9823 GN=CALU PE=1 SV=1	>tr|A0A286ZM82|A0A286ZM82_PIG Calumenin OS=Sus scrofa OX=9823 GN=CALU PE=1 SV=1	0	10	1	3	3	3	37.1
104_NPCC-3D	A0A286ZM82	Calumenin OS=Sus scrofa OX=9823 GN=CALU PE=1 SV=1	>tr|A0A286ZM82|A0A286ZM82_PIG Calumenin OS=Sus scrofa OX=9823 GN=CALU PE=1 SV=1	0	5	1	2	2	2	37.1
103_NPP	A0A286ZMY6	Fas associated factor family member 2 OS=Sus scrofa OX=9823 GN=FAF2 PE=1 SV=1	>tr|A0A286ZMY6|A0A286ZMY6_PIG Fas associated factor family member 2 OS=Sus scrofa OX=9823 GN=FAF2 PE=1 SV=1	0	4	1	2	2	2	49.4
104_NPCC-3D	A0A286ZMY6	Fas associated factor family member 2 OS=Sus scrofa OX=9823 GN=FAF2 PE=1 SV=1	>tr|A0A286ZMY6|A0A286ZMY6_PIG Fas associated factor family member 2 OS=Sus scrofa OX=9823 GN=FAF2 PE=1 SV=1	0	10	1	3	3	3	49.4
103_NPP	A0A286ZN24	Inter-alpha-trypsin inhibitor heavy chain H4 OS=Sus scrofa OX=9823 GN=ITIH4 PE=1 SV=1	>tr|A0A286ZN24|A0A286ZN24_PIG Inter-alpha-trypsin inhibitor heavy chain H4 OS=Sus scrofa OX=9823 GN=ITIH4 PE=1 SV=1	0	21	1	17	17	18	102.2
103_NPP	A0A286ZN35	Serine hydroxymethyltransferase OS=Sus scrofa OX=9823 GN=SHMT1 PE=1 SV=1	>tr|A0A286ZN35|A0A286ZN35_PIG Serine hydroxymethyltransferase OS=Sus scrofa OX=9823 GN=SHMT1 PE=1 SV=1	0	12	1	4	3	5	52.9
103_NPCC-0D	A0A286ZN52	Proteasome subunit beta OS=Sus scrofa OX=9823 GN=PSMB3 PE=1 SV=1	>tr|A0A286ZN52|A0A286ZN52_PIG Proteasome subunit beta OS=Sus scrofa OX=9823 GN=PSMB3 PE=1 SV=1	0	17	1	2	2	2	23
104_NPCC-0D	A0A286ZN52	Proteasome subunit beta OS=Sus scrofa OX=9823 GN=PSMB3 PE=1 SV=1	>tr|A0A286ZN52|A0A286ZN52_PIG Proteasome subunit beta OS=Sus scrofa OX=9823 GN=PSMB3 PE=1 SV=1	0	25	1	3	3	3	23
104_NPCC-3D	A0A286ZN52	Proteasome subunit beta OS=Sus scrofa OX=9823 GN=PSMB3 PE=1 SV=1	>tr|A0A286ZN52|A0A286ZN52_PIG Proteasome subunit beta OS=Sus scrofa OX=9823 GN=PSMB3 PE=1 SV=1	0	17	1	2	2	2	23
103_NPCC-0D	A0A286ZN56	Uncharacterized protein OS=Sus scrofa OX=9823 GN=SEC62 PE=1 SV=1	>tr|A0A286ZN56|A0A286ZN56_PIG Uncharacterized protein OS=Sus scrofa OX=9823 GN=SEC62 PE=1 SV=1	0	5	1	2	2	2	45.7
103_NPP	A0A286ZN56	Uncharacterized protein OS=Sus scrofa OX=9823 GN=SEC62 PE=1 SV=1	>tr|A0A286ZN56|A0A286ZN56_PIG Uncharacterized protein OS=Sus scrofa OX=9823 GN=SEC62 PE=1 SV=1	0	10	1	4	4	5	45.7
104_NPCC-0D	A0A286ZN56	Uncharacterized protein OS=Sus scrofa OX=9823 GN=SEC62 PE=1 SV=1	>tr|A0A286ZN56|A0A286ZN56_PIG Uncharacterized protein OS=Sus scrofa OX=9823 GN=SEC62 PE=1 SV=1	0	8	1	3	3	3	45.7
103_NPP	A0A286ZND1	Arrestin beta 1 OS=Sus scrofa OX=9823 GN=ARRB1 PE=1 SV=1	>tr|A0A286ZND1|A0A286ZND1_PIG Arrestin beta 1 OS=Sus scrofa OX=9823 GN=ARRB1 PE=1 SV=1	0	13	1	5	5	6	48.3
104_NPCC-0D	A0A286ZND1	Arrestin beta 1 OS=Sus scrofa OX=9823 GN=ARRB1 PE=1 SV=1	>tr|A0A286ZND1|A0A286ZND1_PIG Arrestin beta 1 OS=Sus scrofa OX=9823 GN=ARRB1 PE=1 SV=1	0	10	1	3	3	3	48.3
103_NPCC-0D	A0A286ZND5	Uncharacterized protein OS=Sus scrofa OX=9823 GN=PRDX1 PE=1 SV=1	>tr|A0A286ZND5|A0A286ZND5_PIG Uncharacterized protein OS=Sus scrofa OX=9823 GN=PRDX1 PE=1 SV=1	0	24	1	6	4	7	25
103_NPCC-3D	A0A286ZND5	Uncharacterized protein OS=Sus scrofa OX=9823 GN=PRDX1 PE=1 SV=1	>tr|A0A286ZND5|A0A286ZND5_PIG Uncharacterized protein OS=Sus scrofa OX=9823 GN=PRDX1 PE=1 SV=1	0	19	1	4	2	6	25
103_NPP	A0A286ZND5	Uncharacterized protein OS=Sus scrofa OX=9823 GN=PRDX1 PE=1 SV=1	>tr|A0A286ZND5|A0A286ZND5_PIG Uncharacterized protein OS=Sus scrofa OX=9823 GN=PRDX1 PE=1 SV=1	0	42	1	9	6	16	25
104_NPCC-0D	A0A286ZND5	Uncharacterized protein OS=Sus scrofa OX=9823 GN=PRDX1 PE=1 SV=1	>tr|A0A286ZND5|A0A286ZND5_PIG Uncharacterized protein OS=Sus scrofa OX=9823 GN=PRDX1 PE=1 SV=1	0	37	1	8	6	13	25
104_NPCC-3D	A0A286ZND5	Uncharacterized protein OS=Sus scrofa OX=9823 GN=PRDX1 PE=1 SV=1	>tr|A0A286ZND5|A0A286ZND5_PIG Uncharacterized protein OS=Sus scrofa OX=9823 GN=PRDX1 PE=1 SV=1	0	32	1	7	4	9	25
103_NPCC-0D	A0A286ZNH3	Reactive intermediate imine deaminase A homolog OS=Sus scrofa OX=9823 GN=RIDA PE=1 SV=1	>tr|A0A286ZNH3|A0A286ZNH3_PIG Reactive intermediate imine deaminase A homolog OS=Sus scrofa OX=9823 GN=RIDA PE=1 SV=1	0	26	1	3	3	4	14.4
103_NPCC-3D	A0A286ZNH3	Reactive intermediate imine deaminase A homolog OS=Sus scrofa OX=9823 GN=RIDA PE=1 SV=1	>tr|A0A286ZNH3|A0A286ZNH3_PIG Reactive intermediate imine deaminase A homolog OS=Sus scrofa OX=9823 GN=RIDA PE=1 SV=1	0	54	1	5	5	7	14.4
103_NPP	A0A286ZNH3	Reactive intermediate imine deaminase A homolog OS=Sus scrofa OX=9823 GN=RIDA PE=1 SV=1	>tr|A0A286ZNH3|A0A286ZNH3_PIG Reactive intermediate imine deaminase A homolog OS=Sus scrofa OX=9823 GN=RIDA PE=1 SV=1	0	39	1	4	4	5	14.4
104_NPCC-0D	A0A286ZNH3	Reactive intermediate imine deaminase A homolog OS=Sus scrofa OX=9823 GN=RIDA PE=1 SV=1	>tr|A0A286ZNH3|A0A286ZNH3_PIG Reactive intermediate imine deaminase A homolog OS=Sus scrofa OX=9823 GN=RIDA PE=1 SV=1	0	34	1	4	4	5	14.4
104_NPCC-3D	A0A286ZNH3	Reactive intermediate imine deaminase A homolog OS=Sus scrofa OX=9823 GN=RIDA PE=1 SV=1	>tr|A0A286ZNH3|A0A286ZNH3_PIG Reactive intermediate imine deaminase A homolog OS=Sus scrofa OX=9823 GN=RIDA PE=1 SV=1	0	26	1	3	3	4	14.4
103_NPCC-0D	A0A286ZNN4	Uncharacterized protein OS=Sus scrofa OX=9823 GN=NDUFS3 PE=1 SV=1	>tr|A0A286ZNN4|A0A286ZNN4_PIG Uncharacterized protein OS=Sus scrofa OX=9823 GN=NDUFS3 PE=1 SV=1	0	14	1	4	4	4	30.2
103_NPP	A0A286ZNN4	Uncharacterized protein OS=Sus scrofa OX=9823 GN=NDUFS3 PE=1 SV=1	>tr|A0A286ZNN4|A0A286ZNN4_PIG Uncharacterized protein OS=Sus scrofa OX=9823 GN=NDUFS3 PE=1 SV=1	0	13	1	3	3	5	30.2
104_NPCC-0D	A0A286ZNN4	Uncharacterized protein OS=Sus scrofa OX=9823 GN=NDUFS3 PE=1 SV=1	>tr|A0A286ZNN4|A0A286ZNN4_PIG Uncharacterized protein OS=Sus scrofa OX=9823 GN=NDUFS3 PE=1 SV=1	0	21	1	5	5	5	30.2
104_NPCC-3D	A0A286ZNN4	Uncharacterized protein OS=Sus scrofa OX=9823 GN=NDUFS3 PE=1 SV=1	>tr|A0A286ZNN4|A0A286ZNN4_PIG Uncharacterized protein OS=Sus scrofa OX=9823 GN=NDUFS3 PE=1 SV=1	0	22	1	5	5	5	30.2
103_NPCC-0D	A0A286ZNR9	Uncharacterized protein OS=Sus scrofa OX=9823 GN=LOC100512195 PE=4 SV=1	>tr|A0A286ZNR9|A0A286ZNR9_PIG Uncharacterized protein OS=Sus scrofa OX=9823 GN=LOC100512195 PE=4 SV=1	0	23	1	3	3	5	16.6
103_NPCC-3D	A0A286ZNR9	Uncharacterized protein OS=Sus scrofa OX=9823 GN=LOC100512195 PE=4 SV=1	>tr|A0A286ZNR9|A0A286ZNR9_PIG Uncharacterized protein OS=Sus scrofa OX=9823 GN=LOC100512195 PE=4 SV=1	0	22	1	3	3	3	16.6
103_NPP	A0A286ZNR9	Uncharacterized protein OS=Sus scrofa OX=9823 GN=LOC100512195 PE=4 SV=1	>tr|A0A286ZNR9|A0A286ZNR9_PIG Uncharacterized protein OS=Sus scrofa OX=9823 GN=LOC100512195 PE=4 SV=1	0	40	1	6	6	7	16.6
104_NPCC-0D	A0A286ZNR9	Uncharacterized protein OS=Sus scrofa OX=9823 GN=LOC100512195 PE=4 SV=1	>tr|A0A286ZNR9|A0A286ZNR9_PIG Uncharacterized protein OS=Sus scrofa OX=9823 GN=LOC100512195 PE=4 SV=1	0	38	1	5	5	7	16.6
104_NPCC-3D	A0A286ZNR9	Uncharacterized protein OS=Sus scrofa OX=9823 GN=LOC100512195 PE=4 SV=1	>tr|A0A286ZNR9|A0A286ZNR9_PIG Uncharacterized protein OS=Sus scrofa OX=9823 GN=LOC100512195 PE=4 SV=1	0	25	1	3	3	4	16.6
103_NPCC-0D	A0A286ZNV2	Eukaryotic translation elongation factor 1 alpha 2 OS=Sus scrofa OX=9823 GN=EEF1A2 PE=3 SV=1	>tr|A0A286ZNV2|A0A286ZNV2_PIG Eukaryotic translation elongation factor 1 alpha 2 OS=Sus scrofa OX=9823 GN=EEF1A2 PE=3 SV=1	0	12	1	7	2	13	62.9
103_NPCC-3D	A0A286ZNV2	Eukaryotic translation elongation factor 1 alpha 2 OS=Sus scrofa OX=9823 GN=EEF1A2 PE=3 SV=1	>tr|A0A286ZNV2|A0A286ZNV2_PIG Eukaryotic translation elongation factor 1 alpha 2 OS=Sus scrofa OX=9823 GN=EEF1A2 PE=3 SV=1	0	11	1	6	2	16	62.9
103_NPP	A0A286ZNV2	Eukaryotic translation elongation factor 1 alpha 2 OS=Sus scrofa OX=9823 GN=EEF1A2 PE=3 SV=1	>tr|A0A286ZNV2|A0A286ZNV2_PIG Eukaryotic translation elongation factor 1 alpha 2 OS=Sus scrofa OX=9823 GN=EEF1A2 PE=3 SV=1	0	12	1	7	2	41	62.9
104_NPCC-0D	A0A286ZNV2	Eukaryotic translation elongation factor 1 alpha 2 OS=Sus scrofa OX=9823 GN=EEF1A2 PE=3 SV=1	>tr|A0A286ZNV2|A0A286ZNV2_PIG Eukaryotic translation elongation factor 1 alpha 2 OS=Sus scrofa OX=9823 GN=EEF1A2 PE=3 SV=1	0	14	1	8	2	35	62.9
103_NPCC-0D	A0A286ZNW1	Echinoderm microtubule associated protein like 2 OS=Sus scrofa OX=9823 GN=EML2 PE=1 SV=1	>tr|A0A286ZNW1|A0A286ZNW1_PIG Echinoderm microtubule associated protein like 2 OS=Sus scrofa OX=9823 GN=EML2 PE=1 SV=1	0	2	1	2	2	2	91.8
103_NPP	A0A286ZNW1	Echinoderm microtubule associated protein like 2 OS=Sus scrofa OX=9823 GN=EML2 PE=1 SV=1	>tr|A0A286ZNW1|A0A286ZNW1_PIG Echinoderm microtubule associated protein like 2 OS=Sus scrofa OX=9823 GN=EML2 PE=1 SV=1	0	7	1	4	4	4	91.8
104_NPCC-0D	A0A286ZNW1	Echinoderm microtubule associated protein like 2 OS=Sus scrofa OX=9823 GN=EML2 PE=1 SV=1	>tr|A0A286ZNW1|A0A286ZNW1_PIG Echinoderm microtubule associated protein like 2 OS=Sus scrofa OX=9823 GN=EML2 PE=1 SV=1	0	4	1	3	3	3	91.8
104_NPCC-3D	A0A286ZNW1	Echinoderm microtubule associated protein like 2 OS=Sus scrofa OX=9823 GN=EML2 PE=1 SV=1	>tr|A0A286ZNW1|A0A286ZNW1_PIG Echinoderm microtubule associated protein like 2 OS=Sus scrofa OX=9823 GN=EML2 PE=1 SV=1	0	3	1	3	3	3	91.8
103_NPCC-0D	A0A286ZNY1	Tubulin alpha chain OS=Sus scrofa OX=9823 GN=TUBA4A PE=1 SV=1	>tr|A0A286ZNY1|A0A286ZNY1_PIG Tubulin alpha chain OS=Sus scrofa OX=9823 GN=TUBA4A PE=1 SV=1	0	35	1	12	2	21	49.9
103_NPCC-3D	A0A286ZNY1	Tubulin alpha chain OS=Sus scrofa OX=9823 GN=TUBA4A PE=1 SV=1	>tr|A0A286ZNY1|A0A286ZNY1_PIG Tubulin alpha chain OS=Sus scrofa OX=9823 GN=TUBA4A PE=1 SV=1	0	47	1	16	4	27	49.9
103_NPP	A0A286ZNY1	Tubulin alpha chain OS=Sus scrofa OX=9823 GN=TUBA4A PE=1 SV=1	>tr|A0A286ZNY1|A0A286ZNY1_PIG Tubulin alpha chain OS=Sus scrofa OX=9823 GN=TUBA4A PE=1 SV=1	0	49	1	18	3	30	49.9
104_NPCC-0D	A0A286ZNY1	Tubulin alpha chain OS=Sus scrofa OX=9823 GN=TUBA4A PE=1 SV=1	>tr|A0A286ZNY1|A0A286ZNY1_PIG Tubulin alpha chain OS=Sus scrofa OX=9823 GN=TUBA4A PE=1 SV=1	0	44	1	16	3	28	49.9
104_NPCC-3D	A0A286ZNY1	Tubulin alpha chain OS=Sus scrofa OX=9823 GN=TUBA4A PE=1 SV=1	>tr|A0A286ZNY1|A0A286ZNY1_PIG Tubulin alpha chain OS=Sus scrofa OX=9823 GN=TUBA4A PE=1 SV=1	0	43	1	15	3	28	49.9
104_NPCC-3D	A0A286ZP11	Protein S100 OS=Sus scrofa OX=9823 GN=LOC110258323 PE=3 SV=1	>tr|A0A286ZP11|A0A286ZP11_PIG Protein S100 OS=Sus scrofa OX=9823 GN=LOC110258323 PE=3 SV=1	0	28	1	2	2	2	15.1
103_NPCC-0D	A0A286ZP69	RAB7A, member RAS oncogene family OS=Sus scrofa OX=9823 GN=RAB7A PE=1 SV=1	>tr|A0A286ZP69|A0A286ZP69_PIG RAB7A, member RAS oncogene family OS=Sus scrofa OX=9823 GN=RAB7A PE=1 SV=1	0	22	1	4	4	4	23.5
103_NPCC-3D	A0A286ZP69	RAB7A, member RAS oncogene family OS=Sus scrofa OX=9823 GN=RAB7A PE=1 SV=1	>tr|A0A286ZP69|A0A286ZP69_PIG RAB7A, member RAS oncogene family OS=Sus scrofa OX=9823 GN=RAB7A PE=1 SV=1	0	18	1	3	3	4	23.5
103_NPP	A0A286ZP69	RAB7A, member RAS oncogene family OS=Sus scrofa OX=9823 GN=RAB7A PE=1 SV=1	>tr|A0A286ZP69|A0A286ZP69_PIG RAB7A, member RAS oncogene family OS=Sus scrofa OX=9823 GN=RAB7A PE=1 SV=1	0	35	1	6	6	7	23.5
104_NPCC-0D	A0A286ZP69	RAB7A, member RAS oncogene family OS=Sus scrofa OX=9823 GN=RAB7A PE=1 SV=1	>tr|A0A286ZP69|A0A286ZP69_PIG RAB7A, member RAS oncogene family OS=Sus scrofa OX=9823 GN=RAB7A PE=1 SV=1	0	10	1	2	2	3	23.5
104_NPCC-3D	A0A286ZP69	RAB7A, member RAS oncogene family OS=Sus scrofa OX=9823 GN=RAB7A PE=1 SV=1	>tr|A0A286ZP69|A0A286ZP69_PIG RAB7A, member RAS oncogene family OS=Sus scrofa OX=9823 GN=RAB7A PE=1 SV=1	0	23	1	4	4	4	23.5
103_NPCC-0D	A0A286ZP85	Eukaryotic translation initiation factor 3 subunit C OS=Sus scrofa OX=9823 GN=LOC110260088 PE=3 SV=1	>tr|A0A286ZP85|A0A286ZP85_PIG Eukaryotic translation initiation factor 3 subunit C OS=Sus scrofa OX=9823 GN=LOC110260088 PE=3 SV=1	0	6	1	5	5	5	108.9
103_NPCC-3D	A0A286ZP85	Eukaryotic translation initiation factor 3 subunit C OS=Sus scrofa OX=9823 GN=LOC110260088 PE=3 SV=1	>tr|A0A286ZP85|A0A286ZP85_PIG Eukaryotic translation initiation factor 3 subunit C OS=Sus scrofa OX=9823 GN=LOC110260088 PE=3 SV=1	0	4	1	3	3	3	108.9
103_NPP	A0A286ZP85	Eukaryotic translation initiation factor 3 subunit C OS=Sus scrofa OX=9823 GN=LOC110260088 PE=3 SV=1	>tr|A0A286ZP85|A0A286ZP85_PIG Eukaryotic translation initiation factor 3 subunit C OS=Sus scrofa OX=9823 GN=LOC110260088 PE=3 SV=1	0	14	1	13	13	14	108.9
104_NPCC-0D	A0A286ZP85	Eukaryotic translation initiation factor 3 subunit C OS=Sus scrofa OX=9823 GN=LOC110260088 PE=3 SV=1	>tr|A0A286ZP85|A0A286ZP85_PIG Eukaryotic translation initiation factor 3 subunit C OS=Sus scrofa OX=9823 GN=LOC110260088 PE=3 SV=1	0	10	1	9	9	10	108.9
104_NPCC-3D	A0A286ZP85	Eukaryotic translation initiation factor 3 subunit C OS=Sus scrofa OX=9823 GN=LOC110260088 PE=3 SV=1	>tr|A0A286ZP85|A0A286ZP85_PIG Eukaryotic translation initiation factor 3 subunit C OS=Sus scrofa OX=9823 GN=LOC110260088 PE=3 SV=1	0	9	1	6	6	6	108.9
103_NPP	A0A286ZPA2	Uncharacterized protein OS=Sus scrofa OX=9823 GN=MAPRE1 PE=1 SV=1	>tr|A0A286ZPA2|A0A286ZPA2_PIG Uncharacterized protein OS=Sus scrofa OX=9823 GN=MAPRE1 PE=1 SV=1	0	5	1	2	2	2	36.8
104_NPCC-0D	A0A286ZPA2	Uncharacterized protein OS=Sus scrofa OX=9823 GN=MAPRE1 PE=1 SV=1	>tr|A0A286ZPA2|A0A286ZPA2_PIG Uncharacterized protein OS=Sus scrofa OX=9823 GN=MAPRE1 PE=1 SV=1	0	8	1	3	3	3	36.8
103_NPCC-3D	A0A286ZPD7	Uncharacterized protein OS=Sus scrofa OX=9823 GN=TMED7 PE=1 SV=1	>tr|A0A286ZPD7|A0A286ZPD7_PIG Uncharacterized protein OS=Sus scrofa OX=9823 GN=TMED7 PE=1 SV=1	0	4	1	2	2	2	25.3
103_NPP	A0A286ZPD7	Uncharacterized protein OS=Sus scrofa OX=9823 GN=TMED7 PE=1 SV=1	>tr|A0A286ZPD7|A0A286ZPD7_PIG Uncharacterized protein OS=Sus scrofa OX=9823 GN=TMED7 PE=1 SV=1	0	16	1	3	3	5	25.3
104_NPCC-0D	A0A286ZPD7	Uncharacterized protein OS=Sus scrofa OX=9823 GN=TMED7 PE=1 SV=1	>tr|A0A286ZPD7|A0A286ZPD7_PIG Uncharacterized protein OS=Sus scrofa OX=9823 GN=TMED7 PE=1 SV=1	0	8	1	3	3	4	25.3
104_NPCC-3D	A0A286ZPD7	Uncharacterized protein OS=Sus scrofa OX=9823 GN=TMED7 PE=1 SV=1	>tr|A0A286ZPD7|A0A286ZPD7_PIG Uncharacterized protein OS=Sus scrofa OX=9823 GN=TMED7 PE=1 SV=1	0	9	1	2	2	2	25.3
103_NPCC-0D	A0A286ZPE3	Heterogeneous nuclear ribonucleoprotein A1 OS=Sus scrofa OX=9823 GN=HNRNPA1 PE=1 SV=1	>tr|A0A286ZPE3|A0A286ZPE3_PIG Heterogeneous nuclear ribonucleoprotein A1 OS=Sus scrofa OX=9823 GN=HNRNPA1 PE=1 SV=1	0	32	1	10	8	17	38.8
103_NPCC-3D	A0A286ZPE3	Heterogeneous nuclear ribonucleoprotein A1 OS=Sus scrofa OX=9823 GN=HNRNPA1 PE=1 SV=1	>tr|A0A286ZPE3|A0A286ZPE3_PIG Heterogeneous nuclear ribonucleoprotein A1 OS=Sus scrofa OX=9823 GN=HNRNPA1 PE=1 SV=1	0	27	1	10	7	18	38.8
103_NPP	A0A286ZPE3	Heterogeneous nuclear ribonucleoprotein A1 OS=Sus scrofa OX=9823 GN=HNRNPA1 PE=1 SV=1	>tr|A0A286ZPE3|A0A286ZPE3_PIG Heterogeneous nuclear ribonucleoprotein A1 OS=Sus scrofa OX=9823 GN=HNRNPA1 PE=1 SV=1	0	40	1	14	11	32	38.8
104_NPCC-0D	A0A286ZPE3	Heterogeneous nuclear ribonucleoprotein A1 OS=Sus scrofa OX=9823 GN=HNRNPA1 PE=1 SV=1	>tr|A0A286ZPE3|A0A286ZPE3_PIG Heterogeneous nuclear ribonucleoprotein A1 OS=Sus scrofa OX=9823 GN=HNRNPA1 PE=1 SV=1	0	38	1	13	10	24	38.8
104_NPCC-3D	A0A286ZPE3	Heterogeneous nuclear ribonucleoprotein A1 OS=Sus scrofa OX=9823 GN=HNRNPA1 PE=1 SV=1	>tr|A0A286ZPE3|A0A286ZPE3_PIG Heterogeneous nuclear ribonucleoprotein A1 OS=Sus scrofa OX=9823 GN=HNRNPA1 PE=1 SV=1	0	28	1	10	7	19	38.8
103_NPCC-0D	A0A286ZPF5	Mitogen-activated protein kinase OS=Sus scrofa OX=9823 GN=MAPK1 PE=1 SV=1	>tr|A0A286ZPF5|A0A286ZPF5_PIG Mitogen-activated protein kinase OS=Sus scrofa OX=9823 GN=MAPK1 PE=1 SV=1	0	6	1	2	2	2	41.3
103_NPCC-3D	A0A286ZPF5	Mitogen-activated protein kinase OS=Sus scrofa OX=9823 GN=MAPK1 PE=1 SV=1	>tr|A0A286ZPF5|A0A286ZPF5_PIG Mitogen-activated protein kinase OS=Sus scrofa OX=9823 GN=MAPK1 PE=1 SV=1	0	6	1	3	3	3	41.3
103_NPP	A0A286ZPF5	Mitogen-activated protein kinase OS=Sus scrofa OX=9823 GN=MAPK1 PE=1 SV=1	>tr|A0A286ZPF5|A0A286ZPF5_PIG Mitogen-activated protein kinase OS=Sus scrofa OX=9823 GN=MAPK1 PE=1 SV=1	0	6	1	2	2	2	41.3
104_NPCC-0D	A0A286ZPF5	Mitogen-activated protein kinase OS=Sus scrofa OX=9823 GN=MAPK1 PE=1 SV=1	>tr|A0A286ZPF5|A0A286ZPF5_PIG Mitogen-activated protein kinase OS=Sus scrofa OX=9823 GN=MAPK1 PE=1 SV=1	0	15	1	5	5	5	41.3
104_NPCC-3D	A0A286ZPF5	Mitogen-activated protein kinase OS=Sus scrofa OX=9823 GN=MAPK1 PE=1 SV=1	>tr|A0A286ZPF5|A0A286ZPF5_PIG Mitogen-activated protein kinase OS=Sus scrofa OX=9823 GN=MAPK1 PE=1 SV=1	0	6	1	3	3	4	41.3
104_NPCC-0D	A0A286ZPR8	Cytochrome b-c1 complex subunit 7 OS=Sus scrofa OX=9823 GN=UQCRB PE=1 SV=1	>tr|A0A286ZPR8|A0A286ZPR8_PIG Cytochrome b-c1 complex subunit 7 OS=Sus scrofa OX=9823 GN=UQCRB PE=1 SV=1	0	20	1	2	2	2	13.6
103_NPCC-0D	A0A286ZPY9	Actin-related protein 2/3 complex subunit 4 OS=Sus scrofa OX=9823 GN=ARPC4 PE=1 SV=1	>tr|A0A286ZPY9|A0A286ZPY9_PIG Actin-related protein 2/3 complex subunit 4 OS=Sus scrofa OX=9823 GN=ARPC4 PE=1 SV=1	0	10	1	2	2	2	21.1
103_NPP	A0A286ZPY9	Actin-related protein 2/3 complex subunit 4 OS=Sus scrofa OX=9823 GN=ARPC4 PE=1 SV=1	>tr|A0A286ZPY9|A0A286ZPY9_PIG Actin-related protein 2/3 complex subunit 4 OS=Sus scrofa OX=9823 GN=ARPC4 PE=1 SV=1	0	34	1	5	5	6	21.1
104_NPCC-0D	A0A286ZPY9	Actin-related protein 2/3 complex subunit 4 OS=Sus scrofa OX=9823 GN=ARPC4 PE=1 SV=1	>tr|A0A286ZPY9|A0A286ZPY9_PIG Actin-related protein 2/3 complex subunit 4 OS=Sus scrofa OX=9823 GN=ARPC4 PE=1 SV=1	0	10	1	2	2	3	21.1
103_NPCC-3D	A0A286ZQ07	Solute carrier family 25 member 12 OS=Sus scrofa OX=9823 GN=SLC25A12 PE=1 SV=1	>tr|A0A286ZQ07|A0A286ZQ07_PIG Solute carrier family 25 member 12 OS=Sus scrofa OX=9823 GN=SLC25A12 PE=1 SV=1	0	2	1	2	2	2	75
103_NPP	A0A286ZQ44	Dicarbonyl and L-xylulose reductase OS=Sus scrofa OX=9823 GN=DCXR PE=4 SV=1	>tr|A0A286ZQ44|A0A286ZQ44_PIG Dicarbonyl and L-xylulose reductase OS=Sus scrofa OX=9823 GN=DCXR PE=4 SV=1	0	23	1	5	5	5	25.6
104_NPCC-0D	A0A286ZQ44	Dicarbonyl and L-xylulose reductase OS=Sus scrofa OX=9823 GN=DCXR PE=4 SV=1	>tr|A0A286ZQ44|A0A286ZQ44_PIG Dicarbonyl and L-xylulose reductase OS=Sus scrofa OX=9823 GN=DCXR PE=4 SV=1	0	9	1	2	2	2	25.6
103_NPCC-0D	A0A286ZQA5	60S ribosomal protein L7a OS=Sus scrofa OX=9823 GN=RPL7A PE=1 SV=1	>tr|A0A286ZQA5|A0A286ZQA5_PIG 60S ribosomal protein L7a OS=Sus scrofa OX=9823 GN=RPL7A PE=1 SV=1	0	25	1	9	9	13	33.7
103_NPCC-3D	A0A286ZQA5	60S ribosomal protein L7a OS=Sus scrofa OX=9823 GN=RPL7A PE=1 SV=1	>tr|A0A286ZQA5|A0A286ZQA5_PIG 60S ribosomal protein L7a OS=Sus scrofa OX=9823 GN=RPL7A PE=1 SV=1	0	13	1	4	4	6	33.7
103_NPP	A0A286ZQA5	60S ribosomal protein L7a OS=Sus scrofa OX=9823 GN=RPL7A PE=1 SV=1	>tr|A0A286ZQA5|A0A286ZQA5_PIG 60S ribosomal protein L7a OS=Sus scrofa OX=9823 GN=RPL7A PE=1 SV=1	0	34	1	12	12	23	33.7
104_NPCC-0D	A0A286ZQA5	60S ribosomal protein L7a OS=Sus scrofa OX=9823 GN=RPL7A PE=1 SV=1	>tr|A0A286ZQA5|A0A286ZQA5_PIG 60S ribosomal protein L7a OS=Sus scrofa OX=9823 GN=RPL7A PE=1 SV=1	0	34	1	12	12	19	33.7
104_NPCC-3D	A0A286ZQA5	60S ribosomal protein L7a OS=Sus scrofa OX=9823 GN=RPL7A PE=1 SV=1	>tr|A0A286ZQA5|A0A286ZQA5_PIG 60S ribosomal protein L7a OS=Sus scrofa OX=9823 GN=RPL7A PE=1 SV=1	0	18	1	6	6	8	33.7
103_NPCC-0D	A0A286ZQD3	Peptidylprolyl isomerase OS=Sus scrofa OX=9823 GN=FKBP5 PE=1 SV=1	>tr|A0A286ZQD3|A0A286ZQD3_PIG Peptidylprolyl isomerase OS=Sus scrofa OX=9823 GN=FKBP5 PE=1 SV=1	0	14	1	7	7	7	55.3
103_NPCC-3D	A0A286ZQD3	Peptidylprolyl isomerase OS=Sus scrofa OX=9823 GN=FKBP5 PE=1 SV=1	>tr|A0A286ZQD3|A0A286ZQD3_PIG Peptidylprolyl isomerase OS=Sus scrofa OX=9823 GN=FKBP5 PE=1 SV=1	0	10	1	4	4	4	55.3
103_NPP	A0A286ZQD3	Peptidylprolyl isomerase OS=Sus scrofa OX=9823 GN=FKBP5 PE=1 SV=1	>tr|A0A286ZQD3|A0A286ZQD3_PIG Peptidylprolyl isomerase OS=Sus scrofa OX=9823 GN=FKBP5 PE=1 SV=1	0	15	1	7	7	7	55.3
104_NPCC-0D	A0A286ZQD3	Peptidylprolyl isomerase OS=Sus scrofa OX=9823 GN=FKBP5 PE=1 SV=1	>tr|A0A286ZQD3|A0A286ZQD3_PIG Peptidylprolyl isomerase OS=Sus scrofa OX=9823 GN=FKBP5 PE=1 SV=1	0	7	1	4	4	4	55.3
104_NPCC-3D	A0A286ZQD3	Peptidylprolyl isomerase OS=Sus scrofa OX=9823 GN=FKBP5 PE=1 SV=1	>tr|A0A286ZQD3|A0A286ZQD3_PIG Peptidylprolyl isomerase OS=Sus scrofa OX=9823 GN=FKBP5 PE=1 SV=1	0	7	1	2	2	2	55.3
103_NPP	A0A286ZQE9	Uncharacterized protein OS=Sus scrofa OX=9823 GN=DAP PE=1 SV=1	>tr|A0A286ZQE9|A0A286ZQE9_PIG Uncharacterized protein OS=Sus scrofa OX=9823 GN=DAP PE=1 SV=1	0	19	1	2	2	3	11.1
104_NPCC-0D	A0A286ZQE9	Uncharacterized protein OS=Sus scrofa OX=9823 GN=DAP PE=1 SV=1	>tr|A0A286ZQE9|A0A286ZQE9_PIG Uncharacterized protein OS=Sus scrofa OX=9823 GN=DAP PE=1 SV=1	0	19	1	2	2	3	11.1
103_NPCC-0D	A0A286ZQI6	Uncharacterized protein OS=Sus scrofa OX=9823 PE=1 SV=1	>tr|A0A286ZQI6|A0A286ZQI6_PIG Uncharacterized protein OS=Sus scrofa OX=9823 PE=1 SV=1	0	15	1	3	3	3	26.7
103_NPCC-3D	A0A286ZQI6	Uncharacterized protein OS=Sus scrofa OX=9823 PE=1 SV=1	>tr|A0A286ZQI6|A0A286ZQI6_PIG Uncharacterized protein OS=Sus scrofa OX=9823 PE=1 SV=1	0	15	1	3	3	4	26.7
103_NPP	A0A286ZQI6	Uncharacterized protein OS=Sus scrofa OX=9823 PE=1 SV=1	>tr|A0A286ZQI6|A0A286ZQI6_PIG Uncharacterized protein OS=Sus scrofa OX=9823 PE=1 SV=1	0	12	1	2	2	3	26.7
104_NPCC-0D	A0A286ZQI6	Uncharacterized protein OS=Sus scrofa OX=9823 PE=1 SV=1	>tr|A0A286ZQI6|A0A286ZQI6_PIG Uncharacterized protein OS=Sus scrofa OX=9823 PE=1 SV=1	0	19	1	4	4	5	26.7
104_NPCC-3D	A0A286ZQI6	Uncharacterized protein OS=Sus scrofa OX=9823 PE=1 SV=1	>tr|A0A286ZQI6|A0A286ZQI6_PIG Uncharacterized protein OS=Sus scrofa OX=9823 PE=1 SV=1	0	19	1	4	4	5	26.7
103_NPCC-0D	A0A286ZQW0	Glutamyl-prolyl-tRNA synthetase OS=Sus scrofa OX=9823 GN=EPRS PE=1 SV=1	>tr|A0A286ZQW0|A0A286ZQW0_PIG Glutamyl-prolyl-tRNA synthetase OS=Sus scrofa OX=9823 GN=EPRS PE=1 SV=1	0	14	1	16	16	16	170.7
103_NPCC-3D	A0A286ZQW0	Glutamyl-prolyl-tRNA synthetase OS=Sus scrofa OX=9823 GN=EPRS PE=1 SV=1	>tr|A0A286ZQW0|A0A286ZQW0_PIG Glutamyl-prolyl-tRNA synthetase OS=Sus scrofa OX=9823 GN=EPRS PE=1 SV=1	0	4	1	6	6	6	170.7
103_NPP	A0A286ZQW0	Glutamyl-prolyl-tRNA synthetase OS=Sus scrofa OX=9823 GN=EPRS PE=1 SV=1	>tr|A0A286ZQW0|A0A286ZQW0_PIG Glutamyl-prolyl-tRNA synthetase OS=Sus scrofa OX=9823 GN=EPRS PE=1 SV=1	0	25	1	31	31	35	170.7
104_NPCC-0D	A0A286ZQW0	Glutamyl-prolyl-tRNA synthetase OS=Sus scrofa OX=9823 GN=EPRS PE=1 SV=1	>tr|A0A286ZQW0|A0A286ZQW0_PIG Glutamyl-prolyl-tRNA synthetase OS=Sus scrofa OX=9823 GN=EPRS PE=1 SV=1	0	18	1	24	24	27	170.7
104_NPCC-3D	A0A286ZQW0	Glutamyl-prolyl-tRNA synthetase OS=Sus scrofa OX=9823 GN=EPRS PE=1 SV=1	>tr|A0A286ZQW0|A0A286ZQW0_PIG Glutamyl-prolyl-tRNA synthetase OS=Sus scrofa OX=9823 GN=EPRS PE=1 SV=1	0	7	1	8	8	8	170.7
103_NPCC-3D	A0A286ZQW3	SWI/SNF related, matrix associated, actin dependent regulator of chromatin subfamily c member 2 OS=Sus scrofa OX=9823 GN=SMARCC2 PE=1 SV=1	>tr|A0A286ZQW3|A0A286ZQW3_PIG SWI/SNF related, matrix associated, actin dependent regulator of chromatin subfamily c member 2 OS=Sus scrofa OX=9823 GN=SMARCC2 PE=1 SV=1	0	2	1	2	2	2	133.6
103_NPP	A0A286ZQW3	SWI/SNF related, matrix associated, actin dependent regulator of chromatin subfamily c member 2 OS=Sus scrofa OX=9823 GN=SMARCC2 PE=1 SV=1	>tr|A0A286ZQW3|A0A286ZQW3_PIG SWI/SNF related, matrix associated, actin dependent regulator of chromatin subfamily c member 2 OS=Sus scrofa OX=9823 GN=SMARCC2 PE=1 SV=1	0	3	1	3	3	3	133.6
103_NPCC-0D	A0A286ZQW5	Surfeit 4 OS=Sus scrofa OX=9823 GN=SURF4 PE=1 SV=1	>tr|A0A286ZQW5|A0A286ZQW5_PIG Surfeit 4 OS=Sus scrofa OX=9823 GN=SURF4 PE=1 SV=1	0	18	1	5	5	6	30.4
103_NPCC-3D	A0A286ZQW5	Surfeit 4 OS=Sus scrofa OX=9823 GN=SURF4 PE=1 SV=1	>tr|A0A286ZQW5|A0A286ZQW5_PIG Surfeit 4 OS=Sus scrofa OX=9823 GN=SURF4 PE=1 SV=1	0	12	1	3	3	3	30.4
103_NPP	A0A286ZQW5	Surfeit 4 OS=Sus scrofa OX=9823 GN=SURF4 PE=1 SV=1	>tr|A0A286ZQW5|A0A286ZQW5_PIG Surfeit 4 OS=Sus scrofa OX=9823 GN=SURF4 PE=1 SV=1	0	14	1	4	4	5	30.4
104_NPCC-0D	A0A286ZQW5	Surfeit 4 OS=Sus scrofa OX=9823 GN=SURF4 PE=1 SV=1	>tr|A0A286ZQW5|A0A286ZQW5_PIG Surfeit 4 OS=Sus scrofa OX=9823 GN=SURF4 PE=1 SV=1	0	15	1	4	4	4	30.4
104_NPCC-3D	A0A286ZQW5	Surfeit 4 OS=Sus scrofa OX=9823 GN=SURF4 PE=1 SV=1	>tr|A0A286ZQW5|A0A286ZQW5_PIG Surfeit 4 OS=Sus scrofa OX=9823 GN=SURF4 PE=1 SV=1	0	12	1	3	3	4	30.4
103_NPCC-0D	A0A286ZQY6	Isocitrate dehydrogenase [NAD] subunit, mitochondrial OS=Sus scrofa OX=9823 GN=IDH3A PE=1 SV=1	>tr|A0A286ZQY6|A0A286ZQY6_PIG Isocitrate dehydrogenase [NAD] subunit, mitochondrial OS=Sus scrofa OX=9823 GN=IDH3A PE=1 SV=1	0	10	1	3	3	3	39.6
103_NPCC-3D	A0A286ZQY6	Isocitrate dehydrogenase [NAD] subunit, mitochondrial OS=Sus scrofa OX=9823 GN=IDH3A PE=1 SV=1	>tr|A0A286ZQY6|A0A286ZQY6_PIG Isocitrate dehydrogenase [NAD] subunit, mitochondrial OS=Sus scrofa OX=9823 GN=IDH3A PE=1 SV=1	0	16	1	5	5	6	39.6
103_NPP	A0A286ZQY6	Isocitrate dehydrogenase [NAD] subunit, mitochondrial OS=Sus scrofa OX=9823 GN=IDH3A PE=1 SV=1	>tr|A0A286ZQY6|A0A286ZQY6_PIG Isocitrate dehydrogenase [NAD] subunit, mitochondrial OS=Sus scrofa OX=9823 GN=IDH3A PE=1 SV=1	0	13	1	5	5	5	39.6
104_NPCC-0D	A0A286ZQY6	Isocitrate dehydrogenase [NAD] subunit, mitochondrial OS=Sus scrofa OX=9823 GN=IDH3A PE=1 SV=1	>tr|A0A286ZQY6|A0A286ZQY6_PIG Isocitrate dehydrogenase [NAD] subunit, mitochondrial OS=Sus scrofa OX=9823 GN=IDH3A PE=1 SV=1	0	11	1	3	3	3	39.6
104_NPCC-3D	A0A286ZQY6	Isocitrate dehydrogenase [NAD] subunit, mitochondrial OS=Sus scrofa OX=9823 GN=IDH3A PE=1 SV=1	>tr|A0A286ZQY6|A0A286ZQY6_PIG Isocitrate dehydrogenase [NAD] subunit, mitochondrial OS=Sus scrofa OX=9823 GN=IDH3A PE=1 SV=1	0	16	1	5	5	5	39.6
103_NPP	A0A286ZQY9	Ribulose-phosphate 3-epimerase OS=Sus scrofa OX=9823 GN=RPE PE=1 SV=1	>tr|A0A286ZQY9|A0A286ZQY9_PIG Ribulose-phosphate 3-epimerase OS=Sus scrofa OX=9823 GN=RPE PE=1 SV=1	0	7	1	2	2	2	25
103_NPCC-0D	A0A286ZR68	Uncharacterized protein OS=Sus scrofa OX=9823 GN=HSP90AB1 PE=1 SV=1	>tr|A0A286ZR68|A0A286ZR68_PIG Uncharacterized protein OS=Sus scrofa OX=9823 GN=HSP90AB1 PE=1 SV=1	0	23	1	15	7	28	83.9
103_NPCC-3D	A0A286ZR68	Uncharacterized protein OS=Sus scrofa OX=9823 GN=HSP90AB1 PE=1 SV=1	>tr|A0A286ZR68|A0A286ZR68_PIG Uncharacterized protein OS=Sus scrofa OX=9823 GN=HSP90AB1 PE=1 SV=1	0	23	1	16	9	26	83.9
103_NPP	A0A286ZR68	Uncharacterized protein OS=Sus scrofa OX=9823 GN=HSP90AB1 PE=1 SV=1	>tr|A0A286ZR68|A0A286ZR68_PIG Uncharacterized protein OS=Sus scrofa OX=9823 GN=HSP90AB1 PE=1 SV=1	0	37	1	27	11	53	83.9
104_NPCC-0D	A0A286ZR68	Uncharacterized protein OS=Sus scrofa OX=9823 GN=HSP90AB1 PE=1 SV=1	>tr|A0A286ZR68|A0A286ZR68_PIG Uncharacterized protein OS=Sus scrofa OX=9823 GN=HSP90AB1 PE=1 SV=1	0	33	1	21	11	39	83.9
104_NPCC-3D	A0A286ZR68	Uncharacterized protein OS=Sus scrofa OX=9823 GN=HSP90AB1 PE=1 SV=1	>tr|A0A286ZR68|A0A286ZR68_PIG Uncharacterized protein OS=Sus scrofa OX=9823 GN=HSP90AB1 PE=1 SV=1	0	34	1	21	12	36	83.9
103_NPCC-0D	A0A286ZRJ3	Electron transfer flavoprotein subunit alpha OS=Sus scrofa OX=9823 GN=ETFA PE=1 SV=1	>tr|A0A286ZRJ3|A0A286ZRJ3_PIG Electron transfer flavoprotein subunit alpha OS=Sus scrofa OX=9823 GN=ETFA PE=1 SV=1	0	10	1	3	3	3	36.4
103_NPCC-3D	A0A286ZRJ3	Electron transfer flavoprotein subunit alpha OS=Sus scrofa OX=9823 GN=ETFA PE=1 SV=1	>tr|A0A286ZRJ3|A0A286ZRJ3_PIG Electron transfer flavoprotein subunit alpha OS=Sus scrofa OX=9823 GN=ETFA PE=1 SV=1	0	19	1	5	5	5	36.4
103_NPP	A0A286ZRJ3	Electron transfer flavoprotein subunit alpha OS=Sus scrofa OX=9823 GN=ETFA PE=1 SV=1	>tr|A0A286ZRJ3|A0A286ZRJ3_PIG Electron transfer flavoprotein subunit alpha OS=Sus scrofa OX=9823 GN=ETFA PE=1 SV=1	0	28	1	7	7	9	36.4
104_NPCC-0D	A0A286ZRJ3	Electron transfer flavoprotein subunit alpha OS=Sus scrofa OX=9823 GN=ETFA PE=1 SV=1	>tr|A0A286ZRJ3|A0A286ZRJ3_PIG Electron transfer flavoprotein subunit alpha OS=Sus scrofa OX=9823 GN=ETFA PE=1 SV=1	0	25	1	7	7	7	36.4
104_NPCC-3D	A0A286ZRJ3	Electron transfer flavoprotein subunit alpha OS=Sus scrofa OX=9823 GN=ETFA PE=1 SV=1	>tr|A0A286ZRJ3|A0A286ZRJ3_PIG Electron transfer flavoprotein subunit alpha OS=Sus scrofa OX=9823 GN=ETFA PE=1 SV=1	0	11	1	3	3	3	36.4
103_NPCC-0D	A0A286ZRK0	Uncharacterized protein OS=Sus scrofa OX=9823 GN=LOC100622780 PE=1 SV=1	>tr|A0A286ZRK0|A0A286ZRK0_PIG Uncharacterized protein OS=Sus scrofa OX=9823 GN=LOC100622780 PE=1 SV=1	0	7	1	2	2	2	50.5
103_NPCC-3D	A0A286ZRK0	Uncharacterized protein OS=Sus scrofa OX=9823 GN=LOC100622780 PE=1 SV=1	>tr|A0A286ZRK0|A0A286ZRK0_PIG Uncharacterized protein OS=Sus scrofa OX=9823 GN=LOC100622780 PE=1 SV=1	0	6	1	3	3	3	50.5
103_NPP	A0A286ZRK0	Uncharacterized protein OS=Sus scrofa OX=9823 GN=LOC100622780 PE=1 SV=1	>tr|A0A286ZRK0|A0A286ZRK0_PIG Uncharacterized protein OS=Sus scrofa OX=9823 GN=LOC100622780 PE=1 SV=1	0	15	1	5	5	6	50.5
104_NPCC-0D	A0A286ZRK0	Uncharacterized protein OS=Sus scrofa OX=9823 GN=LOC100622780 PE=1 SV=1	>tr|A0A286ZRK0|A0A286ZRK0_PIG Uncharacterized protein OS=Sus scrofa OX=9823 GN=LOC100622780 PE=1 SV=1	0	8	1	4	4	4	50.5
104_NPCC-0D	A0A286ZRL1	ATP-dependent Clp protease proteolytic subunit OS=Sus scrofa OX=9823 GN=CLPP PE=1 SV=1	>tr|A0A286ZRL1|A0A286ZRL1_PIG ATP-dependent Clp protease proteolytic subunit OS=Sus scrofa OX=9823 GN=CLPP PE=1 SV=1	0	10	1	2	2	2	29.8
103_NPCC-0D	A0A286ZRL3	Uncharacterized protein OS=Sus scrofa OX=9823 GN=NBEAL1 PE=1 SV=1	>tr|A0A286ZRL3|A0A286ZRL3_PIG Uncharacterized protein OS=Sus scrofa OX=9823 GN=NBEAL1 PE=1 SV=1	0	1	1	2	2	2	356.3
103_NPCC-3D	A0A286ZRL3	Uncharacterized protein OS=Sus scrofa OX=9823 GN=NBEAL1 PE=1 SV=1	>tr|A0A286ZRL3|A0A286ZRL3_PIG Uncharacterized protein OS=Sus scrofa OX=9823 GN=NBEAL1 PE=1 SV=1	0	1	1	2	2	2	356.3
103_NPP	A0A286ZRL3	Uncharacterized protein OS=Sus scrofa OX=9823 GN=NBEAL1 PE=1 SV=1	>tr|A0A286ZRL3|A0A286ZRL3_PIG Uncharacterized protein OS=Sus scrofa OX=9823 GN=NBEAL1 PE=1 SV=1	0	2	1	7	7	7	356.3
103_NPCC-0D	A0A286ZRU9	Uncharacterized protein OS=Sus scrofa OX=9823 GN=SERPINH1 PE=1 SV=1	>tr|A0A286ZRU9|A0A286ZRU9_PIG Uncharacterized protein OS=Sus scrofa OX=9823 GN=SERPINH1 PE=1 SV=1	0	8	1	2	2	2	46.5
103_NPCC-3D	A0A286ZRU9	Uncharacterized protein OS=Sus scrofa OX=9823 GN=SERPINH1 PE=1 SV=1	>tr|A0A286ZRU9|A0A286ZRU9_PIG Uncharacterized protein OS=Sus scrofa OX=9823 GN=SERPINH1 PE=1 SV=1	0	20	1	7	7	8	46.5
103_NPP	A0A286ZRU9	Uncharacterized protein OS=Sus scrofa OX=9823 GN=SERPINH1 PE=1 SV=1	>tr|A0A286ZRU9|A0A286ZRU9_PIG Uncharacterized protein OS=Sus scrofa OX=9823 GN=SERPINH1 PE=1 SV=1	0	27	1	10	10	16	46.5
104_NPCC-0D	A0A286ZRU9	Uncharacterized protein OS=Sus scrofa OX=9823 GN=SERPINH1 PE=1 SV=1	>tr|A0A286ZRU9|A0A286ZRU9_PIG Uncharacterized protein OS=Sus scrofa OX=9823 GN=SERPINH1 PE=1 SV=1	0	15	1	4	4	5	46.5
104_NPCC-3D	A0A286ZRU9	Uncharacterized protein OS=Sus scrofa OX=9823 GN=SERPINH1 PE=1 SV=1	>tr|A0A286ZRU9|A0A286ZRU9_PIG Uncharacterized protein OS=Sus scrofa OX=9823 GN=SERPINH1 PE=1 SV=1	0	12	1	4	4	5	46.5
103_NPCC-0D	A0A286ZRV2	Triosephosphate isomerase OS=Sus scrofa OX=9823 GN=TPI1 PE=1 SV=1	>tr|A0A286ZRV2|A0A286ZRV2_PIG Triosephosphate isomerase OS=Sus scrofa OX=9823 GN=TPI1 PE=1 SV=1	0	35	1	8	8	13	34.3
103_NPCC-3D	A0A286ZRV2	Triosephosphate isomerase OS=Sus scrofa OX=9823 GN=TPI1 PE=1 SV=1	>tr|A0A286ZRV2|A0A286ZRV2_PIG Triosephosphate isomerase OS=Sus scrofa OX=9823 GN=TPI1 PE=1 SV=1	0	39	1	8	8	13	34.3
103_NPP	A0A286ZRV2	Triosephosphate isomerase OS=Sus scrofa OX=9823 GN=TPI1 PE=1 SV=1	>tr|A0A286ZRV2|A0A286ZRV2_PIG Triosephosphate isomerase OS=Sus scrofa OX=9823 GN=TPI1 PE=1 SV=1	0	54	1	13	2	21	34.3
104_NPCC-0D	A0A286ZRV2	Triosephosphate isomerase OS=Sus scrofa OX=9823 GN=TPI1 PE=1 SV=1	>tr|A0A286ZRV2|A0A286ZRV2_PIG Triosephosphate isomerase OS=Sus scrofa OX=9823 GN=TPI1 PE=1 SV=1	0	34	1	8	8	11	34.3
104_NPCC-3D	A0A286ZRV2	Triosephosphate isomerase OS=Sus scrofa OX=9823 GN=TPI1 PE=1 SV=1	>tr|A0A286ZRV2|A0A286ZRV2_PIG Triosephosphate isomerase OS=Sus scrofa OX=9823 GN=TPI1 PE=1 SV=1	0	41	1	9	9	13	34.3
103_NPCC-0D	A0A286ZRX4	Uncharacterized protein OS=Sus scrofa OX=9823 GN=MACROD1 PE=1 SV=1	>tr|A0A286ZRX4|A0A286ZRX4_PIG Uncharacterized protein OS=Sus scrofa OX=9823 GN=MACROD1 PE=1 SV=1	0	7	1	2	2	3	36.2
103_NPP	A0A286ZRX4	Uncharacterized protein OS=Sus scrofa OX=9823 GN=MACROD1 PE=1 SV=1	>tr|A0A286ZRX4|A0A286ZRX4_PIG Uncharacterized protein OS=Sus scrofa OX=9823 GN=MACROD1 PE=1 SV=1	0	21	1	4	4	5	36.2
104_NPCC-0D	A0A286ZRX4	Uncharacterized protein OS=Sus scrofa OX=9823 GN=MACROD1 PE=1 SV=1	>tr|A0A286ZRX4|A0A286ZRX4_PIG Uncharacterized protein OS=Sus scrofa OX=9823 GN=MACROD1 PE=1 SV=1	0	17	1	4	4	6	36.2
103_NPP	A0A286ZS69	Proteasome subunit beta OS=Sus scrofa OX=9823 GN=PSMB2 PE=1 SV=1	>tr|A0A286ZS69|A0A286ZS69_PIG Proteasome subunit beta OS=Sus scrofa OX=9823 GN=PSMB2 PE=1 SV=1	0	14	1	3	3	3	22.8
104_NPCC-0D	A0A286ZS69	Proteasome subunit beta OS=Sus scrofa OX=9823 GN=PSMB2 PE=1 SV=1	>tr|A0A286ZS69|A0A286ZS69_PIG Proteasome subunit beta OS=Sus scrofa OX=9823 GN=PSMB2 PE=1 SV=1	0	10	1	2	2	2	22.8
103_NPP	A0A286ZS77	Uncharacterized protein OS=Sus scrofa OX=9823 GN=BSG PE=1 SV=1	>tr|A0A286ZS77|A0A286ZS77_PIG Uncharacterized protein OS=Sus scrofa OX=9823 GN=BSG PE=1 SV=1	0	7	1	2	2	2	29.9
104_NPCC-0D	A0A286ZS77	Uncharacterized protein OS=Sus scrofa OX=9823 GN=BSG PE=1 SV=1	>tr|A0A286ZS77|A0A286ZS77_PIG Uncharacterized protein OS=Sus scrofa OX=9823 GN=BSG PE=1 SV=1	0	11	1	3	3	3	29.9
103_NPP	A0A286ZSB7	PDS5 cohesin associated factor B OS=Sus scrofa OX=9823 GN=PDS5B PE=1 SV=1	>tr|A0A286ZSB7|A0A286ZSB7_PIG PDS5 cohesin associated factor B OS=Sus scrofa OX=9823 GN=PDS5B PE=1 SV=1	0	2	1	3	3	3	164.4
104_NPCC-0D	A0A286ZSD6	Glycerol-3-phosphate dehydrogenase OS=Sus scrofa OX=9823 GN=GPD2 PE=1 SV=1	>tr|A0A286ZSD6|A0A286ZSD6_PIG Glycerol-3-phosphate dehydrogenase OS=Sus scrofa OX=9823 GN=GPD2 PE=1 SV=1	0	2	1	2	2	2	81.1
103_NPCC-3D	A0A286ZSD7	Stomatin like 2 OS=Sus scrofa OX=9823 GN=STOML2 PE=1 SV=1	>tr|A0A286ZSD7|A0A286ZSD7_PIG Stomatin like 2 OS=Sus scrofa OX=9823 GN=STOML2 PE=1 SV=1	0	6	1	2	2	2	38.6
103_NPCC-0D	A0A286ZSH3	Heme-binding protein 1 OS=Sus scrofa OX=9823 GN=HEBP1 PE=4 SV=1	>tr|A0A286ZSH3|A0A286ZSH3_PIG Heme-binding protein 1 OS=Sus scrofa OX=9823 GN=HEBP1 PE=4 SV=1	0	11	1	2	2	2	23.6
103_NPP	A0A286ZSH3	Heme-binding protein 1 OS=Sus scrofa OX=9823 GN=HEBP1 PE=4 SV=1	>tr|A0A286ZSH3|A0A286ZSH3_PIG Heme-binding protein 1 OS=Sus scrofa OX=9823 GN=HEBP1 PE=4 SV=1	0	9	1	2	2	2	23.6
103_NPCC-3D	A0A286ZSM8	Phosphoinositide-3-kinase adaptor protein 1 OS=Sus scrofa OX=9823 GN=PIK3AP1 PE=4 SV=1	>tr|A0A286ZSM8|A0A286ZSM8_PIG Phosphoinositide-3-kinase adaptor protein 1 OS=Sus scrofa OX=9823 GN=PIK3AP1 PE=4 SV=1	0	3	1	2	2	2	100.7
104_NPCC-0D	A0A286ZT34	Basic leucine zipper and W2 domains 2 OS=Sus scrofa OX=9823 GN=BZW2 PE=1 SV=1	>tr|A0A286ZT34|A0A286ZT34_PIG Basic leucine zipper and W2 domains 2 OS=Sus scrofa OX=9823 GN=BZW2 PE=1 SV=1	0	4	1	2	2	2	56.2
103_NPCC-0D	A0A286ZT52	Proteasome 26S subunit, ATPase 3 OS=Sus scrofa OX=9823 GN=PSMC3 PE=1 SV=1	>tr|A0A286ZT52|A0A286ZT52_PIG Proteasome 26S subunit, ATPase 3 OS=Sus scrofa OX=9823 GN=PSMC3 PE=1 SV=1	0	12	1	4	4	4	54.8
103_NPCC-3D	A0A286ZT52	Proteasome 26S subunit, ATPase 3 OS=Sus scrofa OX=9823 GN=PSMC3 PE=1 SV=1	>tr|A0A286ZT52|A0A286ZT52_PIG Proteasome 26S subunit, ATPase 3 OS=Sus scrofa OX=9823 GN=PSMC3 PE=1 SV=1	0	7	1	3	3	3	54.8
103_NPP	A0A286ZT52	Proteasome 26S subunit, ATPase 3 OS=Sus scrofa OX=9823 GN=PSMC3 PE=1 SV=1	>tr|A0A286ZT52|A0A286ZT52_PIG Proteasome 26S subunit, ATPase 3 OS=Sus scrofa OX=9823 GN=PSMC3 PE=1 SV=1	0	10	1	4	4	4	54.8
104_NPCC-0D	A0A286ZT52	Proteasome 26S subunit, ATPase 3 OS=Sus scrofa OX=9823 GN=PSMC3 PE=1 SV=1	>tr|A0A286ZT52|A0A286ZT52_PIG Proteasome 26S subunit, ATPase 3 OS=Sus scrofa OX=9823 GN=PSMC3 PE=1 SV=1	0	10	1	4	4	4	54.8
104_NPCC-3D	A0A286ZT52	Proteasome 26S subunit, ATPase 3 OS=Sus scrofa OX=9823 GN=PSMC3 PE=1 SV=1	>tr|A0A286ZT52|A0A286ZT52_PIG Proteasome 26S subunit, ATPase 3 OS=Sus scrofa OX=9823 GN=PSMC3 PE=1 SV=1	0	5	1	2	2	2	54.8
103_NPCC-0D	A0A286ZT56	Pre-mRNA processing factor 6 OS=Sus scrofa OX=9823 GN=PRPF6 PE=1 SV=1	>tr|A0A286ZT56|A0A286ZT56_PIG Pre-mRNA processing factor 6 OS=Sus scrofa OX=9823 GN=PRPF6 PE=1 SV=1	0	2	1	2	2	2	120.2
103_NPP	A0A286ZT56	Pre-mRNA processing factor 6 OS=Sus scrofa OX=9823 GN=PRPF6 PE=1 SV=1	>tr|A0A286ZT56|A0A286ZT56_PIG Pre-mRNA processing factor 6 OS=Sus scrofa OX=9823 GN=PRPF6 PE=1 SV=1	0.001	2	1	2	2	2	120.2
104_NPCC-3D	A0A286ZT56	Pre-mRNA processing factor 6 OS=Sus scrofa OX=9823 GN=PRPF6 PE=1 SV=1	>tr|A0A286ZT56|A0A286ZT56_PIG Pre-mRNA processing factor 6 OS=Sus scrofa OX=9823 GN=PRPF6 PE=1 SV=1	0	2	1	2	2	2	120.2
103_NPCC-0D	A0A286ZTA4	Fructose-bisphosphate aldolase OS=Sus scrofa OX=9823 GN=ALDOB PE=1 SV=1	>tr|A0A286ZTA4|A0A286ZTA4_PIG Fructose-bisphosphate aldolase OS=Sus scrofa OX=9823 GN=ALDOB PE=1 SV=1	0	23	1	9	8	10	39.7
103_NPCC-3D	A0A286ZTA4	Fructose-bisphosphate aldolase OS=Sus scrofa OX=9823 GN=ALDOB PE=1 SV=1	>tr|A0A286ZTA4|A0A286ZTA4_PIG Fructose-bisphosphate aldolase OS=Sus scrofa OX=9823 GN=ALDOB PE=1 SV=1	0	8	1	3	2	4	39.7
103_NPP	A0A286ZTA4	Fructose-bisphosphate aldolase OS=Sus scrofa OX=9823 GN=ALDOB PE=1 SV=1	>tr|A0A286ZTA4|A0A286ZTA4_PIG Fructose-bisphosphate aldolase OS=Sus scrofa OX=9823 GN=ALDOB PE=1 SV=1	0	34	1	12	11	16	39.7
104_NPCC-0D	A0A286ZTA4	Fructose-bisphosphate aldolase OS=Sus scrofa OX=9823 GN=ALDOB PE=1 SV=1	>tr|A0A286ZTA4|A0A286ZTA4_PIG Fructose-bisphosphate aldolase OS=Sus scrofa OX=9823 GN=ALDOB PE=1 SV=1	0	37	1	11	10	14	39.7
104_NPCC-3D	A0A286ZTA4	Fructose-bisphosphate aldolase OS=Sus scrofa OX=9823 GN=ALDOB PE=1 SV=1	>tr|A0A286ZTA4|A0A286ZTA4_PIG Fructose-bisphosphate aldolase OS=Sus scrofa OX=9823 GN=ALDOB PE=1 SV=1	0	14	1	5	4	6	39.7
103_NPCC-0D	A0A286ZTB0	Selenium binding protein 1 OS=Sus scrofa OX=9823 GN=SELENBP1 PE=1 SV=1	>tr|A0A286ZTB0|A0A286ZTB0_PIG Selenium binding protein 1 OS=Sus scrofa OX=9823 GN=SELENBP1 PE=1 SV=1	0	25	1	9	9	14	56.1
103_NPCC-3D	A0A286ZTB0	Selenium binding protein 1 OS=Sus scrofa OX=9823 GN=SELENBP1 PE=1 SV=1	>tr|A0A286ZTB0|A0A286ZTB0_PIG Selenium binding protein 1 OS=Sus scrofa OX=9823 GN=SELENBP1 PE=1 SV=1	0	13	1	5	5	6	56.1
103_NPP	A0A286ZTB0	Selenium binding protein 1 OS=Sus scrofa OX=9823 GN=SELENBP1 PE=1 SV=1	>tr|A0A286ZTB0|A0A286ZTB0_PIG Selenium binding protein 1 OS=Sus scrofa OX=9823 GN=SELENBP1 PE=1 SV=1	0	46	1	16	16	29	56.1
104_NPCC-0D	A0A286ZTB0	Selenium binding protein 1 OS=Sus scrofa OX=9823 GN=SELENBP1 PE=1 SV=1	>tr|A0A286ZTB0|A0A286ZTB0_PIG Selenium binding protein 1 OS=Sus scrofa OX=9823 GN=SELENBP1 PE=1 SV=1	0	37	1	15	15	25	56.1
104_NPCC-3D	A0A286ZTB0	Selenium binding protein 1 OS=Sus scrofa OX=9823 GN=SELENBP1 PE=1 SV=1	>tr|A0A286ZTB0|A0A286ZTB0_PIG Selenium binding protein 1 OS=Sus scrofa OX=9823 GN=SELENBP1 PE=1 SV=1	0	17	1	6	6	7	56.1
103_NPCC-0D	A0A286ZTB9	Synoviolin 1 OS=Sus scrofa OX=9823 GN=SYVN1 PE=4 SV=1	>tr|A0A286ZTB9|A0A286ZTB9_PIG Synoviolin 1 OS=Sus scrofa OX=9823 GN=SYVN1 PE=4 SV=1	0	3	1	2	2	2	67.6
103_NPP	A0A286ZTB9	Synoviolin 1 OS=Sus scrofa OX=9823 GN=SYVN1 PE=4 SV=1	>tr|A0A286ZTB9|A0A286ZTB9_PIG Synoviolin 1 OS=Sus scrofa OX=9823 GN=SYVN1 PE=4 SV=1	0	6	1	4	4	4	67.6
104_NPCC-0D	A0A286ZTB9	Synoviolin 1 OS=Sus scrofa OX=9823 GN=SYVN1 PE=4 SV=1	>tr|A0A286ZTB9|A0A286ZTB9_PIG Synoviolin 1 OS=Sus scrofa OX=9823 GN=SYVN1 PE=4 SV=1	0	3	1	2	2	2	67.6
103_NPCC-3D	A0A286ZTC7	Anion exchange protein OS=Sus scrofa OX=9823 GN=SLC4A4 PE=3 SV=1	>tr|A0A286ZTC7|A0A286ZTC7_PIG Anion exchange protein OS=Sus scrofa OX=9823 GN=SLC4A4 PE=3 SV=1	0	5	1	3	3	4	133
103_NPP	A0A286ZTC7	Anion exchange protein OS=Sus scrofa OX=9823 GN=SLC4A4 PE=3 SV=1	>tr|A0A286ZTC7|A0A286ZTC7_PIG Anion exchange protein OS=Sus scrofa OX=9823 GN=SLC4A4 PE=3 SV=1	0	3	1	2	2	2	133
104_NPCC-0D	A0A286ZTC7	Anion exchange protein OS=Sus scrofa OX=9823 GN=SLC4A4 PE=3 SV=1	>tr|A0A286ZTC7|A0A286ZTC7_PIG Anion exchange protein OS=Sus scrofa OX=9823 GN=SLC4A4 PE=3 SV=1	0	2	1	2	2	2	133
104_NPCC-3D	A0A286ZTC7	Anion exchange protein OS=Sus scrofa OX=9823 GN=SLC4A4 PE=3 SV=1	>tr|A0A286ZTC7|A0A286ZTC7_PIG Anion exchange protein OS=Sus scrofa OX=9823 GN=SLC4A4 PE=3 SV=1	0	5	1	3	3	4	133
103_NPP	A0A286ZTC9	Uncharacterized protein OS=Sus scrofa OX=9823 PE=4 SV=1	>tr|A0A286ZTC9|A0A286ZTC9_PIG Uncharacterized protein OS=Sus scrofa OX=9823 PE=4 SV=1	0	31	1	15	15	26	77.5
103_NPCC-3D	A0A286ZTD8	CRK proto-oncogene, adaptor protein OS=Sus scrofa OX=9823 GN=CRK PE=1 SV=1	>tr|A0A286ZTD8|A0A286ZTD8_PIG CRK proto-oncogene, adaptor protein OS=Sus scrofa OX=9823 GN=CRK PE=1 SV=1	0	9	1	2	2	2	33.8
103_NPP	A0A286ZTD8	CRK proto-oncogene, adaptor protein OS=Sus scrofa OX=9823 GN=CRK PE=1 SV=1	>tr|A0A286ZTD8|A0A286ZTD8_PIG CRK proto-oncogene, adaptor protein OS=Sus scrofa OX=9823 GN=CRK PE=1 SV=1	0	11	1	3	3	3	33.8
103_NPCC-0D	A0A286ZTN4	Nipsnap homolog 2 OS=Sus scrofa OX=9823 GN=NIPSNAP2 PE=1 SV=1	>tr|A0A286ZTN4|A0A286ZTN4_PIG Nipsnap homolog 2 OS=Sus scrofa OX=9823 GN=NIPSNAP2 PE=1 SV=1	0	6	1	2	2	2	37.3
103_NPP	A0A286ZTN4	Nipsnap homolog 2 OS=Sus scrofa OX=9823 GN=NIPSNAP2 PE=1 SV=1	>tr|A0A286ZTN4|A0A286ZTN4_PIG Nipsnap homolog 2 OS=Sus scrofa OX=9823 GN=NIPSNAP2 PE=1 SV=1	0	8	1	3	3	4	37.3
104_NPCC-0D	A0A286ZTN4	Nipsnap homolog 2 OS=Sus scrofa OX=9823 GN=NIPSNAP2 PE=1 SV=1	>tr|A0A286ZTN4|A0A286ZTN4_PIG Nipsnap homolog 2 OS=Sus scrofa OX=9823 GN=NIPSNAP2 PE=1 SV=1	0	9	1	3	3	3	37.3
104_NPCC-3D	A0A286ZTN4	Nipsnap homolog 2 OS=Sus scrofa OX=9823 GN=NIPSNAP2 PE=1 SV=1	>tr|A0A286ZTN4|A0A286ZTN4_PIG Nipsnap homolog 2 OS=Sus scrofa OX=9823 GN=NIPSNAP2 PE=1 SV=1	0	5	1	2	2	2	37.3
103_NPCC-0D	A0A286ZTN5	G3BP stress granule assembly factor 1 OS=Sus scrofa OX=9823 GN=G3BP1 PE=1 SV=1	>tr|A0A286ZTN5|A0A286ZTN5_PIG G3BP stress granule assembly factor 1 OS=Sus scrofa OX=9823 GN=G3BP1 PE=1 SV=1	0	5	1	2	2	2	52
103_NPCC-3D	A0A286ZTN5	G3BP stress granule assembly factor 1 OS=Sus scrofa OX=9823 GN=G3BP1 PE=1 SV=1	>tr|A0A286ZTN5|A0A286ZTN5_PIG G3BP stress granule assembly factor 1 OS=Sus scrofa OX=9823 GN=G3BP1 PE=1 SV=1	0	5	1	2	2	2	52
103_NPP	A0A286ZTN5	G3BP stress granule assembly factor 1 OS=Sus scrofa OX=9823 GN=G3BP1 PE=1 SV=1	>tr|A0A286ZTN5|A0A286ZTN5_PIG G3BP stress granule assembly factor 1 OS=Sus scrofa OX=9823 GN=G3BP1 PE=1 SV=1	0	12	1	4	4	5	52
104_NPCC-0D	A0A286ZTN5	G3BP stress granule assembly factor 1 OS=Sus scrofa OX=9823 GN=G3BP1 PE=1 SV=1	>tr|A0A286ZTN5|A0A286ZTN5_PIG G3BP stress granule assembly factor 1 OS=Sus scrofa OX=9823 GN=G3BP1 PE=1 SV=1	0	9	1	3	3	3	52
103_NPP	A0A286ZU22	Adaptor related protein complex 2 subunit mu 1 OS=Sus scrofa OX=9823 GN=AP2M1 PE=1 SV=1	>tr|A0A286ZU22|A0A286ZU22_PIG Adaptor related protein complex 2 subunit mu 1 OS=Sus scrofa OX=9823 GN=AP2M1 PE=1 SV=1	0	7	1	3	3	3	49.6
103_NPP	A0A286ZU34	Terpene cyclase/mutase family member OS=Sus scrofa OX=9823 GN=LSS PE=1 SV=1	>tr|A0A286ZU34|A0A286ZU34_PIG Terpene cyclase/mutase family member OS=Sus scrofa OX=9823 GN=LSS PE=1 SV=1	0	4	1	2	2	2	85.4
104_NPCC-0D	A0A286ZU34	Terpene cyclase/mutase family member OS=Sus scrofa OX=9823 GN=LSS PE=1 SV=1	>tr|A0A286ZU34|A0A286ZU34_PIG Terpene cyclase/mutase family member OS=Sus scrofa OX=9823 GN=LSS PE=1 SV=1	0	3	1	2	2	2	85.4
104_NPCC-3D	A0A286ZU34	Terpene cyclase/mutase family member OS=Sus scrofa OX=9823 GN=LSS PE=1 SV=1	>tr|A0A286ZU34|A0A286ZU34_PIG Terpene cyclase/mutase family member OS=Sus scrofa OX=9823 GN=LSS PE=1 SV=1	0	4	1	2	2	2	85.4
103_NPP	A0A286ZU54	Metadherin OS=Sus scrofa OX=9823 GN=MTDH PE=1 SV=1	>tr|A0A286ZU54|A0A286ZU54_PIG Metadherin OS=Sus scrofa OX=9823 GN=MTDH PE=1 SV=1	0	3	1	2	2	2	67
103_NPCC-3D	A0A286ZU97	Uncharacterized protein OS=Sus scrofa OX=9823 GN=MTCH2 PE=1 SV=1	>tr|A0A286ZU97|A0A286ZU97_PIG Uncharacterized protein OS=Sus scrofa OX=9823 GN=MTCH2 PE=1 SV=1	0	10	1	2	2	2	33.4
103_NPP	A0A286ZU97	Uncharacterized protein OS=Sus scrofa OX=9823 GN=MTCH2 PE=1 SV=1	>tr|A0A286ZU97|A0A286ZU97_PIG Uncharacterized protein OS=Sus scrofa OX=9823 GN=MTCH2 PE=1 SV=1	0	6	1	2	2	2	33.4
104_NPCC-0D	A0A286ZU97	Uncharacterized protein OS=Sus scrofa OX=9823 GN=MTCH2 PE=1 SV=1	>tr|A0A286ZU97|A0A286ZU97_PIG Uncharacterized protein OS=Sus scrofa OX=9823 GN=MTCH2 PE=1 SV=1	0	13	1	3	3	3	33.4
104_NPCC-3D	A0A286ZU97	Uncharacterized protein OS=Sus scrofa OX=9823 GN=MTCH2 PE=1 SV=1	>tr|A0A286ZU97|A0A286ZU97_PIG Uncharacterized protein OS=Sus scrofa OX=9823 GN=MTCH2 PE=1 SV=1	0	18	1	4	4	4	33.4
104_NPCC-0D	A0A286ZUK6	Tissue specific transplantation antigen P35B OS=Sus scrofa OX=9823 GN=TSTA3 PE=1 SV=1	>tr|A0A286ZUK6|A0A286ZUK6_PIG Tissue specific transplantation antigen P35B OS=Sus scrofa OX=9823 GN=TSTA3 PE=1 SV=1	0	11	1	3	3	4	42.7
103_NPCC-0D	A0A286ZUM8	Transitional endoplasmic reticulum ATPase OS=Sus scrofa OX=9823 GN=VCP PE=1 SV=1	>tr|A0A286ZUM8|A0A286ZUM8_PIG Transitional endoplasmic reticulum ATPase OS=Sus scrofa OX=9823 GN=VCP PE=1 SV=1	0	31	1	27	27	38	98.2
103_NPCC-3D	A0A286ZUM8	Transitional endoplasmic reticulum ATPase OS=Sus scrofa OX=9823 GN=VCP PE=1 SV=1	>tr|A0A286ZUM8|A0A286ZUM8_PIG Transitional endoplasmic reticulum ATPase OS=Sus scrofa OX=9823 GN=VCP PE=1 SV=1	0	26	1	19	19	26	98.2
103_NPP	A0A286ZUM8	Transitional endoplasmic reticulum ATPase OS=Sus scrofa OX=9823 GN=VCP PE=1 SV=1	>tr|A0A286ZUM8|A0A286ZUM8_PIG Transitional endoplasmic reticulum ATPase OS=Sus scrofa OX=9823 GN=VCP PE=1 SV=1	0	44	1	30	30	47	98.2
104_NPCC-0D	A0A286ZUM8	Transitional endoplasmic reticulum ATPase OS=Sus scrofa OX=9823 GN=VCP PE=1 SV=1	>tr|A0A286ZUM8|A0A286ZUM8_PIG Transitional endoplasmic reticulum ATPase OS=Sus scrofa OX=9823 GN=VCP PE=1 SV=1	0	36	1	28	28	40	98.2
104_NPCC-3D	A0A286ZUM8	Transitional endoplasmic reticulum ATPase OS=Sus scrofa OX=9823 GN=VCP PE=1 SV=1	>tr|A0A286ZUM8|A0A286ZUM8_PIG Transitional endoplasmic reticulum ATPase OS=Sus scrofa OX=9823 GN=VCP PE=1 SV=1	0	30	1	24	24	32	98.2
103_NPCC-0D	A0A286ZUS4	MICOS complex subunit OS=Sus scrofa OX=9823 GN=CHCHD3 PE=1 SV=1	>tr|A0A286ZUS4|A0A286ZUS4_PIG MICOS complex subunit OS=Sus scrofa OX=9823 GN=CHCHD3 PE=1 SV=1	0	10	1	3	3	3	27.7
103_NPCC-3D	A0A286ZUS4	MICOS complex subunit OS=Sus scrofa OX=9823 GN=CHCHD3 PE=1 SV=1	>tr|A0A286ZUS4|A0A286ZUS4_PIG MICOS complex subunit OS=Sus scrofa OX=9823 GN=CHCHD3 PE=1 SV=1	0	10	1	3	3	3	27.7
103_NPP	A0A286ZUS4	MICOS complex subunit OS=Sus scrofa OX=9823 GN=CHCHD3 PE=1 SV=1	>tr|A0A286ZUS4|A0A286ZUS4_PIG MICOS complex subunit OS=Sus scrofa OX=9823 GN=CHCHD3 PE=1 SV=1	0	10	1	3	3	3	27.7
104_NPCC-0D	A0A286ZUS4	MICOS complex subunit OS=Sus scrofa OX=9823 GN=CHCHD3 PE=1 SV=1	>tr|A0A286ZUS4|A0A286ZUS4_PIG MICOS complex subunit OS=Sus scrofa OX=9823 GN=CHCHD3 PE=1 SV=1	0	7	1	2	2	2	27.7
104_NPCC-3D	A0A286ZUS4	MICOS complex subunit OS=Sus scrofa OX=9823 GN=CHCHD3 PE=1 SV=1	>tr|A0A286ZUS4|A0A286ZUS4_PIG MICOS complex subunit OS=Sus scrofa OX=9823 GN=CHCHD3 PE=1 SV=1	0	7	1	2	2	2	27.7
103_NPP	A0A286ZUU8	Exportin 7 OS=Sus scrofa OX=9823 GN=XPO7 PE=1 SV=1	>tr|A0A286ZUU8|A0A286ZUU8_PIG Exportin 7 OS=Sus scrofa OX=9823 GN=XPO7 PE=1 SV=1	0	7	1	6	6	6	124.9
103_NPCC-3D	A0A286ZUW5	Prolyl 4-hydroxylase subunit alpha 1 OS=Sus scrofa OX=9823 GN=P4HA1 PE=1 SV=1	>tr|A0A286ZUW5|A0A286ZUW5_PIG Prolyl 4-hydroxylase subunit alpha 1 OS=Sus scrofa OX=9823 GN=P4HA1 PE=1 SV=1	0	4	1	2	2	2	60.8
104_NPCC-0D	A0A286ZV44	X-ray repair cross complementing 1 OS=Sus scrofa OX=9823 GN=XRCC1 PE=1 SV=1	>tr|A0A286ZV44|A0A286ZV44_PIG X-ray repair cross complementing 1 OS=Sus scrofa OX=9823 GN=XRCC1 PE=1 SV=1	0	3	1	2	2	2	66
103_NPCC-0D	A0A286ZV83	Protein transport protein sec16 OS=Sus scrofa OX=9823 GN=SEC16A PE=1 SV=1	>tr|A0A286ZV83|A0A286ZV83_PIG Protein transport protein sec16 OS=Sus scrofa OX=9823 GN=SEC16A PE=1 SV=1	0	1	1	2	2	2	245.2
103_NPP	A0A286ZV83	Protein transport protein sec16 OS=Sus scrofa OX=9823 GN=SEC16A PE=1 SV=1	>tr|A0A286ZV83|A0A286ZV83_PIG Protein transport protein sec16 OS=Sus scrofa OX=9823 GN=SEC16A PE=1 SV=1	0	3	1	6	6	6	245.2
103_NPCC-0D	A0A286ZV95	Transmembrane p24 trafficking protein 10 OS=Sus scrofa OX=9823 GN=TMED10 PE=1 SV=1	>tr|A0A286ZV95|A0A286ZV95_PIG Transmembrane p24 trafficking protein 10 OS=Sus scrofa OX=9823 GN=TMED10 PE=1 SV=1	0	33	1	6	6	6	24.9
103_NPCC-3D	A0A286ZV95	Transmembrane p24 trafficking protein 10 OS=Sus scrofa OX=9823 GN=TMED10 PE=1 SV=1	>tr|A0A286ZV95|A0A286ZV95_PIG Transmembrane p24 trafficking protein 10 OS=Sus scrofa OX=9823 GN=TMED10 PE=1 SV=1	0	17	1	4	4	5	24.9
103_NPP	A0A286ZV95	Transmembrane p24 trafficking protein 10 OS=Sus scrofa OX=9823 GN=TMED10 PE=1 SV=1	>tr|A0A286ZV95|A0A286ZV95_PIG Transmembrane p24 trafficking protein 10 OS=Sus scrofa OX=9823 GN=TMED10 PE=1 SV=1	0	38	1	8	8	13	24.9
104_NPCC-0D	A0A286ZV95	Transmembrane p24 trafficking protein 10 OS=Sus scrofa OX=9823 GN=TMED10 PE=1 SV=1	>tr|A0A286ZV95|A0A286ZV95_PIG Transmembrane p24 trafficking protein 10 OS=Sus scrofa OX=9823 GN=TMED10 PE=1 SV=1	0	39	1	7	7	9	24.9
104_NPCC-3D	A0A286ZV95	Transmembrane p24 trafficking protein 10 OS=Sus scrofa OX=9823 GN=TMED10 PE=1 SV=1	>tr|A0A286ZV95|A0A286ZV95_PIG Transmembrane p24 trafficking protein 10 OS=Sus scrofa OX=9823 GN=TMED10 PE=1 SV=1	0	21	1	5	5	6	24.9
103_NPCC-0D	A0A286ZVA8	Tripartite motif containing 28 OS=Sus scrofa OX=9823 GN=TRIM28 PE=4 SV=1	>tr|A0A286ZVA8|A0A286ZVA8_PIG Tripartite motif containing 28 OS=Sus scrofa OX=9823 GN=TRIM28 PE=4 SV=1	0	4	1	3	3	3	91.7
103_NPCC-3D	A0A286ZVA8	Tripartite motif containing 28 OS=Sus scrofa OX=9823 GN=TRIM28 PE=4 SV=1	>tr|A0A286ZVA8|A0A286ZVA8_PIG Tripartite motif containing 28 OS=Sus scrofa OX=9823 GN=TRIM28 PE=4 SV=1	0	6	1	5	5	5	91.7
103_NPP	A0A286ZVA8	Tripartite motif containing 28 OS=Sus scrofa OX=9823 GN=TRIM28 PE=4 SV=1	>tr|A0A286ZVA8|A0A286ZVA8_PIG Tripartite motif containing 28 OS=Sus scrofa OX=9823 GN=TRIM28 PE=4 SV=1	0	10	1	8	8	8	91.7
104_NPCC-0D	A0A286ZVA8	Tripartite motif containing 28 OS=Sus scrofa OX=9823 GN=TRIM28 PE=4 SV=1	>tr|A0A286ZVA8|A0A286ZVA8_PIG Tripartite motif containing 28 OS=Sus scrofa OX=9823 GN=TRIM28 PE=4 SV=1	0	11	1	9	9	9	91.7
104_NPCC-3D	A0A286ZVA8	Tripartite motif containing 28 OS=Sus scrofa OX=9823 GN=TRIM28 PE=4 SV=1	>tr|A0A286ZVA8|A0A286ZVA8_PIG Tripartite motif containing 28 OS=Sus scrofa OX=9823 GN=TRIM28 PE=4 SV=1	0	5	1	5	5	5	91.7
103_NPP	A0A286ZVG0	Saposin-B-Val OS=Sus scrofa OX=9823 GN=PSAP PE=1 SV=1	>tr|A0A286ZVG0|A0A286ZVG0_PIG Saposin-B-Val OS=Sus scrofa OX=9823 GN=PSAP PE=1 SV=1	0	7	1	4	3	6	58.3
104_NPCC-0D	A0A286ZVG0	Saposin-B-Val OS=Sus scrofa OX=9823 GN=PSAP PE=1 SV=1	>tr|A0A286ZVG0|A0A286ZVG0_PIG Saposin-B-Val OS=Sus scrofa OX=9823 GN=PSAP PE=1 SV=1	0	5	1	3	2	4	58.3
103_NPCC-0D	A0A286ZVJ4	Methionyl-tRNA synthetase OS=Sus scrofa OX=9823 GN=MARS PE=1 SV=1	>tr|A0A286ZVJ4|A0A286ZVJ4_PIG Methionyl-tRNA synthetase OS=Sus scrofa OX=9823 GN=MARS PE=1 SV=1	0	3	1	3	3	3	107.9
103_NPP	A0A286ZVJ4	Methionyl-tRNA synthetase OS=Sus scrofa OX=9823 GN=MARS PE=1 SV=1	>tr|A0A286ZVJ4|A0A286ZVJ4_PIG Methionyl-tRNA synthetase OS=Sus scrofa OX=9823 GN=MARS PE=1 SV=1	0	7	1	5	5	6	107.9
104_NPCC-0D	A0A286ZVJ4	Methionyl-tRNA synthetase OS=Sus scrofa OX=9823 GN=MARS PE=1 SV=1	>tr|A0A286ZVJ4|A0A286ZVJ4_PIG Methionyl-tRNA synthetase OS=Sus scrofa OX=9823 GN=MARS PE=1 SV=1	0	6	1	4	4	4	107.9
104_NPCC-3D	A0A286ZVJ4	Methionyl-tRNA synthetase OS=Sus scrofa OX=9823 GN=MARS PE=1 SV=1	>tr|A0A286ZVJ4|A0A286ZVJ4_PIG Methionyl-tRNA synthetase OS=Sus scrofa OX=9823 GN=MARS PE=1 SV=1	0	2	1	2	2	2	107.9
103_NPP	A0A286ZVJ9	Platelet activating factor acetylhydrolase 1b catalytic subunit 3 OS=Sus scrofa OX=9823 GN=PAFAH1B3 PE=1 SV=1	>tr|A0A286ZVJ9|A0A286ZVJ9_PIG Platelet activating factor acetylhydrolase 1b catalytic subunit 3 OS=Sus scrofa OX=9823 GN=PAFAH1B3 PE=1 SV=1	0	7	1	2	2	2	26
104_NPCC-0D	A0A286ZVJ9	Platelet activating factor acetylhydrolase 1b catalytic subunit 3 OS=Sus scrofa OX=9823 GN=PAFAH1B3 PE=1 SV=1	>tr|A0A286ZVJ9|A0A286ZVJ9_PIG Platelet activating factor acetylhydrolase 1b catalytic subunit 3 OS=Sus scrofa OX=9823 GN=PAFAH1B3 PE=1 SV=1	0	13	1	3	3	3	26
104_NPCC-3D	A0A286ZVJ9	Platelet activating factor acetylhydrolase 1b catalytic subunit 3 OS=Sus scrofa OX=9823 GN=PAFAH1B3 PE=1 SV=1	>tr|A0A286ZVJ9|A0A286ZVJ9_PIG Platelet activating factor acetylhydrolase 1b catalytic subunit 3 OS=Sus scrofa OX=9823 GN=PAFAH1B3 PE=1 SV=1	0	16	1	2	2	2	26
103_NPCC-0D	A0A286ZVL0	Heterogeneous nuclear ribonucleoprotein U OS=Sus scrofa OX=9823 GN=HNRNPU PE=1 SV=1	>tr|A0A286ZVL0|A0A286ZVL0_PIG Heterogeneous nuclear ribonucleoprotein U OS=Sus scrofa OX=9823 GN=HNRNPU PE=1 SV=1	0	23	1	17	17	23	90.6
103_NPCC-3D	A0A286ZVL0	Heterogeneous nuclear ribonucleoprotein U OS=Sus scrofa OX=9823 GN=HNRNPU PE=1 SV=1	>tr|A0A286ZVL0|A0A286ZVL0_PIG Heterogeneous nuclear ribonucleoprotein U OS=Sus scrofa OX=9823 GN=HNRNPU PE=1 SV=1	0	18	1	13	13	18	90.6
103_NPP	A0A286ZVL0	Heterogeneous nuclear ribonucleoprotein U OS=Sus scrofa OX=9823 GN=HNRNPU PE=1 SV=1	>tr|A0A286ZVL0|A0A286ZVL0_PIG Heterogeneous nuclear ribonucleoprotein U OS=Sus scrofa OX=9823 GN=HNRNPU PE=1 SV=1	0	26	1	19	19	28	90.6
104_NPCC-0D	A0A286ZVL0	Heterogeneous nuclear ribonucleoprotein U OS=Sus scrofa OX=9823 GN=HNRNPU PE=1 SV=1	>tr|A0A286ZVL0|A0A286ZVL0_PIG Heterogeneous nuclear ribonucleoprotein U OS=Sus scrofa OX=9823 GN=HNRNPU PE=1 SV=1	0	25	1	16	16	24	90.6
104_NPCC-3D	A0A286ZVL0	Heterogeneous nuclear ribonucleoprotein U OS=Sus scrofa OX=9823 GN=HNRNPU PE=1 SV=1	>tr|A0A286ZVL0|A0A286ZVL0_PIG Heterogeneous nuclear ribonucleoprotein U OS=Sus scrofa OX=9823 GN=HNRNPU PE=1 SV=1	0	21	1	13	13	22	90.6
103_NPP	A0A286ZVL1	Thioredoxin related transmembrane protein 1 OS=Sus scrofa OX=9823 GN=TMX1 PE=1 SV=1	>tr|A0A286ZVL1|A0A286ZVL1_PIG Thioredoxin related transmembrane protein 1 OS=Sus scrofa OX=9823 GN=TMX1 PE=1 SV=1	0	13	1	3	3	3	31.6
103_NPCC-0D	A0A286ZVS0	Splicing factor 3b subunit 3 OS=Sus scrofa OX=9823 GN=SF3B3 PE=1 SV=1	>tr|A0A286ZVS0|A0A286ZVS0_PIG Splicing factor 3b subunit 3 OS=Sus scrofa OX=9823 GN=SF3B3 PE=1 SV=1	0	4	1	5	5	5	135.5
103_NPCC-3D	A0A286ZVS0	Splicing factor 3b subunit 3 OS=Sus scrofa OX=9823 GN=SF3B3 PE=1 SV=1	>tr|A0A286ZVS0|A0A286ZVS0_PIG Splicing factor 3b subunit 3 OS=Sus scrofa OX=9823 GN=SF3B3 PE=1 SV=1	0	4	1	3	3	4	135.5
103_NPP	A0A286ZVS0	Splicing factor 3b subunit 3 OS=Sus scrofa OX=9823 GN=SF3B3 PE=1 SV=1	>tr|A0A286ZVS0|A0A286ZVS0_PIG Splicing factor 3b subunit 3 OS=Sus scrofa OX=9823 GN=SF3B3 PE=1 SV=1	0	10	1	12	12	13	135.5
104_NPCC-0D	A0A286ZVS0	Splicing factor 3b subunit 3 OS=Sus scrofa OX=9823 GN=SF3B3 PE=1 SV=1	>tr|A0A286ZVS0|A0A286ZVS0_PIG Splicing factor 3b subunit 3 OS=Sus scrofa OX=9823 GN=SF3B3 PE=1 SV=1	0	5	1	4	4	4	135.5
104_NPCC-3D	A0A286ZVS0	Splicing factor 3b subunit 3 OS=Sus scrofa OX=9823 GN=SF3B3 PE=1 SV=1	>tr|A0A286ZVS0|A0A286ZVS0_PIG Splicing factor 3b subunit 3 OS=Sus scrofa OX=9823 GN=SF3B3 PE=1 SV=1	0	3	1	3	3	3	135.5
103_NPCC-0D	A0A286ZW70	Peptidyl-prolyl cis-trans isomerase OS=Sus scrofa OX=9823 GN=PPIB PE=1 SV=1	>tr|A0A286ZW70|A0A286ZW70_PIG Peptidyl-prolyl cis-trans isomerase OS=Sus scrofa OX=9823 GN=PPIB PE=1 SV=1	0	37	1	8	7	22	23.8
103_NPCC-3D	A0A286ZW70	Peptidyl-prolyl cis-trans isomerase OS=Sus scrofa OX=9823 GN=PPIB PE=1 SV=1	>tr|A0A286ZW70|A0A286ZW70_PIG Peptidyl-prolyl cis-trans isomerase OS=Sus scrofa OX=9823 GN=PPIB PE=1 SV=1	0	28	1	7	7	10	23.8
103_NPP	A0A286ZW70	Peptidyl-prolyl cis-trans isomerase OS=Sus scrofa OX=9823 GN=PPIB PE=1 SV=1	>tr|A0A286ZW70|A0A286ZW70_PIG Peptidyl-prolyl cis-trans isomerase OS=Sus scrofa OX=9823 GN=PPIB PE=1 SV=1	0	44	1	11	10	28	23.8
104_NPCC-0D	A0A286ZW70	Peptidyl-prolyl cis-trans isomerase OS=Sus scrofa OX=9823 GN=PPIB PE=1 SV=1	>tr|A0A286ZW70|A0A286ZW70_PIG Peptidyl-prolyl cis-trans isomerase OS=Sus scrofa OX=9823 GN=PPIB PE=1 SV=1	0	46	1	11	10	32	23.8
104_NPCC-3D	A0A286ZW70	Peptidyl-prolyl cis-trans isomerase OS=Sus scrofa OX=9823 GN=PPIB PE=1 SV=1	>tr|A0A286ZW70|A0A286ZW70_PIG Peptidyl-prolyl cis-trans isomerase OS=Sus scrofa OX=9823 GN=PPIB PE=1 SV=1	0	28	1	7	6	11	23.8
103_NPCC-0D	A0A286ZW72	60S ribosomal protein L14 OS=Sus scrofa OX=9823 GN=RPL14 PE=4 SV=1	>tr|A0A286ZW72|A0A286ZW72_PIG 60S ribosomal protein L14 OS=Sus scrofa OX=9823 GN=RPL14 PE=4 SV=1	0	21	1	4	4	6	23.3
103_NPCC-3D	A0A286ZW72	60S ribosomal protein L14 OS=Sus scrofa OX=9823 GN=RPL14 PE=4 SV=1	>tr|A0A286ZW72|A0A286ZW72_PIG 60S ribosomal protein L14 OS=Sus scrofa OX=9823 GN=RPL14 PE=4 SV=1	0	21	1	4	4	5	23.3
103_NPP	A0A286ZW72	60S ribosomal protein L14 OS=Sus scrofa OX=9823 GN=RPL14 PE=4 SV=1	>tr|A0A286ZW72|A0A286ZW72_PIG 60S ribosomal protein L14 OS=Sus scrofa OX=9823 GN=RPL14 PE=4 SV=1	0	20	1	4	4	7	23.3
104_NPCC-0D	A0A286ZW72	60S ribosomal protein L14 OS=Sus scrofa OX=9823 GN=RPL14 PE=4 SV=1	>tr|A0A286ZW72|A0A286ZW72_PIG 60S ribosomal protein L14 OS=Sus scrofa OX=9823 GN=RPL14 PE=4 SV=1	0	21	1	4	4	7	23.3
104_NPCC-3D	A0A286ZW72	60S ribosomal protein L14 OS=Sus scrofa OX=9823 GN=RPL14 PE=4 SV=1	>tr|A0A286ZW72|A0A286ZW72_PIG 60S ribosomal protein L14 OS=Sus scrofa OX=9823 GN=RPL14 PE=4 SV=1	0	21	1	4	4	6	23.3
103_NPCC-0D	A0A286ZWB2	Galectin OS=Sus scrofa OX=9823 GN=LGALS1 PE=1 SV=1	>tr|A0A286ZWB2|A0A286ZWB2_PIG Galectin OS=Sus scrofa OX=9823 GN=LGALS1 PE=1 SV=1	0	9	1	2	2	2	20.5
103_NPCC-3D	A0A286ZWB2	Galectin OS=Sus scrofa OX=9823 GN=LGALS1 PE=1 SV=1	>tr|A0A286ZWB2|A0A286ZWB2_PIG Galectin OS=Sus scrofa OX=9823 GN=LGALS1 PE=1 SV=1	0	25	1	4	4	5	20.5
103_NPP	A0A286ZWB2	Galectin OS=Sus scrofa OX=9823 GN=LGALS1 PE=1 SV=1	>tr|A0A286ZWB2|A0A286ZWB2_PIG Galectin OS=Sus scrofa OX=9823 GN=LGALS1 PE=1 SV=1	0	37	1	7	7	9	20.5
104_NPCC-0D	A0A286ZWB2	Galectin OS=Sus scrofa OX=9823 GN=LGALS1 PE=1 SV=1	>tr|A0A286ZWB2|A0A286ZWB2_PIG Galectin OS=Sus scrofa OX=9823 GN=LGALS1 PE=1 SV=1	0	9	1	2	2	2	20.5
104_NPCC-3D	A0A286ZWB2	Galectin OS=Sus scrofa OX=9823 GN=LGALS1 PE=1 SV=1	>tr|A0A286ZWB2|A0A286ZWB2_PIG Galectin OS=Sus scrofa OX=9823 GN=LGALS1 PE=1 SV=1	0	17	1	3	3	3	20.5
103_NPP	A0A286ZWG1	NPL4 homolog, ubiquitin recognition factor OS=Sus scrofa OX=9823 GN=NPLOC4 PE=1 SV=1	>tr|A0A286ZWG1|A0A286ZWG1_PIG NPL4 homolog, ubiquitin recognition factor OS=Sus scrofa OX=9823 GN=NPLOC4 PE=1 SV=1	0	3	1	2	2	2	71.9
103_NPP	A0A286ZWI2	Uncharacterized protein OS=Sus scrofa OX=9823 GN=NUDT21 PE=1 SV=1	>tr|A0A286ZWI2|A0A286ZWI2_PIG Uncharacterized protein OS=Sus scrofa OX=9823 GN=NUDT21 PE=1 SV=1	0	17	1	3	3	3	26.2
103_NPP	A0A286ZWJ2	Uncharacterized protein OS=Sus scrofa OX=9823 GN=EEF1E1 PE=1 SV=1	>tr|A0A286ZWJ2|A0A286ZWJ2_PIG Uncharacterized protein OS=Sus scrofa OX=9823 GN=EEF1E1 PE=1 SV=1	0	11	1	2	2	2	19.7
104_NPCC-0D	A0A286ZWJ2	Uncharacterized protein OS=Sus scrofa OX=9823 GN=EEF1E1 PE=1 SV=1	>tr|A0A286ZWJ2|A0A286ZWJ2_PIG Uncharacterized protein OS=Sus scrofa OX=9823 GN=EEF1E1 PE=1 SV=1	0	25	1	3	3	3	19.7
103_NPCC-0D	A0A286ZWJ3	Uncharacterized protein OS=Sus scrofa OX=9823 GN=MATR3 PE=1 SV=1	>tr|A0A286ZWJ3|A0A286ZWJ3_PIG Uncharacterized protein OS=Sus scrofa OX=9823 GN=MATR3 PE=1 SV=1	0	16	1	12	12	13	96.4
103_NPCC-3D	A0A286ZWJ3	Uncharacterized protein OS=Sus scrofa OX=9823 GN=MATR3 PE=1 SV=1	>tr|A0A286ZWJ3|A0A286ZWJ3_PIG Uncharacterized protein OS=Sus scrofa OX=9823 GN=MATR3 PE=1 SV=1	0	10	1	8	8	9	96.4
103_NPP	A0A286ZWJ3	Uncharacterized protein OS=Sus scrofa OX=9823 GN=MATR3 PE=1 SV=1	>tr|A0A286ZWJ3|A0A286ZWJ3_PIG Uncharacterized protein OS=Sus scrofa OX=9823 GN=MATR3 PE=1 SV=1	0	22	1	15	15	17	96.4
104_NPCC-0D	A0A286ZWJ3	Uncharacterized protein OS=Sus scrofa OX=9823 GN=MATR3 PE=1 SV=1	>tr|A0A286ZWJ3|A0A286ZWJ3_PIG Uncharacterized protein OS=Sus scrofa OX=9823 GN=MATR3 PE=1 SV=1	0	20	1	14	14	15	96.4
104_NPCC-3D	A0A286ZWJ3	Uncharacterized protein OS=Sus scrofa OX=9823 GN=MATR3 PE=1 SV=1	>tr|A0A286ZWJ3|A0A286ZWJ3_PIG Uncharacterized protein OS=Sus scrofa OX=9823 GN=MATR3 PE=1 SV=1	0	10	1	6	6	6	96.4
103_NPCC-0D	A0A286ZWJ9	Succinate--CoA ligase [GDP-forming] subunit beta, mitochondrial OS=Sus scrofa OX=9823 GN=SUCLG2 PE=3 SV=1	>tr|A0A286ZWJ9|A0A286ZWJ9_PIG Succinate--CoA ligase [GDP-forming] subunit beta, mitochondrial OS=Sus scrofa OX=9823 GN=SUCLG2 PE=3 SV=1	0	21	1	8	8	10	49.5
103_NPCC-3D	A0A286ZWJ9	Succinate--CoA ligase [GDP-forming] subunit beta, mitochondrial OS=Sus scrofa OX=9823 GN=SUCLG2 PE=3 SV=1	>tr|A0A286ZWJ9|A0A286ZWJ9_PIG Succinate--CoA ligase [GDP-forming] subunit beta, mitochondrial OS=Sus scrofa OX=9823 GN=SUCLG2 PE=3 SV=1	0	17	1	7	7	11	49.5
103_NPP	A0A286ZWJ9	Succinate--CoA ligase [GDP-forming] subunit beta, mitochondrial OS=Sus scrofa OX=9823 GN=SUCLG2 PE=3 SV=1	>tr|A0A286ZWJ9|A0A286ZWJ9_PIG Succinate--CoA ligase [GDP-forming] subunit beta, mitochondrial OS=Sus scrofa OX=9823 GN=SUCLG2 PE=3 SV=1	0	19	1	9	9	10	49.5
104_NPCC-0D	A0A286ZWJ9	Succinate--CoA ligase [GDP-forming] subunit beta, mitochondrial OS=Sus scrofa OX=9823 GN=SUCLG2 PE=3 SV=1	>tr|A0A286ZWJ9|A0A286ZWJ9_PIG Succinate--CoA ligase [GDP-forming] subunit beta, mitochondrial OS=Sus scrofa OX=9823 GN=SUCLG2 PE=3 SV=1	0	20	1	8	8	14	49.5
104_NPCC-3D	A0A286ZWJ9	Succinate--CoA ligase [GDP-forming] subunit beta, mitochondrial OS=Sus scrofa OX=9823 GN=SUCLG2 PE=3 SV=1	>tr|A0A286ZWJ9|A0A286ZWJ9_PIG Succinate--CoA ligase [GDP-forming] subunit beta, mitochondrial OS=Sus scrofa OX=9823 GN=SUCLG2 PE=3 SV=1	0	21	1	8	8	9	49.5
103_NPP	A0A286ZWN6	Uncharacterized protein OS=Sus scrofa OX=9823 PE=4 SV=1	>tr|A0A286ZWN6|A0A286ZWN6_PIG Uncharacterized protein OS=Sus scrofa OX=9823 PE=4 SV=1	0	44	1	8	7	28	27.5
103_NPCC-0D	A0A286ZWS0	SH3 domain-binding glutamic acid-rich-like protein OS=Sus scrofa OX=9823 GN=SH3BGRL3 PE=1 SV=1	>tr|A0A286ZWS0|A0A286ZWS0_PIG SH3 domain-binding glutamic acid-rich-like protein OS=Sus scrofa OX=9823 GN=SH3BGRL3 PE=1 SV=1	0	19	1	2	2	2	10.4
103_NPP	A0A286ZWS0	SH3 domain-binding glutamic acid-rich-like protein OS=Sus scrofa OX=9823 GN=SH3BGRL3 PE=1 SV=1	>tr|A0A286ZWS0|A0A286ZWS0_PIG SH3 domain-binding glutamic acid-rich-like protein OS=Sus scrofa OX=9823 GN=SH3BGRL3 PE=1 SV=1	0	29	1	2	2	3	10.4
104_NPCC-0D	A0A286ZWS0	SH3 domain-binding glutamic acid-rich-like protein OS=Sus scrofa OX=9823 GN=SH3BGRL3 PE=1 SV=1	>tr|A0A286ZWS0|A0A286ZWS0_PIG SH3 domain-binding glutamic acid-rich-like protein OS=Sus scrofa OX=9823 GN=SH3BGRL3 PE=1 SV=1	0	31	1	2	2	2	10.4
103_NPCC-0D	A0A286ZX26	Cathepsin D OS=Sus scrofa OX=9823 GN=CTSD PE=1 SV=1	>tr|A0A286ZX26|A0A286ZX26_PIG Cathepsin D OS=Sus scrofa OX=9823 GN=CTSD PE=1 SV=1	0	13	1	4	4	4	44.1
103_NPCC-3D	A0A286ZX26	Cathepsin D OS=Sus scrofa OX=9823 GN=CTSD PE=1 SV=1	>tr|A0A286ZX26|A0A286ZX26_PIG Cathepsin D OS=Sus scrofa OX=9823 GN=CTSD PE=1 SV=1	0	10	1	2	2	3	44.1
103_NPP	A0A286ZX26	Cathepsin D OS=Sus scrofa OX=9823 GN=CTSD PE=1 SV=1	>tr|A0A286ZX26|A0A286ZX26_PIG Cathepsin D OS=Sus scrofa OX=9823 GN=CTSD PE=1 SV=1	0	15	1	5	5	6	44.1
104_NPCC-0D	A0A286ZX26	Cathepsin D OS=Sus scrofa OX=9823 GN=CTSD PE=1 SV=1	>tr|A0A286ZX26|A0A286ZX26_PIG Cathepsin D OS=Sus scrofa OX=9823 GN=CTSD PE=1 SV=1	0	20	1	6	6	6	44.1
104_NPCC-3D	A0A286ZX26	Cathepsin D OS=Sus scrofa OX=9823 GN=CTSD PE=1 SV=1	>tr|A0A286ZX26|A0A286ZX26_PIG Cathepsin D OS=Sus scrofa OX=9823 GN=CTSD PE=1 SV=1	0	9	1	2	2	3	44.1
103_NPP	A0A286ZX74	Serine and arginine rich splicing factor 5 OS=Sus scrofa OX=9823 GN=SRSF5 PE=1 SV=1	>tr|A0A286ZX74|A0A286ZX74_PIG Serine and arginine rich splicing factor 5 OS=Sus scrofa OX=9823 GN=SRSF5 PE=1 SV=1	0	8	1	2	2	2	31.2
103_NPCC-0D	A0A286ZXA3	NADPH--cytochrome P450 reductase OS=Sus scrofa OX=9823 GN=POR PE=1 SV=1	>tr|A0A286ZXA3|A0A286ZXA3_PIG NADPH--cytochrome P450 reductase OS=Sus scrofa OX=9823 GN=POR PE=1 SV=1	0	2	1	2	2	2	87.9
103_NPP	A0A286ZXA4	Uncharacterized protein OS=Sus scrofa OX=9823 GN=AAMDC PE=1 SV=1	>tr|A0A286ZXA4|A0A286ZXA4_PIG Uncharacterized protein OS=Sus scrofa OX=9823 GN=AAMDC PE=1 SV=1	0	16	1	2	2	2	13.4
104_NPCC-0D	A0A286ZXA4	Uncharacterized protein OS=Sus scrofa OX=9823 GN=AAMDC PE=1 SV=1	>tr|A0A286ZXA4|A0A286ZXA4_PIG Uncharacterized protein OS=Sus scrofa OX=9823 GN=AAMDC PE=1 SV=1	0	16	1	2	2	2	13.4
103_NPCC-0D	A0A286ZXQ0	Atlastin GTPase 3 OS=Sus scrofa OX=9823 GN=ATL3 PE=1 SV=1	>tr|A0A286ZXQ0|A0A286ZXQ0_PIG Atlastin GTPase 3 OS=Sus scrofa OX=9823 GN=ATL3 PE=1 SV=1	0	9	1	3	3	3	61.9
103_NPCC-3D	A0A286ZXQ0	Atlastin GTPase 3 OS=Sus scrofa OX=9823 GN=ATL3 PE=1 SV=1	>tr|A0A286ZXQ0|A0A286ZXQ0_PIG Atlastin GTPase 3 OS=Sus scrofa OX=9823 GN=ATL3 PE=1 SV=1	0	9	1	3	3	3	61.9
103_NPP	A0A286ZXQ0	Atlastin GTPase 3 OS=Sus scrofa OX=9823 GN=ATL3 PE=1 SV=1	>tr|A0A286ZXQ0|A0A286ZXQ0_PIG Atlastin GTPase 3 OS=Sus scrofa OX=9823 GN=ATL3 PE=1 SV=1	0	6	1	3	3	3	61.9
104_NPCC-0D	A0A286ZXQ0	Atlastin GTPase 3 OS=Sus scrofa OX=9823 GN=ATL3 PE=1 SV=1	>tr|A0A286ZXQ0|A0A286ZXQ0_PIG Atlastin GTPase 3 OS=Sus scrofa OX=9823 GN=ATL3 PE=1 SV=1	0	4	1	2	2	2	61.9
103_NPCC-0D	A0A286ZXS0	Spectrin alpha, non-erythrocytic 1 OS=Sus scrofa OX=9823 GN=SPTAN1 PE=1 SV=1	>tr|A0A286ZXS0|A0A286ZXS0_PIG Spectrin alpha, non-erythrocytic 1 OS=Sus scrofa OX=9823 GN=SPTAN1 PE=1 SV=1	0	10	1	21	21	21	274.5
103_NPCC-3D	A0A286ZXS0	Spectrin alpha, non-erythrocytic 1 OS=Sus scrofa OX=9823 GN=SPTAN1 PE=1 SV=1	>tr|A0A286ZXS0|A0A286ZXS0_PIG Spectrin alpha, non-erythrocytic 1 OS=Sus scrofa OX=9823 GN=SPTAN1 PE=1 SV=1	0	10	1	19	19	20	274.5
103_NPP	A0A286ZXS0	Spectrin alpha, non-erythrocytic 1 OS=Sus scrofa OX=9823 GN=SPTAN1 PE=1 SV=1	>tr|A0A286ZXS0|A0A286ZXS0_PIG Spectrin alpha, non-erythrocytic 1 OS=Sus scrofa OX=9823 GN=SPTAN1 PE=1 SV=1	0	22	1	43	43	49	274.5
104_NPCC-0D	A0A286ZXS0	Spectrin alpha, non-erythrocytic 1 OS=Sus scrofa OX=9823 GN=SPTAN1 PE=1 SV=1	>tr|A0A286ZXS0|A0A286ZXS0_PIG Spectrin alpha, non-erythrocytic 1 OS=Sus scrofa OX=9823 GN=SPTAN1 PE=1 SV=1	0	17	1	36	36	37	274.5
104_NPCC-3D	A0A286ZXS0	Spectrin alpha, non-erythrocytic 1 OS=Sus scrofa OX=9823 GN=SPTAN1 PE=1 SV=1	>tr|A0A286ZXS0|A0A286ZXS0_PIG Spectrin alpha, non-erythrocytic 1 OS=Sus scrofa OX=9823 GN=SPTAN1 PE=1 SV=1	0	11	1	20	20	20	274.5
103_NPCC-0D	A0A286ZXU8	LanC like 1 OS=Sus scrofa OX=9823 GN=LANCL1 PE=1 SV=1	>tr|A0A286ZXU8|A0A286ZXU8_PIG LanC like 1 OS=Sus scrofa OX=9823 GN=LANCL1 PE=1 SV=1	0	9	1	3	3	3	45.5
103_NPCC-3D	A0A286ZXU8	LanC like 1 OS=Sus scrofa OX=9823 GN=LANCL1 PE=1 SV=1	>tr|A0A286ZXU8|A0A286ZXU8_PIG LanC like 1 OS=Sus scrofa OX=9823 GN=LANCL1 PE=1 SV=1	0	8	1	3	3	3	45.5
103_NPP	A0A286ZXU8	LanC like 1 OS=Sus scrofa OX=9823 GN=LANCL1 PE=1 SV=1	>tr|A0A286ZXU8|A0A286ZXU8_PIG LanC like 1 OS=Sus scrofa OX=9823 GN=LANCL1 PE=1 SV=1	0	9	1	3	3	3	45.5
104_NPCC-0D	A0A286ZXU8	LanC like 1 OS=Sus scrofa OX=9823 GN=LANCL1 PE=1 SV=1	>tr|A0A286ZXU8|A0A286ZXU8_PIG LanC like 1 OS=Sus scrofa OX=9823 GN=LANCL1 PE=1 SV=1	0	11	1	4	4	4	45.5
103_NPCC-0D	A0A286ZYL7	ATP synthase subunit delta, mitochondrial OS=Sus scrofa OX=9823 GN=ATP5F1D PE=1 SV=1	>tr|A0A286ZYL7|A0A286ZYL7_PIG ATP synthase subunit delta, mitochondrial OS=Sus scrofa OX=9823 GN=ATP5F1D PE=1 SV=1	0	38	1	3	3	4	17.5
103_NPCC-3D	A0A286ZYL7	ATP synthase subunit delta, mitochondrial OS=Sus scrofa OX=9823 GN=ATP5F1D PE=1 SV=1	>tr|A0A286ZYL7|A0A286ZYL7_PIG ATP synthase subunit delta, mitochondrial OS=Sus scrofa OX=9823 GN=ATP5F1D PE=1 SV=1	0	14	1	2	2	2	17.5
103_NPP	A0A286ZYL7	ATP synthase subunit delta, mitochondrial OS=Sus scrofa OX=9823 GN=ATP5F1D PE=1 SV=1	>tr|A0A286ZYL7|A0A286ZYL7_PIG ATP synthase subunit delta, mitochondrial OS=Sus scrofa OX=9823 GN=ATP5F1D PE=1 SV=1	0	38	1	3	3	4	17.5
104_NPCC-0D	A0A286ZYL7	ATP synthase subunit delta, mitochondrial OS=Sus scrofa OX=9823 GN=ATP5F1D PE=1 SV=1	>tr|A0A286ZYL7|A0A286ZYL7_PIG ATP synthase subunit delta, mitochondrial OS=Sus scrofa OX=9823 GN=ATP5F1D PE=1 SV=1	0	38	1	3	3	4	17.5
104_NPCC-3D	A0A286ZYL7	ATP synthase subunit delta, mitochondrial OS=Sus scrofa OX=9823 GN=ATP5F1D PE=1 SV=1	>tr|A0A286ZYL7|A0A286ZYL7_PIG ATP synthase subunit delta, mitochondrial OS=Sus scrofa OX=9823 GN=ATP5F1D PE=1 SV=1	0	38	1	3	3	4	17.5
103_NPCC-0D	A0A286ZYM6	ATP synthase peripheral stalk-membrane subunit b OS=Sus scrofa OX=9823 GN=ATP5PB PE=1 SV=1	>tr|A0A286ZYM6|A0A286ZYM6_PIG ATP synthase peripheral stalk-membrane subunit b OS=Sus scrofa OX=9823 GN=ATP5PB PE=1 SV=1	0	23	1	6	6	9	28.6
103_NPCC-3D	A0A286ZYM6	ATP synthase peripheral stalk-membrane subunit b OS=Sus scrofa OX=9823 GN=ATP5PB PE=1 SV=1	>tr|A0A286ZYM6|A0A286ZYM6_PIG ATP synthase peripheral stalk-membrane subunit b OS=Sus scrofa OX=9823 GN=ATP5PB PE=1 SV=1	0	22	1	6	6	10	28.6
103_NPP	A0A286ZYM6	ATP synthase peripheral stalk-membrane subunit b OS=Sus scrofa OX=9823 GN=ATP5PB PE=1 SV=1	>tr|A0A286ZYM6|A0A286ZYM6_PIG ATP synthase peripheral stalk-membrane subunit b OS=Sus scrofa OX=9823 GN=ATP5PB PE=1 SV=1	0	14	1	4	4	8	28.6
104_NPCC-0D	A0A286ZYM6	ATP synthase peripheral stalk-membrane subunit b OS=Sus scrofa OX=9823 GN=ATP5PB PE=1 SV=1	>tr|A0A286ZYM6|A0A286ZYM6_PIG ATP synthase peripheral stalk-membrane subunit b OS=Sus scrofa OX=9823 GN=ATP5PB PE=1 SV=1	0	26	1	7	7	15	28.6
104_NPCC-3D	A0A286ZYM6	ATP synthase peripheral stalk-membrane subunit b OS=Sus scrofa OX=9823 GN=ATP5PB PE=1 SV=1	>tr|A0A286ZYM6|A0A286ZYM6_PIG ATP synthase peripheral stalk-membrane subunit b OS=Sus scrofa OX=9823 GN=ATP5PB PE=1 SV=1	0	18	1	5	5	10	28.6
103_NPCC-0D	A0A286ZYN1	Hexose-6-phosphate dehydrogenase/glucose 1-dehydrogenase OS=Sus scrofa OX=9823 GN=H6PD PE=4 SV=1	>tr|A0A286ZYN1|A0A286ZYN1_PIG Hexose-6-phosphate dehydrogenase/glucose 1-dehydrogenase OS=Sus scrofa OX=9823 GN=H6PD PE=4 SV=1	0	5	1	4	4	4	90.4
103_NPP	A0A286ZYN1	Hexose-6-phosphate dehydrogenase/glucose 1-dehydrogenase OS=Sus scrofa OX=9823 GN=H6PD PE=4 SV=1	>tr|A0A286ZYN1|A0A286ZYN1_PIG Hexose-6-phosphate dehydrogenase/glucose 1-dehydrogenase OS=Sus scrofa OX=9823 GN=H6PD PE=4 SV=1	0	4	1	3	3	3	90.4
104_NPCC-0D	A0A286ZYN1	Hexose-6-phosphate dehydrogenase/glucose 1-dehydrogenase OS=Sus scrofa OX=9823 GN=H6PD PE=4 SV=1	>tr|A0A286ZYN1|A0A286ZYN1_PIG Hexose-6-phosphate dehydrogenase/glucose 1-dehydrogenase OS=Sus scrofa OX=9823 GN=H6PD PE=4 SV=1	0	4	1	4	4	4	90.4
103_NPCC-3D	A0A286ZZ96	Cystic fibrosis transmembrane conductance regulator OS=Sus scrofa OX=9823 GN=CFTR PE=3 SV=1	>tr|A0A286ZZ96|A0A286ZZ96_PIG Cystic fibrosis transmembrane conductance regulator OS=Sus scrofa OX=9823 GN=CFTR PE=3 SV=1	0	1	1	2	2	2	168.1
103_NPCC-3D	A0A286ZZ97	Caveolae associated protein 1 OS=Sus scrofa OX=9823 GN=CAVIN1 PE=4 SV=1	>tr|A0A286ZZ97|A0A286ZZ97_PIG Caveolae associated protein 1 OS=Sus scrofa OX=9823 GN=CAVIN1 PE=4 SV=1	0	5	1	2	2	2	50.3
103_NPP	A0A286ZZ97	Caveolae associated protein 1 OS=Sus scrofa OX=9823 GN=CAVIN1 PE=4 SV=1	>tr|A0A286ZZ97|A0A286ZZ97_PIG Caveolae associated protein 1 OS=Sus scrofa OX=9823 GN=CAVIN1 PE=4 SV=1	0	13	1	5	5	5	50.3
104_NPCC-0D	A0A286ZZ97	Caveolae associated protein 1 OS=Sus scrofa OX=9823 GN=CAVIN1 PE=4 SV=1	>tr|A0A286ZZ97|A0A286ZZ97_PIG Caveolae associated protein 1 OS=Sus scrofa OX=9823 GN=CAVIN1 PE=4 SV=1	0	5	1	2	2	2	50.3
103_NPCC-0D	A0A286ZZB7	Histone cluster 1 H1 family member e OS=Sus scrofa OX=9823 GN=HIST1H1E PE=3 SV=1	>tr|A0A286ZZB7|A0A286ZZB7_PIG Histone cluster 1 H1 family member e OS=Sus scrofa OX=9823 GN=HIST1H1E PE=3 SV=1	0	32	1	10	3	18	22
103_NPCC-3D	A0A286ZZB7	Histone cluster 1 H1 family member e OS=Sus scrofa OX=9823 GN=HIST1H1E PE=3 SV=1	>tr|A0A286ZZB7|A0A286ZZB7_PIG Histone cluster 1 H1 family member e OS=Sus scrofa OX=9823 GN=HIST1H1E PE=3 SV=1	0	32	1	9	3	13	22
103_NPP	A0A286ZZB7	Histone cluster 1 H1 family member e OS=Sus scrofa OX=9823 GN=HIST1H1E PE=3 SV=1	>tr|A0A286ZZB7|A0A286ZZB7_PIG Histone cluster 1 H1 family member e OS=Sus scrofa OX=9823 GN=HIST1H1E PE=3 SV=1	0	32	1	10	3	22	22
104_NPCC-0D	A0A286ZZB7	Histone cluster 1 H1 family member e OS=Sus scrofa OX=9823 GN=HIST1H1E PE=3 SV=1	>tr|A0A286ZZB7|A0A286ZZB7_PIG Histone cluster 1 H1 family member e OS=Sus scrofa OX=9823 GN=HIST1H1E PE=3 SV=1	0	32	1	10	4	18	22
104_NPCC-3D	A0A286ZZB7	Histone cluster 1 H1 family member e OS=Sus scrofa OX=9823 GN=HIST1H1E PE=3 SV=1	>tr|A0A286ZZB7|A0A286ZZB7_PIG Histone cluster 1 H1 family member e OS=Sus scrofa OX=9823 GN=HIST1H1E PE=3 SV=1	0	26	1	6	3	8	22
103_NPCC-0D	A0A286ZZL7	6-phosphofructokinase OS=Sus scrofa OX=9823 GN=PFKL PE=1 SV=1	>tr|A0A286ZZL7|A0A286ZZL7_PIG 6-phosphofructokinase OS=Sus scrofa OX=9823 GN=PFKL PE=1 SV=1	0	4	1	3	3	3	87.1
103_NPCC-3D	A0A286ZZL7	6-phosphofructokinase OS=Sus scrofa OX=9823 GN=PFKL PE=1 SV=1	>tr|A0A286ZZL7|A0A286ZZL7_PIG 6-phosphofructokinase OS=Sus scrofa OX=9823 GN=PFKL PE=1 SV=1	0	11	1	7	5	8	87.1
103_NPP	A0A286ZZL7	6-phosphofructokinase OS=Sus scrofa OX=9823 GN=PFKL PE=1 SV=1	>tr|A0A286ZZL7|A0A286ZZL7_PIG 6-phosphofructokinase OS=Sus scrofa OX=9823 GN=PFKL PE=1 SV=1	0	22	1	14	12	15	87.1
104_NPCC-0D	A0A286ZZL7	6-phosphofructokinase OS=Sus scrofa OX=9823 GN=PFKL PE=1 SV=1	>tr|A0A286ZZL7|A0A286ZZL7_PIG 6-phosphofructokinase OS=Sus scrofa OX=9823 GN=PFKL PE=1 SV=1	0	10	1	6	6	9	87.1
104_NPCC-3D	A0A286ZZL7	6-phosphofructokinase OS=Sus scrofa OX=9823 GN=PFKL PE=1 SV=1	>tr|A0A286ZZL7|A0A286ZZL7_PIG 6-phosphofructokinase OS=Sus scrofa OX=9823 GN=PFKL PE=1 SV=1	0	10	1	6	5	7	87.1
104_NPCC-0D	A0A286ZZW4	Transmembrane 9 superfamily member OS=Sus scrofa OX=9823 GN=TM9SF3 PE=1 SV=1	>tr|A0A286ZZW4|A0A286ZZW4_PIG Transmembrane 9 superfamily member OS=Sus scrofa OX=9823 GN=TM9SF3 PE=1 SV=1	0	5	1	3	3	4	65.8
103_NPCC-3D	A0A287A080	Annexin OS=Sus scrofa OX=9823 GN=ANXA13 PE=1 SV=1	>tr|A0A287A080|A0A287A080_PIG Annexin OS=Sus scrofa OX=9823 GN=ANXA13 PE=1 SV=1	0	25	1	7	6	8	39.6
104_NPCC-3D	A0A287A080	Annexin OS=Sus scrofa OX=9823 GN=ANXA13 PE=1 SV=1	>tr|A0A287A080|A0A287A080_PIG Annexin OS=Sus scrofa OX=9823 GN=ANXA13 PE=1 SV=1	0	11	1	3	2	3	39.6
103_NPCC-3D	A0A287A096	Eukaryotic translation initiation factor 2 subunit 1 OS=Sus scrofa OX=9823 GN=EIF2S1 PE=1 SV=1	>tr|A0A287A096|A0A287A096_PIG Eukaryotic translation initiation factor 2 subunit 1 OS=Sus scrofa OX=9823 GN=EIF2S1 PE=1 SV=1	0	12	1	4	4	5	36.1
103_NPP	A0A287A096	Eukaryotic translation initiation factor 2 subunit 1 OS=Sus scrofa OX=9823 GN=EIF2S1 PE=1 SV=1	>tr|A0A287A096|A0A287A096_PIG Eukaryotic translation initiation factor 2 subunit 1 OS=Sus scrofa OX=9823 GN=EIF2S1 PE=1 SV=1	0	26	1	9	9	9	36.1
104_NPCC-0D	A0A287A096	Eukaryotic translation initiation factor 2 subunit 1 OS=Sus scrofa OX=9823 GN=EIF2S1 PE=1 SV=1	>tr|A0A287A096|A0A287A096_PIG Eukaryotic translation initiation factor 2 subunit 1 OS=Sus scrofa OX=9823 GN=EIF2S1 PE=1 SV=1	0	16	1	5	5	6	36.1
104_NPCC-3D	A0A287A096	Eukaryotic translation initiation factor 2 subunit 1 OS=Sus scrofa OX=9823 GN=EIF2S1 PE=1 SV=1	>tr|A0A287A096|A0A287A096_PIG Eukaryotic translation initiation factor 2 subunit 1 OS=Sus scrofa OX=9823 GN=EIF2S1 PE=1 SV=1	0	15	1	5	5	6	36.1
103_NPCC-0D	A0A287A0J0	Myosin light chain 12A OS=Sus scrofa OX=9823 GN=MYL12A PE=1 SV=1	>tr|A0A287A0J0|A0A287A0J0_PIG Myosin light chain 12A OS=Sus scrofa OX=9823 GN=MYL12A PE=1 SV=1	0	37	1	5	5	6	20.5
103_NPCC-3D	A0A287A0J0	Myosin light chain 12A OS=Sus scrofa OX=9823 GN=MYL12A PE=1 SV=1	>tr|A0A287A0J0|A0A287A0J0_PIG Myosin light chain 12A OS=Sus scrofa OX=9823 GN=MYL12A PE=1 SV=1	0	33	1	5	5	7	20.5
103_NPP	A0A287A0J0	Myosin light chain 12A OS=Sus scrofa OX=9823 GN=MYL12A PE=1 SV=1	>tr|A0A287A0J0|A0A287A0J0_PIG Myosin light chain 12A OS=Sus scrofa OX=9823 GN=MYL12A PE=1 SV=1	0	43	1	6	6	10	20.5
104_NPCC-0D	A0A287A0J0	Myosin light chain 12A OS=Sus scrofa OX=9823 GN=MYL12A PE=1 SV=1	>tr|A0A287A0J0|A0A287A0J0_PIG Myosin light chain 12A OS=Sus scrofa OX=9823 GN=MYL12A PE=1 SV=1	0	49	1	7	7	12	20.5
104_NPCC-3D	A0A287A0J0	Myosin light chain 12A OS=Sus scrofa OX=9823 GN=MYL12A PE=1 SV=1	>tr|A0A287A0J0|A0A287A0J0_PIG Myosin light chain 12A OS=Sus scrofa OX=9823 GN=MYL12A PE=1 SV=1	0	49	1	7	7	9	20.5
103_NPCC-0D	A0A287A0S1	Golgi phosphoprotein 3 like OS=Sus scrofa OX=9823 GN=GOLPH3L PE=4 SV=1	>tr|A0A287A0S1|A0A287A0S1_PIG Golgi phosphoprotein 3 like OS=Sus scrofa OX=9823 GN=GOLPH3L PE=4 SV=1	0	7	1	2	2	3	32.7
103_NPP	A0A287A0Z5	Uncharacterized protein OS=Sus scrofa OX=9823 GN=GAP43 PE=1 SV=1	>tr|A0A287A0Z5|A0A287A0Z5_PIG Uncharacterized protein OS=Sus scrofa OX=9823 GN=GAP43 PE=1 SV=1	0	11	1	2	2	2	25.1
103_NPCC-0D	A0A287A1G6	Uncharacterized protein OS=Sus scrofa OX=9823 GN=HK1 PE=1 SV=1	>tr|A0A287A1G6|A0A287A1G6_PIG Uncharacterized protein OS=Sus scrofa OX=9823 GN=HK1 PE=1 SV=1	0	3	1	2	2	2	102.2
103_NPCC-3D	A0A287A1G6	Uncharacterized protein OS=Sus scrofa OX=9823 GN=HK1 PE=1 SV=1	>tr|A0A287A1G6|A0A287A1G6_PIG Uncharacterized protein OS=Sus scrofa OX=9823 GN=HK1 PE=1 SV=1	0	18	1	14	14	16	102.2
103_NPP	A0A287A1G6	Uncharacterized protein OS=Sus scrofa OX=9823 GN=HK1 PE=1 SV=1	>tr|A0A287A1G6|A0A287A1G6_PIG Uncharacterized protein OS=Sus scrofa OX=9823 GN=HK1 PE=1 SV=1	0	6	1	5	5	5	102.2
104_NPCC-3D	A0A287A1G6	Uncharacterized protein OS=Sus scrofa OX=9823 GN=HK1 PE=1 SV=1	>tr|A0A287A1G6|A0A287A1G6_PIG Uncharacterized protein OS=Sus scrofa OX=9823 GN=HK1 PE=1 SV=1	0	18	1	14	14	15	102.2
103_NPCC-0D	A0A287A1H3	40S ribosomal protein S9 OS=Sus scrofa OX=9823 GN=RPS9 PE=1 SV=1	>tr|A0A287A1H3|A0A287A1H3_PIG 40S ribosomal protein S9 OS=Sus scrofa OX=9823 GN=RPS9 PE=1 SV=1	0	36	1	7	7	11	22.6
103_NPCC-3D	A0A287A1H3	40S ribosomal protein S9 OS=Sus scrofa OX=9823 GN=RPS9 PE=1 SV=1	>tr|A0A287A1H3|A0A287A1H3_PIG 40S ribosomal protein S9 OS=Sus scrofa OX=9823 GN=RPS9 PE=1 SV=1	0	24	1	5	5	7	22.6
103_NPP	A0A287A1H3	40S ribosomal protein S9 OS=Sus scrofa OX=9823 GN=RPS9 PE=1 SV=1	>tr|A0A287A1H3|A0A287A1H3_PIG 40S ribosomal protein S9 OS=Sus scrofa OX=9823 GN=RPS9 PE=1 SV=1	0	43	1	9	9	14	22.6
104_NPCC-0D	A0A287A1H3	40S ribosomal protein S9 OS=Sus scrofa OX=9823 GN=RPS9 PE=1 SV=1	>tr|A0A287A1H3|A0A287A1H3_PIG 40S ribosomal protein S9 OS=Sus scrofa OX=9823 GN=RPS9 PE=1 SV=1	0	30	1	7	7	13	22.6
104_NPCC-3D	A0A287A1H3	40S ribosomal protein S9 OS=Sus scrofa OX=9823 GN=RPS9 PE=1 SV=1	>tr|A0A287A1H3|A0A287A1H3_PIG 40S ribosomal protein S9 OS=Sus scrofa OX=9823 GN=RPS9 PE=1 SV=1	0	34	1	7	7	10	22.6
103_NPP	A0A287A1J6	Uncharacterized protein OS=Sus scrofa OX=9823 PE=4 SV=1	>tr|A0A287A1J6|A0A287A1J6_PIG Uncharacterized protein OS=Sus scrofa OX=9823 PE=4 SV=1	0	64	1	4	4	12	12.2
103_NPCC-0D	A0A287A1S1	Sec1 family domain containing 1 OS=Sus scrofa OX=9823 GN=SCFD1 PE=1 SV=1	>tr|A0A287A1S1|A0A287A1S1_PIG Sec1 family domain containing 1 OS=Sus scrofa OX=9823 GN=SCFD1 PE=1 SV=1	0	3	1	2	2	2	72.3
103_NPCC-3D	A0A287A1S1	Sec1 family domain containing 1 OS=Sus scrofa OX=9823 GN=SCFD1 PE=1 SV=1	>tr|A0A287A1S1|A0A287A1S1_PIG Sec1 family domain containing 1 OS=Sus scrofa OX=9823 GN=SCFD1 PE=1 SV=1	0	3	1	2	2	2	72.3
103_NPP	A0A287A1S1	Sec1 family domain containing 1 OS=Sus scrofa OX=9823 GN=SCFD1 PE=1 SV=1	>tr|A0A287A1S1|A0A287A1S1_PIG Sec1 family domain containing 1 OS=Sus scrofa OX=9823 GN=SCFD1 PE=1 SV=1	0	9	1	6	6	7	72.3
104_NPCC-0D	A0A287A1S1	Sec1 family domain containing 1 OS=Sus scrofa OX=9823 GN=SCFD1 PE=1 SV=1	>tr|A0A287A1S1|A0A287A1S1_PIG Sec1 family domain containing 1 OS=Sus scrofa OX=9823 GN=SCFD1 PE=1 SV=1	0	10	1	5	5	5	72.3
103_NPP	A0A287A1S6	Collagen type I alpha 1 chain OS=Sus scrofa OX=9823 GN=COL1A1 PE=1 SV=1	>tr|A0A287A1S6|A0A287A1S6_PIG Collagen type I alpha 1 chain OS=Sus scrofa OX=9823 GN=COL1A1 PE=1 SV=1	0	1	1	2	2	2	139.2
103_NPCC-0D	A0A287A1U4	Fibronectin type III domain containing 3A OS=Sus scrofa OX=9823 GN=FNDC3A PE=1 SV=1	>tr|A0A287A1U4|A0A287A1U4_PIG Fibronectin type III domain containing 3A OS=Sus scrofa OX=9823 GN=FNDC3A PE=1 SV=1	0	2	1	2	2	2	131.5
103_NPP	A0A287A1U4	Fibronectin type III domain containing 3A OS=Sus scrofa OX=9823 GN=FNDC3A PE=1 SV=1	>tr|A0A287A1U4|A0A287A1U4_PIG Fibronectin type III domain containing 3A OS=Sus scrofa OX=9823 GN=FNDC3A PE=1 SV=1	0	3	1	3	3	3	131.5
104_NPCC-0D	A0A287A1U4	Fibronectin type III domain containing 3A OS=Sus scrofa OX=9823 GN=FNDC3A PE=1 SV=1	>tr|A0A287A1U4|A0A287A1U4_PIG Fibronectin type III domain containing 3A OS=Sus scrofa OX=9823 GN=FNDC3A PE=1 SV=1	0	3	1	3	3	3	131.5
103_NPCC-0D	A0A287A1V5	Fructose-bisphosphate aldolase OS=Sus scrofa OX=9823 GN=ALDOA PE=1 SV=1	>tr|A0A287A1V5|A0A287A1V5_PIG Fructose-bisphosphate aldolase OS=Sus scrofa OX=9823 GN=ALDOA PE=1 SV=1	0	25	1	11	10	14	46.9
103_NPCC-3D	A0A287A1V5	Fructose-bisphosphate aldolase OS=Sus scrofa OX=9823 GN=ALDOA PE=1 SV=1	>tr|A0A287A1V5|A0A287A1V5_PIG Fructose-bisphosphate aldolase OS=Sus scrofa OX=9823 GN=ALDOA PE=1 SV=1	0	43	1	13	12	18	46.9
103_NPP	A0A287A1V5	Fructose-bisphosphate aldolase OS=Sus scrofa OX=9823 GN=ALDOA PE=1 SV=1	>tr|A0A287A1V5|A0A287A1V5_PIG Fructose-bisphosphate aldolase OS=Sus scrofa OX=9823 GN=ALDOA PE=1 SV=1	0	47	1	16	13	26	46.9
104_NPCC-0D	A0A287A1V5	Fructose-bisphosphate aldolase OS=Sus scrofa OX=9823 GN=ALDOA PE=1 SV=1	>tr|A0A287A1V5|A0A287A1V5_PIG Fructose-bisphosphate aldolase OS=Sus scrofa OX=9823 GN=ALDOA PE=1 SV=1	0	33	1	11	10	18	46.9
104_NPCC-3D	A0A287A1V5	Fructose-bisphosphate aldolase OS=Sus scrofa OX=9823 GN=ALDOA PE=1 SV=1	>tr|A0A287A1V5|A0A287A1V5_PIG Fructose-bisphosphate aldolase OS=Sus scrofa OX=9823 GN=ALDOA PE=1 SV=1	0	32	1	11	9	17	46.9
103_NPP	A0A287A1V9	Dehydrogenase/reductase 7B OS=Sus scrofa OX=9823 GN=DHRS7B PE=3 SV=1	>tr|A0A287A1V9|A0A287A1V9_PIG Dehydrogenase/reductase 7B OS=Sus scrofa OX=9823 GN=DHRS7B PE=3 SV=1	0	7	1	2	2	2	33.1
104_NPCC-0D	A0A287A1V9	Dehydrogenase/reductase 7B OS=Sus scrofa OX=9823 GN=DHRS7B PE=3 SV=1	>tr|A0A287A1V9|A0A287A1V9_PIG Dehydrogenase/reductase 7B OS=Sus scrofa OX=9823 GN=DHRS7B PE=3 SV=1	0	7	1	2	2	2	33.1
103_NPCC-0D	A0A287A1Z9	Eukaryotic translation initiation factor 4 gamma 1 OS=Sus scrofa OX=9823 GN=EIF4G1 PE=1 SV=1	>tr|A0A287A1Z9|A0A287A1Z9_PIG Eukaryotic translation initiation factor 4 gamma 1 OS=Sus scrofa OX=9823 GN=EIF4G1 PE=1 SV=1	0	4	1	6	6	6	176.8
103_NPCC-3D	A0A287A1Z9	Eukaryotic translation initiation factor 4 gamma 1 OS=Sus scrofa OX=9823 GN=EIF4G1 PE=1 SV=1	>tr|A0A287A1Z9|A0A287A1Z9_PIG Eukaryotic translation initiation factor 4 gamma 1 OS=Sus scrofa OX=9823 GN=EIF4G1 PE=1 SV=1	0	3	1	4	4	4	176.8
103_NPP	A0A287A1Z9	Eukaryotic translation initiation factor 4 gamma 1 OS=Sus scrofa OX=9823 GN=EIF4G1 PE=1 SV=1	>tr|A0A287A1Z9|A0A287A1Z9_PIG Eukaryotic translation initiation factor 4 gamma 1 OS=Sus scrofa OX=9823 GN=EIF4G1 PE=1 SV=1	0	12	1	18	18	20	176.8
104_NPCC-0D	A0A287A1Z9	Eukaryotic translation initiation factor 4 gamma 1 OS=Sus scrofa OX=9823 GN=EIF4G1 PE=1 SV=1	>tr|A0A287A1Z9|A0A287A1Z9_PIG Eukaryotic translation initiation factor 4 gamma 1 OS=Sus scrofa OX=9823 GN=EIF4G1 PE=1 SV=1	0	7	1	10	10	11	176.8
104_NPCC-3D	A0A287A1Z9	Eukaryotic translation initiation factor 4 gamma 1 OS=Sus scrofa OX=9823 GN=EIF4G1 PE=1 SV=1	>tr|A0A287A1Z9|A0A287A1Z9_PIG Eukaryotic translation initiation factor 4 gamma 1 OS=Sus scrofa OX=9823 GN=EIF4G1 PE=1 SV=1	0	2	1	3	3	3	176.8
103_NPCC-0D	A0A287A211	S-adenosylmethionine synthase OS=Sus scrofa OX=9823 GN=MAT2A PE=1 SV=1	>tr|A0A287A211|A0A287A211_PIG S-adenosylmethionine synthase OS=Sus scrofa OX=9823 GN=MAT2A PE=1 SV=1	0	6	1	3	3	3	45.6
103_NPCC-3D	A0A287A211	S-adenosylmethionine synthase OS=Sus scrofa OX=9823 GN=MAT2A PE=1 SV=1	>tr|A0A287A211|A0A287A211_PIG S-adenosylmethionine synthase OS=Sus scrofa OX=9823 GN=MAT2A PE=1 SV=1	0	5	1	2	2	2	45.6
103_NPP	A0A287A211	S-adenosylmethionine synthase OS=Sus scrofa OX=9823 GN=MAT2A PE=1 SV=1	>tr|A0A287A211|A0A287A211_PIG S-adenosylmethionine synthase OS=Sus scrofa OX=9823 GN=MAT2A PE=1 SV=1	0	12	1	4	4	4	45.6
104_NPCC-0D	A0A287A211	S-adenosylmethionine synthase OS=Sus scrofa OX=9823 GN=MAT2A PE=1 SV=1	>tr|A0A287A211|A0A287A211_PIG S-adenosylmethionine synthase OS=Sus scrofa OX=9823 GN=MAT2A PE=1 SV=1	0	15	1	6	6	6	45.6
103_NPP	A0A287A217	Tubulin beta chain OS=Sus scrofa OX=9823 GN=TUBB4B PE=1 SV=1	>tr|A0A287A217|A0A287A217_PIG Tubulin beta chain OS=Sus scrofa OX=9823 GN=TUBB4B PE=1 SV=1	0	58	1	19	4	52	51.5
103_NPCC-3D	A0A287A228	ER lumen protein-retaining receptor OS=Sus scrofa OX=9823 GN=KDELR2 PE=3 SV=1	>tr|A0A287A228|A0A287A228_PIG ER lumen protein-retaining receptor OS=Sus scrofa OX=9823 GN=KDELR2 PE=3 SV=1	0	9	1	2	2	2	24.4
103_NPP	A0A287A228	ER lumen protein-retaining receptor OS=Sus scrofa OX=9823 GN=KDELR2 PE=3 SV=1	>tr|A0A287A228|A0A287A228_PIG ER lumen protein-retaining receptor OS=Sus scrofa OX=9823 GN=KDELR2 PE=3 SV=1	0	9	1	2	2	2	24.4
104_NPCC-0D	A0A287A228	ER lumen protein-retaining receptor OS=Sus scrofa OX=9823 GN=KDELR2 PE=3 SV=1	>tr|A0A287A228|A0A287A228_PIG ER lumen protein-retaining receptor OS=Sus scrofa OX=9823 GN=KDELR2 PE=3 SV=1	0	9	1	2	2	2	24.4
103_NPCC-0D	A0A287A284	Uncharacterized protein OS=Sus scrofa OX=9823 PE=1 SV=1	>tr|A0A287A284|A0A287A284_PIG Uncharacterized protein OS=Sus scrofa OX=9823 PE=1 SV=1	0	12	1	2	2	2	12.4
103_NPP	A0A287A284	Uncharacterized protein OS=Sus scrofa OX=9823 PE=1 SV=1	>tr|A0A287A284|A0A287A284_PIG Uncharacterized protein OS=Sus scrofa OX=9823 PE=1 SV=1	0	12	1	2	2	2	12.4
104_NPCC-0D	A0A287A284	Uncharacterized protein OS=Sus scrofa OX=9823 PE=1 SV=1	>tr|A0A287A284|A0A287A284_PIG Uncharacterized protein OS=Sus scrofa OX=9823 PE=1 SV=1	0	11	1	2	2	4	12.4
103_NPCC-0D	A0A287A286	Uncharacterized protein OS=Sus scrofa OX=9823 GN=RPL24 PE=1 SV=1	>tr|A0A287A286|A0A287A286_PIG Uncharacterized protein OS=Sus scrofa OX=9823 GN=RPL24 PE=1 SV=1	0	19	1	5	5	5	24.7
103_NPCC-3D	A0A287A286	Uncharacterized protein OS=Sus scrofa OX=9823 GN=RPL24 PE=1 SV=1	>tr|A0A287A286|A0A287A286_PIG Uncharacterized protein OS=Sus scrofa OX=9823 GN=RPL24 PE=1 SV=1	0	8	1	2	2	3	24.7
103_NPP	A0A287A286	Uncharacterized protein OS=Sus scrofa OX=9823 GN=RPL24 PE=1 SV=1	>tr|A0A287A286|A0A287A286_PIG Uncharacterized protein OS=Sus scrofa OX=9823 GN=RPL24 PE=1 SV=1	0	26	1	7	7	10	24.7
104_NPCC-0D	A0A287A286	Uncharacterized protein OS=Sus scrofa OX=9823 GN=RPL24 PE=1 SV=1	>tr|A0A287A286|A0A287A286_PIG Uncharacterized protein OS=Sus scrofa OX=9823 GN=RPL24 PE=1 SV=1	0	23	1	6	6	8	24.7
104_NPCC-3D	A0A287A286	Uncharacterized protein OS=Sus scrofa OX=9823 GN=RPL24 PE=1 SV=1	>tr|A0A287A286|A0A287A286_PIG Uncharacterized protein OS=Sus scrofa OX=9823 GN=RPL24 PE=1 SV=1	0	11	1	3	3	3	24.7
103_NPP	A0A287A2L0	ADP ribosylation factor like GTPase 8A OS=Sus scrofa OX=9823 GN=ARL8A PE=1 SV=1	>tr|A0A287A2L0|A0A287A2L0_PIG ADP ribosylation factor like GTPase 8A OS=Sus scrofa OX=9823 GN=ARL8A PE=1 SV=1	0	26	1	3	2	4	21.4
103_NPCC-0D	A0A287A2R9	Uncharacterized protein OS=Sus scrofa OX=9823 GN=YWHAE PE=1 SV=1	>tr|A0A287A2R9|A0A287A2R9_PIG Uncharacterized protein OS=Sus scrofa OX=9823 GN=YWHAE PE=1 SV=1	0	50	1	12	10	16	29.2
103_NPCC-3D	A0A287A2R9	Uncharacterized protein OS=Sus scrofa OX=9823 GN=YWHAE PE=1 SV=1	>tr|A0A287A2R9|A0A287A2R9_PIG Uncharacterized protein OS=Sus scrofa OX=9823 GN=YWHAE PE=1 SV=1	0	47	1	10	9	17	29.2
103_NPP	A0A287A2R9	Uncharacterized protein OS=Sus scrofa OX=9823 GN=YWHAE PE=1 SV=1	>tr|A0A287A2R9|A0A287A2R9_PIG Uncharacterized protein OS=Sus scrofa OX=9823 GN=YWHAE PE=1 SV=1	0	45	1	12	10	25	29.2
104_NPCC-0D	A0A287A2R9	Uncharacterized protein OS=Sus scrofa OX=9823 GN=YWHAE PE=1 SV=1	>tr|A0A287A2R9|A0A287A2R9_PIG Uncharacterized protein OS=Sus scrofa OX=9823 GN=YWHAE PE=1 SV=1	0	40	1	11	9	17	29.2
104_NPCC-3D	A0A287A2R9	Uncharacterized protein OS=Sus scrofa OX=9823 GN=YWHAE PE=1 SV=1	>tr|A0A287A2R9|A0A287A2R9_PIG Uncharacterized protein OS=Sus scrofa OX=9823 GN=YWHAE PE=1 SV=1	0	41	1	9	6	17	29.2
103_NPCC-3D	A0A287A2U9	LIM domain and actin-binding protein 1 OS=Sus scrofa OX=9823 GN=LIMA1 PE=1 SV=1	>tr|A0A287A2U9|A0A287A2U9_PIG LIM domain and actin-binding protein 1 OS=Sus scrofa OX=9823 GN=LIMA1 PE=1 SV=1	0	2	1	2	2	2	84.1
103_NPP	A0A287A2V7	Uncharacterized protein OS=Sus scrofa OX=9823 PE=4 SV=1	>tr|A0A287A2V7|A0A287A2V7_PIG Uncharacterized protein OS=Sus scrofa OX=9823 PE=4 SV=1	0	36	1	9	5	30	35.9
103_NPP	A0A287A2X3	Carnitine O-acetyltransferase OS=Sus scrofa OX=9823 GN=CRAT PE=1 SV=1	>tr|A0A287A2X3|A0A287A2X3_PIG Carnitine O-acetyltransferase OS=Sus scrofa OX=9823 GN=CRAT PE=1 SV=1	0	5	1	3	3	3	70.8
104_NPCC-0D	A0A287A2X3	Carnitine O-acetyltransferase OS=Sus scrofa OX=9823 GN=CRAT PE=1 SV=1	>tr|A0A287A2X3|A0A287A2X3_PIG Carnitine O-acetyltransferase OS=Sus scrofa OX=9823 GN=CRAT PE=1 SV=1	0	5	1	3	3	3	70.8
103_NPCC-3D	A0A287A328	Uncharacterized protein OS=Sus scrofa OX=9823 GN=RRAS2 PE=4 SV=1	>tr|A0A287A328|A0A287A328_PIG Uncharacterized protein OS=Sus scrofa OX=9823 GN=RRAS2 PE=4 SV=1	0	11	1	2	2	2	23.4
103_NPP	A0A287A3D2	PDZ and LIM domain 5 OS=Sus scrofa OX=9823 GN=PDLIM5 PE=1 SV=1	>tr|A0A287A3D2|A0A287A3D2_PIG PDZ and LIM domain 5 OS=Sus scrofa OX=9823 GN=PDLIM5 PE=1 SV=1	0	4	1	2	2	2	67.3
103_NPP	A0A287A3H0	Uncharacterized protein OS=Sus scrofa OX=9823 GN=LOC102162486 PE=1 SV=1	>tr|A0A287A3H0|A0A287A3H0_PIG Uncharacterized protein OS=Sus scrofa OX=9823 GN=LOC102162486 PE=1 SV=1	0	11	1	4	3	4	46.5
104_NPCC-0D	A0A287A3H0	Uncharacterized protein OS=Sus scrofa OX=9823 GN=LOC102162486 PE=1 SV=1	>tr|A0A287A3H0|A0A287A3H0_PIG Uncharacterized protein OS=Sus scrofa OX=9823 GN=LOC102162486 PE=1 SV=1	0	4	1	2	2	2	46.5
103_NPCC-0D	A0A287A3J4	SEL1L, ERAD E3 ligase adaptor subunit OS=Sus scrofa OX=9823 GN=SEL1L PE=1 SV=1	>tr|A0A287A3J4|A0A287A3J4_PIG SEL1L, ERAD E3 ligase adaptor subunit OS=Sus scrofa OX=9823 GN=SEL1L PE=1 SV=1	0	5	1	3	3	3	88.6
103_NPCC-3D	A0A287A3J4	SEL1L, ERAD E3 ligase adaptor subunit OS=Sus scrofa OX=9823 GN=SEL1L PE=1 SV=1	>tr|A0A287A3J4|A0A287A3J4_PIG SEL1L, ERAD E3 ligase adaptor subunit OS=Sus scrofa OX=9823 GN=SEL1L PE=1 SV=1	0	2	1	2	2	2	88.6
103_NPP	A0A287A3J4	SEL1L, ERAD E3 ligase adaptor subunit OS=Sus scrofa OX=9823 GN=SEL1L PE=1 SV=1	>tr|A0A287A3J4|A0A287A3J4_PIG SEL1L, ERAD E3 ligase adaptor subunit OS=Sus scrofa OX=9823 GN=SEL1L PE=1 SV=1	0	13	1	7	7	9	88.6
104_NPCC-0D	A0A287A3J4	SEL1L, ERAD E3 ligase adaptor subunit OS=Sus scrofa OX=9823 GN=SEL1L PE=1 SV=1	>tr|A0A287A3J4|A0A287A3J4_PIG SEL1L, ERAD E3 ligase adaptor subunit OS=Sus scrofa OX=9823 GN=SEL1L PE=1 SV=1	0	12	1	6	6	6	88.6
104_NPCC-3D	A0A287A3J4	SEL1L, ERAD E3 ligase adaptor subunit OS=Sus scrofa OX=9823 GN=SEL1L PE=1 SV=1	>tr|A0A287A3J4|A0A287A3J4_PIG SEL1L, ERAD E3 ligase adaptor subunit OS=Sus scrofa OX=9823 GN=SEL1L PE=1 SV=1	0	2	1	2	2	2	88.6
103_NPCC-3D	A0A287A3K5	Ribosomal protein S6 kinase OS=Sus scrofa OX=9823 GN=RPS6KA3 PE=1 SV=1	>tr|A0A287A3K5|A0A287A3K5_PIG Ribosomal protein S6 kinase OS=Sus scrofa OX=9823 GN=RPS6KA3 PE=1 SV=1	0.001	3	1	2	2	2	83.6
103_NPP	A0A287A3W3	Pyrroline-5-carboxylate reductase OS=Sus scrofa OX=9823 GN=PYCR3 PE=1 SV=1	>tr|A0A287A3W3|A0A287A3W3_PIG Pyrroline-5-carboxylate reductase OS=Sus scrofa OX=9823 GN=PYCR3 PE=1 SV=1	0	28	1	6	6	6	28.9
103_NPCC-0D	A0A287A4F2	Splicing factor proline and glutamine rich OS=Sus scrofa OX=9823 GN=SFPQ PE=4 SV=1	>tr|A0A287A4F2|A0A287A4F2_PIG Splicing factor proline and glutamine rich OS=Sus scrofa OX=9823 GN=SFPQ PE=4 SV=1	0	19	1	13	12	17	75.5
103_NPCC-3D	A0A287A4F2	Splicing factor proline and glutamine rich OS=Sus scrofa OX=9823 GN=SFPQ PE=4 SV=1	>tr|A0A287A4F2|A0A287A4F2_PIG Splicing factor proline and glutamine rich OS=Sus scrofa OX=9823 GN=SFPQ PE=4 SV=1	0	20	1	13	12	15	75.5
103_NPP	A0A287A4F2	Splicing factor proline and glutamine rich OS=Sus scrofa OX=9823 GN=SFPQ PE=4 SV=1	>tr|A0A287A4F2|A0A287A4F2_PIG Splicing factor proline and glutamine rich OS=Sus scrofa OX=9823 GN=SFPQ PE=4 SV=1	0	23	1	17	16	25	75.5
104_NPCC-0D	A0A287A4F2	Splicing factor proline and glutamine rich OS=Sus scrofa OX=9823 GN=SFPQ PE=4 SV=1	>tr|A0A287A4F2|A0A287A4F2_PIG Splicing factor proline and glutamine rich OS=Sus scrofa OX=9823 GN=SFPQ PE=4 SV=1	0	23	1	14	13	17	75.5
104_NPCC-3D	A0A287A4F2	Splicing factor proline and glutamine rich OS=Sus scrofa OX=9823 GN=SFPQ PE=4 SV=1	>tr|A0A287A4F2|A0A287A4F2_PIG Splicing factor proline and glutamine rich OS=Sus scrofa OX=9823 GN=SFPQ PE=4 SV=1	0	14	1	11	10	12	75.5
103_NPCC-0D	A0A287A4W0	Uncharacterized protein OS=Sus scrofa OX=9823 GN=FLNA PE=1 SV=1	>tr|A0A287A4W0|A0A287A4W0_PIG Uncharacterized protein OS=Sus scrofa OX=9823 GN=FLNA PE=1 SV=1	0	1	1	3	2	3	302.6
103_NPCC-3D	A0A287A4W0	Uncharacterized protein OS=Sus scrofa OX=9823 GN=FLNA PE=1 SV=1	>tr|A0A287A4W0|A0A287A4W0_PIG Uncharacterized protein OS=Sus scrofa OX=9823 GN=FLNA PE=1 SV=1	0	10	1	25	22	28	302.6
103_NPP	A0A287A4W0	Uncharacterized protein OS=Sus scrofa OX=9823 GN=FLNA PE=1 SV=1	>tr|A0A287A4W0|A0A287A4W0_PIG Uncharacterized protein OS=Sus scrofa OX=9823 GN=FLNA PE=1 SV=1	0	14	1	33	30	35	302.6
104_NPCC-0D	A0A287A4W0	Uncharacterized protein OS=Sus scrofa OX=9823 GN=FLNA PE=1 SV=1	>tr|A0A287A4W0|A0A287A4W0_PIG Uncharacterized protein OS=Sus scrofa OX=9823 GN=FLNA PE=1 SV=1	0	2	1	6	6	6	302.6
104_NPCC-3D	A0A287A4W0	Uncharacterized protein OS=Sus scrofa OX=9823 GN=FLNA PE=1 SV=1	>tr|A0A287A4W0|A0A287A4W0_PIG Uncharacterized protein OS=Sus scrofa OX=9823 GN=FLNA PE=1 SV=1	0	11	1	25	23	25	302.6
103_NPP	A0A287A4W6	RAB21, member RAS oncogene family OS=Sus scrofa OX=9823 GN=RAB21 PE=1 SV=1	>tr|A0A287A4W6|A0A287A4W6_PIG RAB21, member RAS oncogene family OS=Sus scrofa OX=9823 GN=RAB21 PE=1 SV=1	0	17	1	3	3	3	24.1
103_NPCC-3D	A0A287A4Z2	Superoxide dismutase OS=Sus scrofa OX=9823 GN=SOD2 PE=1 SV=1	>tr|A0A287A4Z2|A0A287A4Z2_PIG Superoxide dismutase OS=Sus scrofa OX=9823 GN=SOD2 PE=1 SV=1	0	13	1	3	3	3	24.7
103_NPP	A0A287A4Z2	Superoxide dismutase OS=Sus scrofa OX=9823 GN=SOD2 PE=1 SV=1	>tr|A0A287A4Z2|A0A287A4Z2_PIG Superoxide dismutase OS=Sus scrofa OX=9823 GN=SOD2 PE=1 SV=1	0	18	1	4	4	5	24.7
103_NPCC-0D	A0A287A531	Annexin OS=Sus scrofa OX=9823 GN=ANXA5 PE=1 SV=1	>tr|A0A287A531|A0A287A531_PIG Annexin OS=Sus scrofa OX=9823 GN=ANXA5 PE=1 SV=1	0	27	1	8	8	8	36.1
103_NPCC-3D	A0A287A531	Annexin OS=Sus scrofa OX=9823 GN=ANXA5 PE=1 SV=1	>tr|A0A287A531|A0A287A531_PIG Annexin OS=Sus scrofa OX=9823 GN=ANXA5 PE=1 SV=1	0	40	1	12	12	16	36.1
103_NPP	A0A287A531	Annexin OS=Sus scrofa OX=9823 GN=ANXA5 PE=1 SV=1	>tr|A0A287A531|A0A287A531_PIG Annexin OS=Sus scrofa OX=9823 GN=ANXA5 PE=1 SV=1	0	33	1	10	10	14	36.1
104_NPCC-0D	A0A287A531	Annexin OS=Sus scrofa OX=9823 GN=ANXA5 PE=1 SV=1	>tr|A0A287A531|A0A287A531_PIG Annexin OS=Sus scrofa OX=9823 GN=ANXA5 PE=1 SV=1	0	36	1	12	12	15	36.1
104_NPCC-3D	A0A287A531	Annexin OS=Sus scrofa OX=9823 GN=ANXA5 PE=1 SV=1	>tr|A0A287A531|A0A287A531_PIG Annexin OS=Sus scrofa OX=9823 GN=ANXA5 PE=1 SV=1	0	41	1	12	11	13	36.1
103_NPP	A0A287A584	Mov10 RISC complex RNA helicase OS=Sus scrofa OX=9823 GN=MOV10 PE=1 SV=1	>tr|A0A287A584|A0A287A584_PIG Mov10 RISC complex RNA helicase OS=Sus scrofa OX=9823 GN=MOV10 PE=1 SV=1	0	4	1	3	3	3	121
103_NPCC-0D	A0A287A5I0	C-terminal binding protein 1 OS=Sus scrofa OX=9823 GN=CTBP1 PE=3 SV=1	>tr|A0A287A5I0|A0A287A5I0_PIG C-terminal binding protein 1 OS=Sus scrofa OX=9823 GN=CTBP1 PE=3 SV=1	0	8	1	3	3	4	46.4
103_NPP	A0A287A5I0	C-terminal binding protein 1 OS=Sus scrofa OX=9823 GN=CTBP1 PE=3 SV=1	>tr|A0A287A5I0|A0A287A5I0_PIG C-terminal binding protein 1 OS=Sus scrofa OX=9823 GN=CTBP1 PE=3 SV=1	0	19	1	6	4	6	46.4
104_NPCC-3D	A0A287A5I0	C-terminal binding protein 1 OS=Sus scrofa OX=9823 GN=CTBP1 PE=3 SV=1	>tr|A0A287A5I0|A0A287A5I0_PIG C-terminal binding protein 1 OS=Sus scrofa OX=9823 GN=CTBP1 PE=3 SV=1	0	6	1	3	3	3	46.4
103_NPCC-0D	A0A287A5M7	Aldose reductase OS=Sus scrofa OX=9823 GN=AKR1B1 PE=4 SV=1	>tr|A0A287A5M7|A0A287A5M7_PIG Aldose reductase OS=Sus scrofa OX=9823 GN=AKR1B1 PE=4 SV=1	0	8	1	3	3	3	35.8
103_NPCC-3D	A0A287A5M7	Aldose reductase OS=Sus scrofa OX=9823 GN=AKR1B1 PE=4 SV=1	>tr|A0A287A5M7|A0A287A5M7_PIG Aldose reductase OS=Sus scrofa OX=9823 GN=AKR1B1 PE=4 SV=1	0	9	1	3	3	3	35.8
103_NPP	A0A287A5M7	Aldose reductase OS=Sus scrofa OX=9823 GN=AKR1B1 PE=4 SV=1	>tr|A0A287A5M7|A0A287A5M7_PIG Aldose reductase OS=Sus scrofa OX=9823 GN=AKR1B1 PE=4 SV=1	0	37	1	9	8	12	35.8
104_NPCC-0D	A0A287A5M7	Aldose reductase OS=Sus scrofa OX=9823 GN=AKR1B1 PE=4 SV=1	>tr|A0A287A5M7|A0A287A5M7_PIG Aldose reductase OS=Sus scrofa OX=9823 GN=AKR1B1 PE=4 SV=1	0	12	1	4	4	6	35.8
104_NPCC-3D	A0A287A5M7	Aldose reductase OS=Sus scrofa OX=9823 GN=AKR1B1 PE=4 SV=1	>tr|A0A287A5M7|A0A287A5M7_PIG Aldose reductase OS=Sus scrofa OX=9823 GN=AKR1B1 PE=4 SV=1	0	14	1	5	5	5	35.8
103_NPP	A0A287A5N6	Cleavage and polyadenylation specific factor 6 OS=Sus scrofa OX=9823 GN=CPSF6 PE=1 SV=1	>tr|A0A287A5N6|A0A287A5N6_PIG Cleavage and polyadenylation specific factor 6 OS=Sus scrofa OX=9823 GN=CPSF6 PE=1 SV=1	0	7	1	3	3	3	63.4
103_NPCC-3D	A0A287A5S7	Dimethylarginine dimethylaminohydrolase 2 OS=Sus scrofa OX=9823 GN=DDAH2 PE=4 SV=1	>tr|A0A287A5S7|A0A287A5S7_PIG Dimethylarginine dimethylaminohydrolase 2 OS=Sus scrofa OX=9823 GN=DDAH2 PE=4 SV=1	0	19	1	4	4	4	29.7
103_NPP	A0A287A5S7	Dimethylarginine dimethylaminohydrolase 2 OS=Sus scrofa OX=9823 GN=DDAH2 PE=4 SV=1	>tr|A0A287A5S7|A0A287A5S7_PIG Dimethylarginine dimethylaminohydrolase 2 OS=Sus scrofa OX=9823 GN=DDAH2 PE=4 SV=1	0	11	1	3	3	3	29.7
104_NPCC-0D	A0A287A5S7	Dimethylarginine dimethylaminohydrolase 2 OS=Sus scrofa OX=9823 GN=DDAH2 PE=4 SV=1	>tr|A0A287A5S7|A0A287A5S7_PIG Dimethylarginine dimethylaminohydrolase 2 OS=Sus scrofa OX=9823 GN=DDAH2 PE=4 SV=1	0	11	1	3	3	3	29.7
104_NPCC-3D	A0A287A5S7	Dimethylarginine dimethylaminohydrolase 2 OS=Sus scrofa OX=9823 GN=DDAH2 PE=4 SV=1	>tr|A0A287A5S7|A0A287A5S7_PIG Dimethylarginine dimethylaminohydrolase 2 OS=Sus scrofa OX=9823 GN=DDAH2 PE=4 SV=1	0	16	1	3	3	3	29.7
103_NPCC-3D	A0A287A5T1	Abhydrolase domain containing 14B OS=Sus scrofa OX=9823 GN=ABHD14B PE=1 SV=1	>tr|A0A287A5T1|A0A287A5T1_PIG Abhydrolase domain containing 14B OS=Sus scrofa OX=9823 GN=ABHD14B PE=1 SV=1	0	10	1	2	2	2	22.5
103_NPP	A0A287A5T1	Abhydrolase domain containing 14B OS=Sus scrofa OX=9823 GN=ABHD14B PE=1 SV=1	>tr|A0A287A5T1|A0A287A5T1_PIG Abhydrolase domain containing 14B OS=Sus scrofa OX=9823 GN=ABHD14B PE=1 SV=1	0	10	1	2	2	2	22.5
104_NPCC-0D	A0A287A5T1	Abhydrolase domain containing 14B OS=Sus scrofa OX=9823 GN=ABHD14B PE=1 SV=1	>tr|A0A287A5T1|A0A287A5T1_PIG Abhydrolase domain containing 14B OS=Sus scrofa OX=9823 GN=ABHD14B PE=1 SV=1	0	9	1	2	2	2	22.5
103_NPCC-0D	A0A287A608	AHNAK nucleoprotein OS=Sus scrofa OX=9823 GN=AHNAK PE=1 SV=1	>tr|A0A287A608|A0A287A608_PIG AHNAK nucleoprotein OS=Sus scrofa OX=9823 GN=AHNAK PE=1 SV=1	0	12	1	5	5	5	398.4
103_NPCC-3D	A0A287A608	AHNAK nucleoprotein OS=Sus scrofa OX=9823 GN=AHNAK PE=1 SV=1	>tr|A0A287A608|A0A287A608_PIG AHNAK nucleoprotein OS=Sus scrofa OX=9823 GN=AHNAK PE=1 SV=1	0	8	1	8	8	9	398.4
103_NPP	A0A287A608	AHNAK nucleoprotein OS=Sus scrofa OX=9823 GN=AHNAK PE=1 SV=1	>tr|A0A287A608|A0A287A608_PIG AHNAK nucleoprotein OS=Sus scrofa OX=9823 GN=AHNAK PE=1 SV=1	0	26	1	27	27	34	398.4
104_NPCC-0D	A0A287A608	AHNAK nucleoprotein OS=Sus scrofa OX=9823 GN=AHNAK PE=1 SV=1	>tr|A0A287A608|A0A287A608_PIG AHNAK nucleoprotein OS=Sus scrofa OX=9823 GN=AHNAK PE=1 SV=1	0	17	1	8	8	11	398.4
104_NPCC-3D	A0A287A608	AHNAK nucleoprotein OS=Sus scrofa OX=9823 GN=AHNAK PE=1 SV=1	>tr|A0A287A608|A0A287A608_PIG AHNAK nucleoprotein OS=Sus scrofa OX=9823 GN=AHNAK PE=1 SV=1	0	9	1	6	6	8	398.4
103_NPCC-0D	A0A287A682	Clathrin light chain OS=Sus scrofa OX=9823 GN=CLTA PE=3 SV=1	>tr|A0A287A682|A0A287A682_PIG Clathrin light chain OS=Sus scrofa OX=9823 GN=CLTA PE=3 SV=1	0	11	1	3	3	5	26.6
103_NPCC-3D	A0A287A682	Clathrin light chain OS=Sus scrofa OX=9823 GN=CLTA PE=3 SV=1	>tr|A0A287A682|A0A287A682_PIG Clathrin light chain OS=Sus scrofa OX=9823 GN=CLTA PE=3 SV=1	0	11	1	3	3	5	26.6
103_NPP	A0A287A682	Clathrin light chain OS=Sus scrofa OX=9823 GN=CLTA PE=3 SV=1	>tr|A0A287A682|A0A287A682_PIG Clathrin light chain OS=Sus scrofa OX=9823 GN=CLTA PE=3 SV=1	0	10	1	3	3	3	26.6
104_NPCC-0D	A0A287A682	Clathrin light chain OS=Sus scrofa OX=9823 GN=CLTA PE=3 SV=1	>tr|A0A287A682|A0A287A682_PIG Clathrin light chain OS=Sus scrofa OX=9823 GN=CLTA PE=3 SV=1	0	17	1	5	5	8	26.6
104_NPCC-3D	A0A287A682	Clathrin light chain OS=Sus scrofa OX=9823 GN=CLTA PE=3 SV=1	>tr|A0A287A682|A0A287A682_PIG Clathrin light chain OS=Sus scrofa OX=9823 GN=CLTA PE=3 SV=1	0	7	1	2	2	2	26.6
103_NPCC-0D	A0A287A690	Peroxiredoxin-2 OS=Sus scrofa OX=9823 GN=PRDX2 PE=1 SV=1	>tr|A0A287A690|A0A287A690_PIG Peroxiredoxin-2 OS=Sus scrofa OX=9823 GN=PRDX2 PE=1 SV=1	0	26	1	8	8	12	25.9
103_NPCC-3D	A0A287A690	Peroxiredoxin-2 OS=Sus scrofa OX=9823 GN=PRDX2 PE=1 SV=1	>tr|A0A287A690|A0A287A690_PIG Peroxiredoxin-2 OS=Sus scrofa OX=9823 GN=PRDX2 PE=1 SV=1	0	23	1	8	8	11	25.9
103_NPP	A0A287A690	Peroxiredoxin-2 OS=Sus scrofa OX=9823 GN=PRDX2 PE=1 SV=1	>tr|A0A287A690|A0A287A690_PIG Peroxiredoxin-2 OS=Sus scrofa OX=9823 GN=PRDX2 PE=1 SV=1	0	39	1	10	10	21	25.9
104_NPCC-0D	A0A287A690	Peroxiredoxin-2 OS=Sus scrofa OX=9823 GN=PRDX2 PE=1 SV=1	>tr|A0A287A690|A0A287A690_PIG Peroxiredoxin-2 OS=Sus scrofa OX=9823 GN=PRDX2 PE=1 SV=1	0	37	1	9	9	14	25.9
104_NPCC-3D	A0A287A690	Peroxiredoxin-2 OS=Sus scrofa OX=9823 GN=PRDX2 PE=1 SV=1	>tr|A0A287A690|A0A287A690_PIG Peroxiredoxin-2 OS=Sus scrofa OX=9823 GN=PRDX2 PE=1 SV=1	0	36	1	7	7	14	25.9
103_NPCC-0D	A0A287A6D6	Uncharacterized protein OS=Sus scrofa OX=9823 GN=RPL35A PE=1 SV=1	>tr|A0A287A6D6|A0A287A6D6_PIG Uncharacterized protein OS=Sus scrofa OX=9823 GN=RPL35A PE=1 SV=1	0	30	1	4	4	8	13.5
103_NPCC-3D	A0A287A6D6	Uncharacterized protein OS=Sus scrofa OX=9823 GN=RPL35A PE=1 SV=1	>tr|A0A287A6D6|A0A287A6D6_PIG Uncharacterized protein OS=Sus scrofa OX=9823 GN=RPL35A PE=1 SV=1	0	24	1	3	3	4	13.5
103_NPP	A0A287A6D6	Uncharacterized protein OS=Sus scrofa OX=9823 GN=RPL35A PE=1 SV=1	>tr|A0A287A6D6|A0A287A6D6_PIG Uncharacterized protein OS=Sus scrofa OX=9823 GN=RPL35A PE=1 SV=1	0	37	1	5	5	7	13.5
104_NPCC-0D	A0A287A6D6	Uncharacterized protein OS=Sus scrofa OX=9823 GN=RPL35A PE=1 SV=1	>tr|A0A287A6D6|A0A287A6D6_PIG Uncharacterized protein OS=Sus scrofa OX=9823 GN=RPL35A PE=1 SV=1	0	24	1	3	3	8	13.5
104_NPCC-3D	A0A287A6D6	Uncharacterized protein OS=Sus scrofa OX=9823 GN=RPL35A PE=1 SV=1	>tr|A0A287A6D6|A0A287A6D6_PIG Uncharacterized protein OS=Sus scrofa OX=9823 GN=RPL35A PE=1 SV=1	0	30	1	4	4	7	13.5
104_NPCC-0D	A0A287A6F5	Zinc binding alcohol dehydrogenase domain containing 2 OS=Sus scrofa OX=9823 GN=ZADH2 PE=1 SV=1	>tr|A0A287A6F5|A0A287A6F5_PIG Zinc binding alcohol dehydrogenase domain containing 2 OS=Sus scrofa OX=9823 GN=ZADH2 PE=1 SV=1	0	12	1	3	3	3	40.4
104_NPCC-0D	A0A287A6K2	Epiplakin 1 OS=Sus scrofa OX=9823 GN=EPPK1 PE=4 SV=1	>tr|A0A287A6K2|A0A287A6K2_PIG Epiplakin 1 OS=Sus scrofa OX=9823 GN=EPPK1 PE=4 SV=1	0	6	1	5	4	5	483.9
103_NPCC-3D	A0A287A6K7	Adipocyte plasma membrane associated protein OS=Sus scrofa OX=9823 GN=APMAP PE=1 SV=1	>tr|A0A287A6K7|A0A287A6K7_PIG Adipocyte plasma membrane associated protein OS=Sus scrofa OX=9823 GN=APMAP PE=1 SV=1	0	7	1	4	4	4	69.3
103_NPP	A0A287A6K7	Adipocyte plasma membrane associated protein OS=Sus scrofa OX=9823 GN=APMAP PE=1 SV=1	>tr|A0A287A6K7|A0A287A6K7_PIG Adipocyte plasma membrane associated protein OS=Sus scrofa OX=9823 GN=APMAP PE=1 SV=1	0	5	1	3	3	4	69.3
104_NPCC-0D	A0A287A6K7	Adipocyte plasma membrane associated protein OS=Sus scrofa OX=9823 GN=APMAP PE=1 SV=1	>tr|A0A287A6K7|A0A287A6K7_PIG Adipocyte plasma membrane associated protein OS=Sus scrofa OX=9823 GN=APMAP PE=1 SV=1	0	5	1	3	3	3	69.3
104_NPCC-3D	A0A287A6K7	Adipocyte plasma membrane associated protein OS=Sus scrofa OX=9823 GN=APMAP PE=1 SV=1	>tr|A0A287A6K7|A0A287A6K7_PIG Adipocyte plasma membrane associated protein OS=Sus scrofa OX=9823 GN=APMAP PE=1 SV=1	0	3	1	2	2	2	69.3
104_NPCC-0D	A0A287A6V6	Single stranded DNA binding protein 1 OS=Sus scrofa OX=9823 GN=SSBP1 PE=1 SV=1	>tr|A0A287A6V6|A0A287A6V6_PIG Single stranded DNA binding protein 1 OS=Sus scrofa OX=9823 GN=SSBP1 PE=1 SV=1	0	21	1	2	2	2	17.1
103_NPCC-3D	A0A287A6Y9	Tubulin beta chain OS=Sus scrofa OX=9823 GN=LOC100624785 PE=1 SV=1	>tr|A0A287A6Y9|A0A287A6Y9_PIG Tubulin beta chain OS=Sus scrofa OX=9823 GN=LOC100624785 PE=1 SV=1	0	39	1	12	2	38	49.9
103_NPP	A0A287A6Y9	Tubulin beta chain OS=Sus scrofa OX=9823 GN=LOC100624785 PE=1 SV=1	>tr|A0A287A6Y9|A0A287A6Y9_PIG Tubulin beta chain OS=Sus scrofa OX=9823 GN=LOC100624785 PE=1 SV=1	0	44	1	15	2	46	49.9
104_NPCC-3D	A0A287A6Y9	Tubulin beta chain OS=Sus scrofa OX=9823 GN=LOC100624785 PE=1 SV=1	>tr|A0A287A6Y9|A0A287A6Y9_PIG Tubulin beta chain OS=Sus scrofa OX=9823 GN=LOC100624785 PE=1 SV=1	0	43	1	14	2	35	49.9
103_NPCC-0D	A0A287A725	Uncharacterized protein OS=Sus scrofa OX=9823 PE=1 SV=1	>tr|A0A287A725|A0A287A725_PIG Uncharacterized protein OS=Sus scrofa OX=9823 PE=1 SV=1	0	31	1	2	2	2	10.8
103_NPP	A0A287A725	Uncharacterized protein OS=Sus scrofa OX=9823 PE=1 SV=1	>tr|A0A287A725|A0A287A725_PIG Uncharacterized protein OS=Sus scrofa OX=9823 PE=1 SV=1	0	32	1	3	3	4	10.8
104_NPCC-0D	A0A287A725	Uncharacterized protein OS=Sus scrofa OX=9823 PE=1 SV=1	>tr|A0A287A725|A0A287A725_PIG Uncharacterized protein OS=Sus scrofa OX=9823 PE=1 SV=1	0	31	1	2	2	3	10.8
104_NPCC-3D	A0A287A725	Uncharacterized protein OS=Sus scrofa OX=9823 PE=1 SV=1	>tr|A0A287A725|A0A287A725_PIG Uncharacterized protein OS=Sus scrofa OX=9823 PE=1 SV=1	0	31	1	2	2	2	10.8
103_NPP	A0A287A770	Neuroplastin OS=Sus scrofa OX=9823 GN=NPTN PE=1 SV=1	>tr|A0A287A770|A0A287A770_PIG Neuroplastin OS=Sus scrofa OX=9823 GN=NPTN PE=1 SV=1	0	5	1	2	2	2	46.1
103_NPCC-0D	A0A287A784	Uncharacterized protein OS=Sus scrofa OX=9823 GN=KRT8 PE=1 SV=1	>tr|A0A287A784|A0A287A784_PIG Uncharacterized protein OS=Sus scrofa OX=9823 GN=KRT8 PE=1 SV=1	0	47	1	27	22	42	54.4
103_NPCC-3D	A0A287A784	Uncharacterized protein OS=Sus scrofa OX=9823 GN=KRT8 PE=1 SV=1	>tr|A0A287A784|A0A287A784_PIG Uncharacterized protein OS=Sus scrofa OX=9823 GN=KRT8 PE=1 SV=1	0	50	1	29	24	53	54.4
103_NPP	A0A287A784	Uncharacterized protein OS=Sus scrofa OX=9823 GN=KRT8 PE=1 SV=1	>tr|A0A287A784|A0A287A784_PIG Uncharacterized protein OS=Sus scrofa OX=9823 GN=KRT8 PE=1 SV=1	0	53	1	32	27	56	54.4
104_NPCC-0D	A0A287A784	Uncharacterized protein OS=Sus scrofa OX=9823 GN=KRT8 PE=1 SV=1	>tr|A0A287A784|A0A287A784_PIG Uncharacterized protein OS=Sus scrofa OX=9823 GN=KRT8 PE=1 SV=1	0	56	1	33	28	59	54.4
104_NPCC-3D	A0A287A784	Uncharacterized protein OS=Sus scrofa OX=9823 GN=KRT8 PE=1 SV=1	>tr|A0A287A784|A0A287A784_PIG Uncharacterized protein OS=Sus scrofa OX=9823 GN=KRT8 PE=1 SV=1	0	49	1	27	23	45	54.4
103_NPCC-0D	A0A287A7G8	Histone H2B OS=Sus scrofa OX=9823 PE=3 SV=1	>tr|A0A287A7G8|A0A287A7G8_PIG Histone H2B OS=Sus scrofa OX=9823 PE=3 SV=1	0	35	1	5	5	37	16.7
103_NPCC-3D	A0A287A7G8	Histone H2B OS=Sus scrofa OX=9823 PE=3 SV=1	>tr|A0A287A7G8|A0A287A7G8_PIG Histone H2B OS=Sus scrofa OX=9823 PE=3 SV=1	0	29	1	4	4	37	16.7
103_NPP	A0A287A7G8	Histone H2B OS=Sus scrofa OX=9823 PE=3 SV=1	>tr|A0A287A7G8|A0A287A7G8_PIG Histone H2B OS=Sus scrofa OX=9823 PE=3 SV=1	0	46	1	8	3	48	16.7
104_NPCC-0D	A0A287A7G8	Histone H2B OS=Sus scrofa OX=9823 PE=3 SV=1	>tr|A0A287A7G8|A0A287A7G8_PIG Histone H2B OS=Sus scrofa OX=9823 PE=3 SV=1	0	46	1	8	7	36	16.7
104_NPCC-3D	A0A287A7G8	Histone H2B OS=Sus scrofa OX=9823 PE=3 SV=1	>tr|A0A287A7G8|A0A287A7G8_PIG Histone H2B OS=Sus scrofa OX=9823 PE=3 SV=1	0	35	1	5	5	39	16.7
103_NPP	A0A287A7Q7	Uncharacterized protein OS=Sus scrofa OX=9823 GN=EIF5 PE=4 SV=1	>tr|A0A287A7Q7|A0A287A7Q7_PIG Uncharacterized protein OS=Sus scrofa OX=9823 GN=EIF5 PE=4 SV=1	0	4	1	2	2	2	49
104_NPCC-0D	A0A287A7Q7	Uncharacterized protein OS=Sus scrofa OX=9823 GN=EIF5 PE=4 SV=1	>tr|A0A287A7Q7|A0A287A7Q7_PIG Uncharacterized protein OS=Sus scrofa OX=9823 GN=EIF5 PE=4 SV=1	0	17	1	6	6	6	49
103_NPCC-0D	A0A287A7R5	IQ motif containing GTPase activating protein 1 OS=Sus scrofa OX=9823 GN=IQGAP1 PE=1 SV=1	>tr|A0A287A7R5|A0A287A7R5_PIG IQ motif containing GTPase activating protein 1 OS=Sus scrofa OX=9823 GN=IQGAP1 PE=1 SV=1	0	4	1	5	5	5	195.2
103_NPCC-3D	A0A287A7R5	IQ motif containing GTPase activating protein 1 OS=Sus scrofa OX=9823 GN=IQGAP1 PE=1 SV=1	>tr|A0A287A7R5|A0A287A7R5_PIG IQ motif containing GTPase activating protein 1 OS=Sus scrofa OX=9823 GN=IQGAP1 PE=1 SV=1	0	9	1	11	11	11	195.2
103_NPP	A0A287A7R5	IQ motif containing GTPase activating protein 1 OS=Sus scrofa OX=9823 GN=IQGAP1 PE=1 SV=1	>tr|A0A287A7R5|A0A287A7R5_PIG IQ motif containing GTPase activating protein 1 OS=Sus scrofa OX=9823 GN=IQGAP1 PE=1 SV=1	0	10	1	15	15	15	195.2
104_NPCC-0D	A0A287A7R5	IQ motif containing GTPase activating protein 1 OS=Sus scrofa OX=9823 GN=IQGAP1 PE=1 SV=1	>tr|A0A287A7R5|A0A287A7R5_PIG IQ motif containing GTPase activating protein 1 OS=Sus scrofa OX=9823 GN=IQGAP1 PE=1 SV=1	0	5	1	7	6	7	195.2
104_NPCC-3D	A0A287A7R5	IQ motif containing GTPase activating protein 1 OS=Sus scrofa OX=9823 GN=IQGAP1 PE=1 SV=1	>tr|A0A287A7R5|A0A287A7R5_PIG IQ motif containing GTPase activating protein 1 OS=Sus scrofa OX=9823 GN=IQGAP1 PE=1 SV=1	0	10	1	13	12	13	195.2
103_NPCC-0D	A0A287A808	Cytochrome c oxidase subunit OS=Sus scrofa OX=9823 GN=COX6B PE=1 SV=1	>tr|A0A287A808|A0A287A808_PIG Cytochrome c oxidase subunit OS=Sus scrofa OX=9823 GN=COX6B PE=1 SV=1	0	34	1	3	3	4	10.2
103_NPCC-3D	A0A287A808	Cytochrome c oxidase subunit OS=Sus scrofa OX=9823 GN=COX6B PE=1 SV=1	>tr|A0A287A808|A0A287A808_PIG Cytochrome c oxidase subunit OS=Sus scrofa OX=9823 GN=COX6B PE=1 SV=1	0	42	1	3	3	4	10.2
103_NPP	A0A287A808	Cytochrome c oxidase subunit OS=Sus scrofa OX=9823 GN=COX6B PE=1 SV=1	>tr|A0A287A808|A0A287A808_PIG Cytochrome c oxidase subunit OS=Sus scrofa OX=9823 GN=COX6B PE=1 SV=1	0	47	1	4	4	5	10.2
104_NPCC-0D	A0A287A808	Cytochrome c oxidase subunit OS=Sus scrofa OX=9823 GN=COX6B PE=1 SV=1	>tr|A0A287A808|A0A287A808_PIG Cytochrome c oxidase subunit OS=Sus scrofa OX=9823 GN=COX6B PE=1 SV=1	0	53	1	4	4	6	10.2
104_NPCC-3D	A0A287A808	Cytochrome c oxidase subunit OS=Sus scrofa OX=9823 GN=COX6B PE=1 SV=1	>tr|A0A287A808|A0A287A808_PIG Cytochrome c oxidase subunit OS=Sus scrofa OX=9823 GN=COX6B PE=1 SV=1	0	24	1	2	2	2	10.2
103_NPP	A0A287A8Q6	40S ribosomal protein S27 OS=Sus scrofa OX=9823 GN=LOC110262272 PE=3 SV=1	>tr|A0A287A8Q6|A0A287A8Q6_PIG 40S ribosomal protein S27 OS=Sus scrofa OX=9823 GN=LOC110262272 PE=3 SV=1	0	24	1	3	3	4	9.6
104_NPCC-0D	A0A287A8Q6	40S ribosomal protein S27 OS=Sus scrofa OX=9823 GN=LOC110262272 PE=3 SV=1	>tr|A0A287A8Q6|A0A287A8Q6_PIG 40S ribosomal protein S27 OS=Sus scrofa OX=9823 GN=LOC110262272 PE=3 SV=1	0	25	1	2	2	2	9.6
103_NPP	A0A287A8R9	N-acetyl-alpha-glucosaminidase OS=Sus scrofa OX=9823 GN=NAGLU PE=1 SV=1	>tr|A0A287A8R9|A0A287A8R9_PIG N-acetyl-alpha-glucosaminidase OS=Sus scrofa OX=9823 GN=NAGLU PE=1 SV=1	0	3	1	2	2	2	82.4
103_NPCC-0D	A0A287A8T0	Uncharacterized protein OS=Sus scrofa OX=9823 GN=RPL7 PE=1 SV=1	>tr|A0A287A8T0|A0A287A8T0_PIG Uncharacterized protein OS=Sus scrofa OX=9823 GN=RPL7 PE=1 SV=1	0	38	1	11	11	16	29.4
103_NPCC-3D	A0A287A8T0	Uncharacterized protein OS=Sus scrofa OX=9823 GN=RPL7 PE=1 SV=1	>tr|A0A287A8T0|A0A287A8T0_PIG Uncharacterized protein OS=Sus scrofa OX=9823 GN=RPL7 PE=1 SV=1	0	22	1	5	5	7	29.4
103_NPP	A0A287A8T0	Uncharacterized protein OS=Sus scrofa OX=9823 GN=RPL7 PE=1 SV=1	>tr|A0A287A8T0|A0A287A8T0_PIG Uncharacterized protein OS=Sus scrofa OX=9823 GN=RPL7 PE=1 SV=1	0	40	1	11	11	24	29.4
104_NPCC-0D	A0A287A8T0	Uncharacterized protein OS=Sus scrofa OX=9823 GN=RPL7 PE=1 SV=1	>tr|A0A287A8T0|A0A287A8T0_PIG Uncharacterized protein OS=Sus scrofa OX=9823 GN=RPL7 PE=1 SV=1	0	55	1	14	14	21	29.4
104_NPCC-3D	A0A287A8T0	Uncharacterized protein OS=Sus scrofa OX=9823 GN=RPL7 PE=1 SV=1	>tr|A0A287A8T0|A0A287A8T0_PIG Uncharacterized protein OS=Sus scrofa OX=9823 GN=RPL7 PE=1 SV=1	0	28	1	6	6	8	29.4
103_NPCC-0D	A0A287A8Y8	Short-chain-specific acyl-CoA dehydrogenase, mitochondrial OS=Sus scrofa OX=9823 GN=ACADS PE=1 SV=1	>tr|A0A287A8Y8|A0A287A8Y8_PIG Short-chain-specific acyl-CoA dehydrogenase, mitochondrial OS=Sus scrofa OX=9823 GN=ACADS PE=1 SV=1	0	11	1	3	3	3	44.7
103_NPP	A0A287A8Y8	Short-chain-specific acyl-CoA dehydrogenase, mitochondrial OS=Sus scrofa OX=9823 GN=ACADS PE=1 SV=1	>tr|A0A287A8Y8|A0A287A8Y8_PIG Short-chain-specific acyl-CoA dehydrogenase, mitochondrial OS=Sus scrofa OX=9823 GN=ACADS PE=1 SV=1	0	12	1	4	4	4	44.7
104_NPCC-0D	A0A287A8Y8	Short-chain-specific acyl-CoA dehydrogenase, mitochondrial OS=Sus scrofa OX=9823 GN=ACADS PE=1 SV=1	>tr|A0A287A8Y8|A0A287A8Y8_PIG Short-chain-specific acyl-CoA dehydrogenase, mitochondrial OS=Sus scrofa OX=9823 GN=ACADS PE=1 SV=1	0	20	1	6	6	6	44.7
104_NPCC-3D	A0A287A8Y8	Short-chain-specific acyl-CoA dehydrogenase, mitochondrial OS=Sus scrofa OX=9823 GN=ACADS PE=1 SV=1	>tr|A0A287A8Y8|A0A287A8Y8_PIG Short-chain-specific acyl-CoA dehydrogenase, mitochondrial OS=Sus scrofa OX=9823 GN=ACADS PE=1 SV=1	0	9	1	2	2	2	44.7
103_NPCC-3D	A0A287A9G4	Argininosuccinate synthase 1 OS=Sus scrofa OX=9823 GN=ASS1 PE=1 SV=1	>tr|A0A287A9G4|A0A287A9G4_PIG Argininosuccinate synthase 1 OS=Sus scrofa OX=9823 GN=ASS1 PE=1 SV=1	0	3	1	2	2	2	46.5
103_NPP	A0A287A9G4	Argininosuccinate synthase 1 OS=Sus scrofa OX=9823 GN=ASS1 PE=1 SV=1	>tr|A0A287A9G4|A0A287A9G4_PIG Argininosuccinate synthase 1 OS=Sus scrofa OX=9823 GN=ASS1 PE=1 SV=1	0	5	1	2	2	2	46.5
103_NPP	A0A287A9I6	SAMM50 sorting and assembly machinery component OS=Sus scrofa OX=9823 GN=SAMM50 PE=1 SV=1	>tr|A0A287A9I6|A0A287A9I6_PIG SAMM50 sorting and assembly machinery component OS=Sus scrofa OX=9823 GN=SAMM50 PE=1 SV=1	0	6	1	2	2	2	51.8
103_NPCC-0D	A0A287A9I8	ATP synthase subunit gamma OS=Sus scrofa OX=9823 GN=ATP5F1C PE=3 SV=1	>tr|A0A287A9I8|A0A287A9I8_PIG ATP synthase subunit gamma OS=Sus scrofa OX=9823 GN=ATP5F1C PE=3 SV=1	0	20	1	6	6	6	33
103_NPCC-3D	A0A287A9I8	ATP synthase subunit gamma OS=Sus scrofa OX=9823 GN=ATP5F1C PE=3 SV=1	>tr|A0A287A9I8|A0A287A9I8_PIG ATP synthase subunit gamma OS=Sus scrofa OX=9823 GN=ATP5F1C PE=3 SV=1	0	23	1	7	7	7	33
103_NPP	A0A287A9I8	ATP synthase subunit gamma OS=Sus scrofa OX=9823 GN=ATP5F1C PE=3 SV=1	>tr|A0A287A9I8|A0A287A9I8_PIG ATP synthase subunit gamma OS=Sus scrofa OX=9823 GN=ATP5F1C PE=3 SV=1	0	32	1	9	9	11	33
104_NPCC-0D	A0A287A9I8	ATP synthase subunit gamma OS=Sus scrofa OX=9823 GN=ATP5F1C PE=3 SV=1	>tr|A0A287A9I8|A0A287A9I8_PIG ATP synthase subunit gamma OS=Sus scrofa OX=9823 GN=ATP5F1C PE=3 SV=1	0	26	1	7	7	12	33
104_NPCC-3D	A0A287A9I8	ATP synthase subunit gamma OS=Sus scrofa OX=9823 GN=ATP5F1C PE=3 SV=1	>tr|A0A287A9I8|A0A287A9I8_PIG ATP synthase subunit gamma OS=Sus scrofa OX=9823 GN=ATP5F1C PE=3 SV=1	0	25	1	6	6	6	33
103_NPCC-0D	A0A287A9Y6	40S ribosomal protein S7 OS=Sus scrofa OX=9823 GN=RPS7 PE=1 SV=1	>tr|A0A287A9Y6|A0A287A9Y6_PIG 40S ribosomal protein S7 OS=Sus scrofa OX=9823 GN=RPS7 PE=1 SV=1	0	54	1	8	8	9	22.1
103_NPCC-3D	A0A287A9Y6	40S ribosomal protein S7 OS=Sus scrofa OX=9823 GN=RPS7 PE=1 SV=1	>tr|A0A287A9Y6|A0A287A9Y6_PIG 40S ribosomal protein S7 OS=Sus scrofa OX=9823 GN=RPS7 PE=1 SV=1	0	55	1	8	8	11	22.1
103_NPP	A0A287A9Y6	40S ribosomal protein S7 OS=Sus scrofa OX=9823 GN=RPS7 PE=1 SV=1	>tr|A0A287A9Y6|A0A287A9Y6_PIG 40S ribosomal protein S7 OS=Sus scrofa OX=9823 GN=RPS7 PE=1 SV=1	0	47	1	7	7	11	22.1
104_NPCC-0D	A0A287A9Y6	40S ribosomal protein S7 OS=Sus scrofa OX=9823 GN=RPS7 PE=1 SV=1	>tr|A0A287A9Y6|A0A287A9Y6_PIG 40S ribosomal protein S7 OS=Sus scrofa OX=9823 GN=RPS7 PE=1 SV=1	0	43	1	7	7	10	22.1
104_NPCC-3D	A0A287A9Y6	40S ribosomal protein S7 OS=Sus scrofa OX=9823 GN=RPS7 PE=1 SV=1	>tr|A0A287A9Y6|A0A287A9Y6_PIG 40S ribosomal protein S7 OS=Sus scrofa OX=9823 GN=RPS7 PE=1 SV=1	0	55	1	8	8	12	22.1
103_NPCC-0D	A0A287AA21	Uncharacterized protein OS=Sus scrofa OX=9823 GN=ECHS1 PE=1 SV=1	>tr|A0A287AA21|A0A287AA21_PIG Uncharacterized protein OS=Sus scrofa OX=9823 GN=ECHS1 PE=1 SV=1	0	13	1	3	3	3	31.2
103_NPCC-3D	A0A287AA21	Uncharacterized protein OS=Sus scrofa OX=9823 GN=ECHS1 PE=1 SV=1	>tr|A0A287AA21|A0A287AA21_PIG Uncharacterized protein OS=Sus scrofa OX=9823 GN=ECHS1 PE=1 SV=1	0	15	1	3	3	3	31.2
103_NPP	A0A287AA21	Uncharacterized protein OS=Sus scrofa OX=9823 GN=ECHS1 PE=1 SV=1	>tr|A0A287AA21|A0A287AA21_PIG Uncharacterized protein OS=Sus scrofa OX=9823 GN=ECHS1 PE=1 SV=1	0	26	1	5	5	11	31.2
104_NPCC-0D	A0A287AA21	Uncharacterized protein OS=Sus scrofa OX=9823 GN=ECHS1 PE=1 SV=1	>tr|A0A287AA21|A0A287AA21_PIG Uncharacterized protein OS=Sus scrofa OX=9823 GN=ECHS1 PE=1 SV=1	0	26	1	6	6	9	31.2
104_NPCC-3D	A0A287AA21	Uncharacterized protein OS=Sus scrofa OX=9823 GN=ECHS1 PE=1 SV=1	>tr|A0A287AA21|A0A287AA21_PIG Uncharacterized protein OS=Sus scrofa OX=9823 GN=ECHS1 PE=1 SV=1	0	12	1	2	2	2	31.2
103_NPCC-0D	A0A287AA30	Actinin alpha 4 OS=Sus scrofa OX=9823 GN=ACTN4 PE=1 SV=1	>tr|A0A287AA30|A0A287AA30_PIG Actinin alpha 4 OS=Sus scrofa OX=9823 GN=ACTN4 PE=1 SV=1	0	24	1	20	15	22	117
103_NPCC-3D	A0A287AA30	Actinin alpha 4 OS=Sus scrofa OX=9823 GN=ACTN4 PE=1 SV=1	>tr|A0A287AA30|A0A287AA30_PIG Actinin alpha 4 OS=Sus scrofa OX=9823 GN=ACTN4 PE=1 SV=1	0	33	1	27	20	39	117
103_NPP	A0A287AA30	Actinin alpha 4 OS=Sus scrofa OX=9823 GN=ACTN4 PE=1 SV=1	>tr|A0A287AA30|A0A287AA30_PIG Actinin alpha 4 OS=Sus scrofa OX=9823 GN=ACTN4 PE=1 SV=1	0	27	1	26	18	31	117
104_NPCC-0D	A0A287AA30	Actinin alpha 4 OS=Sus scrofa OX=9823 GN=ACTN4 PE=1 SV=1	>tr|A0A287AA30|A0A287AA30_PIG Actinin alpha 4 OS=Sus scrofa OX=9823 GN=ACTN4 PE=1 SV=1	0	24	1	21	14	30	117
104_NPCC-3D	A0A287AA30	Actinin alpha 4 OS=Sus scrofa OX=9823 GN=ACTN4 PE=1 SV=1	>tr|A0A287AA30|A0A287AA30_PIG Actinin alpha 4 OS=Sus scrofa OX=9823 GN=ACTN4 PE=1 SV=1	0	39	1	32	22	46	117
103_NPP	A0A287AAM0	Dynein light chain roadblock OS=Sus scrofa OX=9823 GN=DYNLRB1 PE=1 SV=1	>tr|A0A287AAM0|A0A287AAM0_PIG Dynein light chain roadblock OS=Sus scrofa OX=9823 GN=DYNLRB1 PE=1 SV=1	0	29	1	2	2	2	11
103_NPCC-0D	A0A287AAP0	Uncharacterized protein OS=Sus scrofa OX=9823 GN=LOC100522130 PE=1 SV=1	>tr|A0A287AAP0|A0A287AAP0_PIG Uncharacterized protein OS=Sus scrofa OX=9823 GN=LOC100522130 PE=1 SV=1	0	20	1	4	4	5	34.3
103_NPCC-3D	A0A287AAP0	Uncharacterized protein OS=Sus scrofa OX=9823 GN=LOC100522130 PE=1 SV=1	>tr|A0A287AAP0|A0A287AAP0_PIG Uncharacterized protein OS=Sus scrofa OX=9823 GN=LOC100522130 PE=1 SV=1	0	12	1	2	2	2	34.3
103_NPP	A0A287AAP0	Uncharacterized protein OS=Sus scrofa OX=9823 GN=LOC100522130 PE=1 SV=1	>tr|A0A287AAP0|A0A287AAP0_PIG Uncharacterized protein OS=Sus scrofa OX=9823 GN=LOC100522130 PE=1 SV=1	0	33	1	7	7	10	34.3
104_NPCC-0D	A0A287AAP0	Uncharacterized protein OS=Sus scrofa OX=9823 GN=LOC100522130 PE=1 SV=1	>tr|A0A287AAP0|A0A287AAP0_PIG Uncharacterized protein OS=Sus scrofa OX=9823 GN=LOC100522130 PE=1 SV=1	0	20	1	4	4	6	34.3
104_NPCC-3D	A0A287AAP0	Uncharacterized protein OS=Sus scrofa OX=9823 GN=LOC100522130 PE=1 SV=1	>tr|A0A287AAP0|A0A287AAP0_PIG Uncharacterized protein OS=Sus scrofa OX=9823 GN=LOC100522130 PE=1 SV=1	0	14	1	3	3	4	34.3
103_NPP	A0A287AB01	TRK-fused gene OS=Sus scrofa OX=9823 GN=TFG PE=1 SV=1	>tr|A0A287AB01|A0A287AB01_PIG TRK-fused gene OS=Sus scrofa OX=9823 GN=TFG PE=1 SV=1	0	17	1	6	6	7	43.4
104_NPCC-0D	A0A287AB01	TRK-fused gene OS=Sus scrofa OX=9823 GN=TFG PE=1 SV=1	>tr|A0A287AB01|A0A287AB01_PIG TRK-fused gene OS=Sus scrofa OX=9823 GN=TFG PE=1 SV=1	0	13	1	3	3	4	43.4
104_NPCC-0D	A0A287AB49	Diphosphomevalonate decarboxylase OS=Sus scrofa OX=9823 GN=MVD PE=3 SV=1	>tr|A0A287AB49|A0A287AB49_PIG Diphosphomevalonate decarboxylase OS=Sus scrofa OX=9823 GN=MVD PE=3 SV=1	0	4	1	2	2	2	43.3
104_NPCC-3D	A0A287ABD7	XPC complex subunit, DNA damage recognition and repair factor OS=Sus scrofa OX=9823 GN=XPC PE=1 SV=1	>tr|A0A287ABD7|A0A287ABD7_PIG XPC complex subunit, DNA damage recognition and repair factor OS=Sus scrofa OX=9823 GN=XPC PE=1 SV=1	0	3	1	2	2	2	112.2
103_NPP	A0A287ABS9	Uncharacterized protein OS=Sus scrofa OX=9823 PE=4 SV=1	>tr|A0A287ABS9|A0A287ABS9_PIG Uncharacterized protein OS=Sus scrofa OX=9823 PE=4 SV=1	0	25	1	2	2	2	8.6
103_NPCC-0D	A0A287ABU6	Dihydrofolate reductase OS=Sus scrofa OX=9823 GN=DHFR PE=3 SV=1	>tr|A0A287ABU6|A0A287ABU6_PIG Dihydrofolate reductase OS=Sus scrofa OX=9823 GN=DHFR PE=3 SV=1	0	11	1	2	2	2	21.6
103_NPCC-0D	A0A287AC34	Talin 1 OS=Sus scrofa OX=9823 GN=TLN1 PE=1 SV=1	>tr|A0A287AC34|A0A287AC34_PIG Talin 1 OS=Sus scrofa OX=9823 GN=TLN1 PE=1 SV=1	0	5	1	12	8	12	271.3
103_NPCC-3D	A0A287AC34	Talin 1 OS=Sus scrofa OX=9823 GN=TLN1 PE=1 SV=1	>tr|A0A287AC34|A0A287AC34_PIG Talin 1 OS=Sus scrofa OX=9823 GN=TLN1 PE=1 SV=1	0	6	1	14	12	15	271.3
103_NPP	A0A287AC34	Talin 1 OS=Sus scrofa OX=9823 GN=TLN1 PE=1 SV=1	>tr|A0A287AC34|A0A287AC34_PIG Talin 1 OS=Sus scrofa OX=9823 GN=TLN1 PE=1 SV=1	0	18	1	39	33	45	271.3
104_NPCC-0D	A0A287AC34	Talin 1 OS=Sus scrofa OX=9823 GN=TLN1 PE=1 SV=1	>tr|A0A287AC34|A0A287AC34_PIG Talin 1 OS=Sus scrofa OX=9823 GN=TLN1 PE=1 SV=1	0	6	1	14	13	15	271.3
104_NPCC-3D	A0A287AC34	Talin 1 OS=Sus scrofa OX=9823 GN=TLN1 PE=1 SV=1	>tr|A0A287AC34|A0A287AC34_PIG Talin 1 OS=Sus scrofa OX=9823 GN=TLN1 PE=1 SV=1	0	8	1	19	17	21	271.3
103_NPCC-3D	A0A287AC85	THO complex 2 OS=Sus scrofa OX=9823 GN=THOC2 PE=1 SV=1	>tr|A0A287AC85|A0A287AC85_PIG THO complex 2 OS=Sus scrofa OX=9823 GN=THOC2 PE=1 SV=1	0	2	1	2	2	2	182.7
103_NPCC-0D	A0A287ACL6	40S ribosomal protein S24 OS=Sus scrofa OX=9823 GN=RPS24 PE=3 SV=1	>tr|A0A287ACL6|A0A287ACL6_PIG 40S ribosomal protein S24 OS=Sus scrofa OX=9823 GN=RPS24 PE=3 SV=1	0	32	1	4	4	4	16.5
103_NPCC-3D	A0A287ACL6	40S ribosomal protein S24 OS=Sus scrofa OX=9823 GN=RPS24 PE=3 SV=1	>tr|A0A287ACL6|A0A287ACL6_PIG 40S ribosomal protein S24 OS=Sus scrofa OX=9823 GN=RPS24 PE=3 SV=1	0	24	1	3	3	3	16.5
103_NPP	A0A287ACL6	40S ribosomal protein S24 OS=Sus scrofa OX=9823 GN=RPS24 PE=3 SV=1	>tr|A0A287ACL6|A0A287ACL6_PIG 40S ribosomal protein S24 OS=Sus scrofa OX=9823 GN=RPS24 PE=3 SV=1	0	33	1	5	5	8	16.5
104_NPCC-0D	A0A287ACL6	40S ribosomal protein S24 OS=Sus scrofa OX=9823 GN=RPS24 PE=3 SV=1	>tr|A0A287ACL6|A0A287ACL6_PIG 40S ribosomal protein S24 OS=Sus scrofa OX=9823 GN=RPS24 PE=3 SV=1	0	24	1	3	3	3	16.5
104_NPCC-3D	A0A287ACL6	40S ribosomal protein S24 OS=Sus scrofa OX=9823 GN=RPS24 PE=3 SV=1	>tr|A0A287ACL6|A0A287ACL6_PIG 40S ribosomal protein S24 OS=Sus scrofa OX=9823 GN=RPS24 PE=3 SV=1	0	32	1	4	4	4	16.5
103_NPCC-3D	A0A287ACV3	DEAD-box helicase 5 OS=Sus scrofa OX=9823 GN=DDX5 PE=3 SV=1	>tr|A0A287ACV3|A0A287ACV3_PIG DEAD-box helicase 5 OS=Sus scrofa OX=9823 GN=DDX5 PE=3 SV=1	0	17	1	10	5	10	69.1
103_NPP	A0A287ACV3	DEAD-box helicase 5 OS=Sus scrofa OX=9823 GN=DDX5 PE=3 SV=1	>tr|A0A287ACV3|A0A287ACV3_PIG DEAD-box helicase 5 OS=Sus scrofa OX=9823 GN=DDX5 PE=3 SV=1	0	22	1	13	7	17	69.1
104_NPCC-0D	A0A287ACV3	DEAD-box helicase 5 OS=Sus scrofa OX=9823 GN=DDX5 PE=3 SV=1	>tr|A0A287ACV3|A0A287ACV3_PIG DEAD-box helicase 5 OS=Sus scrofa OX=9823 GN=DDX5 PE=3 SV=1	0	15	1	9	6	9	69.1
104_NPCC-3D	A0A287ACV3	DEAD-box helicase 5 OS=Sus scrofa OX=9823 GN=DDX5 PE=3 SV=1	>tr|A0A287ACV3|A0A287ACV3_PIG DEAD-box helicase 5 OS=Sus scrofa OX=9823 GN=DDX5 PE=3 SV=1	0	14	1	7	2	9	69.1
103_NPCC-0D	A0A287ACX4	Peptidylprolyl isomerase OS=Sus scrofa OX=9823 GN=FKBP2 PE=1 SV=1	>tr|A0A287ACX4|A0A287ACX4_PIG Peptidylprolyl isomerase OS=Sus scrofa OX=9823 GN=FKBP2 PE=1 SV=1	0	34	1	4	4	6	15.4
103_NPCC-3D	A0A287ACX4	Peptidylprolyl isomerase OS=Sus scrofa OX=9823 GN=FKBP2 PE=1 SV=1	>tr|A0A287ACX4|A0A287ACX4_PIG Peptidylprolyl isomerase OS=Sus scrofa OX=9823 GN=FKBP2 PE=1 SV=1	0	34	1	4	4	5	15.4
103_NPP	A0A287ACX4	Peptidylprolyl isomerase OS=Sus scrofa OX=9823 GN=FKBP2 PE=1 SV=1	>tr|A0A287ACX4|A0A287ACX4_PIG Peptidylprolyl isomerase OS=Sus scrofa OX=9823 GN=FKBP2 PE=1 SV=1	0	35	1	5	5	6	15.4
104_NPCC-0D	A0A287ACX4	Peptidylprolyl isomerase OS=Sus scrofa OX=9823 GN=FKBP2 PE=1 SV=1	>tr|A0A287ACX4|A0A287ACX4_PIG Peptidylprolyl isomerase OS=Sus scrofa OX=9823 GN=FKBP2 PE=1 SV=1	0	33	1	4	4	5	15.4
104_NPCC-3D	A0A287ACX4	Peptidylprolyl isomerase OS=Sus scrofa OX=9823 GN=FKBP2 PE=1 SV=1	>tr|A0A287ACX4|A0A287ACX4_PIG Peptidylprolyl isomerase OS=Sus scrofa OX=9823 GN=FKBP2 PE=1 SV=1	0	24	1	3	3	4	15.4
103_NPCC-0D	A0A287ACY5	Synaptogyrin OS=Sus scrofa OX=9823 GN=SYNGR2 PE=3 SV=1	>tr|A0A287ACY5|A0A287ACY5_PIG Synaptogyrin OS=Sus scrofa OX=9823 GN=SYNGR2 PE=3 SV=1	0	8	1	2	2	2	24.6
103_NPCC-3D	A0A287ACY5	Synaptogyrin OS=Sus scrofa OX=9823 GN=SYNGR2 PE=3 SV=1	>tr|A0A287ACY5|A0A287ACY5_PIG Synaptogyrin OS=Sus scrofa OX=9823 GN=SYNGR2 PE=3 SV=1	0	9	1	2	2	2	24.6
103_NPP	A0A287ACY5	Synaptogyrin OS=Sus scrofa OX=9823 GN=SYNGR2 PE=3 SV=1	>tr|A0A287ACY5|A0A287ACY5_PIG Synaptogyrin OS=Sus scrofa OX=9823 GN=SYNGR2 PE=3 SV=1	0	14	1	3	3	3	24.6
104_NPCC-0D	A0A287ACY5	Synaptogyrin OS=Sus scrofa OX=9823 GN=SYNGR2 PE=3 SV=1	>tr|A0A287ACY5|A0A287ACY5_PIG Synaptogyrin OS=Sus scrofa OX=9823 GN=SYNGR2 PE=3 SV=1	0	9	1	2	2	2	24.6
104_NPCC-3D	A0A287ACY5	Synaptogyrin OS=Sus scrofa OX=9823 GN=SYNGR2 PE=3 SV=1	>tr|A0A287ACY5|A0A287ACY5_PIG Synaptogyrin OS=Sus scrofa OX=9823 GN=SYNGR2 PE=3 SV=1	0	8	1	2	2	3	24.6
103_NPP	A0A287AD24	Zinc finger protein 207 OS=Sus scrofa OX=9823 GN=ZNF207 PE=1 SV=1	>tr|A0A287AD24|A0A287AD24_PIG Zinc finger protein 207 OS=Sus scrofa OX=9823 GN=ZNF207 PE=1 SV=1	0	7	1	3	3	3	52.7
103_NPCC-3D	A0A287AD53	Fermitin family member 2 OS=Sus scrofa OX=9823 GN=FERMT2 PE=1 SV=1	>tr|A0A287AD53|A0A287AD53_PIG Fermitin family member 2 OS=Sus scrofa OX=9823 GN=FERMT2 PE=1 SV=1	0	3	1	2	2	2	87.2
103_NPP	A0A287AD53	Fermitin family member 2 OS=Sus scrofa OX=9823 GN=FERMT2 PE=1 SV=1	>tr|A0A287AD53|A0A287AD53_PIG Fermitin family member 2 OS=Sus scrofa OX=9823 GN=FERMT2 PE=1 SV=1	0	6	1	3	3	3	87.2
103_NPCC-0D	A0A287AD55	DNA helicase OS=Sus scrofa OX=9823 GN=MCM2 PE=1 SV=1	>tr|A0A287AD55|A0A287AD55_PIG DNA helicase OS=Sus scrofa OX=9823 GN=MCM2 PE=1 SV=1	0	2	1	2	2	2	104.6
103_NPP	A0A287AD55	DNA helicase OS=Sus scrofa OX=9823 GN=MCM2 PE=1 SV=1	>tr|A0A287AD55|A0A287AD55_PIG DNA helicase OS=Sus scrofa OX=9823 GN=MCM2 PE=1 SV=1	0	10	1	8	8	8	104.6
104_NPCC-0D	A0A287AD55	DNA helicase OS=Sus scrofa OX=9823 GN=MCM2 PE=1 SV=1	>tr|A0A287AD55|A0A287AD55_PIG DNA helicase OS=Sus scrofa OX=9823 GN=MCM2 PE=1 SV=1	0	5	1	5	5	5	104.6
104_NPCC-0D	A0A287AD92	GrpE protein homolog OS=Sus scrofa OX=9823 GN=GRPEL1 PE=1 SV=1	>tr|A0A287AD92|A0A287AD92_PIG GrpE protein homolog OS=Sus scrofa OX=9823 GN=GRPEL1 PE=1 SV=1	0	15	1	2	2	2	23.8
103_NPCC-0D	A0A287ADE6	Ribosomal protein S15a OS=Sus scrofa OX=9823 GN=RPS15A PE=1 SV=1	>tr|A0A287ADE6|A0A287ADE6_PIG Ribosomal protein S15a OS=Sus scrofa OX=9823 GN=RPS15A PE=1 SV=1	0	52	1	6	6	10	14.8
103_NPCC-3D	A0A287ADE6	Ribosomal protein S15a OS=Sus scrofa OX=9823 GN=RPS15A PE=1 SV=1	>tr|A0A287ADE6|A0A287ADE6_PIG Ribosomal protein S15a OS=Sus scrofa OX=9823 GN=RPS15A PE=1 SV=1	0	52	1	6	6	10	14.8
103_NPP	A0A287ADE6	Ribosomal protein S15a OS=Sus scrofa OX=9823 GN=RPS15A PE=1 SV=1	>tr|A0A287ADE6|A0A287ADE6_PIG Ribosomal protein S15a OS=Sus scrofa OX=9823 GN=RPS15A PE=1 SV=1	0	52	1	6	6	12	14.8
104_NPCC-0D	A0A287ADE6	Ribosomal protein S15a OS=Sus scrofa OX=9823 GN=RPS15A PE=1 SV=1	>tr|A0A287ADE6|A0A287ADE6_PIG Ribosomal protein S15a OS=Sus scrofa OX=9823 GN=RPS15A PE=1 SV=1	0	57	1	7	7	14	14.8
104_NPCC-3D	A0A287ADE6	Ribosomal protein S15a OS=Sus scrofa OX=9823 GN=RPS15A PE=1 SV=1	>tr|A0A287ADE6|A0A287ADE6_PIG Ribosomal protein S15a OS=Sus scrofa OX=9823 GN=RPS15A PE=1 SV=1	0	45	1	5	5	6	14.8
103_NPP	A0A287ADH9	Chloride intracellular channel protein OS=Sus scrofa OX=9823 GN=CLIC4 PE=1 SV=1	>tr|A0A287ADH9|A0A287ADH9_PIG Chloride intracellular channel protein OS=Sus scrofa OX=9823 GN=CLIC4 PE=1 SV=1	0	16	1	3	3	4	28.7
104_NPCC-0D	A0A287ADH9	Chloride intracellular channel protein OS=Sus scrofa OX=9823 GN=CLIC4 PE=1 SV=1	>tr|A0A287ADH9|A0A287ADH9_PIG Chloride intracellular channel protein OS=Sus scrofa OX=9823 GN=CLIC4 PE=1 SV=1	0	12	1	3	3	3	28.7
103_NPP	A0A287ADI8	Alpha-1B-glycoprotein OS=Sus scrofa OX=9823 GN=A1BG PE=1 SV=1	>tr|A0A287ADI8|A0A287ADI8_PIG Alpha-1B-glycoprotein OS=Sus scrofa OX=9823 GN=A1BG PE=1 SV=1	0	11	1	5	5	6	55.6
103_NPCC-0D	A0A287ADJ2	Heat shock protein family A (Hsp70) member 9 OS=Sus scrofa OX=9823 GN=HSPA9 PE=1 SV=1	>tr|A0A287ADJ2|A0A287ADJ2_PIG Heat shock protein family A (Hsp70) member 9 OS=Sus scrofa OX=9823 GN=HSPA9 PE=1 SV=1	0	23	1	15	15	22	73.6
103_NPCC-3D	A0A287ADJ2	Heat shock protein family A (Hsp70) member 9 OS=Sus scrofa OX=9823 GN=HSPA9 PE=1 SV=1	>tr|A0A287ADJ2|A0A287ADJ2_PIG Heat shock protein family A (Hsp70) member 9 OS=Sus scrofa OX=9823 GN=HSPA9 PE=1 SV=1	0	24	1	14	14	19	73.6
103_NPP	A0A287ADJ2	Heat shock protein family A (Hsp70) member 9 OS=Sus scrofa OX=9823 GN=HSPA9 PE=1 SV=1	>tr|A0A287ADJ2|A0A287ADJ2_PIG Heat shock protein family A (Hsp70) member 9 OS=Sus scrofa OX=9823 GN=HSPA9 PE=1 SV=1	0	29	1	22	21	29	73.6
104_NPCC-0D	A0A287ADJ2	Heat shock protein family A (Hsp70) member 9 OS=Sus scrofa OX=9823 GN=HSPA9 PE=1 SV=1	>tr|A0A287ADJ2|A0A287ADJ2_PIG Heat shock protein family A (Hsp70) member 9 OS=Sus scrofa OX=9823 GN=HSPA9 PE=1 SV=1	0	34	1	20	20	30	73.6
104_NPCC-3D	A0A287ADJ2	Heat shock protein family A (Hsp70) member 9 OS=Sus scrofa OX=9823 GN=HSPA9 PE=1 SV=1	>tr|A0A287ADJ2|A0A287ADJ2_PIG Heat shock protein family A (Hsp70) member 9 OS=Sus scrofa OX=9823 GN=HSPA9 PE=1 SV=1	0	24	1	15	15	19	73.6
103_NPP	A0A287ADL4	Polymeric immunoglobulin receptor OS=Sus scrofa OX=9823 GN=PIGR PE=1 SV=1	>tr|A0A287ADL4|A0A287ADL4_PIG Polymeric immunoglobulin receptor OS=Sus scrofa OX=9823 GN=PIGR PE=1 SV=1	0	13	1	8	8	10	86.6
103_NPCC-0D	A0A287ADV8	Lamin B2 OS=Sus scrofa OX=9823 GN=LMNB2 PE=1 SV=1	>tr|A0A287ADV8|A0A287ADV8_PIG Lamin B2 OS=Sus scrofa OX=9823 GN=LMNB2 PE=1 SV=1	0	11	1	8	6	9	82
103_NPCC-3D	A0A287ADV8	Lamin B2 OS=Sus scrofa OX=9823 GN=LMNB2 PE=1 SV=1	>tr|A0A287ADV8|A0A287ADV8_PIG Lamin B2 OS=Sus scrofa OX=9823 GN=LMNB2 PE=1 SV=1	0	17	1	13	8	15	82
103_NPP	A0A287ADV8	Lamin B2 OS=Sus scrofa OX=9823 GN=LMNB2 PE=1 SV=1	>tr|A0A287ADV8|A0A287ADV8_PIG Lamin B2 OS=Sus scrofa OX=9823 GN=LMNB2 PE=1 SV=1	0	26	1	19	14	23	82
104_NPCC-0D	A0A287ADV8	Lamin B2 OS=Sus scrofa OX=9823 GN=LMNB2 PE=1 SV=1	>tr|A0A287ADV8|A0A287ADV8_PIG Lamin B2 OS=Sus scrofa OX=9823 GN=LMNB2 PE=1 SV=1	0	18	1	14	10	16	82
104_NPCC-3D	A0A287ADV8	Lamin B2 OS=Sus scrofa OX=9823 GN=LMNB2 PE=1 SV=1	>tr|A0A287ADV8|A0A287ADV8_PIG Lamin B2 OS=Sus scrofa OX=9823 GN=LMNB2 PE=1 SV=1	0	13	1	11	6	11	82
103_NPCC-3D	A0A287AE99	Small nuclear ribonucleoprotein-associated protein OS=Sus scrofa OX=9823 PE=3 SV=1	>tr|A0A287AE99|A0A287AE99_PIG Small nuclear ribonucleoprotein-associated protein OS=Sus scrofa OX=9823 PE=3 SV=1	0	8	1	2	2	2	27.1
103_NPP	A0A287AE99	Small nuclear ribonucleoprotein-associated protein OS=Sus scrofa OX=9823 PE=3 SV=1	>tr|A0A287AE99|A0A287AE99_PIG Small nuclear ribonucleoprotein-associated protein OS=Sus scrofa OX=9823 PE=3 SV=1	0	11	1	2	2	2	27.1
103_NPCC-0D	A0A287AEE1	Uncharacterized protein OS=Sus scrofa OX=9823 GN=ANK3 PE=1 SV=1	>tr|A0A287AEE1|A0A287AEE1_PIG Uncharacterized protein OS=Sus scrofa OX=9823 GN=ANK3 PE=1 SV=1	0	1	1	2	2	2	206.5
103_NPCC-3D	A0A287AEE1	Uncharacterized protein OS=Sus scrofa OX=9823 GN=ANK3 PE=1 SV=1	>tr|A0A287AEE1|A0A287AEE1_PIG Uncharacterized protein OS=Sus scrofa OX=9823 GN=ANK3 PE=1 SV=1	0	2	1	3	3	3	206.5
103_NPP	A0A287AEE1	Uncharacterized protein OS=Sus scrofa OX=9823 GN=ANK3 PE=1 SV=1	>tr|A0A287AEE1|A0A287AEE1_PIG Uncharacterized protein OS=Sus scrofa OX=9823 GN=ANK3 PE=1 SV=1	0	2	1	3	3	3	206.5
104_NPCC-0D	A0A287AEE1	Uncharacterized protein OS=Sus scrofa OX=9823 GN=ANK3 PE=1 SV=1	>tr|A0A287AEE1|A0A287AEE1_PIG Uncharacterized protein OS=Sus scrofa OX=9823 GN=ANK3 PE=1 SV=1	0	3	1	4	4	4	206.5
103_NPCC-0D	A0A287AEH0	Proteasome 26S subunit, non-ATPase 7 OS=Sus scrofa OX=9823 GN=PSMD7 PE=1 SV=1	>tr|A0A287AEH0|A0A287AEH0_PIG Proteasome 26S subunit, non-ATPase 7 OS=Sus scrofa OX=9823 GN=PSMD7 PE=1 SV=1	0	9	1	2	2	2	37
103_NPP	A0A287AEH0	Proteasome 26S subunit, non-ATPase 7 OS=Sus scrofa OX=9823 GN=PSMD7 PE=1 SV=1	>tr|A0A287AEH0|A0A287AEH0_PIG Proteasome 26S subunit, non-ATPase 7 OS=Sus scrofa OX=9823 GN=PSMD7 PE=1 SV=1	0	7	1	2	2	2	37
103_NPCC-0D	A0A287AEL2	Keratin 14 OS=Sus scrofa OX=9823 GN=KRT14 PE=1 SV=1	>tr|A0A287AEL2|A0A287AEL2_PIG Keratin 14 OS=Sus scrofa OX=9823 GN=KRT14 PE=1 SV=1	0	13	1	7	3	11	56
103_NPP	A0A287AEL2	Keratin 14 OS=Sus scrofa OX=9823 GN=KRT14 PE=1 SV=1	>tr|A0A287AEL2|A0A287AEL2_PIG Keratin 14 OS=Sus scrofa OX=9823 GN=KRT14 PE=1 SV=1	0	13	1	8	3	17	56
104_NPCC-3D	A0A287AEL2	Keratin 14 OS=Sus scrofa OX=9823 GN=KRT14 PE=1 SV=1	>tr|A0A287AEL2|A0A287AEL2_PIG Keratin 14 OS=Sus scrofa OX=9823 GN=KRT14 PE=1 SV=1	0	8	1	6	3	9	56
103_NPCC-3D	A0A287AES5	Phosphoenolpyruvate carboxykinase 2, mitochondrial OS=Sus scrofa OX=9823 GN=PCK2 PE=1 SV=1	>tr|A0A287AES5|A0A287AES5_PIG Phosphoenolpyruvate carboxykinase 2, mitochondrial OS=Sus scrofa OX=9823 GN=PCK2 PE=1 SV=1	0	8	1	4	4	5	74.2
103_NPP	A0A287AES5	Phosphoenolpyruvate carboxykinase 2, mitochondrial OS=Sus scrofa OX=9823 GN=PCK2 PE=1 SV=1	>tr|A0A287AES5|A0A287AES5_PIG Phosphoenolpyruvate carboxykinase 2, mitochondrial OS=Sus scrofa OX=9823 GN=PCK2 PE=1 SV=1	0	7	1	4	4	4	74.2
104_NPCC-0D	A0A287AES5	Phosphoenolpyruvate carboxykinase 2, mitochondrial OS=Sus scrofa OX=9823 GN=PCK2 PE=1 SV=1	>tr|A0A287AES5|A0A287AES5_PIG Phosphoenolpyruvate carboxykinase 2, mitochondrial OS=Sus scrofa OX=9823 GN=PCK2 PE=1 SV=1	0	7	1	4	4	5	74.2
104_NPCC-3D	A0A287AES5	Phosphoenolpyruvate carboxykinase 2, mitochondrial OS=Sus scrofa OX=9823 GN=PCK2 PE=1 SV=1	>tr|A0A287AES5|A0A287AES5_PIG Phosphoenolpyruvate carboxykinase 2, mitochondrial OS=Sus scrofa OX=9823 GN=PCK2 PE=1 SV=1	0	5	1	3	3	4	74.2
103_NPP	A0A287AEV6	CD99 molecule (Xg blood group) OS=Sus scrofa OX=9823 GN=CD99 PE=4 SV=1	>tr|A0A287AEV6|A0A287AEV6_PIG CD99 molecule (Xg blood group) OS=Sus scrofa OX=9823 GN=CD99 PE=4 SV=1	0	18	1	2	2	2	18.6
103_NPCC-0D	A0A287AEW7	Twinfilin actin binding protein 1 OS=Sus scrofa OX=9823 GN=TWF1 PE=1 SV=1	>tr|A0A287AEW7|A0A287AEW7_PIG Twinfilin actin binding protein 1 OS=Sus scrofa OX=9823 GN=TWF1 PE=1 SV=1	0	4	1	2	2	2	41.4
103_NPCC-3D	A0A287AEW7	Twinfilin actin binding protein 1 OS=Sus scrofa OX=9823 GN=TWF1 PE=1 SV=1	>tr|A0A287AEW7|A0A287AEW7_PIG Twinfilin actin binding protein 1 OS=Sus scrofa OX=9823 GN=TWF1 PE=1 SV=1	0	5	1	2	2	2	41.4
103_NPP	A0A287AEW7	Twinfilin actin binding protein 1 OS=Sus scrofa OX=9823 GN=TWF1 PE=1 SV=1	>tr|A0A287AEW7|A0A287AEW7_PIG Twinfilin actin binding protein 1 OS=Sus scrofa OX=9823 GN=TWF1 PE=1 SV=1	0	10	1	4	4	4	41.4
103_NPP	A0A287AF47	Heparan sulfate proteoglycan 2 OS=Sus scrofa OX=9823 GN=HSPG2 PE=1 SV=1	>tr|A0A287AF47|A0A287AF47_PIG Heparan sulfate proteoglycan 2 OS=Sus scrofa OX=9823 GN=HSPG2 PE=1 SV=1	0	3	1	11	11	12	463.3
104_NPCC-3D	A0A287AF47	Heparan sulfate proteoglycan 2 OS=Sus scrofa OX=9823 GN=HSPG2 PE=1 SV=1	>tr|A0A287AF47|A0A287AF47_PIG Heparan sulfate proteoglycan 2 OS=Sus scrofa OX=9823 GN=HSPG2 PE=1 SV=1	0	1	1	3	3	3	463.3
103_NPCC-0D	A0A287AFA5	Uncharacterized protein OS=Sus scrofa OX=9823 PE=1 SV=1	>tr|A0A287AFA5|A0A287AFA5_PIG Uncharacterized protein OS=Sus scrofa OX=9823 PE=1 SV=1	0	41	1	14	2	30	37.4
103_NPP	A0A287AFA5	Uncharacterized protein OS=Sus scrofa OX=9823 PE=1 SV=1	>tr|A0A287AFA5|A0A287AFA5_PIG Uncharacterized protein OS=Sus scrofa OX=9823 PE=1 SV=1	0	40	1	12	2	38	37.4
103_NPP	A0A287AFT5	Collagen type XV alpha 1 chain OS=Sus scrofa OX=9823 GN=COL15A1 PE=1 SV=1	>tr|A0A287AFT5|A0A287AFT5_PIG Collagen type XV alpha 1 chain OS=Sus scrofa OX=9823 GN=COL15A1 PE=1 SV=1	0	1	1	2	2	2	135.6
104_NPCC-0D	A0A287AG15	Penta-EF-hand domain containing 1 OS=Sus scrofa OX=9823 GN=PEF1 PE=1 SV=1	>tr|A0A287AG15|A0A287AG15_PIG Penta-EF-hand domain containing 1 OS=Sus scrofa OX=9823 GN=PEF1 PE=1 SV=1	0.001	7	1	2	2	2	30.4
103_NPCC-0D	A0A287AG25	Tumor protein D52 OS=Sus scrofa OX=9823 GN=TPD52 PE=1 SV=1	>tr|A0A287AG25|A0A287AG25_PIG Tumor protein D52 OS=Sus scrofa OX=9823 GN=TPD52 PE=1 SV=1	0	17	1	4	4	4	25.9
103_NPP	A0A287AG25	Tumor protein D52 OS=Sus scrofa OX=9823 GN=TPD52 PE=1 SV=1	>tr|A0A287AG25|A0A287AG25_PIG Tumor protein D52 OS=Sus scrofa OX=9823 GN=TPD52 PE=1 SV=1	0	22	1	5	5	5	25.9
104_NPCC-0D	A0A287AG25	Tumor protein D52 OS=Sus scrofa OX=9823 GN=TPD52 PE=1 SV=1	>tr|A0A287AG25|A0A287AG25_PIG Tumor protein D52 OS=Sus scrofa OX=9823 GN=TPD52 PE=1 SV=1	0	18	1	4	4	4	25.9
104_NPCC-3D	A0A287AG25	Tumor protein D52 OS=Sus scrofa OX=9823 GN=TPD52 PE=1 SV=1	>tr|A0A287AG25|A0A287AG25_PIG Tumor protein D52 OS=Sus scrofa OX=9823 GN=TPD52 PE=1 SV=1	0	11	1	2	2	2	25.9
103_NPCC-0D	A0A287AG48	Keratin 7 OS=Sus scrofa OX=9823 GN=KRT7 PE=3 SV=1	>tr|A0A287AG48|A0A287AG48_PIG Keratin 7 OS=Sus scrofa OX=9823 GN=KRT7 PE=3 SV=1	0	15	1	9	4	11	51.8
103_NPCC-3D	A0A287AG48	Keratin 7 OS=Sus scrofa OX=9823 GN=KRT7 PE=3 SV=1	>tr|A0A287AG48|A0A287AG48_PIG Keratin 7 OS=Sus scrofa OX=9823 GN=KRT7 PE=3 SV=1	0	52	1	26	21	38	51.8
103_NPP	A0A287AG48	Keratin 7 OS=Sus scrofa OX=9823 GN=KRT7 PE=3 SV=1	>tr|A0A287AG48|A0A287AG48_PIG Keratin 7 OS=Sus scrofa OX=9823 GN=KRT7 PE=3 SV=1	0	36	1	17	12	21	51.8
104_NPCC-0D	A0A287AG48	Keratin 7 OS=Sus scrofa OX=9823 GN=KRT7 PE=3 SV=1	>tr|A0A287AG48|A0A287AG48_PIG Keratin 7 OS=Sus scrofa OX=9823 GN=KRT7 PE=3 SV=1	0	32	1	16	11	20	51.8
104_NPCC-3D	A0A287AG48	Keratin 7 OS=Sus scrofa OX=9823 GN=KRT7 PE=3 SV=1	>tr|A0A287AG48|A0A287AG48_PIG Keratin 7 OS=Sus scrofa OX=9823 GN=KRT7 PE=3 SV=1	0	42	1	20	15	28	51.8
103_NPCC-0D	A0A287AGF9	NOP58 ribonucleoprotein OS=Sus scrofa OX=9823 GN=NOP58 PE=1 SV=1	>tr|A0A287AGF9|A0A287AGF9_PIG NOP58 ribonucleoprotein OS=Sus scrofa OX=9823 GN=NOP58 PE=1 SV=1	0	4	1	2	2	2	61.4
103_NPCC-3D	A0A287AGF9	NOP58 ribonucleoprotein OS=Sus scrofa OX=9823 GN=NOP58 PE=1 SV=1	>tr|A0A287AGF9|A0A287AGF9_PIG NOP58 ribonucleoprotein OS=Sus scrofa OX=9823 GN=NOP58 PE=1 SV=1	0	4	1	2	2	2	61.4
103_NPP	A0A287AGF9	NOP58 ribonucleoprotein OS=Sus scrofa OX=9823 GN=NOP58 PE=1 SV=1	>tr|A0A287AGF9|A0A287AGF9_PIG NOP58 ribonucleoprotein OS=Sus scrofa OX=9823 GN=NOP58 PE=1 SV=1	0	14	1	6	6	7	61.4
104_NPCC-0D	A0A287AGF9	NOP58 ribonucleoprotein OS=Sus scrofa OX=9823 GN=NOP58 PE=1 SV=1	>tr|A0A287AGF9|A0A287AGF9_PIG NOP58 ribonucleoprotein OS=Sus scrofa OX=9823 GN=NOP58 PE=1 SV=1	0	9	1	4	4	4	61.4
104_NPCC-3D	A0A287AGF9	NOP58 ribonucleoprotein OS=Sus scrofa OX=9823 GN=NOP58 PE=1 SV=1	>tr|A0A287AGF9|A0A287AGF9_PIG NOP58 ribonucleoprotein OS=Sus scrofa OX=9823 GN=NOP58 PE=1 SV=1	0	6	1	3	3	3	61.4
103_NPCC-3D	A0A287AGG3	Proteasome subunit beta OS=Sus scrofa OX=9823 GN=PSMB5 PE=1 SV=1	>tr|A0A287AGG3|A0A287AGG3_PIG Proteasome subunit beta OS=Sus scrofa OX=9823 GN=PSMB5 PE=1 SV=1	0	13	1	3	3	3	30.1
103_NPP	A0A287AGG3	Proteasome subunit beta OS=Sus scrofa OX=9823 GN=PSMB5 PE=1 SV=1	>tr|A0A287AGG3|A0A287AGG3_PIG Proteasome subunit beta OS=Sus scrofa OX=9823 GN=PSMB5 PE=1 SV=1	0	12	1	3	3	3	30.1
104_NPCC-0D	A0A287AGH0	Uncharacterized protein OS=Sus scrofa OX=9823 GN=RPL22L1 PE=1 SV=1	>tr|A0A287AGH0|A0A287AGH0_PIG Uncharacterized protein OS=Sus scrofa OX=9823 GN=RPL22L1 PE=1 SV=1	0	41	1	4	4	5	14.5
103_NPCC-3D	A0A287AGT0	Uncharacterized protein OS=Sus scrofa OX=9823 GN=LOC110261434 PE=3 SV=1	>tr|A0A287AGT0|A0A287AGT0_PIG Uncharacterized protein OS=Sus scrofa OX=9823 GN=LOC110261434 PE=3 SV=1	0	21	1	3	3	3	30.7
103_NPP	A0A287AGT0	Uncharacterized protein OS=Sus scrofa OX=9823 GN=LOC110261434 PE=3 SV=1	>tr|A0A287AGT0|A0A287AGT0_PIG Uncharacterized protein OS=Sus scrofa OX=9823 GN=LOC110261434 PE=3 SV=1	0	12	1	2	2	2	30.7
104_NPCC-0D	A0A287AGT0	Uncharacterized protein OS=Sus scrofa OX=9823 GN=LOC110261434 PE=3 SV=1	>tr|A0A287AGT0|A0A287AGT0_PIG Uncharacterized protein OS=Sus scrofa OX=9823 GN=LOC110261434 PE=3 SV=1	0	13	1	2	2	2	30.7
104_NPCC-3D	A0A287AGT0	Uncharacterized protein OS=Sus scrofa OX=9823 GN=LOC110261434 PE=3 SV=1	>tr|A0A287AGT0|A0A287AGT0_PIG Uncharacterized protein OS=Sus scrofa OX=9823 GN=LOC110261434 PE=3 SV=1	0	21	1	4	4	4	30.7
103_NPCC-3D	A0A287AGT7	Sorting nexin OS=Sus scrofa OX=9823 GN=SNX6 PE=1 SV=1	>tr|A0A287AGT7|A0A287AGT7_PIG Sorting nexin OS=Sus scrofa OX=9823 GN=SNX6 PE=1 SV=1	0	4	1	2	2	2	46.6
103_NPP	A0A287AH70	Tetratricopeptide repeat domain 38 OS=Sus scrofa OX=9823 GN=TTC38 PE=1 SV=1	>tr|A0A287AH70|A0A287AH70_PIG Tetratricopeptide repeat domain 38 OS=Sus scrofa OX=9823 GN=TTC38 PE=1 SV=1	0	4	1	2	2	2	54.8
103_NPCC-0D	A0A287AH85	Adenylate kinase 2, mitochondrial OS=Sus scrofa OX=9823 GN=AK2 PE=1 SV=1	>tr|A0A287AH85|A0A287AH85_PIG Adenylate kinase 2, mitochondrial OS=Sus scrofa OX=9823 GN=AK2 PE=1 SV=1	0	23	1	5	5	5	25.6
103_NPCC-3D	A0A287AH85	Adenylate kinase 2, mitochondrial OS=Sus scrofa OX=9823 GN=AK2 PE=1 SV=1	>tr|A0A287AH85|A0A287AH85_PIG Adenylate kinase 2, mitochondrial OS=Sus scrofa OX=9823 GN=AK2 PE=1 SV=1	0	9	1	2	2	2	25.6
103_NPP	A0A287AH85	Adenylate kinase 2, mitochondrial OS=Sus scrofa OX=9823 GN=AK2 PE=1 SV=1	>tr|A0A287AH85|A0A287AH85_PIG Adenylate kinase 2, mitochondrial OS=Sus scrofa OX=9823 GN=AK2 PE=1 SV=1	0	24	1	5	5	8	25.6
104_NPCC-0D	A0A287AH85	Adenylate kinase 2, mitochondrial OS=Sus scrofa OX=9823 GN=AK2 PE=1 SV=1	>tr|A0A287AH85|A0A287AH85_PIG Adenylate kinase 2, mitochondrial OS=Sus scrofa OX=9823 GN=AK2 PE=1 SV=1	0	29	1	5	5	8	25.6
104_NPCC-3D	A0A287AH85	Adenylate kinase 2, mitochondrial OS=Sus scrofa OX=9823 GN=AK2 PE=1 SV=1	>tr|A0A287AH85|A0A287AH85_PIG Adenylate kinase 2, mitochondrial OS=Sus scrofa OX=9823 GN=AK2 PE=1 SV=1	0	29	1	5	5	5	25.6
104_NPCC-0D	A0A287AHD3	Echinoderm microtubule associated protein like 4 OS=Sus scrofa OX=9823 GN=EML4 PE=1 SV=1	>tr|A0A287AHD3|A0A287AHD3_PIG Echinoderm microtubule associated protein like 4 OS=Sus scrofa OX=9823 GN=EML4 PE=1 SV=1	0	2	1	2	2	2	109
103_NPP	A0A287AI37	Adducin 1 OS=Sus scrofa OX=9823 GN=ADD1 PE=1 SV=1	>tr|A0A287AI37|A0A287AI37_PIG Adducin 1 OS=Sus scrofa OX=9823 GN=ADD1 PE=1 SV=1	0	2	1	2	2	2	84.9
103_NPCC-0D	A0A287AI68	Uncharacterized protein OS=Sus scrofa OX=9823 GN=PAICS PE=1 SV=1	>tr|A0A287AI68|A0A287AI68_PIG Uncharacterized protein OS=Sus scrofa OX=9823 GN=PAICS PE=1 SV=1	0	4	1	2	2	2	47.1
103_NPP	A0A287AI68	Uncharacterized protein OS=Sus scrofa OX=9823 GN=PAICS PE=1 SV=1	>tr|A0A287AI68|A0A287AI68_PIG Uncharacterized protein OS=Sus scrofa OX=9823 GN=PAICS PE=1 SV=1	0	7	1	3	3	3	47.1
104_NPCC-0D	A0A287AI68	Uncharacterized protein OS=Sus scrofa OX=9823 GN=PAICS PE=1 SV=1	>tr|A0A287AI68|A0A287AI68_PIG Uncharacterized protein OS=Sus scrofa OX=9823 GN=PAICS PE=1 SV=1	0.001	4	1	2	2	2	47.1
103_NPP	A0A287AI94	Uncharacterized protein OS=Sus scrofa OX=9823 GN=FAM120A PE=1 SV=1	>tr|A0A287AI94|A0A287AI94_PIG Uncharacterized protein OS=Sus scrofa OX=9823 GN=FAM120A PE=1 SV=1	0	3	1	3	3	3	126.9
103_NPP	A0A287AIE6	ATPase ASNA1 OS=Sus scrofa OX=9823 GN=ASNA1 PE=1 SV=1	>tr|A0A287AIE6|A0A287AIE6_PIG ATPase ASNA1 OS=Sus scrofa OX=9823 GN=ASNA1 PE=1 SV=1	0.003	8	1	2	2	2	38.8
103_NPP	A0A287AIG2	Transmembrane protein 165 OS=Sus scrofa OX=9823 GN=TMEM165 PE=4 SV=1	>tr|A0A287AIG2|A0A287AIG2_PIG Transmembrane protein 165 OS=Sus scrofa OX=9823 GN=TMEM165 PE=4 SV=1	0	6	1	2	2	2	35
103_NPCC-0D	A0A287AII8	1,4-alpha-glucan branching enzyme 1 OS=Sus scrofa OX=9823 GN=GBE1 PE=1 SV=1	>tr|A0A287AII8|A0A287AII8_PIG 1,4-alpha-glucan branching enzyme 1 OS=Sus scrofa OX=9823 GN=GBE1 PE=1 SV=1	0	6	1	4	4	4	80.8
103_NPP	A0A287AII8	1,4-alpha-glucan branching enzyme 1 OS=Sus scrofa OX=9823 GN=GBE1 PE=1 SV=1	>tr|A0A287AII8|A0A287AII8_PIG 1,4-alpha-glucan branching enzyme 1 OS=Sus scrofa OX=9823 GN=GBE1 PE=1 SV=1	0	14	1	9	9	10	80.8
104_NPCC-0D	A0A287AII8	1,4-alpha-glucan branching enzyme 1 OS=Sus scrofa OX=9823 GN=GBE1 PE=1 SV=1	>tr|A0A287AII8|A0A287AII8_PIG 1,4-alpha-glucan branching enzyme 1 OS=Sus scrofa OX=9823 GN=GBE1 PE=1 SV=1	0	11	1	7	7	7	80.8
103_NPP	A0A287AIN9	Septin 11 OS=Sus scrofa OX=9823 GN=SEPT11 PE=1 SV=1	>tr|A0A287AIN9|A0A287AIN9_PIG Septin 11 OS=Sus scrofa OX=9823 GN=SEPT11 PE=1 SV=1	0	6	1	3	2	6	50.9
103_NPP	A0A287AIQ7	Histocompatibility minor 13 OS=Sus scrofa OX=9823 GN=HM13 PE=4 SV=1	>tr|A0A287AIQ7|A0A287AIQ7_PIG Histocompatibility minor 13 OS=Sus scrofa OX=9823 GN=HM13 PE=4 SV=1	0	5	1	2	2	2	43.4
103_NPCC-0D	A0A287AIQ8	ATPase H+ transporting V1 subunit E1 OS=Sus scrofa OX=9823 GN=ATP6V1E1 PE=1 SV=1	>tr|A0A287AIQ8|A0A287AIQ8_PIG ATPase H+ transporting V1 subunit E1 OS=Sus scrofa OX=9823 GN=ATP6V1E1 PE=1 SV=1	0	10	1	2	2	2	26.1
103_NPP	A0A287AIQ8	ATPase H+ transporting V1 subunit E1 OS=Sus scrofa OX=9823 GN=ATP6V1E1 PE=1 SV=1	>tr|A0A287AIQ8|A0A287AIQ8_PIG ATPase H+ transporting V1 subunit E1 OS=Sus scrofa OX=9823 GN=ATP6V1E1 PE=1 SV=1	0	13	1	3	3	3	26.1
104_NPCC-0D	A0A287AIQ8	ATPase H+ transporting V1 subunit E1 OS=Sus scrofa OX=9823 GN=ATP6V1E1 PE=1 SV=1	>tr|A0A287AIQ8|A0A287AIQ8_PIG ATPase H+ transporting V1 subunit E1 OS=Sus scrofa OX=9823 GN=ATP6V1E1 PE=1 SV=1	0	15	1	3	3	3	26.1
104_NPCC-0D	A0A287AJ85	Uncharacterized protein OS=Sus scrofa OX=9823 GN=SNRNP70 PE=1 SV=1	>tr|A0A287AJ85|A0A287AJ85_PIG Uncharacterized protein OS=Sus scrofa OX=9823 GN=SNRNP70 PE=1 SV=1	0.001	12	1	2	2	2	23.8
103_NPCC-3D	A0A287AJB4	Splicing factor U2AF 35 kDa subunit OS=Sus scrofa OX=9823 GN=U2AF1 PE=4 SV=1	>tr|A0A287AJB4|A0A287AJB4_PIG Splicing factor U2AF 35 kDa subunit OS=Sus scrofa OX=9823 GN=U2AF1 PE=4 SV=1	0	13	1	3	3	3	27.8
103_NPP	A0A287AJB4	Splicing factor U2AF 35 kDa subunit OS=Sus scrofa OX=9823 GN=U2AF1 PE=4 SV=1	>tr|A0A287AJB4|A0A287AJB4_PIG Splicing factor U2AF 35 kDa subunit OS=Sus scrofa OX=9823 GN=U2AF1 PE=4 SV=1	0	7	1	2	2	2	27.8
104_NPCC-0D	A0A287AJB4	Splicing factor U2AF 35 kDa subunit OS=Sus scrofa OX=9823 GN=U2AF1 PE=4 SV=1	>tr|A0A287AJB4|A0A287AJB4_PIG Splicing factor U2AF 35 kDa subunit OS=Sus scrofa OX=9823 GN=U2AF1 PE=4 SV=1	0	11	1	2	2	2	27.8
103_NPCC-0D	A0A287AJF0	SEC31 homolog A, COPII coat complex component OS=Sus scrofa OX=9823 GN=SEC31A PE=1 SV=1	>tr|A0A287AJF0|A0A287AJF0_PIG SEC31 homolog A, COPII coat complex component OS=Sus scrofa OX=9823 GN=SEC31A PE=1 SV=1	0	6	1	5	5	5	134.2
103_NPCC-3D	A0A287AJF0	SEC31 homolog A, COPII coat complex component OS=Sus scrofa OX=9823 GN=SEC31A PE=1 SV=1	>tr|A0A287AJF0|A0A287AJF0_PIG SEC31 homolog A, COPII coat complex component OS=Sus scrofa OX=9823 GN=SEC31A PE=1 SV=1	0	3	1	3	3	3	134.2
103_NPP	A0A287AJF0	SEC31 homolog A, COPII coat complex component OS=Sus scrofa OX=9823 GN=SEC31A PE=1 SV=1	>tr|A0A287AJF0|A0A287AJF0_PIG SEC31 homolog A, COPII coat complex component OS=Sus scrofa OX=9823 GN=SEC31A PE=1 SV=1	0	11	1	13	13	15	134.2
104_NPCC-0D	A0A287AJF0	SEC31 homolog A, COPII coat complex component OS=Sus scrofa OX=9823 GN=SEC31A PE=1 SV=1	>tr|A0A287AJF0|A0A287AJF0_PIG SEC31 homolog A, COPII coat complex component OS=Sus scrofa OX=9823 GN=SEC31A PE=1 SV=1	0	6	1	7	7	7	134.2
104_NPCC-3D	A0A287AJF0	SEC31 homolog A, COPII coat complex component OS=Sus scrofa OX=9823 GN=SEC31A PE=1 SV=1	>tr|A0A287AJF0|A0A287AJF0_PIG SEC31 homolog A, COPII coat complex component OS=Sus scrofa OX=9823 GN=SEC31A PE=1 SV=1	0	3	1	3	3	3	134.2
103_NPCC-0D	A0A287AJH8	Uncharacterized protein OS=Sus scrofa OX=9823 GN=RPL12 PE=1 SV=1	>tr|A0A287AJH8|A0A287AJH8_PIG Uncharacterized protein OS=Sus scrofa OX=9823 GN=RPL12 PE=1 SV=1	0	17	1	3	3	4	20.5
103_NPCC-3D	A0A287AJH8	Uncharacterized protein OS=Sus scrofa OX=9823 GN=RPL12 PE=1 SV=1	>tr|A0A287AJH8|A0A287AJH8_PIG Uncharacterized protein OS=Sus scrofa OX=9823 GN=RPL12 PE=1 SV=1	0	13	1	2	2	4	20.5
103_NPP	A0A287AJH8	Uncharacterized protein OS=Sus scrofa OX=9823 GN=RPL12 PE=1 SV=1	>tr|A0A287AJH8|A0A287AJH8_PIG Uncharacterized protein OS=Sus scrofa OX=9823 GN=RPL12 PE=1 SV=1	0	46	1	7	7	16	20.5
104_NPCC-0D	A0A287AJH8	Uncharacterized protein OS=Sus scrofa OX=9823 GN=RPL12 PE=1 SV=1	>tr|A0A287AJH8|A0A287AJH8_PIG Uncharacterized protein OS=Sus scrofa OX=9823 GN=RPL12 PE=1 SV=1	0	25	1	4	4	8	20.5
103_NPCC-0D	A0A287AJQ1	Insulin like growth factor 2 mRNA binding protein 3 OS=Sus scrofa OX=9823 GN=IGF2BP3 PE=1 SV=1	>tr|A0A287AJQ1|A0A287AJQ1_PIG Insulin like growth factor 2 mRNA binding protein 3 OS=Sus scrofa OX=9823 GN=IGF2BP3 PE=1 SV=1	0	4	1	2	2	2	64.7
103_NPP	A0A287AJQ1	Insulin like growth factor 2 mRNA binding protein 3 OS=Sus scrofa OX=9823 GN=IGF2BP3 PE=1 SV=1	>tr|A0A287AJQ1|A0A287AJQ1_PIG Insulin like growth factor 2 mRNA binding protein 3 OS=Sus scrofa OX=9823 GN=IGF2BP3 PE=1 SV=1	0	7	1	4	2	4	64.7
103_NPCC-0D	A0A287AJQ9	Eukaryotic translation elongation factor 1 alpha 1 OS=Sus scrofa OX=9823 GN=EEF1A1 PE=1 SV=1	>tr|A0A287AJQ9|A0A287AJQ9_PIG Eukaryotic translation elongation factor 1 alpha 1 OS=Sus scrofa OX=9823 GN=EEF1A1 PE=1 SV=1	0	39	1	13	8	28	54.7
103_NPCC-3D	A0A287AJQ9	Eukaryotic translation elongation factor 1 alpha 1 OS=Sus scrofa OX=9823 GN=EEF1A1 PE=1 SV=1	>tr|A0A287AJQ9|A0A287AJQ9_PIG Eukaryotic translation elongation factor 1 alpha 1 OS=Sus scrofa OX=9823 GN=EEF1A1 PE=1 SV=1	0	36	1	11	7	36	54.7
103_NPP	A0A287AJQ9	Eukaryotic translation elongation factor 1 alpha 1 OS=Sus scrofa OX=9823 GN=EEF1A1 PE=1 SV=1	>tr|A0A287AJQ9|A0A287AJQ9_PIG Eukaryotic translation elongation factor 1 alpha 1 OS=Sus scrofa OX=9823 GN=EEF1A1 PE=1 SV=1	0	41	1	14	9	39	54.7
104_NPCC-0D	A0A287AJQ9	Eukaryotic translation elongation factor 1 alpha 1 OS=Sus scrofa OX=9823 GN=EEF1A1 PE=1 SV=1	>tr|A0A287AJQ9|A0A287AJQ9_PIG Eukaryotic translation elongation factor 1 alpha 1 OS=Sus scrofa OX=9823 GN=EEF1A1 PE=1 SV=1	0	39	1	13	7	46	54.7
104_NPCC-3D	A0A287AJQ9	Eukaryotic translation elongation factor 1 alpha 1 OS=Sus scrofa OX=9823 GN=EEF1A1 PE=1 SV=1	>tr|A0A287AJQ9|A0A287AJQ9_PIG Eukaryotic translation elongation factor 1 alpha 1 OS=Sus scrofa OX=9823 GN=EEF1A1 PE=1 SV=1	0	41	1	14	10	37	54.7
103_NPCC-0D	A0A287AJT7	Uncharacterized protein OS=Sus scrofa OX=9823 GN=RPL28 PE=1 SV=1	>tr|A0A287AJT7|A0A287AJT7_PIG Uncharacterized protein OS=Sus scrofa OX=9823 GN=RPL28 PE=1 SV=1	0	20	1	3	3	4	15.7
103_NPCC-3D	A0A287AJT7	Uncharacterized protein OS=Sus scrofa OX=9823 GN=RPL28 PE=1 SV=1	>tr|A0A287AJT7|A0A287AJT7_PIG Uncharacterized protein OS=Sus scrofa OX=9823 GN=RPL28 PE=1 SV=1	0	14	1	2	2	3	15.7
103_NPP	A0A287AJT7	Uncharacterized protein OS=Sus scrofa OX=9823 GN=RPL28 PE=1 SV=1	>tr|A0A287AJT7|A0A287AJT7_PIG Uncharacterized protein OS=Sus scrofa OX=9823 GN=RPL28 PE=1 SV=1	0	34	1	5	5	7	15.7
104_NPCC-0D	A0A287AJT7	Uncharacterized protein OS=Sus scrofa OX=9823 GN=RPL28 PE=1 SV=1	>tr|A0A287AJT7|A0A287AJT7_PIG Uncharacterized protein OS=Sus scrofa OX=9823 GN=RPL28 PE=1 SV=1	0	26	1	4	4	7	15.7
104_NPCC-3D	A0A287AJT7	Uncharacterized protein OS=Sus scrofa OX=9823 GN=RPL28 PE=1 SV=1	>tr|A0A287AJT7|A0A287AJT7_PIG Uncharacterized protein OS=Sus scrofa OX=9823 GN=RPL28 PE=1 SV=1	0	20	1	3	3	4	15.7
103_NPCC-3D	A0A287AJU1	Coactosin like F-actin binding protein 1 OS=Sus scrofa OX=9823 GN=COTL1 PE=1 SV=1	>tr|A0A287AJU1|A0A287AJU1_PIG Coactosin like F-actin binding protein 1 OS=Sus scrofa OX=9823 GN=COTL1 PE=1 SV=1	0	12	1	2	2	2	16
104_NPCC-3D	A0A287AJU1	Coactosin like F-actin binding protein 1 OS=Sus scrofa OX=9823 GN=COTL1 PE=1 SV=1	>tr|A0A287AJU1|A0A287AJU1_PIG Coactosin like F-actin binding protein 1 OS=Sus scrofa OX=9823 GN=COTL1 PE=1 SV=1	0	23	1	3	3	4	16
103_NPCC-0D	A0A287AJX7	Uncharacterized protein OS=Sus scrofa OX=9823 GN=HNRNPL PE=1 SV=1	>tr|A0A287AJX7|A0A287AJX7_PIG Uncharacterized protein OS=Sus scrofa OX=9823 GN=HNRNPL PE=1 SV=1	0	12	1	3	3	4	29.5
103_NPCC-3D	A0A287AJX7	Uncharacterized protein OS=Sus scrofa OX=9823 GN=HNRNPL PE=1 SV=1	>tr|A0A287AJX7|A0A287AJX7_PIG Uncharacterized protein OS=Sus scrofa OX=9823 GN=HNRNPL PE=1 SV=1	0	7	1	2	2	3	29.5
103_NPP	A0A287AJX7	Uncharacterized protein OS=Sus scrofa OX=9823 GN=HNRNPL PE=1 SV=1	>tr|A0A287AJX7|A0A287AJX7_PIG Uncharacterized protein OS=Sus scrofa OX=9823 GN=HNRNPL PE=1 SV=1	0	24	1	5	5	6	29.5
104_NPCC-0D	A0A287AJX7	Uncharacterized protein OS=Sus scrofa OX=9823 GN=HNRNPL PE=1 SV=1	>tr|A0A287AJX7|A0A287AJX7_PIG Uncharacterized protein OS=Sus scrofa OX=9823 GN=HNRNPL PE=1 SV=1	0	15	1	4	4	5	29.5
104_NPCC-3D	A0A287AJY4	NCK associated protein 1 OS=Sus scrofa OX=9823 GN=NCKAP1 PE=1 SV=1	>tr|A0A287AJY4|A0A287AJY4_PIG NCK associated protein 1 OS=Sus scrofa OX=9823 GN=NCKAP1 PE=1 SV=1	0	2	1	2	2	2	129.5
103_NPCC-0D	A0A287AK19	Moesin OS=Sus scrofa OX=9823 GN=MSN PE=1 SV=1	>tr|A0A287AK19|A0A287AK19_PIG Moesin OS=Sus scrofa OX=9823 GN=MSN PE=1 SV=1	0	7	1	5	2	5	67.9
103_NPCC-3D	A0A287AK19	Moesin OS=Sus scrofa OX=9823 GN=MSN PE=1 SV=1	>tr|A0A287AK19|A0A287AK19_PIG Moesin OS=Sus scrofa OX=9823 GN=MSN PE=1 SV=1	0	21	1	13	9	14	67.9
103_NPP	A0A287AK19	Moesin OS=Sus scrofa OX=9823 GN=MSN PE=1 SV=1	>tr|A0A287AK19|A0A287AK19_PIG Moesin OS=Sus scrofa OX=9823 GN=MSN PE=1 SV=1	0	17	1	11	6	15	67.9
104_NPCC-0D	A0A287AK19	Moesin OS=Sus scrofa OX=9823 GN=MSN PE=1 SV=1	>tr|A0A287AK19|A0A287AK19_PIG Moesin OS=Sus scrofa OX=9823 GN=MSN PE=1 SV=1	0	8	1	6	2	6	67.9
104_NPCC-3D	A0A287AK19	Moesin OS=Sus scrofa OX=9823 GN=MSN PE=1 SV=1	>tr|A0A287AK19|A0A287AK19_PIG Moesin OS=Sus scrofa OX=9823 GN=MSN PE=1 SV=1	0	10	1	7	5	7	67.9
103_NPCC-3D	A0A287AKA3	Core histone macro-H2A OS=Sus scrofa OX=9823 GN=H2AFY2 PE=1 SV=1	>tr|A0A287AKA3|A0A287AKA3_PIG Core histone macro-H2A OS=Sus scrofa OX=9823 GN=H2AFY2 PE=1 SV=1	0	19	1	6	4	7	40
103_NPCC-0D	A0A287AKC0	Ribosomal protein S5 OS=Sus scrofa OX=9823 GN=RPS5 PE=1 SV=1	>tr|A0A287AKC0|A0A287AKC0_PIG Ribosomal protein S5 OS=Sus scrofa OX=9823 GN=RPS5 PE=1 SV=1	0	22	1	6	6	9	26.8
103_NPCC-3D	A0A287AKC0	Ribosomal protein S5 OS=Sus scrofa OX=9823 GN=RPS5 PE=1 SV=1	>tr|A0A287AKC0|A0A287AKC0_PIG Ribosomal protein S5 OS=Sus scrofa OX=9823 GN=RPS5 PE=1 SV=1	0	17	1	4	4	5	26.8
103_NPP	A0A287AKC0	Ribosomal protein S5 OS=Sus scrofa OX=9823 GN=RPS5 PE=1 SV=1	>tr|A0A287AKC0|A0A287AKC0_PIG Ribosomal protein S5 OS=Sus scrofa OX=9823 GN=RPS5 PE=1 SV=1	0	28	1	8	8	13	26.8
104_NPCC-0D	A0A287AKC0	Ribosomal protein S5 OS=Sus scrofa OX=9823 GN=RPS5 PE=1 SV=1	>tr|A0A287AKC0|A0A287AKC0_PIG Ribosomal protein S5 OS=Sus scrofa OX=9823 GN=RPS5 PE=1 SV=1	0	27	1	7	7	9	26.8
104_NPCC-3D	A0A287AKC0	Ribosomal protein S5 OS=Sus scrofa OX=9823 GN=RPS5 PE=1 SV=1	>tr|A0A287AKC0|A0A287AKC0_PIG Ribosomal protein S5 OS=Sus scrofa OX=9823 GN=RPS5 PE=1 SV=1	0	17	1	4	4	6	26.8
103_NPP	A0A287AKE5	Protein lin-7 homolog OS=Sus scrofa OX=9823 GN=LIN7C PE=1 SV=1	>tr|A0A287AKE5|A0A287AKE5_PIG Protein lin-7 homolog OS=Sus scrofa OX=9823 GN=LIN7C PE=1 SV=1	0	14	1	2	2	2	22.4
104_NPCC-0D	A0A287AKU6	Programmed cell death 6 OS=Sus scrofa OX=9823 GN=PDCD6 PE=1 SV=1	>tr|A0A287AKU6|A0A287AKU6_PIG Programmed cell death 6 OS=Sus scrofa OX=9823 GN=PDCD6 PE=1 SV=1	0.001	11	1	2	2	2	21.7
104_NPCC-3D	A0A287AKW8	Eukaryotic translation initiation factor 2B subunit delta OS=Sus scrofa OX=9823 GN=EIF2B4 PE=3 SV=1	>tr|A0A287AKW8|A0A287AKW8_PIG Eukaryotic translation initiation factor 2B subunit delta OS=Sus scrofa OX=9823 GN=EIF2B4 PE=3 SV=1	0	3	1	2	2	2	59.1
103_NPP	A0A287AKZ9	V-type proton ATPase subunit G OS=Sus scrofa OX=9823 GN=ATP6V1G1 PE=1 SV=1	>tr|A0A287AKZ9|A0A287AKZ9_PIG V-type proton ATPase subunit G OS=Sus scrofa OX=9823 GN=ATP6V1G1 PE=1 SV=1	0	26	1	2	2	3	13.7
103_NPCC-0D	A0A287AL05	Eukaryotic translation initiation factor 3 subunit L OS=Sus scrofa OX=9823 GN=EIF3L PE=1 SV=1	>tr|A0A287AL05|A0A287AL05_PIG Eukaryotic translation initiation factor 3 subunit L OS=Sus scrofa OX=9823 GN=EIF3L PE=1 SV=1	0	6	1	4	4	4	74
103_NPCC-3D	A0A287AL05	Eukaryotic translation initiation factor 3 subunit L OS=Sus scrofa OX=9823 GN=EIF3L PE=1 SV=1	>tr|A0A287AL05|A0A287AL05_PIG Eukaryotic translation initiation factor 3 subunit L OS=Sus scrofa OX=9823 GN=EIF3L PE=1 SV=1	0	4	1	3	3	3	74
103_NPP	A0A287AL05	Eukaryotic translation initiation factor 3 subunit L OS=Sus scrofa OX=9823 GN=EIF3L PE=1 SV=1	>tr|A0A287AL05|A0A287AL05_PIG Eukaryotic translation initiation factor 3 subunit L OS=Sus scrofa OX=9823 GN=EIF3L PE=1 SV=1	0	6	1	4	4	5	74
104_NPCC-0D	A0A287AL05	Eukaryotic translation initiation factor 3 subunit L OS=Sus scrofa OX=9823 GN=EIF3L PE=1 SV=1	>tr|A0A287AL05|A0A287AL05_PIG Eukaryotic translation initiation factor 3 subunit L OS=Sus scrofa OX=9823 GN=EIF3L PE=1 SV=1	0	5	1	4	4	4	74
104_NPCC-3D	A0A287AL05	Eukaryotic translation initiation factor 3 subunit L OS=Sus scrofa OX=9823 GN=EIF3L PE=1 SV=1	>tr|A0A287AL05|A0A287AL05_PIG Eukaryotic translation initiation factor 3 subunit L OS=Sus scrofa OX=9823 GN=EIF3L PE=1 SV=1	0	8	1	5	5	5	74
104_NPCC-0D	A0A287AL59	Phosphate cytidylyltransferase 2, ethanolamine OS=Sus scrofa OX=9823 GN=PCYT2 PE=4 SV=1	>tr|A0A287AL59|A0A287AL59_PIG Phosphate cytidylyltransferase 2, ethanolamine OS=Sus scrofa OX=9823 GN=PCYT2 PE=4 SV=1	0.001	6	1	2	2	2	45.6
103_NPCC-0D	A0A287AL76	Coatomer subunit delta OS=Sus scrofa OX=9823 GN=ARCN1 PE=1 SV=1	>tr|A0A287AL76|A0A287AL76_PIG Coatomer subunit delta OS=Sus scrofa OX=9823 GN=ARCN1 PE=1 SV=1	0	17	1	6	6	7	57.2
103_NPCC-3D	A0A287AL76	Coatomer subunit delta OS=Sus scrofa OX=9823 GN=ARCN1 PE=1 SV=1	>tr|A0A287AL76|A0A287AL76_PIG Coatomer subunit delta OS=Sus scrofa OX=9823 GN=ARCN1 PE=1 SV=1	0	14	1	6	6	6	57.2
103_NPP	A0A287AL76	Coatomer subunit delta OS=Sus scrofa OX=9823 GN=ARCN1 PE=1 SV=1	>tr|A0A287AL76|A0A287AL76_PIG Coatomer subunit delta OS=Sus scrofa OX=9823 GN=ARCN1 PE=1 SV=1	0	35	1	15	15	16	57.2
104_NPCC-0D	A0A287AL76	Coatomer subunit delta OS=Sus scrofa OX=9823 GN=ARCN1 PE=1 SV=1	>tr|A0A287AL76|A0A287AL76_PIG Coatomer subunit delta OS=Sus scrofa OX=9823 GN=ARCN1 PE=1 SV=1	0	20	1	8	8	8	57.2
104_NPCC-3D	A0A287AL76	Coatomer subunit delta OS=Sus scrofa OX=9823 GN=ARCN1 PE=1 SV=1	>tr|A0A287AL76|A0A287AL76_PIG Coatomer subunit delta OS=Sus scrofa OX=9823 GN=ARCN1 PE=1 SV=1	0	11	1	3	3	3	57.2
103_NPCC-3D	A0A287ALA0	Uncharacterized protein OS=Sus scrofa OX=9823 GN=BASP1 PE=1 SV=1	>tr|A0A287ALA0|A0A287ALA0_PIG Uncharacterized protein OS=Sus scrofa OX=9823 GN=BASP1 PE=1 SV=1	0	36	1	8	8	10	23.1
103_NPP	A0A287ALA0	Uncharacterized protein OS=Sus scrofa OX=9823 GN=BASP1 PE=1 SV=1	>tr|A0A287ALA0|A0A287ALA0_PIG Uncharacterized protein OS=Sus scrofa OX=9823 GN=BASP1 PE=1 SV=1	0	21	1	3	3	3	23.1
104_NPCC-3D	A0A287ALA0	Uncharacterized protein OS=Sus scrofa OX=9823 GN=BASP1 PE=1 SV=1	>tr|A0A287ALA0|A0A287ALA0_PIG Uncharacterized protein OS=Sus scrofa OX=9823 GN=BASP1 PE=1 SV=1	0	31	1	7	7	7	23.1
103_NPCC-0D	A0A287ALM0	Aspartyl aminopeptidase OS=Sus scrofa OX=9823 GN=DNPEP PE=1 SV=1	>tr|A0A287ALM0|A0A287ALM0_PIG Aspartyl aminopeptidase OS=Sus scrofa OX=9823 GN=DNPEP PE=1 SV=1	0	6	1	3	3	3	59.1
103_NPP	A0A287ALM0	Aspartyl aminopeptidase OS=Sus scrofa OX=9823 GN=DNPEP PE=1 SV=1	>tr|A0A287ALM0|A0A287ALM0_PIG Aspartyl aminopeptidase OS=Sus scrofa OX=9823 GN=DNPEP PE=1 SV=1	0	13	1	6	6	7	59.1
104_NPCC-0D	A0A287ALM0	Aspartyl aminopeptidase OS=Sus scrofa OX=9823 GN=DNPEP PE=1 SV=1	>tr|A0A287ALM0|A0A287ALM0_PIG Aspartyl aminopeptidase OS=Sus scrofa OX=9823 GN=DNPEP PE=1 SV=1	0	6	1	3	3	4	59.1
104_NPCC-3D	A0A287ALM0	Aspartyl aminopeptidase OS=Sus scrofa OX=9823 GN=DNPEP PE=1 SV=1	>tr|A0A287ALM0|A0A287ALM0_PIG Aspartyl aminopeptidase OS=Sus scrofa OX=9823 GN=DNPEP PE=1 SV=1	0	6	1	3	3	3	59.1
103_NPCC-0D	A0A287AME4	Uncharacterized protein OS=Sus scrofa OX=9823 GN=RPL37A PE=3 SV=1	>tr|A0A287AME4|A0A287AME4_PIG Uncharacterized protein OS=Sus scrofa OX=9823 GN=RPL37A PE=3 SV=1	0	32	1	4	4	5	10.3
103_NPCC-3D	A0A287AME4	Uncharacterized protein OS=Sus scrofa OX=9823 GN=RPL37A PE=3 SV=1	>tr|A0A287AME4|A0A287AME4_PIG Uncharacterized protein OS=Sus scrofa OX=9823 GN=RPL37A PE=3 SV=1	0	18	1	3	3	3	10.3
103_NPP	A0A287AME4	Uncharacterized protein OS=Sus scrofa OX=9823 GN=RPL37A PE=3 SV=1	>tr|A0A287AME4|A0A287AME4_PIG Uncharacterized protein OS=Sus scrofa OX=9823 GN=RPL37A PE=3 SV=1	0	32	1	4	4	5	10.3
104_NPCC-0D	A0A287AME4	Uncharacterized protein OS=Sus scrofa OX=9823 GN=RPL37A PE=3 SV=1	>tr|A0A287AME4|A0A287AME4_PIG Uncharacterized protein OS=Sus scrofa OX=9823 GN=RPL37A PE=3 SV=1	0	32	1	3	3	3	10.3
104_NPCC-3D	A0A287AME4	Uncharacterized protein OS=Sus scrofa OX=9823 GN=RPL37A PE=3 SV=1	>tr|A0A287AME4|A0A287AME4_PIG Uncharacterized protein OS=Sus scrofa OX=9823 GN=RPL37A PE=3 SV=1	0	18	1	3	3	3	10.3
103_NPCC-3D	A0A287AMK7	RAB6A, member RAS oncogene family OS=Sus scrofa OX=9823 GN=RAB6A PE=1 SV=1	>tr|A0A287AMK7|A0A287AMK7_PIG RAB6A, member RAS oncogene family OS=Sus scrofa OX=9823 GN=RAB6A PE=1 SV=1	0	16	1	3	2	5	23.5
103_NPP	A0A287AMK7	RAB6A, member RAS oncogene family OS=Sus scrofa OX=9823 GN=RAB6A PE=1 SV=1	>tr|A0A287AMK7|A0A287AMK7_PIG RAB6A, member RAS oncogene family OS=Sus scrofa OX=9823 GN=RAB6A PE=1 SV=1	0	18	1	4	3	5	23.5
104_NPCC-0D	A0A287AMK7	RAB6A, member RAS oncogene family OS=Sus scrofa OX=9823 GN=RAB6A PE=1 SV=1	>tr|A0A287AMK7|A0A287AMK7_PIG RAB6A, member RAS oncogene family OS=Sus scrofa OX=9823 GN=RAB6A PE=1 SV=1	0	15	1	3	2	5	23.5
104_NPCC-3D	A0A287AMK7	RAB6A, member RAS oncogene family OS=Sus scrofa OX=9823 GN=RAB6A PE=1 SV=1	>tr|A0A287AMK7|A0A287AMK7_PIG RAB6A, member RAS oncogene family OS=Sus scrofa OX=9823 GN=RAB6A PE=1 SV=1	0	18	1	4	3	6	23.5
103_NPCC-0D	A0A287AMM6	MICOS complex subunit MIC60 OS=Sus scrofa OX=9823 GN=IMMT PE=1 SV=1	>tr|A0A287AMM6|A0A287AMM6_PIG MICOS complex subunit MIC60 OS=Sus scrofa OX=9823 GN=IMMT PE=1 SV=1	0	12	1	9	9	9	82.6
103_NPCC-3D	A0A287AMM6	MICOS complex subunit MIC60 OS=Sus scrofa OX=9823 GN=IMMT PE=1 SV=1	>tr|A0A287AMM6|A0A287AMM6_PIG MICOS complex subunit MIC60 OS=Sus scrofa OX=9823 GN=IMMT PE=1 SV=1	0	10	1	7	7	7	82.6
103_NPP	A0A287AMM6	MICOS complex subunit MIC60 OS=Sus scrofa OX=9823 GN=IMMT PE=1 SV=1	>tr|A0A287AMM6|A0A287AMM6_PIG MICOS complex subunit MIC60 OS=Sus scrofa OX=9823 GN=IMMT PE=1 SV=1	0	17	1	12	12	12	82.6
104_NPCC-0D	A0A287AMM6	MICOS complex subunit MIC60 OS=Sus scrofa OX=9823 GN=IMMT PE=1 SV=1	>tr|A0A287AMM6|A0A287AMM6_PIG MICOS complex subunit MIC60 OS=Sus scrofa OX=9823 GN=IMMT PE=1 SV=1	0	18	1	13	13	14	82.6
104_NPCC-3D	A0A287AMM6	MICOS complex subunit MIC60 OS=Sus scrofa OX=9823 GN=IMMT PE=1 SV=1	>tr|A0A287AMM6|A0A287AMM6_PIG MICOS complex subunit MIC60 OS=Sus scrofa OX=9823 GN=IMMT PE=1 SV=1	0	11	1	8	8	9	82.6
103_NPCC-0D	A0A287AMN2	NADH:ubiquinone oxidoreductase subunit S4 OS=Sus scrofa OX=9823 GN=NDUFS4 PE=1 SV=1	>tr|A0A287AMN2|A0A287AMN2_PIG NADH:ubiquinone oxidoreductase subunit S4 OS=Sus scrofa OX=9823 GN=NDUFS4 PE=1 SV=1	0	11	1	2	2	2	19.7
103_NPCC-3D	A0A287AMN2	NADH:ubiquinone oxidoreductase subunit S4 OS=Sus scrofa OX=9823 GN=NDUFS4 PE=1 SV=1	>tr|A0A287AMN2|A0A287AMN2_PIG NADH:ubiquinone oxidoreductase subunit S4 OS=Sus scrofa OX=9823 GN=NDUFS4 PE=1 SV=1	0	11	1	2	2	2	19.7
104_NPCC-3D	A0A287AMN2	NADH:ubiquinone oxidoreductase subunit S4 OS=Sus scrofa OX=9823 GN=NDUFS4 PE=1 SV=1	>tr|A0A287AMN2|A0A287AMN2_PIG NADH:ubiquinone oxidoreductase subunit S4 OS=Sus scrofa OX=9823 GN=NDUFS4 PE=1 SV=1	0	11	1	2	2	2	19.7
103_NPCC-3D	A0A287AMY4	Uncharacterized protein OS=Sus scrofa OX=9823 PE=1 SV=1	>tr|A0A287AMY4|A0A287AMY4_PIG Uncharacterized protein OS=Sus scrofa OX=9823 PE=1 SV=1	0.001	2	1	2	2	2	41.6
103_NPCC-0D	A0A287AMZ2	T-complex protein 1 subunit gamma OS=Sus scrofa OX=9823 GN=CCT3 PE=1 SV=1	>tr|A0A287AMZ2|A0A287AMZ2_PIG T-complex protein 1 subunit gamma OS=Sus scrofa OX=9823 GN=CCT3 PE=1 SV=1	0	31	1	15	15	16	60.6
103_NPCC-3D	A0A287AMZ2	T-complex protein 1 subunit gamma OS=Sus scrofa OX=9823 GN=CCT3 PE=1 SV=1	>tr|A0A287AMZ2|A0A287AMZ2_PIG T-complex protein 1 subunit gamma OS=Sus scrofa OX=9823 GN=CCT3 PE=1 SV=1	0	21	1	11	11	12	60.6
103_NPP	A0A287AMZ2	T-complex protein 1 subunit gamma OS=Sus scrofa OX=9823 GN=CCT3 PE=1 SV=1	>tr|A0A287AMZ2|A0A287AMZ2_PIG T-complex protein 1 subunit gamma OS=Sus scrofa OX=9823 GN=CCT3 PE=1 SV=1	0	42	1	19	19	24	60.6
104_NPCC-0D	A0A287AMZ2	T-complex protein 1 subunit gamma OS=Sus scrofa OX=9823 GN=CCT3 PE=1 SV=1	>tr|A0A287AMZ2|A0A287AMZ2_PIG T-complex protein 1 subunit gamma OS=Sus scrofa OX=9823 GN=CCT3 PE=1 SV=1	0	38	1	15	15	17	60.6
104_NPCC-3D	A0A287AMZ2	T-complex protein 1 subunit gamma OS=Sus scrofa OX=9823 GN=CCT3 PE=1 SV=1	>tr|A0A287AMZ2|A0A287AMZ2_PIG T-complex protein 1 subunit gamma OS=Sus scrofa OX=9823 GN=CCT3 PE=1 SV=1	0	23	1	11	11	15	60.6
103_NPCC-0D	A0A287AN02	26S proteasome non-ATPase regulatory subunit 2 OS=Sus scrofa OX=9823 GN=PSMD2 PE=1 SV=1	>tr|A0A287AN02|A0A287AN02_PIG 26S proteasome non-ATPase regulatory subunit 2 OS=Sus scrofa OX=9823 GN=PSMD2 PE=1 SV=1	0	6	1	5	5	5	100.2
103_NPCC-3D	A0A287AN02	26S proteasome non-ATPase regulatory subunit 2 OS=Sus scrofa OX=9823 GN=PSMD2 PE=1 SV=1	>tr|A0A287AN02|A0A287AN02_PIG 26S proteasome non-ATPase regulatory subunit 2 OS=Sus scrofa OX=9823 GN=PSMD2 PE=1 SV=1	0	5	1	4	4	4	100.2
103_NPP	A0A287AN02	26S proteasome non-ATPase regulatory subunit 2 OS=Sus scrofa OX=9823 GN=PSMD2 PE=1 SV=1	>tr|A0A287AN02|A0A287AN02_PIG 26S proteasome non-ATPase regulatory subunit 2 OS=Sus scrofa OX=9823 GN=PSMD2 PE=1 SV=1	0	15	1	12	12	13	100.2
104_NPCC-0D	A0A287AN02	26S proteasome non-ATPase regulatory subunit 2 OS=Sus scrofa OX=9823 GN=PSMD2 PE=1 SV=1	>tr|A0A287AN02|A0A287AN02_PIG 26S proteasome non-ATPase regulatory subunit 2 OS=Sus scrofa OX=9823 GN=PSMD2 PE=1 SV=1	0	6	1	5	5	5	100.2
104_NPCC-3D	A0A287AN02	26S proteasome non-ATPase regulatory subunit 2 OS=Sus scrofa OX=9823 GN=PSMD2 PE=1 SV=1	>tr|A0A287AN02|A0A287AN02_PIG 26S proteasome non-ATPase regulatory subunit 2 OS=Sus scrofa OX=9823 GN=PSMD2 PE=1 SV=1	0	7	1	6	6	6	100.2
103_NPCC-3D	A0A287AN25	Splicing factor 3a subunit 2 OS=Sus scrofa OX=9823 GN=SF3A2 PE=1 SV=1	>tr|A0A287AN25|A0A287AN25_PIG Splicing factor 3a subunit 2 OS=Sus scrofa OX=9823 GN=SF3A2 PE=1 SV=1	0	5	1	2	2	2	49.3
103_NPP	A0A287AN25	Splicing factor 3a subunit 2 OS=Sus scrofa OX=9823 GN=SF3A2 PE=1 SV=1	>tr|A0A287AN25|A0A287AN25_PIG Splicing factor 3a subunit 2 OS=Sus scrofa OX=9823 GN=SF3A2 PE=1 SV=1	0	11	1	4	4	4	49.3
104_NPCC-0D	A0A287AN25	Splicing factor 3a subunit 2 OS=Sus scrofa OX=9823 GN=SF3A2 PE=1 SV=1	>tr|A0A287AN25|A0A287AN25_PIG Splicing factor 3a subunit 2 OS=Sus scrofa OX=9823 GN=SF3A2 PE=1 SV=1	0	7	1	3	3	3	49.3
104_NPCC-3D	A0A287AN25	Splicing factor 3a subunit 2 OS=Sus scrofa OX=9823 GN=SF3A2 PE=1 SV=1	>tr|A0A287AN25|A0A287AN25_PIG Splicing factor 3a subunit 2 OS=Sus scrofa OX=9823 GN=SF3A2 PE=1 SV=1	0	5	1	2	2	2	49.3
103_NPCC-0D	A0A287AN37	Ras-related protein Rab-14 OS=Sus scrofa OX=9823 GN=RAB14 PE=4 SV=1	>tr|A0A287AN37|A0A287AN37_PIG Ras-related protein Rab-14 OS=Sus scrofa OX=9823 GN=RAB14 PE=4 SV=1	0	16	1	4	3	5	23.9
103_NPCC-3D	A0A287AN37	Ras-related protein Rab-14 OS=Sus scrofa OX=9823 GN=RAB14 PE=4 SV=1	>tr|A0A287AN37|A0A287AN37_PIG Ras-related protein Rab-14 OS=Sus scrofa OX=9823 GN=RAB14 PE=4 SV=1	0	30	1	6	5	9	23.9
103_NPP	A0A287AN37	Ras-related protein Rab-14 OS=Sus scrofa OX=9823 GN=RAB14 PE=4 SV=1	>tr|A0A287AN37|A0A287AN37_PIG Ras-related protein Rab-14 OS=Sus scrofa OX=9823 GN=RAB14 PE=4 SV=1	0	47	1	9	8	11	23.9
104_NPCC-0D	A0A287AN37	Ras-related protein Rab-14 OS=Sus scrofa OX=9823 GN=RAB14 PE=4 SV=1	>tr|A0A287AN37|A0A287AN37_PIG Ras-related protein Rab-14 OS=Sus scrofa OX=9823 GN=RAB14 PE=4 SV=1	0	24	1	5	4	7	23.9
104_NPCC-3D	A0A287AN37	Ras-related protein Rab-14 OS=Sus scrofa OX=9823 GN=RAB14 PE=4 SV=1	>tr|A0A287AN37|A0A287AN37_PIG Ras-related protein Rab-14 OS=Sus scrofa OX=9823 GN=RAB14 PE=4 SV=1	0	47	1	9	8	11	23.9
103_NPCC-3D	A0A287ANK4	Regulator of chromosome condensation 2 OS=Sus scrofa OX=9823 GN=RCC2 PE=1 SV=1	>tr|A0A287ANK4|A0A287ANK4_PIG Regulator of chromosome condensation 2 OS=Sus scrofa OX=9823 GN=RCC2 PE=1 SV=1	0	7	1	3	3	3	59.3
103_NPP	A0A287ANK4	Regulator of chromosome condensation 2 OS=Sus scrofa OX=9823 GN=RCC2 PE=1 SV=1	>tr|A0A287ANK4|A0A287ANK4_PIG Regulator of chromosome condensation 2 OS=Sus scrofa OX=9823 GN=RCC2 PE=1 SV=1	0	7	1	3	3	3	59.3
104_NPCC-0D	A0A287ANK4	Regulator of chromosome condensation 2 OS=Sus scrofa OX=9823 GN=RCC2 PE=1 SV=1	>tr|A0A287ANK4|A0A287ANK4_PIG Regulator of chromosome condensation 2 OS=Sus scrofa OX=9823 GN=RCC2 PE=1 SV=1	0	3	1	2	2	2	59.3
103_NPCC-0D	A0A287ANM8	Uncharacterized protein OS=Sus scrofa OX=9823 GN=GATD3A PE=1 SV=1	>tr|A0A287ANM8|A0A287ANM8_PIG Uncharacterized protein OS=Sus scrofa OX=9823 GN=GATD3A PE=1 SV=1	0	37	1	7	7	8	28.8
103_NPCC-3D	A0A287ANM8	Uncharacterized protein OS=Sus scrofa OX=9823 GN=GATD3A PE=1 SV=1	>tr|A0A287ANM8|A0A287ANM8_PIG Uncharacterized protein OS=Sus scrofa OX=9823 GN=GATD3A PE=1 SV=1	0	37	1	7	7	8	28.8
103_NPP	A0A287ANM8	Uncharacterized protein OS=Sus scrofa OX=9823 GN=GATD3A PE=1 SV=1	>tr|A0A287ANM8|A0A287ANM8_PIG Uncharacterized protein OS=Sus scrofa OX=9823 GN=GATD3A PE=1 SV=1	0	42	1	9	9	11	28.8
104_NPCC-0D	A0A287ANM8	Uncharacterized protein OS=Sus scrofa OX=9823 GN=GATD3A PE=1 SV=1	>tr|A0A287ANM8|A0A287ANM8_PIG Uncharacterized protein OS=Sus scrofa OX=9823 GN=GATD3A PE=1 SV=1	0	33	1	6	6	8	28.8
104_NPCC-3D	A0A287ANM8	Uncharacterized protein OS=Sus scrofa OX=9823 GN=GATD3A PE=1 SV=1	>tr|A0A287ANM8|A0A287ANM8_PIG Uncharacterized protein OS=Sus scrofa OX=9823 GN=GATD3A PE=1 SV=1	0	21	1	4	4	4	28.8
103_NPCC-3D	A0A287ANV7	Lymphocyte cytosolic protein 1 OS=Sus scrofa OX=9823 GN=LCP1 PE=1 SV=1	>tr|A0A287ANV7|A0A287ANV7_PIG Lymphocyte cytosolic protein 1 OS=Sus scrofa OX=9823 GN=LCP1 PE=1 SV=1	0	6	1	4	2	5	71.2
104_NPCC-0D	A0A287ANV7	Lymphocyte cytosolic protein 1 OS=Sus scrofa OX=9823 GN=LCP1 PE=1 SV=1	>tr|A0A287ANV7|A0A287ANV7_PIG Lymphocyte cytosolic protein 1 OS=Sus scrofa OX=9823 GN=LCP1 PE=1 SV=1	0	6	1	3	3	3	71.2
104_NPCC-3D	A0A287ANV7	Lymphocyte cytosolic protein 1 OS=Sus scrofa OX=9823 GN=LCP1 PE=1 SV=1	>tr|A0A287ANV7|A0A287ANV7_PIG Lymphocyte cytosolic protein 1 OS=Sus scrofa OX=9823 GN=LCP1 PE=1 SV=1	0	5	1	3	3	4	71.2
103_NPCC-0D	A0A287AP52	F-actin-capping protein subunit beta OS=Sus scrofa OX=9823 GN=CAPZB PE=1 SV=1	>tr|A0A287AP52|A0A287AP52_PIG F-actin-capping protein subunit beta OS=Sus scrofa OX=9823 GN=CAPZB PE=1 SV=1	0.001	8	1	2	2	2	34.4
103_NPCC-3D	A0A287AP52	F-actin-capping protein subunit beta OS=Sus scrofa OX=9823 GN=CAPZB PE=1 SV=1	>tr|A0A287AP52|A0A287AP52_PIG F-actin-capping protein subunit beta OS=Sus scrofa OX=9823 GN=CAPZB PE=1 SV=1	0	10	1	3	3	3	34.4
103_NPP	A0A287AP52	F-actin-capping protein subunit beta OS=Sus scrofa OX=9823 GN=CAPZB PE=1 SV=1	>tr|A0A287AP52|A0A287AP52_PIG F-actin-capping protein subunit beta OS=Sus scrofa OX=9823 GN=CAPZB PE=1 SV=1	0	15	1	4	4	5	34.4
104_NPCC-0D	A0A287AP52	F-actin-capping protein subunit beta OS=Sus scrofa OX=9823 GN=CAPZB PE=1 SV=1	>tr|A0A287AP52|A0A287AP52_PIG F-actin-capping protein subunit beta OS=Sus scrofa OX=9823 GN=CAPZB PE=1 SV=1	0	13	1	4	4	4	34.4
104_NPCC-3D	A0A287AP52	F-actin-capping protein subunit beta OS=Sus scrofa OX=9823 GN=CAPZB PE=1 SV=1	>tr|A0A287AP52|A0A287AP52_PIG F-actin-capping protein subunit beta OS=Sus scrofa OX=9823 GN=CAPZB PE=1 SV=1	0	12	1	3	3	3	34.4
103_NPCC-0D	A0A287APP9	HBS1 like translational GTPase OS=Sus scrofa OX=9823 GN=HBS1L PE=1 SV=1	>tr|A0A287APP9|A0A287APP9_PIG HBS1 like translational GTPase OS=Sus scrofa OX=9823 GN=HBS1L PE=1 SV=1	0	3	1	2	2	2	74.4
103_NPCC-0D	A0A287APR1	Uncharacterized protein OS=Sus scrofa OX=9823 GN=RPL18A PE=1 SV=1	>tr|A0A287APR1|A0A287APR1_PIG Uncharacterized protein OS=Sus scrofa OX=9823 GN=RPL18A PE=1 SV=1	0	7	1	2	2	3	26
103_NPCC-3D	A0A287APR1	Uncharacterized protein OS=Sus scrofa OX=9823 GN=RPL18A PE=1 SV=1	>tr|A0A287APR1|A0A287APR1_PIG Uncharacterized protein OS=Sus scrofa OX=9823 GN=RPL18A PE=1 SV=1	0	7	1	2	2	3	26
103_NPP	A0A287APR1	Uncharacterized protein OS=Sus scrofa OX=9823 GN=RPL18A PE=1 SV=1	>tr|A0A287APR1|A0A287APR1_PIG Uncharacterized protein OS=Sus scrofa OX=9823 GN=RPL18A PE=1 SV=1	0	19	1	5	5	8	26
104_NPCC-0D	A0A287APR1	Uncharacterized protein OS=Sus scrofa OX=9823 GN=RPL18A PE=1 SV=1	>tr|A0A287APR1|A0A287APR1_PIG Uncharacterized protein OS=Sus scrofa OX=9823 GN=RPL18A PE=1 SV=1	0	7	1	2	2	3	26
104_NPCC-3D	A0A287APR1	Uncharacterized protein OS=Sus scrofa OX=9823 GN=RPL18A PE=1 SV=1	>tr|A0A287APR1|A0A287APR1_PIG Uncharacterized protein OS=Sus scrofa OX=9823 GN=RPL18A PE=1 SV=1	0	7	1	2	2	2	26
103_NPCC-0D	A0A287APR9	Uncharacterized protein OS=Sus scrofa OX=9823 GN=HNRNPUL2 PE=1 SV=1	>tr|A0A287APR9|A0A287APR9_PIG Uncharacterized protein OS=Sus scrofa OX=9823 GN=HNRNPUL2 PE=1 SV=1	0	6	1	4	4	4	85.7
103_NPCC-3D	A0A287APR9	Uncharacterized protein OS=Sus scrofa OX=9823 GN=HNRNPUL2 PE=1 SV=1	>tr|A0A287APR9|A0A287APR9_PIG Uncharacterized protein OS=Sus scrofa OX=9823 GN=HNRNPUL2 PE=1 SV=1	0	11	1	7	7	7	85.7
103_NPP	A0A287APR9	Uncharacterized protein OS=Sus scrofa OX=9823 GN=HNRNPUL2 PE=1 SV=1	>tr|A0A287APR9|A0A287APR9_PIG Uncharacterized protein OS=Sus scrofa OX=9823 GN=HNRNPUL2 PE=1 SV=1	0	8	1	5	5	6	85.7
104_NPCC-0D	A0A287APR9	Uncharacterized protein OS=Sus scrofa OX=9823 GN=HNRNPUL2 PE=1 SV=1	>tr|A0A287APR9|A0A287APR9_PIG Uncharacterized protein OS=Sus scrofa OX=9823 GN=HNRNPUL2 PE=1 SV=1	0	7	1	4	4	4	85.7
104_NPCC-3D	A0A287APR9	Uncharacterized protein OS=Sus scrofa OX=9823 GN=HNRNPUL2 PE=1 SV=1	>tr|A0A287APR9|A0A287APR9_PIG Uncharacterized protein OS=Sus scrofa OX=9823 GN=HNRNPUL2 PE=1 SV=1	0	4	1	3	3	3	85.7
103_NPCC-0D	A0A287APW0	EWS RNA binding protein 1 OS=Sus scrofa OX=9823 GN=EWSR1 PE=1 SV=1	>tr|A0A287APW0|A0A287APW0_PIG EWS RNA binding protein 1 OS=Sus scrofa OX=9823 GN=EWSR1 PE=1 SV=1	0	7	1	3	3	4	76.8
103_NPP	A0A287APW0	EWS RNA binding protein 1 OS=Sus scrofa OX=9823 GN=EWSR1 PE=1 SV=1	>tr|A0A287APW0|A0A287APW0_PIG EWS RNA binding protein 1 OS=Sus scrofa OX=9823 GN=EWSR1 PE=1 SV=1	0	9	1	4	4	5	76.8
103_NPCC-0D	A0A287APX6	RAP1B, member of RAS oncogene family OS=Sus scrofa OX=9823 GN=RAP1B PE=1 SV=1	>tr|A0A287APX6|A0A287APX6_PIG RAP1B, member of RAS oncogene family OS=Sus scrofa OX=9823 GN=RAP1B PE=1 SV=1	0	28	1	5	4	6	20.8
103_NPP	A0A287APX6	RAP1B, member of RAS oncogene family OS=Sus scrofa OX=9823 GN=RAP1B PE=1 SV=1	>tr|A0A287APX6|A0A287APX6_PIG RAP1B, member of RAS oncogene family OS=Sus scrofa OX=9823 GN=RAP1B PE=1 SV=1	0	30	1	5	4	7	20.8
104_NPCC-3D	A0A287APX6	RAP1B, member of RAS oncogene family OS=Sus scrofa OX=9823 GN=RAP1B PE=1 SV=1	>tr|A0A287APX6|A0A287APX6_PIG RAP1B, member of RAS oncogene family OS=Sus scrofa OX=9823 GN=RAP1B PE=1 SV=1	0	42	1	7	6	10	20.8
103_NPCC-0D	A0A287AQW5	Mannose-6-phosphate receptor, cation dependent OS=Sus scrofa OX=9823 GN=M6PR PE=1 SV=1	>tr|A0A287AQW5|A0A287AQW5_PIG Mannose-6-phosphate receptor, cation dependent OS=Sus scrofa OX=9823 GN=M6PR PE=1 SV=1	0	6	1	2	2	2	37.2
103_NPCC-3D	A0A287AR05	Uncharacterized protein OS=Sus scrofa OX=9823 GN=ALDH5A1 PE=1 SV=1	>tr|A0A287AR05|A0A287AR05_PIG Uncharacterized protein OS=Sus scrofa OX=9823 GN=ALDH5A1 PE=1 SV=1	0	7	1	4	4	4	57.4
103_NPP	A0A287AR05	Uncharacterized protein OS=Sus scrofa OX=9823 GN=ALDH5A1 PE=1 SV=1	>tr|A0A287AR05|A0A287AR05_PIG Uncharacterized protein OS=Sus scrofa OX=9823 GN=ALDH5A1 PE=1 SV=1	0	4	1	2	2	2	57.4
104_NPCC-0D	A0A287AR05	Uncharacterized protein OS=Sus scrofa OX=9823 GN=ALDH5A1 PE=1 SV=1	>tr|A0A287AR05|A0A287AR05_PIG Uncharacterized protein OS=Sus scrofa OX=9823 GN=ALDH5A1 PE=1 SV=1	0	4	1	2	2	2	57.4
104_NPCC-3D	A0A287AR05	Uncharacterized protein OS=Sus scrofa OX=9823 GN=ALDH5A1 PE=1 SV=1	>tr|A0A287AR05|A0A287AR05_PIG Uncharacterized protein OS=Sus scrofa OX=9823 GN=ALDH5A1 PE=1 SV=1	0	4	1	2	2	2	57.4
104_NPCC-0D	A0A287AR12	Sodium/potassium-transporting ATPase subunit beta OS=Sus scrofa OX=9823 GN=ATP1B3 PE=1 SV=1	>tr|A0A287AR12|A0A287AR12_PIG Sodium/potassium-transporting ATPase subunit beta OS=Sus scrofa OX=9823 GN=ATP1B3 PE=1 SV=1	0	7	1	2	2	2	33.5
103_NPP	A0A287AR48	Succinate--CoA ligase [ADP-forming] subunit beta, mitochondrial OS=Sus scrofa OX=9823 GN=SUCLA2 PE=1 SV=1	>tr|A0A287AR48|A0A287AR48_PIG Succinate--CoA ligase [ADP-forming] subunit beta, mitochondrial OS=Sus scrofa OX=9823 GN=SUCLA2 PE=1 SV=1	0	8	1	4	4	4	50.3
104_NPCC-0D	A0A287AR48	Succinate--CoA ligase [ADP-forming] subunit beta, mitochondrial OS=Sus scrofa OX=9823 GN=SUCLA2 PE=1 SV=1	>tr|A0A287AR48|A0A287AR48_PIG Succinate--CoA ligase [ADP-forming] subunit beta, mitochondrial OS=Sus scrofa OX=9823 GN=SUCLA2 PE=1 SV=1	0	13	1	5	5	6	50.3
104_NPCC-3D	A0A287AR48	Succinate--CoA ligase [ADP-forming] subunit beta, mitochondrial OS=Sus scrofa OX=9823 GN=SUCLA2 PE=1 SV=1	>tr|A0A287AR48|A0A287AR48_PIG Succinate--CoA ligase [ADP-forming] subunit beta, mitochondrial OS=Sus scrofa OX=9823 GN=SUCLA2 PE=1 SV=1	0	8	1	2	2	2	50.3
103_NPCC-0D	A0A287AR55	Fumarate hydratase, mitochondrial OS=Sus scrofa OX=9823 GN=FH PE=1 SV=1	>tr|A0A287AR55|A0A287AR55_PIG Fumarate hydratase, mitochondrial OS=Sus scrofa OX=9823 GN=FH PE=1 SV=1	0	12	1	4	4	4	54.7
103_NPCC-3D	A0A287AR55	Fumarate hydratase, mitochondrial OS=Sus scrofa OX=9823 GN=FH PE=1 SV=1	>tr|A0A287AR55|A0A287AR55_PIG Fumarate hydratase, mitochondrial OS=Sus scrofa OX=9823 GN=FH PE=1 SV=1	0	10	1	3	3	3	54.7
103_NPP	A0A287AR55	Fumarate hydratase, mitochondrial OS=Sus scrofa OX=9823 GN=FH PE=1 SV=1	>tr|A0A287AR55|A0A287AR55_PIG Fumarate hydratase, mitochondrial OS=Sus scrofa OX=9823 GN=FH PE=1 SV=1	0	7	1	2	2	2	54.7
104_NPCC-0D	A0A287AR55	Fumarate hydratase, mitochondrial OS=Sus scrofa OX=9823 GN=FH PE=1 SV=1	>tr|A0A287AR55|A0A287AR55_PIG Fumarate hydratase, mitochondrial OS=Sus scrofa OX=9823 GN=FH PE=1 SV=1	0	13	1	4	4	4	54.7
104_NPCC-3D	A0A287AR55	Fumarate hydratase, mitochondrial OS=Sus scrofa OX=9823 GN=FH PE=1 SV=1	>tr|A0A287AR55|A0A287AR55_PIG Fumarate hydratase, mitochondrial OS=Sus scrofa OX=9823 GN=FH PE=1 SV=1	0	14	1	5	5	5	54.7
103_NPP	A0A287AR56	Sulfhydryl oxidase OS=Sus scrofa OX=9823 GN=QSOX2 PE=4 SV=1	>tr|A0A287AR56|A0A287AR56_PIG Sulfhydryl oxidase OS=Sus scrofa OX=9823 GN=QSOX2 PE=4 SV=1	0	4	1	2	2	2	76.5
104_NPCC-0D	A0A287AR56	Sulfhydryl oxidase OS=Sus scrofa OX=9823 GN=QSOX2 PE=4 SV=1	>tr|A0A287AR56|A0A287AR56_PIG Sulfhydryl oxidase OS=Sus scrofa OX=9823 GN=QSOX2 PE=4 SV=1	0	3	1	2	2	2	76.5
104_NPCC-0D	A0A287ARB4	Myosin VC OS=Sus scrofa OX=9823 GN=MYO5C PE=3 SV=1	>tr|A0A287ARB4|A0A287ARB4_PIG Myosin VC OS=Sus scrofa OX=9823 GN=MYO5C PE=3 SV=1	0	1	1	2	2	2	203
103_NPCC-0D	A0A287ARC6	RAD23 homolog A, nucleotide excision repair protein OS=Sus scrofa OX=9823 GN=RAD23A PE=1 SV=1	>tr|A0A287ARC6|A0A287ARC6_PIG RAD23 homolog A, nucleotide excision repair protein OS=Sus scrofa OX=9823 GN=RAD23A PE=1 SV=1	0	6	1	3	2	3	45.6
103_NPCC-3D	A0A287ARC6	RAD23 homolog A, nucleotide excision repair protein OS=Sus scrofa OX=9823 GN=RAD23A PE=1 SV=1	>tr|A0A287ARC6|A0A287ARC6_PIG RAD23 homolog A, nucleotide excision repair protein OS=Sus scrofa OX=9823 GN=RAD23A PE=1 SV=1	0.001	4	1	2	2	2	45.6
103_NPCC-0D	A0A287ARC8	Serine/threonine-protein phosphatase 2A activator OS=Sus scrofa OX=9823 GN=PTPA PE=1 SV=1	>tr|A0A287ARC8|A0A287ARC8_PIG Serine/threonine-protein phosphatase 2A activator OS=Sus scrofa OX=9823 GN=PTPA PE=1 SV=1	0	5	1	2	2	2	41.4
103_NPP	A0A287ARC8	Serine/threonine-protein phosphatase 2A activator OS=Sus scrofa OX=9823 GN=PTPA PE=1 SV=1	>tr|A0A287ARC8|A0A287ARC8_PIG Serine/threonine-protein phosphatase 2A activator OS=Sus scrofa OX=9823 GN=PTPA PE=1 SV=1	0	6	1	2	2	2	41.4
104_NPCC-0D	A0A287ARC8	Serine/threonine-protein phosphatase 2A activator OS=Sus scrofa OX=9823 GN=PTPA PE=1 SV=1	>tr|A0A287ARC8|A0A287ARC8_PIG Serine/threonine-protein phosphatase 2A activator OS=Sus scrofa OX=9823 GN=PTPA PE=1 SV=1	0	5	1	2	2	2	41.4
103_NPP	A0A287ARG2	Uncharacterized protein OS=Sus scrofa OX=9823 PE=3 SV=1	>tr|A0A287ARG2|A0A287ARG2_PIG Uncharacterized protein OS=Sus scrofa OX=9823 PE=3 SV=1	0	25	1	4	2	8	15.3
103_NPCC-0D	A0A287ARI1	Eukaryotic translation initiation factor 3 subunit F OS=Sus scrofa OX=9823 GN=EIF3F PE=3 SV=1	>tr|A0A287ARI1|A0A287ARI1_PIG Eukaryotic translation initiation factor 3 subunit F OS=Sus scrofa OX=9823 GN=EIF3F PE=3 SV=1	0	13	1	4	4	5	36.3
103_NPCC-3D	A0A287ARI1	Eukaryotic translation initiation factor 3 subunit F OS=Sus scrofa OX=9823 GN=EIF3F PE=3 SV=1	>tr|A0A287ARI1|A0A287ARI1_PIG Eukaryotic translation initiation factor 3 subunit F OS=Sus scrofa OX=9823 GN=EIF3F PE=3 SV=1	0	11	1	3	3	3	36.3
103_NPP	A0A287ARI1	Eukaryotic translation initiation factor 3 subunit F OS=Sus scrofa OX=9823 GN=EIF3F PE=3 SV=1	>tr|A0A287ARI1|A0A287ARI1_PIG Eukaryotic translation initiation factor 3 subunit F OS=Sus scrofa OX=9823 GN=EIF3F PE=3 SV=1	0	10	1	3	3	4	36.3
104_NPCC-0D	A0A287ARI1	Eukaryotic translation initiation factor 3 subunit F OS=Sus scrofa OX=9823 GN=EIF3F PE=3 SV=1	>tr|A0A287ARI1|A0A287ARI1_PIG Eukaryotic translation initiation factor 3 subunit F OS=Sus scrofa OX=9823 GN=EIF3F PE=3 SV=1	0	10	1	4	4	4	36.3
104_NPCC-3D	A0A287ARI1	Eukaryotic translation initiation factor 3 subunit F OS=Sus scrofa OX=9823 GN=EIF3F PE=3 SV=1	>tr|A0A287ARI1|A0A287ARI1_PIG Eukaryotic translation initiation factor 3 subunit F OS=Sus scrofa OX=9823 GN=EIF3F PE=3 SV=1	0	9	1	3	3	4	36.3
103_NPP	A0A287ARU4	S-phase kinase associated protein 1 OS=Sus scrofa OX=9823 GN=SKP1 PE=3 SV=1	>tr|A0A287ARU4|A0A287ARU4_PIG S-phase kinase associated protein 1 OS=Sus scrofa OX=9823 GN=SKP1 PE=3 SV=1	0	10	1	2	2	2	18.6
104_NPCC-0D	A0A287ARU4	S-phase kinase associated protein 1 OS=Sus scrofa OX=9823 GN=SKP1 PE=3 SV=1	>tr|A0A287ARU4|A0A287ARU4_PIG S-phase kinase associated protein 1 OS=Sus scrofa OX=9823 GN=SKP1 PE=3 SV=1	0	12	1	2	2	2	18.6
103_NPCC-0D	A0A287ARZ1	Thioredoxin domain containing 5 OS=Sus scrofa OX=9823 GN=TXNDC5 PE=1 SV=1	>tr|A0A287ARZ1|A0A287ARZ1_PIG Thioredoxin domain containing 5 OS=Sus scrofa OX=9823 GN=TXNDC5 PE=1 SV=1	0	15	1	5	5	5	48
103_NPP	A0A287ARZ1	Thioredoxin domain containing 5 OS=Sus scrofa OX=9823 GN=TXNDC5 PE=1 SV=1	>tr|A0A287ARZ1|A0A287ARZ1_PIG Thioredoxin domain containing 5 OS=Sus scrofa OX=9823 GN=TXNDC5 PE=1 SV=1	0	23	1	9	9	10	48
104_NPCC-0D	A0A287ARZ1	Thioredoxin domain containing 5 OS=Sus scrofa OX=9823 GN=TXNDC5 PE=1 SV=1	>tr|A0A287ARZ1|A0A287ARZ1_PIG Thioredoxin domain containing 5 OS=Sus scrofa OX=9823 GN=TXNDC5 PE=1 SV=1	0	19	1	7	7	7	48
104_NPCC-3D	A0A287ARZ1	Thioredoxin domain containing 5 OS=Sus scrofa OX=9823 GN=TXNDC5 PE=1 SV=1	>tr|A0A287ARZ1|A0A287ARZ1_PIG Thioredoxin domain containing 5 OS=Sus scrofa OX=9823 GN=TXNDC5 PE=1 SV=1	0	8	1	3	3	3	48
103_NPCC-3D	A0A287ARZ5	Pyridoxal dependent decarboxylase domain containing 1 OS=Sus scrofa OX=9823 GN=PDXDC1 PE=1 SV=1	>tr|A0A287ARZ5|A0A287ARZ5_PIG Pyridoxal dependent decarboxylase domain containing 1 OS=Sus scrofa OX=9823 GN=PDXDC1 PE=1 SV=1	0	3	1	2	2	2	94.8
103_NPP	A0A287ARZ5	Pyridoxal dependent decarboxylase domain containing 1 OS=Sus scrofa OX=9823 GN=PDXDC1 PE=1 SV=1	>tr|A0A287ARZ5|A0A287ARZ5_PIG Pyridoxal dependent decarboxylase domain containing 1 OS=Sus scrofa OX=9823 GN=PDXDC1 PE=1 SV=1	0	2	1	2	2	2	94.8
104_NPCC-0D	A0A287ARZ5	Pyridoxal dependent decarboxylase domain containing 1 OS=Sus scrofa OX=9823 GN=PDXDC1 PE=1 SV=1	>tr|A0A287ARZ5|A0A287ARZ5_PIG Pyridoxal dependent decarboxylase domain containing 1 OS=Sus scrofa OX=9823 GN=PDXDC1 PE=1 SV=1	0	6	1	4	4	4	94.8
104_NPCC-3D	A0A287ARZ5	Pyridoxal dependent decarboxylase domain containing 1 OS=Sus scrofa OX=9823 GN=PDXDC1 PE=1 SV=1	>tr|A0A287ARZ5|A0A287ARZ5_PIG Pyridoxal dependent decarboxylase domain containing 1 OS=Sus scrofa OX=9823 GN=PDXDC1 PE=1 SV=1	0	4	1	2	2	2	94.8
103_NPCC-0D	A0A287AS29	Nucleoside diphosphate kinase OS=Sus scrofa OX=9823 GN=NME1 PE=1 SV=1	>tr|A0A287AS29|A0A287AS29_PIG Nucleoside diphosphate kinase OS=Sus scrofa OX=9823 GN=NME1 PE=1 SV=1	0	19	1	2	2	2	17.1
103_NPCC-3D	A0A287AS29	Nucleoside diphosphate kinase OS=Sus scrofa OX=9823 GN=NME1 PE=1 SV=1	>tr|A0A287AS29|A0A287AS29_PIG Nucleoside diphosphate kinase OS=Sus scrofa OX=9823 GN=NME1 PE=1 SV=1	0	19	1	2	2	2	17.1
103_NPP	A0A287AS29	Nucleoside diphosphate kinase OS=Sus scrofa OX=9823 GN=NME1 PE=1 SV=1	>tr|A0A287AS29|A0A287AS29_PIG Nucleoside diphosphate kinase OS=Sus scrofa OX=9823 GN=NME1 PE=1 SV=1	0	56	1	7	4	13	17.1
104_NPCC-0D	A0A287AS29	Nucleoside diphosphate kinase OS=Sus scrofa OX=9823 GN=NME1 PE=1 SV=1	>tr|A0A287AS29|A0A287AS29_PIG Nucleoside diphosphate kinase OS=Sus scrofa OX=9823 GN=NME1 PE=1 SV=1	0	53	1	7	4	9	17.1
103_NPCC-0D	A0A287ASD0	60S ribosomal protein L5 OS=Sus scrofa OX=9823 GN=RPL5 PE=1 SV=1	>tr|A0A287ASD0|A0A287ASD0_PIG 60S ribosomal protein L5 OS=Sus scrofa OX=9823 GN=RPL5 PE=1 SV=1	0	18	1	4	4	6	34.3
103_NPCC-3D	A0A287ASD0	60S ribosomal protein L5 OS=Sus scrofa OX=9823 GN=RPL5 PE=1 SV=1	>tr|A0A287ASD0|A0A287ASD0_PIG 60S ribosomal protein L5 OS=Sus scrofa OX=9823 GN=RPL5 PE=1 SV=1	0	15	1	4	4	4	34.3
103_NPP	A0A287ASD0	60S ribosomal protein L5 OS=Sus scrofa OX=9823 GN=RPL5 PE=1 SV=1	>tr|A0A287ASD0|A0A287ASD0_PIG 60S ribosomal protein L5 OS=Sus scrofa OX=9823 GN=RPL5 PE=1 SV=1	0	25	1	6	6	15	34.3
104_NPCC-0D	A0A287ASD0	60S ribosomal protein L5 OS=Sus scrofa OX=9823 GN=RPL5 PE=1 SV=1	>tr|A0A287ASD0|A0A287ASD0_PIG 60S ribosomal protein L5 OS=Sus scrofa OX=9823 GN=RPL5 PE=1 SV=1	0	30	1	7	7	9	34.3
104_NPCC-3D	A0A287ASD0	60S ribosomal protein L5 OS=Sus scrofa OX=9823 GN=RPL5 PE=1 SV=1	>tr|A0A287ASD0|A0A287ASD0_PIG 60S ribosomal protein L5 OS=Sus scrofa OX=9823 GN=RPL5 PE=1 SV=1	0	15	1	3	3	3	34.3
103_NPCC-3D	A0A287ASK1	Myosin-11 OS=Sus scrofa OX=9823 GN=MYH11 PE=1 SV=1	>tr|A0A287ASK1|A0A287ASK1_PIG Myosin-11 OS=Sus scrofa OX=9823 GN=MYH11 PE=1 SV=1	0	7	1	9	4	9	203.3
104_NPCC-3D	A0A287ASK1	Myosin-11 OS=Sus scrofa OX=9823 GN=MYH11 PE=1 SV=1	>tr|A0A287ASK1|A0A287ASK1_PIG Myosin-11 OS=Sus scrofa OX=9823 GN=MYH11 PE=1 SV=1	0	6	1	8	2	8	203.3
103_NPCC-0D	A0A287ASS9	NAD(P) dependent steroid dehydrogenase-like OS=Sus scrofa OX=9823 GN=NSDHL PE=1 SV=1	>tr|A0A287ASS9|A0A287ASS9_PIG NAD(P) dependent steroid dehydrogenase-like OS=Sus scrofa OX=9823 GN=NSDHL PE=1 SV=1	0	6	1	2	2	2	40.7
103_NPCC-3D	A0A287ASS9	NAD(P) dependent steroid dehydrogenase-like OS=Sus scrofa OX=9823 GN=NSDHL PE=1 SV=1	>tr|A0A287ASS9|A0A287ASS9_PIG NAD(P) dependent steroid dehydrogenase-like OS=Sus scrofa OX=9823 GN=NSDHL PE=1 SV=1	0	6	1	2	2	2	40.7
103_NPP	A0A287ASS9	NAD(P) dependent steroid dehydrogenase-like OS=Sus scrofa OX=9823 GN=NSDHL PE=1 SV=1	>tr|A0A287ASS9|A0A287ASS9_PIG NAD(P) dependent steroid dehydrogenase-like OS=Sus scrofa OX=9823 GN=NSDHL PE=1 SV=1	0	14	1	5	5	5	40.7
104_NPCC-0D	A0A287ASS9	NAD(P) dependent steroid dehydrogenase-like OS=Sus scrofa OX=9823 GN=NSDHL PE=1 SV=1	>tr|A0A287ASS9|A0A287ASS9_PIG NAD(P) dependent steroid dehydrogenase-like OS=Sus scrofa OX=9823 GN=NSDHL PE=1 SV=1	0	6	1	2	2	2	40.7
104_NPCC-3D	A0A287ASS9	NAD(P) dependent steroid dehydrogenase-like OS=Sus scrofa OX=9823 GN=NSDHL PE=1 SV=1	>tr|A0A287ASS9|A0A287ASS9_PIG NAD(P) dependent steroid dehydrogenase-like OS=Sus scrofa OX=9823 GN=NSDHL PE=1 SV=1	0	6	1	2	2	2	40.7
103_NPCC-0D	A0A287ASV3	40S ribosomal protein S19 OS=Sus scrofa OX=9823 GN=RPS19 PE=4 SV=1	>tr|A0A287ASV3|A0A287ASV3_PIG 40S ribosomal protein S19 OS=Sus scrofa OX=9823 GN=RPS19 PE=4 SV=1	0	35	1	8	8	12	21.9
103_NPCC-3D	A0A287ASV3	40S ribosomal protein S19 OS=Sus scrofa OX=9823 GN=RPS19 PE=4 SV=1	>tr|A0A287ASV3|A0A287ASV3_PIG 40S ribosomal protein S19 OS=Sus scrofa OX=9823 GN=RPS19 PE=4 SV=1	0	21	1	4	4	5	21.9
103_NPP	A0A287ASV3	40S ribosomal protein S19 OS=Sus scrofa OX=9823 GN=RPS19 PE=4 SV=1	>tr|A0A287ASV3|A0A287ASV3_PIG 40S ribosomal protein S19 OS=Sus scrofa OX=9823 GN=RPS19 PE=4 SV=1	0	40	1	10	10	18	21.9
104_NPCC-0D	A0A287ASV3	40S ribosomal protein S19 OS=Sus scrofa OX=9823 GN=RPS19 PE=4 SV=1	>tr|A0A287ASV3|A0A287ASV3_PIG 40S ribosomal protein S19 OS=Sus scrofa OX=9823 GN=RPS19 PE=4 SV=1	0	32	1	7	7	10	21.9
104_NPCC-3D	A0A287ASV3	40S ribosomal protein S19 OS=Sus scrofa OX=9823 GN=RPS19 PE=4 SV=1	>tr|A0A287ASV3|A0A287ASV3_PIG 40S ribosomal protein S19 OS=Sus scrofa OX=9823 GN=RPS19 PE=4 SV=1	0	26	1	6	6	9	21.9
103_NPP	A0A287ASV9	Extended synaptotagmin 1 OS=Sus scrofa OX=9823 GN=ESYT1 PE=1 SV=1	>tr|A0A287ASV9|A0A287ASV9_PIG Extended synaptotagmin 1 OS=Sus scrofa OX=9823 GN=ESYT1 PE=1 SV=1	0	2	1	2	2	2	119.2
104_NPCC-0D	A0A287ASV9	Extended synaptotagmin 1 OS=Sus scrofa OX=9823 GN=ESYT1 PE=1 SV=1	>tr|A0A287ASV9|A0A287ASV9_PIG Extended synaptotagmin 1 OS=Sus scrofa OX=9823 GN=ESYT1 PE=1 SV=1	0	4	1	3	3	3	119.2
104_NPCC-3D	A0A287ASV9	Extended synaptotagmin 1 OS=Sus scrofa OX=9823 GN=ESYT1 PE=1 SV=1	>tr|A0A287ASV9|A0A287ASV9_PIG Extended synaptotagmin 1 OS=Sus scrofa OX=9823 GN=ESYT1 PE=1 SV=1	0	3	1	3	3	3	119.2
103_NPCC-0D	A0A287ASX6	Uncharacterized protein OS=Sus scrofa OX=9823 GN=LOC100522678 PE=1 SV=1	>tr|A0A287ASX6|A0A287ASX6_PIG Uncharacterized protein OS=Sus scrofa OX=9823 GN=LOC100522678 PE=1 SV=1	0	5	1	2	2	2	31.8
104_NPCC-0D	A0A287ASX6	Uncharacterized protein OS=Sus scrofa OX=9823 GN=LOC100522678 PE=1 SV=1	>tr|A0A287ASX6|A0A287ASX6_PIG Uncharacterized protein OS=Sus scrofa OX=9823 GN=LOC100522678 PE=1 SV=1	0	10	1	3	3	3	31.8
104_NPCC-3D	A0A287ASX6	Uncharacterized protein OS=Sus scrofa OX=9823 GN=LOC100522678 PE=1 SV=1	>tr|A0A287ASX6|A0A287ASX6_PIG Uncharacterized protein OS=Sus scrofa OX=9823 GN=LOC100522678 PE=1 SV=1	0	7	1	2	2	2	31.8
104_NPCC-0D	A0A287ASY8	NADPH:adrenodoxin oxidoreductase, mitochondrial OS=Sus scrofa OX=9823 GN=FDXR PE=1 SV=1	>tr|A0A287ASY8|A0A287ASY8_PIG NADPH:adrenodoxin oxidoreductase, mitochondrial OS=Sus scrofa OX=9823 GN=FDXR PE=1 SV=1	0	4	1	2	2	2	56.1
103_NPCC-0D	A0A287ASZ5	Serine and arginine rich splicing factor 7 OS=Sus scrofa OX=9823 GN=SRSF7 PE=1 SV=1	>tr|A0A287ASZ5|A0A287ASZ5_PIG Serine and arginine rich splicing factor 7 OS=Sus scrofa OX=9823 GN=SRSF7 PE=1 SV=1	0	19	1	5	4	6	27.4
103_NPCC-3D	A0A287ASZ5	Serine and arginine rich splicing factor 7 OS=Sus scrofa OX=9823 GN=SRSF7 PE=1 SV=1	>tr|A0A287ASZ5|A0A287ASZ5_PIG Serine and arginine rich splicing factor 7 OS=Sus scrofa OX=9823 GN=SRSF7 PE=1 SV=1	0	24	1	6	5	7	27.4
103_NPP	A0A287ASZ5	Serine and arginine rich splicing factor 7 OS=Sus scrofa OX=9823 GN=SRSF7 PE=1 SV=1	>tr|A0A287ASZ5|A0A287ASZ5_PIG Serine and arginine rich splicing factor 7 OS=Sus scrofa OX=9823 GN=SRSF7 PE=1 SV=1	0	21	1	5	4	6	27.4
104_NPCC-0D	A0A287ASZ5	Serine and arginine rich splicing factor 7 OS=Sus scrofa OX=9823 GN=SRSF7 PE=1 SV=1	>tr|A0A287ASZ5|A0A287ASZ5_PIG Serine and arginine rich splicing factor 7 OS=Sus scrofa OX=9823 GN=SRSF7 PE=1 SV=1	0	21	1	5	4	6	27.4
104_NPCC-3D	A0A287ASZ5	Serine and arginine rich splicing factor 7 OS=Sus scrofa OX=9823 GN=SRSF7 PE=1 SV=1	>tr|A0A287ASZ5|A0A287ASZ5_PIG Serine and arginine rich splicing factor 7 OS=Sus scrofa OX=9823 GN=SRSF7 PE=1 SV=1	0	21	1	5	4	6	27.4
103_NPCC-0D	A0A287AT18	Proteasome subunit alpha type OS=Sus scrofa OX=9823 GN=PSMA7 PE=1 SV=1	>tr|A0A287AT18|A0A287AT18_PIG Proteasome subunit alpha type OS=Sus scrofa OX=9823 GN=PSMA7 PE=1 SV=1	0	27	1	6	6	6	27.9
103_NPCC-3D	A0A287AT18	Proteasome subunit alpha type OS=Sus scrofa OX=9823 GN=PSMA7 PE=1 SV=1	>tr|A0A287AT18|A0A287AT18_PIG Proteasome subunit alpha type OS=Sus scrofa OX=9823 GN=PSMA7 PE=1 SV=1	0	20	1	4	4	5	27.9
103_NPP	A0A287AT18	Proteasome subunit alpha type OS=Sus scrofa OX=9823 GN=PSMA7 PE=1 SV=1	>tr|A0A287AT18|A0A287AT18_PIG Proteasome subunit alpha type OS=Sus scrofa OX=9823 GN=PSMA7 PE=1 SV=1	0	27	1	6	6	7	27.9
104_NPCC-0D	A0A287AT18	Proteasome subunit alpha type OS=Sus scrofa OX=9823 GN=PSMA7 PE=1 SV=1	>tr|A0A287AT18|A0A287AT18_PIG Proteasome subunit alpha type OS=Sus scrofa OX=9823 GN=PSMA7 PE=1 SV=1	0	23	1	5	5	5	27.9
104_NPCC-3D	A0A287AT18	Proteasome subunit alpha type OS=Sus scrofa OX=9823 GN=PSMA7 PE=1 SV=1	>tr|A0A287AT18|A0A287AT18_PIG Proteasome subunit alpha type OS=Sus scrofa OX=9823 GN=PSMA7 PE=1 SV=1	0	20	1	4	4	4	27.9
103_NPCC-0D	A0A287AT21	Sorbitol dehydrogenase OS=Sus scrofa OX=9823 GN=SORD PE=1 SV=1	>tr|A0A287AT21|A0A287AT21_PIG Sorbitol dehydrogenase OS=Sus scrofa OX=9823 GN=SORD PE=1 SV=1	0	27	1	9	9	16	38
103_NPCC-3D	A0A287AT21	Sorbitol dehydrogenase OS=Sus scrofa OX=9823 GN=SORD PE=1 SV=1	>tr|A0A287AT21|A0A287AT21_PIG Sorbitol dehydrogenase OS=Sus scrofa OX=9823 GN=SORD PE=1 SV=1	0	27	1	8	8	10	38
103_NPP	A0A287AT21	Sorbitol dehydrogenase OS=Sus scrofa OX=9823 GN=SORD PE=1 SV=1	>tr|A0A287AT21|A0A287AT21_PIG Sorbitol dehydrogenase OS=Sus scrofa OX=9823 GN=SORD PE=1 SV=1	0	33	1	10	10	23	38
[truncated: 4,614 more rows]

## Sheet: Results(103_104)
Accession (1699)	103_NPP-# Peptides	103_NPP-# Unique Peptides	103_NPCC-0D-# Peptides	103_NPCC-0D-# Unique Peptides	103_NPCC-3D-# Peptides	103_NPCC-3D-# Unique Peptides		104_NPP-# Peptides	104_NPP-# Unique Peptides	104_NPCC-0D-# Peptides	104_NPCC-0D-# Unique Peptides	104_NPCC-3D-# Peptides	104_NPCC-3D-# Unique Peptides		Maximum-# Peptides	Maximum-# Unique Peptides		Accession (1699)	Description	FASTA Title Lines	MW [kDa]
[truncated: 1,699 more rows]
