# Supplementary material for: Integrated transcriptomic and proteomic analysis reveals isolation and culture associated molecular changes in neonatal porcine pancreatic cell clusters
Source: Mol Biol Rep. 2026 Jul 23;53(1):1247. doi: 10.1007/s11033-026-12376-8 (PMC13395948; doi:10.1007/s11033-026-12376-8)
Supplement: Supplementary file 4 — Supplementary Material 4 [file 11033_2026_12376_MOESM4_ESM.xlsx]

## Sheet: Peptide Results(103_104)
Accession (1699)	103_NPP-# Peptides	103_NPP-# Unique Peptides	103_NPCC-0D-# Peptides	103_NPCC-0D-# Unique Peptides	103_NPCC-3D-# Peptides	103_NPCC-3D-# Unique Peptides		104_NPP-# Peptides	104_NPP-# Unique Peptides	104_NPCC-0D-# Peptides	104_NPCC-0D-# Unique Peptides	104_NPCC-3D-# Peptides	104_NPCC-3D-# Unique Peptides		Maximum-# Peptides	Maximum-# Unique Peptides		Accession (1699)	Description	FASTA Title Lines	MW [kDa]
A0A075B7I5	2	2													2	2		A0A075B7I5	Uncharacterized protein OS=Sus scrofa OX=9823 PE=1 SV=2	>tr|A0A075B7I5|A0A075B7I5_PIG Uncharacterized protein OS=Sus scrofa OX=9823 PE=1 SV=2	11.9
A0A0H5ANC0	8	8						5	5						8	8		A0A0H5ANC0	Osteoglycin OS=Sus scrofa OX=9823 GN=OGN PE=1 SV=1	>tr|A0A0H5ANC0|A0A0H5ANC0_PIG Osteoglycin OS=Sus scrofa OX=9823 GN=OGN PE=1 SV=1	34
A0A0K1TQQ0										2	2				2	2		A0A0K1TQQ0	Microsomal glutathione S-transferase 2 OS=Sus scrofa OX=9823 GN=MGST2 PE=1 SV=1	>tr|A0A0K1TQQ0|A0A0K1TQQ0_PIG Microsomal glutathione S-transferase 2 OS=Sus scrofa OX=9823 GN=MGST2 PE=1 SV=1	16.6
A0A0U2ETD0	2	2													2	2		A0A0U2ETD0	Emerin OS=Sus scrofa OX=9823 GN=EMD PE=4 SV=1	>tr|A0A0U2ETD0|A0A0U2ETD0_PIG Emerin OS=Sus scrofa OX=9823 GN=EMD PE=4 SV=1	29.2
A0A286ZFW3	3	3													3	3		A0A286ZFW3	Apolipoprotein H OS=Sus scrofa OX=9823 GN=APOH PE=1 SV=1	>tr|A0A286ZFW3|A0A286ZFW3_PIG Apolipoprotein H OS=Sus scrofa OX=9823 GN=APOH PE=1 SV=1	38.3
A0A286ZHZ3	5	5	2	2	2	2				3	3	3	3		5	5		A0A286ZHZ3	Translin OS=Sus scrofa OX=9823 GN=TSN PE=1 SV=1	>tr|A0A286ZHZ3|A0A286ZHZ3_PIG Translin OS=Sus scrofa OX=9823 GN=TSN PE=1 SV=1	26.2
A0A286ZI52	16	13	16	14	16	13		18	15	17	14	16	13		18	15		A0A286ZI52	Heterogeneous nuclear ribonucleoprotein A2/B1 OS=Sus scrofa OX=9823 GN=HNRNPA2B1 PE=1 SV=1	>tr|A0A286ZI52|A0A286ZI52_PIG Heterogeneous nuclear ribonucleoprotein A2/B1 OS=Sus scrofa OX=9823 GN=HNRNPA2B1 PE=1 SV=1	39.5
A0A286ZID7			2	2											2	2		A0A286ZID7	Transmembrane protein 41B OS=Sus scrofa OX=9823 GN=TMEM41B PE=1 SV=1	>tr|A0A286ZID7|A0A286ZID7_PIG Transmembrane protein 41B OS=Sus scrofa OX=9823 GN=TMEM41B PE=1 SV=1	32.2
A0A286ZIE8								9	2						9	2		A0A286ZIE8	Solute carrier family 25 member 4 OS=Sus scrofa OX=9823 GN=SLC25A4 PE=1 SV=1		33
A0A286ZIF4								5	2	6	3	4	3		6	3		A0A286ZIF4	Uncharacterized protein OS=Sus scrofa OX=9823 GN=LOC110260348 PE=3 SV=1	>tr|A0A286ZIF4|A0A286ZIF4_PIG Uncharacterized protein OS=Sus scrofa OX=9823 GN=LOC110260348 PE=3 SV=1	29.1
A0A286ZIM7								2	2						2	2		A0A286ZIM7	NDRG family member 2 OS=Sus scrofa OX=9823 GN=NDRG2 PE=1 SV=1		40.6
A0A286ZIM8	3	3						4	4	4	4				4	4		A0A286ZIM8	Lactamase beta OS=Sus scrofa OX=9823 GN=LACTB PE=1 SV=1	>tr|A0A286ZIM8|A0A286ZIM8_PIG Lactamase beta OS=Sus scrofa OX=9823 GN=LACTB PE=1 SV=1	65.2
A0A286ZIS0	3	3	2	2				2	2	4	4	2	2		4	4		A0A286ZIS0	GDP-mannose 4,6-dehydratase OS=Sus scrofa OX=9823 GN=GMDS PE=1 SV=1	>tr|A0A286ZIS0|A0A286ZIS0_PIG GDP-mannose 4,6-dehydratase OS=Sus scrofa OX=9823 GN=GMDS PE=1 SV=1	44.2
A0A286ZIZ4	12	6	4	2				6	3	11	7				12	7		A0A286ZIZ4	Polyadenylate-binding protein OS=Sus scrofa OX=9823 GN=PABPC4 PE=1 SV=1	>tr|A0A286ZIZ4|A0A286ZIZ4_PIG Polyadenylate-binding protein OS=Sus scrofa OX=9823 GN=PABPC4 PE=1 SV=1	72.3
A0A286ZJ74	2	2						2	2	6	6	3	3		6	6		A0A286ZJ74	Translocated promoter region, nuclear basket protein OS=Sus scrofa OX=9823 GN=TPR PE=1 SV=1	>tr|A0A286ZJ74|A0A286ZJ74_PIG Translocated promoter region, nuclear basket protein OS=Sus scrofa OX=9823 GN=TPR PE=1 SV=1	282.8
A0A286ZJB9	2	2	4	4				3	3	5	5	2	2		5	5		A0A286ZJB9	Acyl-CoA synthetase short chain family member 3 OS=Sus scrofa OX=9823 GN=ACSS3 PE=1 SV=1	>tr|A0A286ZJB9|A0A286ZJB9_PIG Acyl-CoA synthetase short chain family member 3 OS=Sus scrofa OX=9823 GN=ACSS3 PE=1 SV=1	74.8
A0A286ZJG5								3	2						3	2		A0A286ZJG5	GRB10 interacting GYF protein 2 OS=Sus scrofa OX=9823 GN=GIGYF2 PE=4 SV=1		151.4
A0A286ZJL8										2	2				2	2		A0A286ZJL8	DnaJ heat shock protein family (Hsp40) member C8 OS=Sus scrofa OX=9823 GN=DNAJC8 PE=1 SV=1	>tr|A0A286ZJL8|A0A286ZJL8_PIG DnaJ heat shock protein family (Hsp40) member C8 OS=Sus scrofa OX=9823 GN=DNAJC8 PE=1 SV=1	29.8
A0A286ZJL9	8	5						9	4						9	5		A0A286ZJL9	Uncharacterized protein OS=Sus scrofa OX=9823 PE=4 SV=1	>tr|A0A286ZJL9|A0A286ZJL9_PIG Uncharacterized protein OS=Sus scrofa OX=9823 PE=4 SV=1	53.9
A0A286ZJM4	4	4						2	2	4	4				4	4		A0A286ZJM4	DNA replication licensing factor MCM7 OS=Sus scrofa OX=9823 GN=MCM7 PE=3 SV=1	>tr|A0A286ZJM4|A0A286ZJM4_PIG DNA replication licensing factor MCM7 OS=Sus scrofa OX=9823 GN=MCM7 PE=3 SV=1	81.3
A0A286ZJQ0	4	4	3	3				5	5	3	3	2	2		5	5		A0A286ZJQ0	Histone H3 OS=Sus scrofa OX=9823 GN=LOC102161782 PE=3 SV=1	>tr|A0A286ZJQ0|A0A286ZJQ0_PIG Histone H3 OS=Sus scrofa OX=9823 GN=LOC102161782 PE=3 SV=1	15.4
A0A286ZJU5	2	2													2	2		A0A286ZJU5	Malignant T-cell-amplified sequence OS=Sus scrofa OX=9823 GN=LOC100738684 PE=1 SV=1	>tr|A0A286ZJU5|A0A286ZJU5_PIG Malignant T-cell-amplified sequence OS=Sus scrofa OX=9823 GN=LOC100738684 PE=1 SV=1	20.5
A0A286ZJV6	14	14	9	9	15	15		12	12	10	10	15	15		15	15		A0A286ZJV6	Annexin OS=Sus scrofa OX=9823 GN=ANXA2 PE=1 SV=1	>tr|A0A286ZJV6|A0A286ZJV6_PIG Annexin OS=Sus scrofa OX=9823 GN=ANXA2 PE=1 SV=1	46.9
A0A286ZKH3	6	6	2	2	3	3		4	4	2	2	3	3		6	6		A0A286ZKH3	Uncharacterized protein OS=Sus scrofa OX=9823 GN=SPR PE=1 SV=1	>tr|A0A286ZKH3|A0A286ZKH3_PIG Uncharacterized protein OS=Sus scrofa OX=9823 GN=SPR PE=1 SV=1	28.8
A0A286ZKQ3	11	9	8	8	6	4		9	9	7	7	6	6		11	9		A0A286ZKQ3	Polypyrimidine tract-binding protein 1 OS=Sus scrofa OX=9823 GN=PTBP1 PE=1 SV=1	>tr|A0A286ZKQ3|A0A286ZKQ3_PIG Polypyrimidine tract-binding protein 1 OS=Sus scrofa OX=9823 GN=PTBP1 PE=1 SV=1	59.7
A0A286ZKU8										2	2				2	2		A0A286ZKU8	Ubiquitin associated protein 2 like OS=Sus scrofa OX=9823 GN=UBAP2L PE=1 SV=1	>tr|A0A286ZKU8|A0A286ZKU8_PIG Ubiquitin associated protein 2 like OS=Sus scrofa OX=9823 GN=UBAP2L PE=1 SV=1	120.7
A0A286ZKW2	5	5	4	4	2	2		3	3	3	3	2	2		5	5		A0A286ZKW2	Paraspeckle component 1 OS=Sus scrofa OX=9823 GN=PSPC1 PE=1 SV=1	>tr|A0A286ZKW2|A0A286ZKW2_PIG Paraspeckle component 1 OS=Sus scrofa OX=9823 GN=PSPC1 PE=1 SV=1	58.4
A0A286ZL42			2	2	4	4						3	3		4	4		A0A286ZL42	Serine/threonine-protein phosphatase OS=Sus scrofa OX=9823 GN=PPP1CA PE=1 SV=1	>tr|A0A286ZL42|A0A286ZL42_PIG Serine/threonine-protein phosphatase OS=Sus scrofa OX=9823 GN=PPP1CA PE=1 SV=1	38.3
A0A286ZL51	6	6			2	2		3	3	4	4				6	6		A0A286ZL51	Ribosomal protein L23a OS=Sus scrofa OX=9823 GN=RPL23A PE=1 SV=1	>tr|A0A286ZL51|A0A286ZL51_PIG Ribosomal protein L23a OS=Sus scrofa OX=9823 GN=RPL23A PE=1 SV=1	17.4
A0A286ZL56	6	6	4	4				5	5	5	4				6	6		A0A286ZL56	ADP ribosylation factor GTPase activating protein 3 OS=Sus scrofa OX=9823 GN=ARFGAP3 PE=4 SV=1	>tr|A0A286ZL56|A0A286ZL56_PIG ADP ribosylation factor GTPase activating protein 3 OS=Sus scrofa OX=9823 GN=ARFGAP3 PE=4 SV=1	67.3
A0A286ZL61					2	2		2	2						2	2		A0A286ZL61	Myosin IC OS=Sus scrofa OX=9823 GN=MYO1C PE=1 SV=1	>tr|A0A286ZL61|A0A286ZL61_PIG Myosin IC OS=Sus scrofa OX=9823 GN=MYO1C PE=1 SV=1	122
A0A286ZL65	7	7	8	8	4	4		9	9	9	9	4	4		9	9		A0A286ZL65	Ribosomal protein L15 OS=Sus scrofa OX=9823 GN=RPL15 PE=1 SV=1	>tr|A0A286ZL65|A0A286ZL65_PIG Ribosomal protein L15 OS=Sus scrofa OX=9823 GN=RPL15 PE=1 SV=1	24.1
A0A286ZL79	8	8	6	6	5	5		7	7	11	11	4	4		11	11		A0A286ZL79	Aldehyde dehydrogenase 7 family member A1 OS=Sus scrofa OX=9823 GN=ALDH7A1 PE=1 SV=1	>tr|A0A286ZL79|A0A286ZL79_PIG Aldehyde dehydrogenase 7 family member A1 OS=Sus scrofa OX=9823 GN=ALDH7A1 PE=1 SV=1	58.5
A0A286ZLB1	6	5			3	3				3	2	7	6		7	6		A0A286ZLB1	Uncharacterized protein OS=Sus scrofa OX=9823 GN=TRAP1 PE=1 SV=1	>tr|A0A286ZLB1|A0A286ZLB1_PIG Uncharacterized protein OS=Sus scrofa OX=9823 GN=TRAP1 PE=1 SV=1	83.1
A0A286ZLB3												3	3		3	3		A0A286ZLB3	OPA1, mitochondrial dynamin like GTPase OS=Sus scrofa OX=9823 GN=OPA1 PE=1 SV=1	>tr|A0A286ZLB3|A0A286ZLB3_PIG OPA1, mitochondrial dynamin like GTPase OS=Sus scrofa OX=9823 GN=OPA1 PE=1 SV=1	117.6
A0A286ZLF3										3	3				3	3		A0A286ZLF3	Uncharacterized protein OS=Sus scrofa OX=9823 GN=CHMP1A PE=4 SV=1	>tr|A0A286ZLF3|A0A286ZLF3_PIG Uncharacterized protein OS=Sus scrofa OX=9823 GN=CHMP1A PE=4 SV=1	28.8
A0A286ZLH7	2	2						2	2	2	2				2	2		A0A286ZLH7	Ribosome assembly factor mrt4 OS=Sus scrofa OX=9823 GN=MRTO4 PE=3 SV=1	>tr|A0A286ZLH7|A0A286ZLH7_PIG Ribosome assembly factor mrt4 OS=Sus scrofa OX=9823 GN=MRTO4 PE=3 SV=1	30.7
A0A286ZLI8	20	14	10	7	12	7		14	9	10	7	11	6		20	14		A0A286ZLI8	DEAD-box helicase 17 OS=Sus scrofa OX=9823 GN=DDX17 PE=1 SV=1	>tr|A0A286ZLI8|A0A286ZLI8_PIG DEAD-box helicase 17 OS=Sus scrofa OX=9823 GN=DDX17 PE=1 SV=1	72.3
A0A286ZLK7								2	2	2	2	2	2		2	2		A0A286ZLK7	Uncharacterized protein OS=Sus scrofa OX=9823 GN=ECI1 PE=1 SV=1	>tr|A0A286ZLK7|A0A286ZLK7_PIG Uncharacterized protein OS=Sus scrofa OX=9823 GN=ECI1 PE=1 SV=1	33.1
A0A286ZLP7	2	2								2	2				2	2		A0A286ZLP7	Uncharacterized protein OS=Sus scrofa OX=9823 GN=PSMD9 PE=1 SV=1	>tr|A0A286ZLP7|A0A286ZLP7_PIG Uncharacterized protein OS=Sus scrofa OX=9823 GN=PSMD9 PE=1 SV=1	24.4
A0A286ZLW3								2	2	2	2				2	2		A0A286ZLW3	Uncharacterized protein OS=Sus scrofa OX=9823 GN=ACBD5 PE=1 SV=1	>tr|A0A286ZLW3|A0A286ZLW3_PIG Uncharacterized protein OS=Sus scrofa OX=9823 GN=ACBD5 PE=1 SV=1	64.8
A0A286ZLZ0			2	2								2	2		2	2		A0A286ZLZ0	cAMP-dependent protein kinase catalytic subunit beta OS=Sus scrofa OX=9823 GN=PRKACB PE=3 SV=1	>tr|A0A286ZLZ0|A0A286ZLZ0_PIG cAMP-dependent protein kinase catalytic subunit beta OS=Sus scrofa OX=9823 GN=PRKACB PE=3 SV=1	46.2
A0A286ZM82	3	3						3	3	3	3	2	2		3	3		A0A286ZM82	Calumenin OS=Sus scrofa OX=9823 GN=CALU PE=1 SV=1	>tr|A0A286ZM82|A0A286ZM82_PIG Calumenin OS=Sus scrofa OX=9823 GN=CALU PE=1 SV=1	37.1
A0A286ZMY6	2	2										3	3		3	3		A0A286ZMY6	Fas associated factor family member 2 OS=Sus scrofa OX=9823 GN=FAF2 PE=1 SV=1	>tr|A0A286ZMY6|A0A286ZMY6_PIG Fas associated factor family member 2 OS=Sus scrofa OX=9823 GN=FAF2 PE=1 SV=1	49.4
A0A286ZN24	17	17						9	9						17	17		A0A286ZN24	Inter-alpha-trypsin inhibitor heavy chain H4 OS=Sus scrofa OX=9823 GN=ITIH4 PE=1 SV=1	>tr|A0A286ZN24|A0A286ZN24_PIG Inter-alpha-trypsin inhibitor heavy chain H4 OS=Sus scrofa OX=9823 GN=ITIH4 PE=1 SV=1	102.2
A0A286ZN35	4	3													4	3		A0A286ZN35	Serine hydroxymethyltransferase OS=Sus scrofa OX=9823 GN=SHMT1 PE=1 SV=1	>tr|A0A286ZN35|A0A286ZN35_PIG Serine hydroxymethyltransferase OS=Sus scrofa OX=9823 GN=SHMT1 PE=1 SV=1	52.9
A0A286ZN52			2	2				3	3	3	3	2	2		3	3		A0A286ZN52	Proteasome subunit beta OS=Sus scrofa OX=9823 GN=PSMB3 PE=1 SV=1	>tr|A0A286ZN52|A0A286ZN52_PIG Proteasome subunit beta OS=Sus scrofa OX=9823 GN=PSMB3 PE=1 SV=1	23
A0A286ZN56	4	4	2	2				2	2	3	3				4	4		A0A286ZN56	Uncharacterized protein OS=Sus scrofa OX=9823 GN=SEC62 PE=1 SV=1	>tr|A0A286ZN56|A0A286ZN56_PIG Uncharacterized protein OS=Sus scrofa OX=9823 GN=SEC62 PE=1 SV=1	45.7
A0A286ZND1	5	5						2	2	3	3				5	5		A0A286ZND1	Arrestin beta 1 OS=Sus scrofa OX=9823 GN=ARRB1 PE=1 SV=1	>tr|A0A286ZND1|A0A286ZND1_PIG Arrestin beta 1 OS=Sus scrofa OX=9823 GN=ARRB1 PE=1 SV=1	48.3
A0A286ZND5	9	6	6	4	4	2		6	3	8	6	7	4		9	6		A0A286ZND5	Uncharacterized protein OS=Sus scrofa OX=9823 GN=PRDX1 PE=1 SV=1	>tr|A0A286ZND5|A0A286ZND5_PIG Uncharacterized protein OS=Sus scrofa OX=9823 GN=PRDX1 PE=1 SV=1	25
A0A286ZNH3	4	4	3	3	5	5		5	5	4	4	3	3		5	5		A0A286ZNH3	Reactive intermediate imine deaminase A homolog OS=Sus scrofa OX=9823 GN=RIDA PE=1 SV=1	>tr|A0A286ZNH3|A0A286ZNH3_PIG Reactive intermediate imine deaminase A homolog OS=Sus scrofa OX=9823 GN=RIDA PE=1 SV=1	14.4
A0A286ZNN4	3	3	4	4				2	2	5	5	5	5		5	5		A0A286ZNN4	Uncharacterized protein OS=Sus scrofa OX=9823 GN=NDUFS3 PE=1 SV=1	>tr|A0A286ZNN4|A0A286ZNN4_PIG Uncharacterized protein OS=Sus scrofa OX=9823 GN=NDUFS3 PE=1 SV=1	30.2
A0A286ZNR9	6	6	3	3	3	3		3	3	5	5	3	3		6	6		A0A286ZNR9	Uncharacterized protein OS=Sus scrofa OX=9823 GN=LOC100512195 PE=4 SV=1	>tr|A0A286ZNR9|A0A286ZNR9_PIG Uncharacterized protein OS=Sus scrofa OX=9823 GN=LOC100512195 PE=4 SV=1	16.6
A0A286ZNV2	7	2	7	2	6	2				8	2				8	2		A0A286ZNV2	Eukaryotic translation elongation factor 1 alpha 2 OS=Sus scrofa OX=9823 GN=EEF1A2 PE=3 SV=1	>tr|A0A286ZNV2|A0A286ZNV2_PIG Eukaryotic translation elongation factor 1 alpha 2 OS=Sus scrofa OX=9823 GN=EEF1A2 PE=3 SV=1	62.9
A0A286ZNW1	4	4	2	2				2	2	3	3	3	3		4	4		A0A286ZNW1	Echinoderm microtubule associated protein like 2 OS=Sus scrofa OX=9823 GN=EML2 PE=1 SV=1	>tr|A0A286ZNW1|A0A286ZNW1_PIG Echinoderm microtubule associated protein like 2 OS=Sus scrofa OX=9823 GN=EML2 PE=1 SV=1	91.8
A0A286ZNY1	18	3	12	2	16	4		17	4	16	3	15	3		18	4		A0A286ZNY1	Tubulin alpha chain OS=Sus scrofa OX=9823 GN=TUBA4A PE=1 SV=1	>tr|A0A286ZNY1|A0A286ZNY1_PIG Tubulin alpha chain OS=Sus scrofa OX=9823 GN=TUBA4A PE=1 SV=1	49.9
A0A286ZP11												2	2		2	2		A0A286ZP11	Protein S100 OS=Sus scrofa OX=9823 GN=LOC110258323 PE=3 SV=1	>tr|A0A286ZP11|A0A286ZP11_PIG Protein S100 OS=Sus scrofa OX=9823 GN=LOC110258323 PE=3 SV=1	15.1
A0A286ZP69	6	6	4	4	3	3		6	6	2	2	4	4		6	6		A0A286ZP69	RAB7A, member RAS oncogene family OS=Sus scrofa OX=9823 GN=RAB7A PE=1 SV=1	>tr|A0A286ZP69|A0A286ZP69_PIG RAB7A, member RAS oncogene family OS=Sus scrofa OX=9823 GN=RAB7A PE=1 SV=1	23.5
A0A286ZP85	13	13	5	5	3	3		8	8	9	9	6	6		13	13		A0A286ZP85	Eukaryotic translation initiation factor 3 subunit C OS=Sus scrofa OX=9823 GN=LOC110260088 PE=3 SV=1	>tr|A0A286ZP85|A0A286ZP85_PIG Eukaryotic translation initiation factor 3 subunit C OS=Sus scrofa OX=9823 GN=LOC110260088 PE=3 SV=1	108.9
A0A286ZPA2	2	2								3	3				3	3		A0A286ZPA2	Uncharacterized protein OS=Sus scrofa OX=9823 GN=MAPRE1 PE=1 SV=1	>tr|A0A286ZPA2|A0A286ZPA2_PIG Uncharacterized protein OS=Sus scrofa OX=9823 GN=MAPRE1 PE=1 SV=1	36.8
A0A286ZPD7	3	3			2	2		4	4	3	3	2	2		4	4		A0A286ZPD7	Uncharacterized protein OS=Sus scrofa OX=9823 GN=TMED7 PE=1 SV=1	>tr|A0A286ZPD7|A0A286ZPD7_PIG Uncharacterized protein OS=Sus scrofa OX=9823 GN=TMED7 PE=1 SV=1	25.3
A0A286ZPE3	14	11	10	8	10	7		13	10	13	10	10	7		14	11		A0A286ZPE3	Heterogeneous nuclear ribonucleoprotein A1 OS=Sus scrofa OX=9823 GN=HNRNPA1 PE=1 SV=1	>tr|A0A286ZPE3|A0A286ZPE3_PIG Heterogeneous nuclear ribonucleoprotein A1 OS=Sus scrofa OX=9823 GN=HNRNPA1 PE=1 SV=1	38.8
A0A286ZPF5	2	2	2	2	3	3		4	2	5	5	3	3		5	5		A0A286ZPF5	Mitogen-activated protein kinase OS=Sus scrofa OX=9823 GN=MAPK1 PE=1 SV=1	>tr|A0A286ZPF5|A0A286ZPF5_PIG Mitogen-activated protein kinase OS=Sus scrofa OX=9823 GN=MAPK1 PE=1 SV=1	41.3
A0A286ZPR8										2	2				2	2		A0A286ZPR8	Cytochrome b-c1 complex subunit 7 OS=Sus scrofa OX=9823 GN=UQCRB PE=1 SV=1	>tr|A0A286ZPR8|A0A286ZPR8_PIG Cytochrome b-c1 complex subunit 7 OS=Sus scrofa OX=9823 GN=UQCRB PE=1 SV=1	13.6
A0A286ZPY9	5	5	2	2				2	2	2	2				5	5		A0A286ZPY9	Actin-related protein 2/3 complex subunit 4 OS=Sus scrofa OX=9823 GN=ARPC4 PE=1 SV=1	>tr|A0A286ZPY9|A0A286ZPY9_PIG Actin-related protein 2/3 complex subunit 4 OS=Sus scrofa OX=9823 GN=ARPC4 PE=1 SV=1	21.1
A0A286ZQ07					2	2									2	2		A0A286ZQ07	Solute carrier family 25 member 12 OS=Sus scrofa OX=9823 GN=SLC25A12 PE=1 SV=1	>tr|A0A286ZQ07|A0A286ZQ07_PIG Solute carrier family 25 member 12 OS=Sus scrofa OX=9823 GN=SLC25A12 PE=1 SV=1	75
A0A286ZQ44	5	5								2	2				5	5		A0A286ZQ44	Dicarbonyl and L-xylulose reductase OS=Sus scrofa OX=9823 GN=DCXR PE=4 SV=1	>tr|A0A286ZQ44|A0A286ZQ44_PIG Dicarbonyl and L-xylulose reductase OS=Sus scrofa OX=9823 GN=DCXR PE=4 SV=1	25.6
A0A286ZQA5	12	12	9	9	4	4		8	8	12	12	6	6		12	12		A0A286ZQA5	60S ribosomal protein L7a OS=Sus scrofa OX=9823 GN=RPL7A PE=1 SV=1	>tr|A0A286ZQA5|A0A286ZQA5_PIG 60S ribosomal protein L7a OS=Sus scrofa OX=9823 GN=RPL7A PE=1 SV=1	33.7
A0A286ZQD3	7	7	7	7	4	4		3	3	4	4	2	2		7	7		A0A286ZQD3	Peptidylprolyl isomerase OS=Sus scrofa OX=9823 GN=FKBP5 PE=1 SV=1	>tr|A0A286ZQD3|A0A286ZQD3_PIG Peptidylprolyl isomerase OS=Sus scrofa OX=9823 GN=FKBP5 PE=1 SV=1	55.3
A0A286ZQE9	2	2						2	2	2	2				2	2		A0A286ZQE9	Uncharacterized protein OS=Sus scrofa OX=9823 GN=DAP PE=1 SV=1	>tr|A0A286ZQE9|A0A286ZQE9_PIG Uncharacterized protein OS=Sus scrofa OX=9823 GN=DAP PE=1 SV=1	11.1
A0A286ZQI6	2	2	3	3	3	3		4	4	4	4	4	4		4	4		A0A286ZQI6	Uncharacterized protein OS=Sus scrofa OX=9823 PE=1 SV=1	>tr|A0A286ZQI6|A0A286ZQI6_PIG Uncharacterized protein OS=Sus scrofa OX=9823 PE=1 SV=1	26.7
A0A286ZQW0	31	31	16	16	6	6		20	20	24	24	8	8		31	31		A0A286ZQW0	Glutamyl-prolyl-tRNA synthetase OS=Sus scrofa OX=9823 GN=EPRS PE=1 SV=1	>tr|A0A286ZQW0|A0A286ZQW0_PIG Glutamyl-prolyl-tRNA synthetase OS=Sus scrofa OX=9823 GN=EPRS PE=1 SV=1	170.7
A0A286ZQW3	3	3			2	2		2	2						3	3		A0A286ZQW3	SWI/SNF related, matrix associated, actin dependent regulator of chromatin subfamily c member 2 OS=Sus scrofa OX=9823 GN=SMARCC2 PE=1 SV=1	>tr|A0A286ZQW3|A0A286ZQW3_PIG SWI/SNF related, matrix associated, actin dependent regulator of chromatin subfamily c member 2 OS=Sus scrofa OX=9823 GN=SMARCC2 PE=1 SV=1	133.6
A0A286ZQW5	4	4	5	5	3	3		4	4	4	4	3	3		5	5		A0A286ZQW5	Surfeit 4 OS=Sus scrofa OX=9823 GN=SURF4 PE=1 SV=1	>tr|A0A286ZQW5|A0A286ZQW5_PIG Surfeit 4 OS=Sus scrofa OX=9823 GN=SURF4 PE=1 SV=1	30.4
A0A286ZQY6	5	5	3	3	5	5		4	4	3	3	5	5		5	5		A0A286ZQY6	Isocitrate dehydrogenase [NAD] subunit, mitochondrial OS=Sus scrofa OX=9823 GN=IDH3A PE=1 SV=1	>tr|A0A286ZQY6|A0A286ZQY6_PIG Isocitrate dehydrogenase [NAD] subunit, mitochondrial OS=Sus scrofa OX=9823 GN=IDH3A PE=1 SV=1	39.6
A0A286ZQY9	2	2													2	2		A0A286ZQY9	Ribulose-phosphate 3-epimerase OS=Sus scrofa OX=9823 GN=RPE PE=1 SV=1	>tr|A0A286ZQY9|A0A286ZQY9_PIG Ribulose-phosphate 3-epimerase OS=Sus scrofa OX=9823 GN=RPE PE=1 SV=1	25
A0A286ZR68	27	11	15	7	16	9		26	12	21	11	21	12		27	12		A0A286ZR68	Uncharacterized protein OS=Sus scrofa OX=9823 GN=HSP90AB1 PE=1 SV=1	>tr|A0A286ZR68|A0A286ZR68_PIG Uncharacterized protein OS=Sus scrofa OX=9823 GN=HSP90AB1 PE=1 SV=1	83.9
A0A286ZRJ3	7	7	3	3	5	5		5	5	7	7	3	3		7	7		A0A286ZRJ3	Electron transfer flavoprotein subunit alpha OS=Sus scrofa OX=9823 GN=ETFA PE=1 SV=1	>tr|A0A286ZRJ3|A0A286ZRJ3_PIG Electron transfer flavoprotein subunit alpha OS=Sus scrofa OX=9823 GN=ETFA PE=1 SV=1	36.4
A0A286ZRK0	5	5	2	2	3	3		2	2	4	4				5	5		A0A286ZRK0	Uncharacterized protein OS=Sus scrofa OX=9823 GN=LOC100622780 PE=1 SV=1	>tr|A0A286ZRK0|A0A286ZRK0_PIG Uncharacterized protein OS=Sus scrofa OX=9823 GN=LOC100622780 PE=1 SV=1	50.5
A0A286ZRL1										2	2				2	2		A0A286ZRL1	ATP-dependent Clp protease proteolytic subunit OS=Sus scrofa OX=9823 GN=CLPP PE=1 SV=1	>tr|A0A286ZRL1|A0A286ZRL1_PIG ATP-dependent Clp protease proteolytic subunit OS=Sus scrofa OX=9823 GN=CLPP PE=1 SV=1	29.8
A0A286ZRL3	7	7	2	2	2	2		4	4						7	7		A0A286ZRL3	Uncharacterized protein OS=Sus scrofa OX=9823 GN=NBEAL1 PE=1 SV=1	>tr|A0A286ZRL3|A0A286ZRL3_PIG Uncharacterized protein OS=Sus scrofa OX=9823 GN=NBEAL1 PE=1 SV=1	356.3
A0A286ZRU9	10	10	2	2	7	7		8	8	4	4	4	4		10	10		A0A286ZRU9	Uncharacterized protein OS=Sus scrofa OX=9823 GN=SERPINH1 PE=1 SV=1	>tr|A0A286ZRU9|A0A286ZRU9_PIG Uncharacterized protein OS=Sus scrofa OX=9823 GN=SERPINH1 PE=1 SV=1	46.5
A0A286ZRV2	13	2	8	8	8	8		8	8	8	8	9	9		13	9		A0A286ZRV2	Triosephosphate isomerase OS=Sus scrofa OX=9823 GN=TPI1 PE=1 SV=1	>tr|A0A286ZRV2|A0A286ZRV2_PIG Triosephosphate isomerase OS=Sus scrofa OX=9823 GN=TPI1 PE=1 SV=1	34.3
A0A286ZRX4	4	4	2	2				2	2	4	4				4	4		A0A286ZRX4	Uncharacterized protein OS=Sus scrofa OX=9823 GN=MACROD1 PE=1 SV=1	>tr|A0A286ZRX4|A0A286ZRX4_PIG Uncharacterized protein OS=Sus scrofa OX=9823 GN=MACROD1 PE=1 SV=1	36.2
A0A286ZS69	3	3						3	3	2	2				3	3		A0A286ZS69	Proteasome subunit beta OS=Sus scrofa OX=9823 GN=PSMB2 PE=1 SV=1	>tr|A0A286ZS69|A0A286ZS69_PIG Proteasome subunit beta OS=Sus scrofa OX=9823 GN=PSMB2 PE=1 SV=1	22.8
A0A286ZS77	2	2						3	3	3	3				3	3		A0A286ZS77	Uncharacterized protein OS=Sus scrofa OX=9823 GN=BSG PE=1 SV=1	>tr|A0A286ZS77|A0A286ZS77_PIG Uncharacterized protein OS=Sus scrofa OX=9823 GN=BSG PE=1 SV=1	29.9
A0A286ZSB7	3	3													3	3		A0A286ZSB7	PDS5 cohesin associated factor B OS=Sus scrofa OX=9823 GN=PDS5B PE=1 SV=1	>tr|A0A286ZSB7|A0A286ZSB7_PIG PDS5 cohesin associated factor B OS=Sus scrofa OX=9823 GN=PDS5B PE=1 SV=1	164.4
A0A286ZSD6										2	2				2	2		A0A286ZSD6	Glycerol-3-phosphate dehydrogenase OS=Sus scrofa OX=9823 GN=GPD2 PE=1 SV=1	>tr|A0A286ZSD6|A0A286ZSD6_PIG Glycerol-3-phosphate dehydrogenase OS=Sus scrofa OX=9823 GN=GPD2 PE=1 SV=1	81.1
A0A286ZSD7					2	2									2	2		A0A286ZSD7	Stomatin like 2 OS=Sus scrofa OX=9823 GN=STOML2 PE=1 SV=1	>tr|A0A286ZSD7|A0A286ZSD7_PIG Stomatin like 2 OS=Sus scrofa OX=9823 GN=STOML2 PE=1 SV=1	38.6
A0A286ZSH3	2	2	2	2											2	2		A0A286ZSH3	Heme-binding protein 1 OS=Sus scrofa OX=9823 GN=HEBP1 PE=4 SV=1	>tr|A0A286ZSH3|A0A286ZSH3_PIG Heme-binding protein 1 OS=Sus scrofa OX=9823 GN=HEBP1 PE=4 SV=1	23.6
A0A286ZSM8					2	2									2	2		A0A286ZSM8	Phosphoinositide-3-kinase adaptor protein 1 OS=Sus scrofa OX=9823 GN=PIK3AP1 PE=4 SV=1	>tr|A0A286ZSM8|A0A286ZSM8_PIG Phosphoinositide-3-kinase adaptor protein 1 OS=Sus scrofa OX=9823 GN=PIK3AP1 PE=4 SV=1	100.7
A0A286ZT34										2	2				2	2		A0A286ZT34	Basic leucine zipper and W2 domains 2 OS=Sus scrofa OX=9823 GN=BZW2 PE=1 SV=1	>tr|A0A286ZT34|A0A286ZT34_PIG Basic leucine zipper and W2 domains 2 OS=Sus scrofa OX=9823 GN=BZW2 PE=1 SV=1	56.2
A0A286ZT52	4	4	4	4	3	3		3	3	4	4	2	2		4	4		A0A286ZT52	Proteasome 26S subunit, ATPase 3 OS=Sus scrofa OX=9823 GN=PSMC3 PE=1 SV=1	>tr|A0A286ZT52|A0A286ZT52_PIG Proteasome 26S subunit, ATPase 3 OS=Sus scrofa OX=9823 GN=PSMC3 PE=1 SV=1	54.8
A0A286ZT56	2	2	2	2								2	2		2	2		A0A286ZT56	Pre-mRNA processing factor 6 OS=Sus scrofa OX=9823 GN=PRPF6 PE=1 SV=1	>tr|A0A286ZT56|A0A286ZT56_PIG Pre-mRNA processing factor 6 OS=Sus scrofa OX=9823 GN=PRPF6 PE=1 SV=1	120.2
A0A286ZTA4	12	11	9	8	3	2		5	4	11	10	5	4		12	11		A0A286ZTA4	Fructose-bisphosphate aldolase OS=Sus scrofa OX=9823 GN=ALDOB PE=1 SV=1	>tr|A0A286ZTA4|A0A286ZTA4_PIG Fructose-bisphosphate aldolase OS=Sus scrofa OX=9823 GN=ALDOB PE=1 SV=1	39.7
A0A286ZTB0	16	16	9	9	5	5		14	14	15	15	6	6		16	16		A0A286ZTB0	Selenium binding protein 1 OS=Sus scrofa OX=9823 GN=SELENBP1 PE=1 SV=1	>tr|A0A286ZTB0|A0A286ZTB0_PIG Selenium binding protein 1 OS=Sus scrofa OX=9823 GN=SELENBP1 PE=1 SV=1	56.1
A0A286ZTB9	4	4	2	2				3	3	2	2				4	4		A0A286ZTB9	Synoviolin 1 OS=Sus scrofa OX=9823 GN=SYVN1 PE=4 SV=1	>tr|A0A286ZTB9|A0A286ZTB9_PIG Synoviolin 1 OS=Sus scrofa OX=9823 GN=SYVN1 PE=4 SV=1	67.6
A0A286ZTC7	2	2			3	3				2	2	3	3		3	3		A0A286ZTC7	Anion exchange protein OS=Sus scrofa OX=9823 GN=SLC4A4 PE=3 SV=1	>tr|A0A286ZTC7|A0A286ZTC7_PIG Anion exchange protein OS=Sus scrofa OX=9823 GN=SLC4A4 PE=3 SV=1	133
A0A286ZTC9	15	15						10	10						15	15		A0A286ZTC9	Uncharacterized protein OS=Sus scrofa OX=9823 PE=4 SV=1	>tr|A0A286ZTC9|A0A286ZTC9_PIG Uncharacterized protein OS=Sus scrofa OX=9823 PE=4 SV=1	77.5
A0A286ZTD8	3	3			2	2									3	3		A0A286ZTD8	CRK proto-oncogene, adaptor protein OS=Sus scrofa OX=9823 GN=CRK PE=1 SV=1	>tr|A0A286ZTD8|A0A286ZTD8_PIG CRK proto-oncogene, adaptor protein OS=Sus scrofa OX=9823 GN=CRK PE=1 SV=1	33.8
A0A286ZTN4	3	3	2	2				4	4	3	3	2	2		4	4		A0A286ZTN4	Nipsnap homolog 2 OS=Sus scrofa OX=9823 GN=NIPSNAP2 PE=1 SV=1	>tr|A0A286ZTN4|A0A286ZTN4_PIG Nipsnap homolog 2 OS=Sus scrofa OX=9823 GN=NIPSNAP2 PE=1 SV=1	37.3
A0A286ZTN5	4	4	2	2	2	2				3	3				4	4		A0A286ZTN5	G3BP stress granule assembly factor 1 OS=Sus scrofa OX=9823 GN=G3BP1 PE=1 SV=1	>tr|A0A286ZTN5|A0A286ZTN5_PIG G3BP stress granule assembly factor 1 OS=Sus scrofa OX=9823 GN=G3BP1 PE=1 SV=1	52
A0A286ZTU7								5	3						5	3		A0A286ZTU7	Uncharacterized protein OS=Sus scrofa OX=9823 GN=LOC106504547 PE=1 SV=1		46.2
A0A286ZTW5								2	2						2	2		A0A286ZTW5	Tumor protein D52 like 1 OS=Sus scrofa OX=9823 GN=TPD52L1 PE=1 SV=1		23.2
A0A286ZU22	3	3													3	3		A0A286ZU22	Adaptor related protein complex 2 subunit mu 1 OS=Sus scrofa OX=9823 GN=AP2M1 PE=1 SV=1	>tr|A0A286ZU22|A0A286ZU22_PIG Adaptor related protein complex 2 subunit mu 1 OS=Sus scrofa OX=9823 GN=AP2M1 PE=1 SV=1	49.6
A0A286ZU34	2	2								2	2	2	2		2	2		A0A286ZU34	Terpene cyclase/mutase family member OS=Sus scrofa OX=9823 GN=LSS PE=1 SV=1	>tr|A0A286ZU34|A0A286ZU34_PIG Terpene cyclase/mutase family member OS=Sus scrofa OX=9823 GN=LSS PE=1 SV=1	85.4
A0A286ZU54	2	2													2	2		A0A286ZU54	Metadherin OS=Sus scrofa OX=9823 GN=MTDH PE=1 SV=1	>tr|A0A286ZU54|A0A286ZU54_PIG Metadherin OS=Sus scrofa OX=9823 GN=MTDH PE=1 SV=1	67
A0A286ZU97	2	2			2	2				3	3	4	4		4	4		A0A286ZU97	Uncharacterized protein OS=Sus scrofa OX=9823 GN=MTCH2 PE=1 SV=1	>tr|A0A286ZU97|A0A286ZU97_PIG Uncharacterized protein OS=Sus scrofa OX=9823 GN=MTCH2 PE=1 SV=1	33.4
A0A286ZUK6								3	3	3	3				3	3		A0A286ZUK6	Tissue specific transplantation antigen P35B OS=Sus scrofa OX=9823 GN=TSTA3 PE=1 SV=1	>tr|A0A286ZUK6|A0A286ZUK6_PIG Tissue specific transplantation antigen P35B OS=Sus scrofa OX=9823 GN=TSTA3 PE=1 SV=1	42.7
A0A286ZUM8	30	30	27	27	19	19		26	26	28	28	24	24		30	30		A0A286ZUM8	Transitional endoplasmic reticulum ATPase OS=Sus scrofa OX=9823 GN=VCP PE=1 SV=1	>tr|A0A286ZUM8|A0A286ZUM8_PIG Transitional endoplasmic reticulum ATPase OS=Sus scrofa OX=9823 GN=VCP PE=1 SV=1	98.2
A0A286ZUS4	3	3	3	3	3	3		3	3	2	2	2	2		3	3		A0A286ZUS4	MICOS complex subunit OS=Sus scrofa OX=9823 GN=CHCHD3 PE=1 SV=1	>tr|A0A286ZUS4|A0A286ZUS4_PIG MICOS complex subunit OS=Sus scrofa OX=9823 GN=CHCHD3 PE=1 SV=1	27.7
A0A286ZUU8	6	6						3	3						6	6		A0A286ZUU8	Exportin 7 OS=Sus scrofa OX=9823 GN=XPO7 PE=1 SV=1	>tr|A0A286ZUU8|A0A286ZUU8_PIG Exportin 7 OS=Sus scrofa OX=9823 GN=XPO7 PE=1 SV=1	124.9
A0A286ZUW5					2	2									2	2		A0A286ZUW5	Prolyl 4-hydroxylase subunit alpha 1 OS=Sus scrofa OX=9823 GN=P4HA1 PE=1 SV=1	>tr|A0A286ZUW5|A0A286ZUW5_PIG Prolyl 4-hydroxylase subunit alpha 1 OS=Sus scrofa OX=9823 GN=P4HA1 PE=1 SV=1	60.8
A0A286ZV44										2	2				2	2		A0A286ZV44	X-ray repair cross complementing 1 OS=Sus scrofa OX=9823 GN=XRCC1 PE=1 SV=1	>tr|A0A286ZV44|A0A286ZV44_PIG X-ray repair cross complementing 1 OS=Sus scrofa OX=9823 GN=XRCC1 PE=1 SV=1	66
A0A286ZV83	6	6	2	2				4	4						6	6		A0A286ZV83	Protein transport protein sec16 OS=Sus scrofa OX=9823 GN=SEC16A PE=1 SV=1	>tr|A0A286ZV83|A0A286ZV83_PIG Protein transport protein sec16 OS=Sus scrofa OX=9823 GN=SEC16A PE=1 SV=1	245.2
A0A286ZV86								3	2						3	2		A0A286ZV86	Uncharacterized protein OS=Sus scrofa OX=9823 PE=4 SV=1		12.4
A0A286ZV95	8	8	6	6	4	4		4	4	7	7	5	5		8	8		A0A286ZV95	Transmembrane p24 trafficking protein 10 OS=Sus scrofa OX=9823 GN=TMED10 PE=1 SV=1	>tr|A0A286ZV95|A0A286ZV95_PIG Transmembrane p24 trafficking protein 10 OS=Sus scrofa OX=9823 GN=TMED10 PE=1 SV=1	24.9
A0A286ZVA8	8	8	3	3	5	5		4	4	9	9	5	5		9	9		A0A286ZVA8	Tripartite motif containing 28 OS=Sus scrofa OX=9823 GN=TRIM28 PE=4 SV=1	>tr|A0A286ZVA8|A0A286ZVA8_PIG Tripartite motif containing 28 OS=Sus scrofa OX=9823 GN=TRIM28 PE=4 SV=1	91.7
A0A286ZVG0	4	3						3	2	3	2				4	3		A0A286ZVG0	Saposin-B-Val OS=Sus scrofa OX=9823 GN=PSAP PE=1 SV=1	>tr|A0A286ZVG0|A0A286ZVG0_PIG Saposin-B-Val OS=Sus scrofa OX=9823 GN=PSAP PE=1 SV=1	58.3
A0A286ZVJ4	5	5	3	3						4	4	2	2		5	5		A0A286ZVJ4	Methionyl-tRNA synthetase OS=Sus scrofa OX=9823 GN=MARS PE=1 SV=1	>tr|A0A286ZVJ4|A0A286ZVJ4_PIG Methionyl-tRNA synthetase OS=Sus scrofa OX=9823 GN=MARS PE=1 SV=1	107.9
A0A286ZVJ9	2	2								3	3	2	2		3	3		A0A286ZVJ9	Platelet activating factor acetylhydrolase 1b catalytic subunit 3 OS=Sus scrofa OX=9823 GN=PAFAH1B3 PE=1 SV=1	>tr|A0A286ZVJ9|A0A286ZVJ9_PIG Platelet activating factor acetylhydrolase 1b catalytic subunit 3 OS=Sus scrofa OX=9823 GN=PAFAH1B3 PE=1 SV=1	26
A0A286ZVL0	19	19	17	17	13	13		15	15	16	16	13	13		19	19		A0A286ZVL0	Heterogeneous nuclear ribonucleoprotein U OS=Sus scrofa OX=9823 GN=HNRNPU PE=1 SV=1	>tr|A0A286ZVL0|A0A286ZVL0_PIG Heterogeneous nuclear ribonucleoprotein U OS=Sus scrofa OX=9823 GN=HNRNPU PE=1 SV=1	90.6
A0A286ZVL1	3	3						2	2						3	3		A0A286ZVL1	Thioredoxin related transmembrane protein 1 OS=Sus scrofa OX=9823 GN=TMX1 PE=1 SV=1	>tr|A0A286ZVL1|A0A286ZVL1_PIG Thioredoxin related transmembrane protein 1 OS=Sus scrofa OX=9823 GN=TMX1 PE=1 SV=1	31.6
A0A286ZVS0	12	12	5	5	3	3		6	6	4	4	3	3		12	12		A0A286ZVS0	Splicing factor 3b subunit 3 OS=Sus scrofa OX=9823 GN=SF3B3 PE=1 SV=1	>tr|A0A286ZVS0|A0A286ZVS0_PIG Splicing factor 3b subunit 3 OS=Sus scrofa OX=9823 GN=SF3B3 PE=1 SV=1	135.5
A0A286ZW70	11	10	8	7	7	7		12	11	11	10	7	6		12	11		A0A286ZW70	Peptidyl-prolyl cis-trans isomerase OS=Sus scrofa OX=9823 GN=PPIB PE=1 SV=1	>tr|A0A286ZW70|A0A286ZW70_PIG Peptidyl-prolyl cis-trans isomerase OS=Sus scrofa OX=9823 GN=PPIB PE=1 SV=1	23.8
A0A286ZW72	4	4	4	4	4	4		5	5	4	4	4	4		5	5		A0A286ZW72	60S ribosomal protein L14 OS=Sus scrofa OX=9823 GN=RPL14 PE=4 SV=1	>tr|A0A286ZW72|A0A286ZW72_PIG 60S ribosomal protein L14 OS=Sus scrofa OX=9823 GN=RPL14 PE=4 SV=1	23.3
A0A286ZWA5								2	2						2	2		A0A286ZWA5	Ubiquilin 2 OS=Sus scrofa OX=9823 GN=UBQLN2 PE=4 SV=1		65.7
A0A286ZWB2	7	7	2	2	4	4		4	4	2	2	3	3		7	7		A0A286ZWB2	Galectin OS=Sus scrofa OX=9823 GN=LGALS1 PE=1 SV=1	>tr|A0A286ZWB2|A0A286ZWB2_PIG Galectin OS=Sus scrofa OX=9823 GN=LGALS1 PE=1 SV=1	20.5
A0A286ZWG1	2	2													2	2		A0A286ZWG1	NPL4 homolog, ubiquitin recognition factor OS=Sus scrofa OX=9823 GN=NPLOC4 PE=1 SV=1	>tr|A0A286ZWG1|A0A286ZWG1_PIG NPL4 homolog, ubiquitin recognition factor OS=Sus scrofa OX=9823 GN=NPLOC4 PE=1 SV=1	71.9
A0A286ZWI2	3	3													3	3		A0A286ZWI2	Uncharacterized protein OS=Sus scrofa OX=9823 GN=NUDT21 PE=1 SV=1	>tr|A0A286ZWI2|A0A286ZWI2_PIG Uncharacterized protein OS=Sus scrofa OX=9823 GN=NUDT21 PE=1 SV=1	26.2
A0A286ZWJ2	2	2						3	3	3	3				3	3		A0A286ZWJ2	Uncharacterized protein OS=Sus scrofa OX=9823 GN=EEF1E1 PE=1 SV=1	>tr|A0A286ZWJ2|A0A286ZWJ2_PIG Uncharacterized protein OS=Sus scrofa OX=9823 GN=EEF1E1 PE=1 SV=1	19.7
A0A286ZWJ3	15	15	12	12	8	8		14	14	14	14	6	6		15	15		A0A286ZWJ3	Uncharacterized protein OS=Sus scrofa OX=9823 GN=MATR3 PE=1 SV=1	>tr|A0A286ZWJ3|A0A286ZWJ3_PIG Uncharacterized protein OS=Sus scrofa OX=9823 GN=MATR3 PE=1 SV=1	96.4
A0A286ZWJ9	9	9	8	8	7	7		7	7	8	8	8	8		9	9		A0A286ZWJ9	Succinate--CoA ligase [GDP-forming] subunit beta, mitochondrial OS=Sus scrofa OX=9823 GN=SUCLG2 PE=3 SV=1	>tr|A0A286ZWJ9|A0A286ZWJ9_PIG Succinate--CoA ligase [GDP-forming] subunit beta, mitochondrial OS=Sus scrofa OX=9823 GN=SUCLG2 PE=3 SV=1	49.5
A0A286ZWN6	8	7						6	5						8	7		A0A286ZWN6	Uncharacterized protein OS=Sus scrofa OX=9823 PE=4 SV=1	>tr|A0A286ZWN6|A0A286ZWN6_PIG Uncharacterized protein OS=Sus scrofa OX=9823 PE=4 SV=1	27.5
A0A286ZWS0	2	2	2	2				2	2	2	2				2	2		A0A286ZWS0	SH3 domain-binding glutamic acid-rich-like protein OS=Sus scrofa OX=9823 GN=SH3BGRL3 PE=1 SV=1	>tr|A0A286ZWS0|A0A286ZWS0_PIG SH3 domain-binding glutamic acid-rich-like protein OS=Sus scrofa OX=9823 GN=SH3BGRL3 PE=1 SV=1	10.4
A0A286ZX26	5	5	4	4	2	2		7	7	6	6	2	2		7	7		A0A286ZX26	Cathepsin D OS=Sus scrofa OX=9823 GN=CTSD PE=1 SV=1	>tr|A0A286ZX26|A0A286ZX26_PIG Cathepsin D OS=Sus scrofa OX=9823 GN=CTSD PE=1 SV=1	44.1
A0A286ZX74	2	2													2	2		A0A286ZX74	Serine and arginine rich splicing factor 5 OS=Sus scrofa OX=9823 GN=SRSF5 PE=1 SV=1	>tr|A0A286ZX74|A0A286ZX74_PIG Serine and arginine rich splicing factor 5 OS=Sus scrofa OX=9823 GN=SRSF5 PE=1 SV=1	31.2
A0A286ZXA3			2	2											2	2		A0A286ZXA3	NADPH--cytochrome P450 reductase OS=Sus scrofa OX=9823 GN=POR PE=1 SV=1	>tr|A0A286ZXA3|A0A286ZXA3_PIG NADPH--cytochrome P450 reductase OS=Sus scrofa OX=9823 GN=POR PE=1 SV=1	87.9
A0A286ZXA4	2	2								2	2				2	2		A0A286ZXA4	Uncharacterized protein OS=Sus scrofa OX=9823 GN=AAMDC PE=1 SV=1	>tr|A0A286ZXA4|A0A286ZXA4_PIG Uncharacterized protein OS=Sus scrofa OX=9823 GN=AAMDC PE=1 SV=1	13.4
A0A286ZXQ0	3	3	3	3	3	3				2	2				3	3		A0A286ZXQ0	Atlastin GTPase 3 OS=Sus scrofa OX=9823 GN=ATL3 PE=1 SV=1	>tr|A0A286ZXQ0|A0A286ZXQ0_PIG Atlastin GTPase 3 OS=Sus scrofa OX=9823 GN=ATL3 PE=1 SV=1	61.9
A0A286ZXS0	43	43	21	21	19	19		23	23	36	36	20	20		43	43		A0A286ZXS0	Spectrin alpha, non-erythrocytic 1 OS=Sus scrofa OX=9823 GN=SPTAN1 PE=1 SV=1	>tr|A0A286ZXS0|A0A286ZXS0_PIG Spectrin alpha, non-erythrocytic 1 OS=Sus scrofa OX=9823 GN=SPTAN1 PE=1 SV=1	274.5
A0A286ZXU8	3	3	3	3	3	3		2	2	4	4				4	4		A0A286ZXU8	LanC like 1 OS=Sus scrofa OX=9823 GN=LANCL1 PE=1 SV=1	>tr|A0A286ZXU8|A0A286ZXU8_PIG LanC like 1 OS=Sus scrofa OX=9823 GN=LANCL1 PE=1 SV=1	45.5
A0A286ZYL7	3	3	3	3	2	2		3	3	3	3	3	3		3	3		A0A286ZYL7	ATP synthase subunit delta, mitochondrial OS=Sus scrofa OX=9823 GN=ATP5F1D PE=1 SV=1	>tr|A0A286ZYL7|A0A286ZYL7_PIG ATP synthase subunit delta, mitochondrial OS=Sus scrofa OX=9823 GN=ATP5F1D PE=1 SV=1	17.5
A0A286ZYM6	4	4	6	6	6	6		7	7	7	7	5	5		7	7		A0A286ZYM6	ATP synthase peripheral stalk-membrane subunit b OS=Sus scrofa OX=9823 GN=ATP5PB PE=1 SV=1	>tr|A0A286ZYM6|A0A286ZYM6_PIG ATP synthase peripheral stalk-membrane subunit b OS=Sus scrofa OX=9823 GN=ATP5PB PE=1 SV=1	28.6
A0A286ZYN1	3	3	4	4				3	3	4	4				4	4		A0A286ZYN1	Hexose-6-phosphate dehydrogenase/glucose 1-dehydrogenase OS=Sus scrofa OX=9823 GN=H6PD PE=4 SV=1	>tr|A0A286ZYN1|A0A286ZYN1_PIG Hexose-6-phosphate dehydrogenase/glucose 1-dehydrogenase OS=Sus scrofa OX=9823 GN=H6PD PE=4 SV=1	90.4
A0A286ZZ96					2	2									2	2		A0A286ZZ96	Cystic fibrosis transmembrane conductance regulator OS=Sus scrofa OX=9823 GN=CFTR PE=3 SV=1	>tr|A0A286ZZ96|A0A286ZZ96_PIG Cystic fibrosis transmembrane conductance regulator OS=Sus scrofa OX=9823 GN=CFTR PE=3 SV=1	168.1
A0A286ZZ97	5	5			2	2		4	4	2	2				5	5		A0A286ZZ97	Caveolae associated protein 1 OS=Sus scrofa OX=9823 GN=CAVIN1 PE=4 SV=1	>tr|A0A286ZZ97|A0A286ZZ97_PIG Caveolae associated protein 1 OS=Sus scrofa OX=9823 GN=CAVIN1 PE=4 SV=1	50.3
A0A286ZZB7	10	3	10	3	9	3		11	4	10	4	6	3		11	4		A0A286ZZB7	Histone cluster 1 H1 family member e OS=Sus scrofa OX=9823 GN=HIST1H1E PE=3 SV=1	>tr|A0A286ZZB7|A0A286ZZB7_PIG Histone cluster 1 H1 family member e OS=Sus scrofa OX=9823 GN=HIST1H1E PE=3 SV=1	22
A0A286ZZL7	14	12	3	3	7	5		8	7	6	6	6	5		14	12		A0A286ZZL7	6-phosphofructokinase OS=Sus scrofa OX=9823 GN=PFKL PE=1 SV=1	>tr|A0A286ZZL7|A0A286ZZL7_PIG 6-phosphofructokinase OS=Sus scrofa OX=9823 GN=PFKL PE=1 SV=1	87.1
A0A286ZZW4								2	2	3	3				3	3		A0A286ZZW4	Transmembrane 9 superfamily member OS=Sus scrofa OX=9823 GN=TM9SF3 PE=1 SV=1	>tr|A0A286ZZW4|A0A286ZZW4_PIG Transmembrane 9 superfamily member OS=Sus scrofa OX=9823 GN=TM9SF3 PE=1 SV=1	65.8
A0A287A080					7	6						3	2		7	6		A0A287A080	Annexin OS=Sus scrofa OX=9823 GN=ANXA13 PE=1 SV=1	>tr|A0A287A080|A0A287A080_PIG Annexin OS=Sus scrofa OX=9823 GN=ANXA13 PE=1 SV=1	39.6
A0A287A096	9	9			4	4		7	7	5	5	5	5		9	9		A0A287A096	Eukaryotic translation initiation factor 2 subunit 1 OS=Sus scrofa OX=9823 GN=EIF2S1 PE=1 SV=1	>tr|A0A287A096|A0A287A096_PIG Eukaryotic translation initiation factor 2 subunit 1 OS=Sus scrofa OX=9823 GN=EIF2S1 PE=1 SV=1	36.1
A0A287A0J0	6	6	5	5	5	5		5	5	7	7	7	7		7	7		A0A287A0J0	Myosin light chain 12A OS=Sus scrofa OX=9823 GN=MYL12A PE=1 SV=1	>tr|A0A287A0J0|A0A287A0J0_PIG Myosin light chain 12A OS=Sus scrofa OX=9823 GN=MYL12A PE=1 SV=1	20.5
A0A287A0S1			2	2											2	2		A0A287A0S1	Golgi phosphoprotein 3 like OS=Sus scrofa OX=9823 GN=GOLPH3L PE=4 SV=1	>tr|A0A287A0S1|A0A287A0S1_PIG Golgi phosphoprotein 3 like OS=Sus scrofa OX=9823 GN=GOLPH3L PE=4 SV=1	32.7
A0A287A0Z5	2	2													2	2		A0A287A0Z5	Uncharacterized protein OS=Sus scrofa OX=9823 GN=GAP43 PE=1 SV=1	>tr|A0A287A0Z5|A0A287A0Z5_PIG Uncharacterized protein OS=Sus scrofa OX=9823 GN=GAP43 PE=1 SV=1	25.1
A0A287A1G6	5	5	2	2	14	14						14	14		14	14		A0A287A1G6	Uncharacterized protein OS=Sus scrofa OX=9823 GN=HK1 PE=1 SV=1	>tr|A0A287A1G6|A0A287A1G6_PIG Uncharacterized protein OS=Sus scrofa OX=9823 GN=HK1 PE=1 SV=1	102.2
A0A287A1H3	9	9	7	7	5	5		7	7	7	7	7	7		9	9		A0A287A1H3	40S ribosomal protein S9 OS=Sus scrofa OX=9823 GN=RPS9 PE=1 SV=1	>tr|A0A287A1H3|A0A287A1H3_PIG 40S ribosomal protein S9 OS=Sus scrofa OX=9823 GN=RPS9 PE=1 SV=1	22.6
A0A287A1J6	4	4						3	3						4	4		A0A287A1J6	Uncharacterized protein OS=Sus scrofa OX=9823 PE=4 SV=1	>tr|A0A287A1J6|A0A287A1J6_PIG Uncharacterized protein OS=Sus scrofa OX=9823 PE=4 SV=1	12.2
A0A287A1S1	6	6	2	2	2	2		6	6	5	5				6	6		A0A287A1S1	Sec1 family domain containing 1 OS=Sus scrofa OX=9823 GN=SCFD1 PE=1 SV=1	>tr|A0A287A1S1|A0A287A1S1_PIG Sec1 family domain containing 1 OS=Sus scrofa OX=9823 GN=SCFD1 PE=1 SV=1	72.3
A0A287A1S6	2	2													2	2		A0A287A1S6	Collagen type I alpha 1 chain OS=Sus scrofa OX=9823 GN=COL1A1 PE=1 SV=1	>tr|A0A287A1S6|A0A287A1S6_PIG Collagen type I alpha 1 chain OS=Sus scrofa OX=9823 GN=COL1A1 PE=1 SV=1	139.2
A0A287A1U4	3	3	2	2				2	2	3	3				3	3		A0A287A1U4	Fibronectin type III domain containing 3A OS=Sus scrofa OX=9823 GN=FNDC3A PE=1 SV=1	>tr|A0A287A1U4|A0A287A1U4_PIG Fibronectin type III domain containing 3A OS=Sus scrofa OX=9823 GN=FNDC3A PE=1 SV=1	131.5
A0A287A1V5	16	13	11	10	13	12		12	11	11	10	11	9		16	13		A0A287A1V5	Fructose-bisphosphate aldolase OS=Sus scrofa OX=9823 GN=ALDOA PE=1 SV=1	>tr|A0A287A1V5|A0A287A1V5_PIG Fructose-bisphosphate aldolase OS=Sus scrofa OX=9823 GN=ALDOA PE=1 SV=1	46.9
A0A287A1V9	2	2						3	3	2	2				3	3		A0A287A1V9	Dehydrogenase/reductase 7B OS=Sus scrofa OX=9823 GN=DHRS7B PE=3 SV=1	>tr|A0A287A1V9|A0A287A1V9_PIG Dehydrogenase/reductase 7B OS=Sus scrofa OX=9823 GN=DHRS7B PE=3 SV=1	33.1
A0A287A1Z9	18	18	6	6	4	4		8	8	10	10	3	3		18	18		A0A287A1Z9	Eukaryotic translation initiation factor 4 gamma 1 OS=Sus scrofa OX=9823 GN=EIF4G1 PE=1 SV=1	>tr|A0A287A1Z9|A0A287A1Z9_PIG Eukaryotic translation initiation factor 4 gamma 1 OS=Sus scrofa OX=9823 GN=EIF4G1 PE=1 SV=1	176.8
A0A287A211	4	4	3	3	2	2		3	3	6	6				6	6		A0A287A211	S-adenosylmethionine synthase OS=Sus scrofa OX=9823 GN=MAT2A PE=1 SV=1	>tr|A0A287A211|A0A287A211_PIG S-adenosylmethionine synthase OS=Sus scrofa OX=9823 GN=MAT2A PE=1 SV=1	45.6
A0A287A217	19	4						17	3						19	4		A0A287A217	Tubulin beta chain OS=Sus scrofa OX=9823 GN=TUBB4B PE=1 SV=1	>tr|A0A287A217|A0A287A217_PIG Tubulin beta chain OS=Sus scrofa OX=9823 GN=TUBB4B PE=1 SV=1	51.5
A0A287A228	2	2			2	2		2	2	2	2				2	2		A0A287A228	ER lumen protein-retaining receptor OS=Sus scrofa OX=9823 GN=KDELR2 PE=3 SV=1	>tr|A0A287A228|A0A287A228_PIG ER lumen protein-retaining receptor OS=Sus scrofa OX=9823 GN=KDELR2 PE=3 SV=1	24.4
A0A287A284	2	2	2	2				2	2	2	2				2	2		A0A287A284	Uncharacterized protein OS=Sus scrofa OX=9823 PE=1 SV=1	>tr|A0A287A284|A0A287A284_PIG Uncharacterized protein OS=Sus scrofa OX=9823 PE=1 SV=1	12.4
A0A287A286	7	7	5	5	2	2		6	6	6	6	3	3		7	7		A0A287A286	Uncharacterized protein OS=Sus scrofa OX=9823 GN=RPL24 PE=1 SV=1	>tr|A0A287A286|A0A287A286_PIG Uncharacterized protein OS=Sus scrofa OX=9823 GN=RPL24 PE=1 SV=1	24.7
A0A287A2L0	3	2													3	2		A0A287A2L0	ADP ribosylation factor like GTPase 8A OS=Sus scrofa OX=9823 GN=ARL8A PE=1 SV=1	>tr|A0A287A2L0|A0A287A2L0_PIG ADP ribosylation factor like GTPase 8A OS=Sus scrofa OX=9823 GN=ARL8A PE=1 SV=1	21.4
A0A287A2R9	12	10	12	10	10	9		14	11	11	9	9	6		14	11		A0A287A2R9	Uncharacterized protein OS=Sus scrofa OX=9823 GN=YWHAE PE=1 SV=1	>tr|A0A287A2R9|A0A287A2R9_PIG Uncharacterized protein OS=Sus scrofa OX=9823 GN=YWHAE PE=1 SV=1	29.2
A0A287A2U9					2	2									2	2		A0A287A2U9	LIM domain and actin-binding protein 1 OS=Sus scrofa OX=9823 GN=LIMA1 PE=1 SV=1	>tr|A0A287A2U9|A0A287A2U9_PIG LIM domain and actin-binding protein 1 OS=Sus scrofa OX=9823 GN=LIMA1 PE=1 SV=1	84.1
A0A287A2V7	9	5						9	5						9	5		A0A287A2V7	Uncharacterized protein OS=Sus scrofa OX=9823 PE=4 SV=1	>tr|A0A287A2V7|A0A287A2V7_PIG Uncharacterized protein OS=Sus scrofa OX=9823 PE=4 SV=1	35.9
A0A287A2X3	3	3								3	3				3	3		A0A287A2X3	Carnitine O-acetyltransferase OS=Sus scrofa OX=9823 GN=CRAT PE=1 SV=1	>tr|A0A287A2X3|A0A287A2X3_PIG Carnitine O-acetyltransferase OS=Sus scrofa OX=9823 GN=CRAT PE=1 SV=1	70.8
A0A287A326								2	2						2	2		A0A287A326	Dehydrogenase/reductase 1 OS=Sus scrofa OX=9823 GN=DHRS1 PE=1 SV=1		34.6
A0A287A328					2	2									2	2		A0A287A328	Uncharacterized protein OS=Sus scrofa OX=9823 GN=RRAS2 PE=4 SV=1	>tr|A0A287A328|A0A287A328_PIG Uncharacterized protein OS=Sus scrofa OX=9823 GN=RRAS2 PE=4 SV=1	23.4
A0A287A3D2	2	2													2	2		A0A287A3D2	PDZ and LIM domain 5 OS=Sus scrofa OX=9823 GN=PDLIM5 PE=1 SV=1	>tr|A0A287A3D2|A0A287A3D2_PIG PDZ and LIM domain 5 OS=Sus scrofa OX=9823 GN=PDLIM5 PE=1 SV=1	67.3
A0A287A3H0	4	3						3	3	2	2				4	3		A0A287A3H0	Uncharacterized protein OS=Sus scrofa OX=9823 GN=LOC102162486 PE=1 SV=1	>tr|A0A287A3H0|A0A287A3H0_PIG Uncharacterized protein OS=Sus scrofa OX=9823 GN=LOC102162486 PE=1 SV=1	46.5
A0A287A3J4	7	7	3	3	2	2				6	6	2	2		7	7		A0A287A3J4	SEL1L, ERAD E3 ligase adaptor subunit OS=Sus scrofa OX=9823 GN=SEL1L PE=1 SV=1	>tr|A0A287A3J4|A0A287A3J4_PIG SEL1L, ERAD E3 ligase adaptor subunit OS=Sus scrofa OX=9823 GN=SEL1L PE=1 SV=1	88.6
A0A287A3K5					2	2									2	2		A0A287A3K5	Ribosomal protein S6 kinase OS=Sus scrofa OX=9823 GN=RPS6KA3 PE=1 SV=1	>tr|A0A287A3K5|A0A287A3K5_PIG Ribosomal protein S6 kinase OS=Sus scrofa OX=9823 GN=RPS6KA3 PE=1 SV=1	83.6
A0A287A3U5								2	2						2	2		A0A287A3U5	ADP ribosylation factor GTPase activating protein 2 OS=Sus scrofa OX=9823 GN=ARFGAP2 PE=1 SV=1		58.2
A0A287A3W3	6	6						4	4						6	6		A0A287A3W3	Pyrroline-5-carboxylate reductase OS=Sus scrofa OX=9823 GN=PYCR3 PE=1 SV=1	>tr|A0A287A3W3|A0A287A3W3_PIG Pyrroline-5-carboxylate reductase OS=Sus scrofa OX=9823 GN=PYCR3 PE=1 SV=1	28.9
A0A287A4F2	17	16	13	12	13	12		12	11	14	13	11	10		17	16		A0A287A4F2	Splicing factor proline and glutamine rich OS=Sus scrofa OX=9823 GN=SFPQ PE=4 SV=1	>tr|A0A287A4F2|A0A287A4F2_PIG Splicing factor proline and glutamine rich OS=Sus scrofa OX=9823 GN=SFPQ PE=4 SV=1	75.5
A0A287A4W0	33	30	3	2	25	22		12	12	6	6	25	23		33	30		A0A287A4W0	Uncharacterized protein OS=Sus scrofa OX=9823 GN=FLNA PE=1 SV=1	>tr|A0A287A4W0|A0A287A4W0_PIG Uncharacterized protein OS=Sus scrofa OX=9823 GN=FLNA PE=1 SV=1	302.6
A0A287A4W6	3	3						2	2						3	3		A0A287A4W6	RAB21, member RAS oncogene family OS=Sus scrofa OX=9823 GN=RAB21 PE=1 SV=1	>tr|A0A287A4W6|A0A287A4W6_PIG RAB21, member RAS oncogene family OS=Sus scrofa OX=9823 GN=RAB21 PE=1 SV=1	24.1
A0A287A4Z2	4	4			3	3		2	2						4	4		A0A287A4Z2	Superoxide dismutase OS=Sus scrofa OX=9823 GN=SOD2 PE=1 SV=1	>tr|A0A287A4Z2|A0A287A4Z2_PIG Superoxide dismutase OS=Sus scrofa OX=9823 GN=SOD2 PE=1 SV=1	24.7
A0A287A531	10	10	8	8	12	12		10	10	12	12	12	11		12	12		A0A287A531	Annexin OS=Sus scrofa OX=9823 GN=ANXA5 PE=1 SV=1	>tr|A0A287A531|A0A287A531_PIG Annexin OS=Sus scrofa OX=9823 GN=ANXA5 PE=1 SV=1	36.1
A0A287A584	3	3						2	2						3	3		A0A287A584	Mov10 RISC complex RNA helicase OS=Sus scrofa OX=9823 GN=MOV10 PE=1 SV=1	>tr|A0A287A584|A0A287A584_PIG Mov10 RISC complex RNA helicase OS=Sus scrofa OX=9823 GN=MOV10 PE=1 SV=1	121
A0A287A5I0	6	4	3	3				6	6			3	3		6	6		A0A287A5I0	C-terminal binding protein 1 OS=Sus scrofa OX=9823 GN=CTBP1 PE=3 SV=1	>tr|A0A287A5I0|A0A287A5I0_PIG C-terminal binding protein 1 OS=Sus scrofa OX=9823 GN=CTBP1 PE=3 SV=1	46.4
A0A287A5M7	9	8	3	3	3	3		5	5	4	4	5	5		9	8		A0A287A5M7	Aldose reductase OS=Sus scrofa OX=9823 GN=AKR1B1 PE=4 SV=1	>tr|A0A287A5M7|A0A287A5M7_PIG Aldose reductase OS=Sus scrofa OX=9823 GN=AKR1B1 PE=4 SV=1	35.8
A0A287A5N6	3	3													3	3		A0A287A5N6	Cleavage and polyadenylation specific factor 6 OS=Sus scrofa OX=9823 GN=CPSF6 PE=1 SV=1	>tr|A0A287A5N6|A0A287A5N6_PIG Cleavage and polyadenylation specific factor 6 OS=Sus scrofa OX=9823 GN=CPSF6 PE=1 SV=1	63.4
A0A287A5S7	3	3			4	4				3	3	3	3		4	4		A0A287A5S7	Dimethylarginine dimethylaminohydrolase 2 OS=Sus scrofa OX=9823 GN=DDAH2 PE=4 SV=1	>tr|A0A287A5S7|A0A287A5S7_PIG Dimethylarginine dimethylaminohydrolase 2 OS=Sus scrofa OX=9823 GN=DDAH2 PE=4 SV=1	29.7
A0A287A5T1	2	2			2	2				2	2				2	2		A0A287A5T1	Abhydrolase domain containing 14B OS=Sus scrofa OX=9823 GN=ABHD14B PE=1 SV=1	>tr|A0A287A5T1|A0A287A5T1_PIG Abhydrolase domain containing 14B OS=Sus scrofa OX=9823 GN=ABHD14B PE=1 SV=1	22.5
A0A287A608	27	27	5	5	8	8		11	11	8	8	6	6		27	27		A0A287A608	AHNAK nucleoprotein OS=Sus scrofa OX=9823 GN=AHNAK PE=1 SV=1	>tr|A0A287A608|A0A287A608_PIG AHNAK nucleoprotein OS=Sus scrofa OX=9823 GN=AHNAK PE=1 SV=1	398.4
A0A287A682	3	3	3	3	3	3		5	5	5	5	2	2		5	5		A0A287A682	Clathrin light chain OS=Sus scrofa OX=9823 GN=CLTA PE=3 SV=1	>tr|A0A287A682|A0A287A682_PIG Clathrin light chain OS=Sus scrofa OX=9823 GN=CLTA PE=3 SV=1	26.6
A0A287A690	10	10	8	8	8	8		9	9	9	9	7	7		10	10		A0A287A690	Peroxiredoxin-2 OS=Sus scrofa OX=9823 GN=PRDX2 PE=1 SV=1	>tr|A0A287A690|A0A287A690_PIG Peroxiredoxin-2 OS=Sus scrofa OX=9823 GN=PRDX2 PE=1 SV=1	25.9
A0A287A6D6	5	5	4	4	3	3		3	3	3	3	4	4		5	5		A0A287A6D6	Uncharacterized protein OS=Sus scrofa OX=9823 GN=RPL35A PE=1 SV=1	>tr|A0A287A6D6|A0A287A6D6_PIG Uncharacterized protein OS=Sus scrofa OX=9823 GN=RPL35A PE=1 SV=1	13.5
A0A287A6F5										3	3				3	3		A0A287A6F5	Zinc binding alcohol dehydrogenase domain containing 2 OS=Sus scrofa OX=9823 GN=ZADH2 PE=1 SV=1	>tr|A0A287A6F5|A0A287A6F5_PIG Zinc binding alcohol dehydrogenase domain containing 2 OS=Sus scrofa OX=9823 GN=ZADH2 PE=1 SV=1	40.4
A0A287A6K2								7	5	5	4				7	5		A0A287A6K2	Epiplakin 1 OS=Sus scrofa OX=9823 GN=EPPK1 PE=4 SV=1	>tr|A0A287A6K2|A0A287A6K2_PIG Epiplakin 1 OS=Sus scrofa OX=9823 GN=EPPK1 PE=4 SV=1	483.9
A0A287A6K7	3	3			4	4				3	3	2	2		4	4		A0A287A6K7	Adipocyte plasma membrane associated protein OS=Sus scrofa OX=9823 GN=APMAP PE=1 SV=1	>tr|A0A287A6K7|A0A287A6K7_PIG Adipocyte plasma membrane associated protein OS=Sus scrofa OX=9823 GN=APMAP PE=1 SV=1	69.3
A0A287A6V6										2	2				2	2		A0A287A6V6	Single stranded DNA binding protein 1 OS=Sus scrofa OX=9823 GN=SSBP1 PE=1 SV=1	>tr|A0A287A6V6|A0A287A6V6_PIG Single stranded DNA binding protein 1 OS=Sus scrofa OX=9823 GN=SSBP1 PE=1 SV=1	17.1
A0A287A6V9								2	2						2	2		A0A287A6V9	Carboxymethylenebutenolidase homolog OS=Sus scrofa OX=9823 GN=CMBL PE=1 SV=1		28.1
A0A287A6Y9	15	2			12	2						14	2		15	2		A0A287A6Y9	Tubulin beta chain OS=Sus scrofa OX=9823 GN=LOC100624785 PE=1 SV=1	>tr|A0A287A6Y9|A0A287A6Y9_PIG Tubulin beta chain OS=Sus scrofa OX=9823 GN=LOC100624785 PE=1 SV=1	49.9
A0A287A725	3	3	2	2				2	2	2	2	2	2		3	3		A0A287A725	Uncharacterized protein OS=Sus scrofa OX=9823 PE=1 SV=1	>tr|A0A287A725|A0A287A725_PIG Uncharacterized protein OS=Sus scrofa OX=9823 PE=1 SV=1	10.8
A0A287A770	2	2													2	2		A0A287A770	Neuroplastin OS=Sus scrofa OX=9823 GN=NPTN PE=1 SV=1	>tr|A0A287A770|A0A287A770_PIG Neuroplastin OS=Sus scrofa OX=9823 GN=NPTN PE=1 SV=1	46.1
A0A287A784	32	27	27	22	29	24		28	23	33	28	27	23		33	28		A0A287A784	Uncharacterized protein OS=Sus scrofa OX=9823 GN=KRT8 PE=1 SV=1	>tr|A0A287A784|A0A287A784_PIG Uncharacterized protein OS=Sus scrofa OX=9823 GN=KRT8 PE=1 SV=1	54.4
A0A287A7G8	8	3	5	5	4	4				8	7	5	5		8	7		A0A287A7G8	Histone H2B OS=Sus scrofa OX=9823 PE=3 SV=1	>tr|A0A287A7G8|A0A287A7G8_PIG Histone H2B OS=Sus scrofa OX=9823 PE=3 SV=1	16.7
A0A287A7Q7	2	2						3	3	6	6				6	6		A0A287A7Q7	Uncharacterized protein OS=Sus scrofa OX=9823 GN=EIF5 PE=4 SV=1	>tr|A0A287A7Q7|A0A287A7Q7_PIG Uncharacterized protein OS=Sus scrofa OX=9823 GN=EIF5 PE=4 SV=1	49
A0A287A7R5	15	15	5	5	11	11		4	4	7	6	13	12		15	15		A0A287A7R5	IQ motif containing GTPase activating protein 1 OS=Sus scrofa OX=9823 GN=IQGAP1 PE=1 SV=1	>tr|A0A287A7R5|A0A287A7R5_PIG IQ motif containing GTPase activating protein 1 OS=Sus scrofa OX=9823 GN=IQGAP1 PE=1 SV=1	195.2
A0A287A808	4	4	3	3	3	3		5	5	4	4	2	2		5	5		A0A287A808	Cytochrome c oxidase subunit OS=Sus scrofa OX=9823 GN=COX6B PE=1 SV=1	>tr|A0A287A808|A0A287A808_PIG Cytochrome c oxidase subunit OS=Sus scrofa OX=9823 GN=COX6B PE=1 SV=1	10.2
A0A287A8Q6	3	3						3	3	2	2				3	3		A0A287A8Q6	40S ribosomal protein S27 OS=Sus scrofa OX=9823 GN=LOC110262272 PE=3 SV=1	>tr|A0A287A8Q6|A0A287A8Q6_PIG 40S ribosomal protein S27 OS=Sus scrofa OX=9823 GN=LOC110262272 PE=3 SV=1	9.6
A0A287A8R9	2	2													2	2		A0A287A8R9	N-acetyl-alpha-glucosaminidase OS=Sus scrofa OX=9823 GN=NAGLU PE=1 SV=1	>tr|A0A287A8R9|A0A287A8R9_PIG N-acetyl-alpha-glucosaminidase OS=Sus scrofa OX=9823 GN=NAGLU PE=1 SV=1	82.4
A0A287A8T0	11	11	11	11	5	5		9	9	14	14	6	6		14	14		A0A287A8T0	Uncharacterized protein OS=Sus scrofa OX=9823 GN=RPL7 PE=1 SV=1	>tr|A0A287A8T0|A0A287A8T0_PIG Uncharacterized protein OS=Sus scrofa OX=9823 GN=RPL7 PE=1 SV=1	29.4
A0A287A8Y8	4	4	3	3				2	2	6	6	2	2		6	6		A0A287A8Y8	Short-chain-specific acyl-CoA dehydrogenase, mitochondrial OS=Sus scrofa OX=9823 GN=ACADS PE=1 SV=1	>tr|A0A287A8Y8|A0A287A8Y8_PIG Short-chain-specific acyl-CoA dehydrogenase, mitochondrial OS=Sus scrofa OX=9823 GN=ACADS PE=1 SV=1	44.7
A0A287A9G4	2	2			2	2									2	2		A0A287A9G4	Argininosuccinate synthase 1 OS=Sus scrofa OX=9823 GN=ASS1 PE=1 SV=1	>tr|A0A287A9G4|A0A287A9G4_PIG Argininosuccinate synthase 1 OS=Sus scrofa OX=9823 GN=ASS1 PE=1 SV=1	46.5
A0A287A9I6	2	2													2	2		A0A287A9I6	SAMM50 sorting and assembly machinery component OS=Sus scrofa OX=9823 GN=SAMM50 PE=1 SV=1	>tr|A0A287A9I6|A0A287A9I6_PIG SAMM50 sorting and assembly machinery component OS=Sus scrofa OX=9823 GN=SAMM50 PE=1 SV=1	51.8
A0A287A9I8	9	9	6	6	7	7		7	7	7	7	6	6		9	9		A0A287A9I8	ATP synthase subunit gamma OS=Sus scrofa OX=9823 GN=ATP5F1C PE=3 SV=1	>tr|A0A287A9I8|A0A287A9I8_PIG ATP synthase subunit gamma OS=Sus scrofa OX=9823 GN=ATP5F1C PE=3 SV=1	33
A0A287A9Y6	7	7	8	8	8	8		8	8	7	7	8	8		8	8		A0A287A9Y6	40S ribosomal protein S7 OS=Sus scrofa OX=9823 GN=RPS7 PE=1 SV=1	>tr|A0A287A9Y6|A0A287A9Y6_PIG 40S ribosomal protein S7 OS=Sus scrofa OX=9823 GN=RPS7 PE=1 SV=1	22.1
A0A287AA21	5	5	3	3	3	3		7	7	6	6	2	2		7	7		A0A287AA21	Uncharacterized protein OS=Sus scrofa OX=9823 GN=ECHS1 PE=1 SV=1	>tr|A0A287AA21|A0A287AA21_PIG Uncharacterized protein OS=Sus scrofa OX=9823 GN=ECHS1 PE=1 SV=1	31.2
A0A287AA30	26	18	20	15	27	20		25	17	21	14	32	22		32	22		A0A287AA30	Actinin alpha 4 OS=Sus scrofa OX=9823 GN=ACTN4 PE=1 SV=1	>tr|A0A287AA30|A0A287AA30_PIG Actinin alpha 4 OS=Sus scrofa OX=9823 GN=ACTN4 PE=1 SV=1	117
A0A287AAM0	2	2													2	2		A0A287AAM0	Dynein light chain roadblock OS=Sus scrofa OX=9823 GN=DYNLRB1 PE=1 SV=1	>tr|A0A287AAM0|A0A287AAM0_PIG Dynein light chain roadblock OS=Sus scrofa OX=9823 GN=DYNLRB1 PE=1 SV=1	11
A0A287AAP0	7	7	4	4	2	2		3	3	4	4	3	3		7	7		A0A287AAP0	Uncharacterized protein OS=Sus scrofa OX=9823 GN=LOC100522130 PE=1 SV=1	>tr|A0A287AAP0|A0A287AAP0_PIG Uncharacterized protein OS=Sus scrofa OX=9823 GN=LOC100522130 PE=1 SV=1	34.3
A0A287AB01	6	6						4	4	3	3				6	6		A0A287AB01	TRK-fused gene OS=Sus scrofa OX=9823 GN=TFG PE=1 SV=1	>tr|A0A287AB01|A0A287AB01_PIG TRK-fused gene OS=Sus scrofa OX=9823 GN=TFG PE=1 SV=1	43.4
A0A287AB49										2	2				2	2		A0A287AB49	Diphosphomevalonate decarboxylase OS=Sus scrofa OX=9823 GN=MVD PE=3 SV=1	>tr|A0A287AB49|A0A287AB49_PIG Diphosphomevalonate decarboxylase OS=Sus scrofa OX=9823 GN=MVD PE=3 SV=1	43.3
A0A287ABD7												2	2		2	2		A0A287ABD7	XPC complex subunit, DNA damage recognition and repair factor OS=Sus scrofa OX=9823 GN=XPC PE=1 SV=1	>tr|A0A287ABD7|A0A287ABD7_PIG XPC complex subunit, DNA damage recognition and repair factor OS=Sus scrofa OX=9823 GN=XPC PE=1 SV=1	112.2
A0A287ABS9	2	2													2	2		A0A287ABS9	Uncharacterized protein OS=Sus scrofa OX=9823 PE=4 SV=1	>tr|A0A287ABS9|A0A287ABS9_PIG Uncharacterized protein OS=Sus scrofa OX=9823 PE=4 SV=1	8.6
A0A287ABU6			2	2											2	2		A0A287ABU6	Dihydrofolate reductase OS=Sus scrofa OX=9823 GN=DHFR PE=3 SV=1	>tr|A0A287ABU6|A0A287ABU6_PIG Dihydrofolate reductase OS=Sus scrofa OX=9823 GN=DHFR PE=3 SV=1	21.6
A0A287AC34	39	33	12	8	14	12		21	17	14	13	19	17		39	33		A0A287AC34	Talin 1 OS=Sus scrofa OX=9823 GN=TLN1 PE=1 SV=1	>tr|A0A287AC34|A0A287AC34_PIG Talin 1 OS=Sus scrofa OX=9823 GN=TLN1 PE=1 SV=1	271.3
A0A287AC85					2	2									2	2		A0A287AC85	THO complex 2 OS=Sus scrofa OX=9823 GN=THOC2 PE=1 SV=1	>tr|A0A287AC85|A0A287AC85_PIG THO complex 2 OS=Sus scrofa OX=9823 GN=THOC2 PE=1 SV=1	182.7
A0A287ACL6	5	5	4	4	3	3		3	3	3	3	4	4		5	5		A0A287ACL6	40S ribosomal protein S24 OS=Sus scrofa OX=9823 GN=RPS24 PE=3 SV=1	>tr|A0A287ACL6|A0A287ACL6_PIG 40S ribosomal protein S24 OS=Sus scrofa OX=9823 GN=RPS24 PE=3 SV=1	16.5
A0A287ACV3	13	7			10	5		8	3	9	6	7	2		13	7		A0A287ACV3	DEAD-box helicase 5 OS=Sus scrofa OX=9823 GN=DDX5 PE=3 SV=1	>tr|A0A287ACV3|A0A287ACV3_PIG DEAD-box helicase 5 OS=Sus scrofa OX=9823 GN=DDX5 PE=3 SV=1	69.1
A0A287ACX4	5	5	4	4	4	4		3	3	4	4	3	3		5	5		A0A287ACX4	Peptidylprolyl isomerase OS=Sus scrofa OX=9823 GN=FKBP2 PE=1 SV=1	>tr|A0A287ACX4|A0A287ACX4_PIG Peptidylprolyl isomerase OS=Sus scrofa OX=9823 GN=FKBP2 PE=1 SV=1	15.4
A0A287ACY5	3	3	2	2	2	2		2	2	2	2	2	2		3	3		A0A287ACY5	Synaptogyrin OS=Sus scrofa OX=9823 GN=SYNGR2 PE=3 SV=1	>tr|A0A287ACY5|A0A287ACY5_PIG Synaptogyrin OS=Sus scrofa OX=9823 GN=SYNGR2 PE=3 SV=1	24.6
A0A287AD24	3	3													3	3		A0A287AD24	Zinc finger protein 207 OS=Sus scrofa OX=9823 GN=ZNF207 PE=1 SV=1	>tr|A0A287AD24|A0A287AD24_PIG Zinc finger protein 207 OS=Sus scrofa OX=9823 GN=ZNF207 PE=1 SV=1	52.7
A0A287AD53	3	3			2	2									3	3		A0A287AD53	Fermitin family member 2 OS=Sus scrofa OX=9823 GN=FERMT2 PE=1 SV=1	>tr|A0A287AD53|A0A287AD53_PIG Fermitin family member 2 OS=Sus scrofa OX=9823 GN=FERMT2 PE=1 SV=1	87.2
A0A287AD55	8	8	2	2				2	2	5	5				8	8		A0A287AD55	DNA helicase OS=Sus scrofa OX=9823 GN=MCM2 PE=1 SV=1	>tr|A0A287AD55|A0A287AD55_PIG DNA helicase OS=Sus scrofa OX=9823 GN=MCM2 PE=1 SV=1	104.6
A0A287AD92										2	2				2	2		A0A287AD92	GrpE protein homolog OS=Sus scrofa OX=9823 GN=GRPEL1 PE=1 SV=1	>tr|A0A287AD92|A0A287AD92_PIG GrpE protein homolog OS=Sus scrofa OX=9823 GN=GRPEL1 PE=1 SV=1	23.8
A0A287ADE6	6	6	6	6	6	6		7	7	7	7	5	5		7	7		A0A287ADE6	Ribosomal protein S15a OS=Sus scrofa OX=9823 GN=RPS15A PE=1 SV=1	>tr|A0A287ADE6|A0A287ADE6_PIG Ribosomal protein S15a OS=Sus scrofa OX=9823 GN=RPS15A PE=1 SV=1	14.8
A0A287ADH9	3	3						2	2	3	3				3	3		A0A287ADH9	Chloride intracellular channel protein OS=Sus scrofa OX=9823 GN=CLIC4 PE=1 SV=1	>tr|A0A287ADH9|A0A287ADH9_PIG Chloride intracellular channel protein OS=Sus scrofa OX=9823 GN=CLIC4 PE=1 SV=1	28.7
A0A287ADI8	5	5						4	4						5	5		A0A287ADI8	Alpha-1B-glycoprotein OS=Sus scrofa OX=9823 GN=A1BG PE=1 SV=1	>tr|A0A287ADI8|A0A287ADI8_PIG Alpha-1B-glycoprotein OS=Sus scrofa OX=9823 GN=A1BG PE=1 SV=1	55.6
A0A287ADJ2	22	21	15	15	14	14		16	16	20	20	15	15		22	21		A0A287ADJ2	Heat shock protein family A (Hsp70) member 9 OS=Sus scrofa OX=9823 GN=HSPA9 PE=1 SV=1	>tr|A0A287ADJ2|A0A287ADJ2_PIG Heat shock protein family A (Hsp70) member 9 OS=Sus scrofa OX=9823 GN=HSPA9 PE=1 SV=1	73.6
A0A287ADL4	8	8						2	2						8	8		A0A287ADL4	Polymeric immunoglobulin receptor OS=Sus scrofa OX=9823 GN=PIGR PE=1 SV=1	>tr|A0A287ADL4|A0A287ADL4_PIG Polymeric immunoglobulin receptor OS=Sus scrofa OX=9823 GN=PIGR PE=1 SV=1	86.6
A0A287ADV8	19	14	8	6	13	8		10	6	14	10	11	6		19	14		A0A287ADV8	Lamin B2 OS=Sus scrofa OX=9823 GN=LMNB2 PE=1 SV=1	>tr|A0A287ADV8|A0A287ADV8_PIG Lamin B2 OS=Sus scrofa OX=9823 GN=LMNB2 PE=1 SV=1	82
A0A287AE99	2	2			2	2									2	2		A0A287AE99	Small nuclear ribonucleoprotein-associated protein OS=Sus scrofa OX=9823 PE=3 SV=1	>tr|A0A287AE99|A0A287AE99_PIG Small nuclear ribonucleoprotein-associated protein OS=Sus scrofa OX=9823 PE=3 SV=1	27.1
A0A287AEE1	3	3	2	2	3	3		4	4	4	4				4	4		A0A287AEE1	Uncharacterized protein OS=Sus scrofa OX=9823 GN=ANK3 PE=1 SV=1	>tr|A0A287AEE1|A0A287AEE1_PIG Uncharacterized protein OS=Sus scrofa OX=9823 GN=ANK3 PE=1 SV=1	206.5
A0A287AEH0	2	2	2	2											2	2		A0A287AEH0	Proteasome 26S subunit, non-ATPase 7 OS=Sus scrofa OX=9823 GN=PSMD7 PE=1 SV=1	>tr|A0A287AEH0|A0A287AEH0_PIG Proteasome 26S subunit, non-ATPase 7 OS=Sus scrofa OX=9823 GN=PSMD7 PE=1 SV=1	37
A0A287AEL2	8	3	7	3								6	3		8	3		A0A287AEL2	Keratin 14 OS=Sus scrofa OX=9823 GN=KRT14 PE=1 SV=1	>tr|A0A287AEL2|A0A287AEL2_PIG Keratin 14 OS=Sus scrofa OX=9823 GN=KRT14 PE=1 SV=1	56
A0A287AES5	4	4			4	4		2	2	4	4	3	3		4	4		A0A287AES5	Phosphoenolpyruvate carboxykinase 2, mitochondrial OS=Sus scrofa OX=9823 GN=PCK2 PE=1 SV=1	>tr|A0A287AES5|A0A287AES5_PIG Phosphoenolpyruvate carboxykinase 2, mitochondrial OS=Sus scrofa OX=9823 GN=PCK2 PE=1 SV=1	74.2
A0A287AEV6	2	2						2	2						2	2		A0A287AEV6	CD99 molecule (Xg blood group) OS=Sus scrofa OX=9823 GN=CD99 PE=4 SV=1	>tr|A0A287AEV6|A0A287AEV6_PIG CD99 molecule (Xg blood group) OS=Sus scrofa OX=9823 GN=CD99 PE=4 SV=1	18.6
A0A287AEW7	4	4	2	2	2	2									4	4		A0A287AEW7	Twinfilin actin binding protein 1 OS=Sus scrofa OX=9823 GN=TWF1 PE=1 SV=1	>tr|A0A287AEW7|A0A287AEW7_PIG Twinfilin actin binding protein 1 OS=Sus scrofa OX=9823 GN=TWF1 PE=1 SV=1	41.4
A0A287AF08								2	2						2	2		A0A287AF08	Uncharacterized protein OS=Sus scrofa OX=9823 GN=SELENOH PE=1 SV=1		13.4
A0A287AF47	11	11						5	5			3	3		11	11		A0A287AF47	Heparan sulfate proteoglycan 2 OS=Sus scrofa OX=9823 GN=HSPG2 PE=1 SV=1	>tr|A0A287AF47|A0A287AF47_PIG Heparan sulfate proteoglycan 2 OS=Sus scrofa OX=9823 GN=HSPG2 PE=1 SV=1	463.3
A0A287AFA5	12	2	14	2											14	2		A0A287AFA5	Uncharacterized protein OS=Sus scrofa OX=9823 PE=1 SV=1	>tr|A0A287AFA5|A0A287AFA5_PIG Uncharacterized protein OS=Sus scrofa OX=9823 PE=1 SV=1	37.4
A0A287AFT5	2	2													2	2		A0A287AFT5	Collagen type XV alpha 1 chain OS=Sus scrofa OX=9823 GN=COL15A1 PE=1 SV=1	>tr|A0A287AFT5|A0A287AFT5_PIG Collagen type XV alpha 1 chain OS=Sus scrofa OX=9823 GN=COL15A1 PE=1 SV=1	135.6
A0A287AG15										2	2				2	2		A0A287AG15	Penta-EF-hand domain containing 1 OS=Sus scrofa OX=9823 GN=PEF1 PE=1 SV=1	>tr|A0A287AG15|A0A287AG15_PIG Penta-EF-hand domain containing 1 OS=Sus scrofa OX=9823 GN=PEF1 PE=1 SV=1	30.4
A0A287AG25	5	5	4	4				3	3	4	4	2	2		5	5		A0A287AG25	Tumor protein D52 OS=Sus scrofa OX=9823 GN=TPD52 PE=1 SV=1	>tr|A0A287AG25|A0A287AG25_PIG Tumor protein D52 OS=Sus scrofa OX=9823 GN=TPD52 PE=1 SV=1	25.9
A0A287AG48	17	12	9	4	26	21		12	8	16	11	20	15		26	21		A0A287AG48	Keratin 7 OS=Sus scrofa OX=9823 GN=KRT7 PE=3 SV=1	>tr|A0A287AG48|A0A287AG48_PIG Keratin 7 OS=Sus scrofa OX=9823 GN=KRT7 PE=3 SV=1	51.8
A0A287AGF9	6	6	2	2	2	2		4	4	4	4	3	3		6	6		A0A287AGF9	NOP58 ribonucleoprotein OS=Sus scrofa OX=9823 GN=NOP58 PE=1 SV=1	>tr|A0A287AGF9|A0A287AGF9_PIG NOP58 ribonucleoprotein OS=Sus scrofa OX=9823 GN=NOP58 PE=1 SV=1	61.4
A0A287AGG3	3	3			3	3									3	3		A0A287AGG3	Proteasome subunit beta OS=Sus scrofa OX=9823 GN=PSMB5 PE=1 SV=1	>tr|A0A287AGG3|A0A287AGG3_PIG Proteasome subunit beta OS=Sus scrofa OX=9823 GN=PSMB5 PE=1 SV=1	30.1
A0A287AGH0										4	4				4	4		A0A287AGH0	Uncharacterized protein OS=Sus scrofa OX=9823 GN=RPL22L1 PE=1 SV=1	>tr|A0A287AGH0|A0A287AGH0_PIG Uncharacterized protein OS=Sus scrofa OX=9823 GN=RPL22L1 PE=1 SV=1	14.5
A0A287AGT0	2	2			3	3		2	2	2	2	4	4		4	4		A0A287AGT0	Uncharacterized protein OS=Sus scrofa OX=9823 GN=LOC110261434 PE=3 SV=1	>tr|A0A287AGT0|A0A287AGT0_PIG Uncharacterized protein OS=Sus scrofa OX=9823 GN=LOC110261434 PE=3 SV=1	30.7
A0A287AGT7					2	2									2	2		A0A287AGT7	Sorting nexin OS=Sus scrofa OX=9823 GN=SNX6 PE=1 SV=1	>tr|A0A287AGT7|A0A287AGT7_PIG Sorting nexin OS=Sus scrofa OX=9823 GN=SNX6 PE=1 SV=1	46.6
A0A287AH70	2	2													2	2		A0A287AH70	Tetratricopeptide repeat domain 38 OS=Sus scrofa OX=9823 GN=TTC38 PE=1 SV=1	>tr|A0A287AH70|A0A287AH70_PIG Tetratricopeptide repeat domain 38 OS=Sus scrofa OX=9823 GN=TTC38 PE=1 SV=1	54.8
A0A287AH85	5	5	5	5	2	2		6	6	5	5	5	5		6	6		A0A287AH85	Adenylate kinase 2, mitochondrial OS=Sus scrofa OX=9823 GN=AK2 PE=1 SV=1	>tr|A0A287AH85|A0A287AH85_PIG Adenylate kinase 2, mitochondrial OS=Sus scrofa OX=9823 GN=AK2 PE=1 SV=1	25.6
A0A287AHD3										2	2				2	2		A0A287AHD3	Echinoderm microtubule associated protein like 4 OS=Sus scrofa OX=9823 GN=EML4 PE=1 SV=1	>tr|A0A287AHD3|A0A287AHD3_PIG Echinoderm microtubule associated protein like 4 OS=Sus scrofa OX=9823 GN=EML4 PE=1 SV=1	109
A0A287AI37	2	2													2	2		A0A287AI37	Adducin 1 OS=Sus scrofa OX=9823 GN=ADD1 PE=1 SV=1	>tr|A0A287AI37|A0A287AI37_PIG Adducin 1 OS=Sus scrofa OX=9823 GN=ADD1 PE=1 SV=1	84.9
A0A287AI68	3	3	2	2				2	2	2	2				3	3		A0A287AI68	Uncharacterized protein OS=Sus scrofa OX=9823 GN=PAICS PE=1 SV=1	>tr|A0A287AI68|A0A287AI68_PIG Uncharacterized protein OS=Sus scrofa OX=9823 GN=PAICS PE=1 SV=1	47.1
A0A287AI94	3	3													3	3		A0A287AI94	Uncharacterized protein OS=Sus scrofa OX=9823 GN=FAM120A PE=1 SV=1	>tr|A0A287AI94|A0A287AI94_PIG Uncharacterized protein OS=Sus scrofa OX=9823 GN=FAM120A PE=1 SV=1	126.9
A0A287AIE6	2	2													2	2		A0A287AIE6	ATPase ASNA1 OS=Sus scrofa OX=9823 GN=ASNA1 PE=1 SV=1	>tr|A0A287AIE6|A0A287AIE6_PIG ATPase ASNA1 OS=Sus scrofa OX=9823 GN=ASNA1 PE=1 SV=1	38.8
A0A287AIG2	2	2													2	2		A0A287AIG2	Transmembrane protein 165 OS=Sus scrofa OX=9823 GN=TMEM165 PE=4 SV=1	>tr|A0A287AIG2|A0A287AIG2_PIG Transmembrane protein 165 OS=Sus scrofa OX=9823 GN=TMEM165 PE=4 SV=1	35
A0A287AII8	9	9	4	4				4	4	7	7				9	9		A0A287AII8	1,4-alpha-glucan branching enzyme 1 OS=Sus scrofa OX=9823 GN=GBE1 PE=1 SV=1	>tr|A0A287AII8|A0A287AII8_PIG 1,4-alpha-glucan branching enzyme 1 OS=Sus scrofa OX=9823 GN=GBE1 PE=1 SV=1	80.8
A0A287AIN9	3	2													3	2		A0A287AIN9	Septin 11 OS=Sus scrofa OX=9823 GN=SEPT11 PE=1 SV=1	>tr|A0A287AIN9|A0A287AIN9_PIG Septin 11 OS=Sus scrofa OX=9823 GN=SEPT11 PE=1 SV=1	50.9
A0A287AIQ7	2	2						2	2						2	2		A0A287AIQ7	Histocompatibility minor 13 OS=Sus scrofa OX=9823 GN=HM13 PE=4 SV=1	>tr|A0A287AIQ7|A0A287AIQ7_PIG Histocompatibility minor 13 OS=Sus scrofa OX=9823 GN=HM13 PE=4 SV=1	43.4
A0A287AIQ8	3	3	2	2				2	2	3	3				3	3		A0A287AIQ8	ATPase H+ transporting V1 subunit E1 OS=Sus scrofa OX=9823 GN=ATP6V1E1 PE=1 SV=1	>tr|A0A287AIQ8|A0A287AIQ8_PIG ATPase H+ transporting V1 subunit E1 OS=Sus scrofa OX=9823 GN=ATP6V1E1 PE=1 SV=1	26.1
A0A287AJ85								2	2	2	2				2	2		A0A287AJ85	Uncharacterized protein OS=Sus scrofa OX=9823 GN=SNRNP70 PE=1 SV=1	>tr|A0A287AJ85|A0A287AJ85_PIG Uncharacterized protein OS=Sus scrofa OX=9823 GN=SNRNP70 PE=1 SV=1	23.8
A0A287AJB4	2	2			3	3		2	2	2	2				3	3		A0A287AJB4	Splicing factor U2AF 35 kDa subunit OS=Sus scrofa OX=9823 GN=U2AF1 PE=4 SV=1	>tr|A0A287AJB4|A0A287AJB4_PIG Splicing factor U2AF 35 kDa subunit OS=Sus scrofa OX=9823 GN=U2AF1 PE=4 SV=1	27.8
A0A287AJF0	13	13	5	5	3	3		13	13	7	7	3	3		13	13		A0A287AJF0	SEC31 homolog A, COPII coat complex component OS=Sus scrofa OX=9823 GN=SEC31A PE=1 SV=1	>tr|A0A287AJF0|A0A287AJF0_PIG SEC31 homolog A, COPII coat complex component OS=Sus scrofa OX=9823 GN=SEC31A PE=1 SV=1	134.2
A0A287AJH8	7	7	3	3	2	2		3	3	4	4				7	7		A0A287AJH8	Uncharacterized protein OS=Sus scrofa OX=9823 GN=RPL12 PE=1 SV=1	>tr|A0A287AJH8|A0A287AJH8_PIG Uncharacterized protein OS=Sus scrofa OX=9823 GN=RPL12 PE=1 SV=1	20.5
A0A287AJQ1	4	2	2	2											4	2		A0A287AJQ1	Insulin like growth factor 2 mRNA binding protein 3 OS=Sus scrofa OX=9823 GN=IGF2BP3 PE=1 SV=1	>tr|A0A287AJQ1|A0A287AJQ1_PIG Insulin like growth factor 2 mRNA binding protein 3 OS=Sus scrofa OX=9823 GN=IGF2BP3 PE=1 SV=1	64.7
A0A287AJQ9	14	9	13	8	11	7		14	9	13	7	14	10		14	10		A0A287AJQ9	Eukaryotic translation elongation factor 1 alpha 1 OS=Sus scrofa OX=9823 GN=EEF1A1 PE=1 SV=1	>tr|A0A287AJQ9|A0A287AJQ9_PIG Eukaryotic translation elongation factor 1 alpha 1 OS=Sus scrofa OX=9823 GN=EEF1A1 PE=1 SV=1	54.7
A0A287AJT7	5	5	3	3	2	2		4	4	4	4	3	3		5	5		A0A287AJT7	Uncharacterized protein OS=Sus scrofa OX=9823 GN=RPL28 PE=1 SV=1	>tr|A0A287AJT7|A0A287AJT7_PIG Uncharacterized protein OS=Sus scrofa OX=9823 GN=RPL28 PE=1 SV=1	15.7
A0A287AJU1					2	2						3	3		3	3		A0A287AJU1	Coactosin like F-actin binding protein 1 OS=Sus scrofa OX=9823 GN=COTL1 PE=1 SV=1	>tr|A0A287AJU1|A0A287AJU1_PIG Coactosin like F-actin binding protein 1 OS=Sus scrofa OX=9823 GN=COTL1 PE=1 SV=1	16
A0A287AJX7	5	5	3	3	2	2		2	2	4	4				5	5		A0A287AJX7	Uncharacterized protein OS=Sus scrofa OX=9823 GN=HNRNPL PE=1 SV=1	>tr|A0A287AJX7|A0A287AJX7_PIG Uncharacterized protein OS=Sus scrofa OX=9823 GN=HNRNPL PE=1 SV=1	29.5
A0A287AJY4												2	2		2	2		A0A287AJY4	NCK associated protein 1 OS=Sus scrofa OX=9823 GN=NCKAP1 PE=1 SV=1	>tr|A0A287AJY4|A0A287AJY4_PIG NCK associated protein 1 OS=Sus scrofa OX=9823 GN=NCKAP1 PE=1 SV=1	129.5
A0A287AK19	11	6	5	2	13	9		8	5	6	2	7	5		13	9		A0A287AK19	Moesin OS=Sus scrofa OX=9823 GN=MSN PE=1 SV=1	>tr|A0A287AK19|A0A287AK19_PIG Moesin OS=Sus scrofa OX=9823 GN=MSN PE=1 SV=1	67.9
A0A287AKA3					6	4									6	4		A0A287AKA3	Core histone macro-H2A OS=Sus scrofa OX=9823 GN=H2AFY2 PE=1 SV=1	>tr|A0A287AKA3|A0A287AKA3_PIG Core histone macro-H2A OS=Sus scrofa OX=9823 GN=H2AFY2 PE=1 SV=1	40
A0A287AKC0	8	8	6	6	4	4		6	6	7	7	4	4		8	8		A0A287AKC0	Ribosomal protein S5 OS=Sus scrofa OX=9823 GN=RPS5 PE=1 SV=1	>tr|A0A287AKC0|A0A287AKC0_PIG Ribosomal protein S5 OS=Sus scrofa OX=9823 GN=RPS5 PE=1 SV=1	26.8
A0A287AKE5	2	2													2	2		A0A287AKE5	Protein lin-7 homolog OS=Sus scrofa OX=9823 GN=LIN7C PE=1 SV=1	>tr|A0A287AKE5|A0A287AKE5_PIG Protein lin-7 homolog OS=Sus scrofa OX=9823 GN=LIN7C PE=1 SV=1	22.4
A0A287AKU6										2	2				2	2		A0A287AKU6	Programmed cell death 6 OS=Sus scrofa OX=9823 GN=PDCD6 PE=1 SV=1	>tr|A0A287AKU6|A0A287AKU6_PIG Programmed cell death 6 OS=Sus scrofa OX=9823 GN=PDCD6 PE=1 SV=1	21.7
A0A287AKW8												2	2		2	2		A0A287AKW8	Eukaryotic translation initiation factor 2B subunit delta OS=Sus scrofa OX=9823 GN=EIF2B4 PE=3 SV=1	>tr|A0A287AKW8|A0A287AKW8_PIG Eukaryotic translation initiation factor 2B subunit delta OS=Sus scrofa OX=9823 GN=EIF2B4 PE=3 SV=1	59.1
A0A287AKZ9	2	2													2	2		A0A287AKZ9	V-type proton ATPase subunit G OS=Sus scrofa OX=9823 GN=ATP6V1G1 PE=1 SV=1	>tr|A0A287AKZ9|A0A287AKZ9_PIG V-type proton ATPase subunit G OS=Sus scrofa OX=9823 GN=ATP6V1G1 PE=1 SV=1	13.7
A0A287AL05	4	4	4	4	3	3		4	4	4	4	5	5		5	5		A0A287AL05	Eukaryotic translation initiation factor 3 subunit L OS=Sus scrofa OX=9823 GN=EIF3L PE=1 SV=1	>tr|A0A287AL05|A0A287AL05_PIG Eukaryotic translation initiation factor 3 subunit L OS=Sus scrofa OX=9823 GN=EIF3L PE=1 SV=1	74
A0A287AL59										2	2				2	2		A0A287AL59	Phosphate cytidylyltransferase 2, ethanolamine OS=Sus scrofa OX=9823 GN=PCYT2 PE=4 SV=1	>tr|A0A287AL59|A0A287AL59_PIG Phosphate cytidylyltransferase 2, ethanolamine OS=Sus scrofa OX=9823 GN=PCYT2 PE=4 SV=1	45.6
A0A287AL76	15	15	6	6	6	6		8	8	8	8	3	3		15	15		A0A287AL76	Coatomer subunit delta OS=Sus scrofa OX=9823 GN=ARCN1 PE=1 SV=1	>tr|A0A287AL76|A0A287AL76_PIG Coatomer subunit delta OS=Sus scrofa OX=9823 GN=ARCN1 PE=1 SV=1	57.2
A0A287ALA0	3	3			8	8						7	7		8	8		A0A287ALA0	Uncharacterized protein OS=Sus scrofa OX=9823 GN=BASP1 PE=1 SV=1	>tr|A0A287ALA0|A0A287ALA0_PIG Uncharacterized protein OS=Sus scrofa OX=9823 GN=BASP1 PE=1 SV=1	23.1
A0A287ALM0	6	6	3	3				5	5	3	3	3	3		6	6		A0A287ALM0	Aspartyl aminopeptidase OS=Sus scrofa OX=9823 GN=DNPEP PE=1 SV=1	>tr|A0A287ALM0|A0A287ALM0_PIG Aspartyl aminopeptidase OS=Sus scrofa OX=9823 GN=DNPEP PE=1 SV=1	59.1
A0A287AME4	4	4	4	4	3	3		3	3	3	3	3	3		4	4		A0A287AME4	Uncharacterized protein OS=Sus scrofa OX=9823 GN=RPL37A PE=3 SV=1	>tr|A0A287AME4|A0A287AME4_PIG Uncharacterized protein OS=Sus scrofa OX=9823 GN=RPL37A PE=3 SV=1	10.3
A0A287AMK7	4	3			3	2				3	2	4	3		4	3		A0A287AMK7	RAB6A, member RAS oncogene family OS=Sus scrofa OX=9823 GN=RAB6A PE=1 SV=1	>tr|A0A287AMK7|A0A287AMK7_PIG RAB6A, member RAS oncogene family OS=Sus scrofa OX=9823 GN=RAB6A PE=1 SV=1	23.5
A0A287AMM6	12	12	9	9	7	7		8	8	13	13	8	8		13	13		A0A287AMM6	MICOS complex subunit MIC60 OS=Sus scrofa OX=9823 GN=IMMT PE=1 SV=1	>tr|A0A287AMM6|A0A287AMM6_PIG MICOS complex subunit MIC60 OS=Sus scrofa OX=9823 GN=IMMT PE=1 SV=1	82.6
A0A287AMN2			2	2	2	2		2	2			2	2		2	2		A0A287AMN2	NADH:ubiquinone oxidoreductase subunit S4 OS=Sus scrofa OX=9823 GN=NDUFS4 PE=1 SV=1	>tr|A0A287AMN2|A0A287AMN2_PIG NADH:ubiquinone oxidoreductase subunit S4 OS=Sus scrofa OX=9823 GN=NDUFS4 PE=1 SV=1	19.7
A0A287AMY4					2	2									2	2		A0A287AMY4	Uncharacterized protein OS=Sus scrofa OX=9823 PE=1 SV=1	>tr|A0A287AMY4|A0A287AMY4_PIG Uncharacterized protein OS=Sus scrofa OX=9823 PE=1 SV=1	41.6
A0A287AMZ2	19	19	15	15	11	11		17	17	15	15	11	11		19	19		A0A287AMZ2	T-complex protein 1 subunit gamma OS=Sus scrofa OX=9823 GN=CCT3 PE=1 SV=1	>tr|A0A287AMZ2|A0A287AMZ2_PIG T-complex protein 1 subunit gamma OS=Sus scrofa OX=9823 GN=CCT3 PE=1 SV=1	60.6
A0A287AN02	12	12	5	5	4	4		5	5	5	5	6	6		12	12		A0A287AN02	26S proteasome non-ATPase regulatory subunit 2 OS=Sus scrofa OX=9823 GN=PSMD2 PE=1 SV=1	>tr|A0A287AN02|A0A287AN02_PIG 26S proteasome non-ATPase regulatory subunit 2 OS=Sus scrofa OX=9823 GN=PSMD2 PE=1 SV=1	100.2
A0A287AN25	4	4			2	2		3	3	3	3	2	2		4	4		A0A287AN25	Splicing factor 3a subunit 2 OS=Sus scrofa OX=9823 GN=SF3A2 PE=1 SV=1	>tr|A0A287AN25|A0A287AN25_PIG Splicing factor 3a subunit 2 OS=Sus scrofa OX=9823 GN=SF3A2 PE=1 SV=1	49.3
A0A287AN37	9	8	4	3	6	5		8	7	5	4	9	8		9	8		A0A287AN37	Ras-related protein Rab-14 OS=Sus scrofa OX=9823 GN=RAB14 PE=4 SV=1	>tr|A0A287AN37|A0A287AN37_PIG Ras-related protein Rab-14 OS=Sus scrofa OX=9823 GN=RAB14 PE=4 SV=1	23.9
A0A287ANK4	3	3			3	3		3	3	2	2				3	3		A0A287ANK4	Regulator of chromosome condensation 2 OS=Sus scrofa OX=9823 GN=RCC2 PE=1 SV=1	>tr|A0A287ANK4|A0A287ANK4_PIG Regulator of chromosome condensation 2 OS=Sus scrofa OX=9823 GN=RCC2 PE=1 SV=1	59.3
A0A287ANM8	9	9	7	7	7	7		8	8	6	6	4	4		9	9		A0A287ANM8	Uncharacterized protein OS=Sus scrofa OX=9823 GN=GATD3A PE=1 SV=1	>tr|A0A287ANM8|A0A287ANM8_PIG Uncharacterized protein OS=Sus scrofa OX=9823 GN=GATD3A PE=1 SV=1	28.8
A0A287ANV7					4	2		2	2	3	3	3	3		4	3		A0A287ANV7	Lymphocyte cytosolic protein 1 OS=Sus scrofa OX=9823 GN=LCP1 PE=1 SV=1	>tr|A0A287ANV7|A0A287ANV7_PIG Lymphocyte cytosolic protein 1 OS=Sus scrofa OX=9823 GN=LCP1 PE=1 SV=1	71.2
A0A287AP52	4	4	2	2	3	3		2	2	4	4	3	3		4	4		A0A287AP52	F-actin-capping protein subunit beta OS=Sus scrofa OX=9823 GN=CAPZB PE=1 SV=1	>tr|A0A287AP52|A0A287AP52_PIG F-actin-capping protein subunit beta OS=Sus scrofa OX=9823 GN=CAPZB PE=1 SV=1	34.4
A0A287APP9			2	2											2	2		A0A287APP9	HBS1 like translational GTPase OS=Sus scrofa OX=9823 GN=HBS1L PE=1 SV=1	>tr|A0A287APP9|A0A287APP9_PIG HBS1 like translational GTPase OS=Sus scrofa OX=9823 GN=HBS1L PE=1 SV=1	74.4
A0A287APR1	5	5	2	2	2	2		2	2	2	2	2	2		5	5		A0A287APR1	Uncharacterized protein OS=Sus scrofa OX=9823 GN=RPL18A PE=1 SV=1	>tr|A0A287APR1|A0A287APR1_PIG Uncharacterized protein OS=Sus scrofa OX=9823 GN=RPL18A PE=1 SV=1	26
A0A287APR9	5	5	4	4	7	7		2	2	4	4	3	3		7	7		A0A287APR9	Uncharacterized protein OS=Sus scrofa OX=9823 GN=HNRNPUL2 PE=1 SV=1	>tr|A0A287APR9|A0A287APR9_PIG Uncharacterized protein OS=Sus scrofa OX=9823 GN=HNRNPUL2 PE=1 SV=1	85.7
A0A287APW0	4	4	3	3				2	2						4	4		A0A287APW0	EWS RNA binding protein 1 OS=Sus scrofa OX=9823 GN=EWSR1 PE=1 SV=1	>tr|A0A287APW0|A0A287APW0_PIG EWS RNA binding protein 1 OS=Sus scrofa OX=9823 GN=EWSR1 PE=1 SV=1	76.8
A0A287APX6	5	4	5	4								7	6		7	6		A0A287APX6	RAP1B, member of RAS oncogene family OS=Sus scrofa OX=9823 GN=RAP1B PE=1 SV=1	>tr|A0A287APX6|A0A287APX6_PIG RAP1B, member of RAS oncogene family OS=Sus scrofa OX=9823 GN=RAP1B PE=1 SV=1	20.8
A0A287AQW5			2	2											2	2		A0A287AQW5	Mannose-6-phosphate receptor, cation dependent OS=Sus scrofa OX=9823 GN=M6PR PE=1 SV=1	>tr|A0A287AQW5|A0A287AQW5_PIG Mannose-6-phosphate receptor, cation dependent OS=Sus scrofa OX=9823 GN=M6PR PE=1 SV=1	37.2
A0A287AR05	2	2			4	4				2	2	2	2		4	4		A0A287AR05	Uncharacterized protein OS=Sus scrofa OX=9823 GN=ALDH5A1 PE=1 SV=1	>tr|A0A287AR05|A0A287AR05_PIG Uncharacterized protein OS=Sus scrofa OX=9823 GN=ALDH5A1 PE=1 SV=1	57.4
A0A287AR12										2	2				2	2		A0A287AR12	Sodium/potassium-transporting ATPase subunit beta OS=Sus scrofa OX=9823 GN=ATP1B3 PE=1 SV=1	>tr|A0A287AR12|A0A287AR12_PIG Sodium/potassium-transporting ATPase subunit beta OS=Sus scrofa OX=9823 GN=ATP1B3 PE=1 SV=1	33.5
A0A287AR48	4	4								5	5	2	2		5	5		A0A287AR48	Succinate--CoA ligase [ADP-forming] subunit beta, mitochondrial OS=Sus scrofa OX=9823 GN=SUCLA2 PE=1 SV=1	>tr|A0A287AR48|A0A287AR48_PIG Succinate--CoA ligase [ADP-forming] subunit beta, mitochondrial OS=Sus scrofa OX=9823 GN=SUCLA2 PE=1 SV=1	50.3
A0A287AR55	2	2	4	4	3	3		2	2	4	4	5	5		5	5		A0A287AR55	Fumarate hydratase, mitochondrial OS=Sus scrofa OX=9823 GN=FH PE=1 SV=1	>tr|A0A287AR55|A0A287AR55_PIG Fumarate hydratase, mitochondrial OS=Sus scrofa OX=9823 GN=FH PE=1 SV=1	54.7
A0A287AR56	2	2								2	2				2	2		A0A287AR56	Sulfhydryl oxidase OS=Sus scrofa OX=9823 GN=QSOX2 PE=4 SV=1	>tr|A0A287AR56|A0A287AR56_PIG Sulfhydryl oxidase OS=Sus scrofa OX=9823 GN=QSOX2 PE=4 SV=1	76.5
A0A287ARB4										2	2				2	2		A0A287ARB4	Myosin VC OS=Sus scrofa OX=9823 GN=MYO5C PE=3 SV=1	>tr|A0A287ARB4|A0A287ARB4_PIG Myosin VC OS=Sus scrofa OX=9823 GN=MYO5C PE=3 SV=1	203
A0A287ARC6			3	2	2	2									3	2		A0A287ARC6	RAD23 homolog A, nucleotide excision repair protein OS=Sus scrofa OX=9823 GN=RAD23A PE=1 SV=1	>tr|A0A287ARC6|A0A287ARC6_PIG RAD23 homolog A, nucleotide excision repair protein OS=Sus scrofa OX=9823 GN=RAD23A PE=1 SV=1	45.6
A0A287ARC8	2	2	2	2						2	2				2	2		A0A287ARC8	Serine/threonine-protein phosphatase 2A activator OS=Sus scrofa OX=9823 GN=PTPA PE=1 SV=1	>tr|A0A287ARC8|A0A287ARC8_PIG Serine/threonine-protein phosphatase 2A activator OS=Sus scrofa OX=9823 GN=PTPA PE=1 SV=1	41.4
A0A287ARG2	4	2													4	2		A0A287ARG2	Uncharacterized protein OS=Sus scrofa OX=9823 PE=3 SV=1	>tr|A0A287ARG2|A0A287ARG2_PIG Uncharacterized protein OS=Sus scrofa OX=9823 PE=3 SV=1	15.3
A0A287ARI1	3	3	4	4	3	3		5	5	4	4	3	3		5	5		A0A287ARI1	Eukaryotic translation initiation factor 3 subunit F OS=Sus scrofa OX=9823 GN=EIF3F PE=3 SV=1	>tr|A0A287ARI1|A0A287ARI1_PIG Eukaryotic translation initiation factor 3 subunit F OS=Sus scrofa OX=9823 GN=EIF3F PE=3 SV=1	36.3
A0A287ARN9								5	3						5	3		A0A287ARN9	Histone H2A OS=Sus scrofa OX=9823 GN=LOC110261666 PE=3 SV=1		14.1
A0A287ARU4	2	2						3	3	2	2				3	3		A0A287ARU4	S-phase kinase associated protein 1 OS=Sus scrofa OX=9823 GN=SKP1 PE=3 SV=1	>tr|A0A287ARU4|A0A287ARU4_PIG S-phase kinase associated protein 1 OS=Sus scrofa OX=9823 GN=SKP1 PE=3 SV=1	18.6
A0A287ARZ1	9	9	5	5				5	5	7	7	3	3		9	9		A0A287ARZ1	Thioredoxin domain containing 5 OS=Sus scrofa OX=9823 GN=TXNDC5 PE=1 SV=1	>tr|A0A287ARZ1|A0A287ARZ1_PIG Thioredoxin domain containing 5 OS=Sus scrofa OX=9823 GN=TXNDC5 PE=1 SV=1	48
A0A287ARZ5	2	2			2	2		3	3	4	4	2	2		4	4		A0A287ARZ5	Pyridoxal dependent decarboxylase domain containing 1 OS=Sus scrofa OX=9823 GN=PDXDC1 PE=1 SV=1	>tr|A0A287ARZ5|A0A287ARZ5_PIG Pyridoxal dependent decarboxylase domain containing 1 OS=Sus scrofa OX=9823 GN=PDXDC1 PE=1 SV=1	94.8
A0A287AS29	7	4	2	2	2	2		7	5	7	4				7	5		A0A287AS29	Nucleoside diphosphate kinase OS=Sus scrofa OX=9823 GN=NME1 PE=1 SV=1	>tr|A0A287AS29|A0A287AS29_PIG Nucleoside diphosphate kinase OS=Sus scrofa OX=9823 GN=NME1 PE=1 SV=1	17.1
A0A287ASD0	6	6	4	4	4	4		7	7	7	7	3	3		7	7		A0A287ASD0	60S ribosomal protein L5 OS=Sus scrofa OX=9823 GN=RPL5 PE=1 SV=1	>tr|A0A287ASD0|A0A287ASD0_PIG 60S ribosomal protein L5 OS=Sus scrofa OX=9823 GN=RPL5 PE=1 SV=1	34.3
A0A287ASK1					9	4		9	2			8	2		9	4		A0A287ASK1	Myosin-11 OS=Sus scrofa OX=9823 GN=MYH11 PE=1 SV=1	>tr|A0A287ASK1|A0A287ASK1_PIG Myosin-11 OS=Sus scrofa OX=9823 GN=MYH11 PE=1 SV=1	203.3
A0A287ASS9	5	5	2	2	2	2				2	2	2	2		5	5		A0A287ASS9	NAD(P) dependent steroid dehydrogenase-like OS=Sus scrofa OX=9823 GN=NSDHL PE=1 SV=1	>tr|A0A287ASS9|A0A287ASS9_PIG NAD(P) dependent steroid dehydrogenase-like OS=Sus scrofa OX=9823 GN=NSDHL PE=1 SV=1	40.7
A0A287ASV3	10	10	8	8	4	4		8	8	7	7	6	6		10	10		A0A287ASV3	40S ribosomal protein S19 OS=Sus scrofa OX=9823 GN=RPS19 PE=4 SV=1	>tr|A0A287ASV3|A0A287ASV3_PIG 40S ribosomal protein S19 OS=Sus scrofa OX=9823 GN=RPS19 PE=4 SV=1	21.9
A0A287ASV9	2	2						2	2	3	3	3	3		3	3		A0A287ASV9	Extended synaptotagmin 1 OS=Sus scrofa OX=9823 GN=ESYT1 PE=1 SV=1	>tr|A0A287ASV9|A0A287ASV9_PIG Extended synaptotagmin 1 OS=Sus scrofa OX=9823 GN=ESYT1 PE=1 SV=1	119.2
A0A287ASX6			2	2						3	3	2	2		3	3		A0A287ASX6	Uncharacterized protein OS=Sus scrofa OX=9823 GN=LOC100522678 PE=1 SV=1	>tr|A0A287ASX6|A0A287ASX6_PIG Uncharacterized protein OS=Sus scrofa OX=9823 GN=LOC100522678 PE=1 SV=1	31.8
A0A287ASY8										2	2				2	2		A0A287ASY8	NADPH:adrenodoxin oxidoreductase, mitochondrial OS=Sus scrofa OX=9823 GN=FDXR PE=1 SV=1	>tr|A0A287ASY8|A0A287ASY8_PIG NADPH:adrenodoxin oxidoreductase, mitochondrial OS=Sus scrofa OX=9823 GN=FDXR PE=1 SV=1	56.1
A0A287ASZ5	5	4	5	4	6	5		6	5	5	4	5	4		6	5		A0A287ASZ5	Serine and arginine rich splicing factor 7 OS=Sus scrofa OX=9823 GN=SRSF7 PE=1 SV=1	>tr|A0A287ASZ5|A0A287ASZ5_PIG Serine and arginine rich splicing factor 7 OS=Sus scrofa OX=9823 GN=SRSF7 PE=1 SV=1	27.4
A0A287AT18	6	6	6	6	4	4		6	6	5	5	4	4		6	6		A0A287AT18	Proteasome subunit alpha type OS=Sus scrofa OX=9823 GN=PSMA7 PE=1 SV=1	>tr|A0A287AT18|A0A287AT18_PIG Proteasome subunit alpha type OS=Sus scrofa OX=9823 GN=PSMA7 PE=1 SV=1	27.9
A0A287AT21	10	10	9	9	8	8		10	10	11	11	6	6		11	11		A0A287AT21	Sorbitol dehydrogenase OS=Sus scrofa OX=9823 GN=SORD PE=1 SV=1	>tr|A0A287AT21|A0A287AT21_PIG Sorbitol dehydrogenase OS=Sus scrofa OX=9823 GN=SORD PE=1 SV=1	38
A0A287AT39	3	3								2	2	3	3		3	3		A0A287AT39	Acetyl-coenzyme A synthetase OS=Sus scrofa OX=9823 GN=ACSS1 PE=1 SV=1	>tr|A0A287AT39|A0A287AT39_PIG Acetyl-coenzyme A synthetase OS=Sus scrofa OX=9823 GN=ACSS1 PE=1 SV=1	76.2
A0A287AT82					2	2				2	2				2	2		A0A287AT82	Aspartate beta-hydroxylase OS=Sus scrofa OX=9823 GN=ASPH PE=1 SV=1	>tr|A0A287AT82|A0A287AT82_PIG Aspartate beta-hydroxylase OS=Sus scrofa OX=9823 GN=ASPH PE=1 SV=1	86.8
A0A287ATD0			5	2											5	2		A0A287ATD0	Keratin 75 OS=Sus scrofa OX=9823 GN=KRT75 PE=1 SV=1	>tr|A0A287ATD0|A0A287ATD0_PIG Keratin 75 OS=Sus scrofa OX=9823 GN=KRT75 PE=1 SV=1	58.7
A0A287ATE4	2	2						3	3						3	3		A0A287ATE4	Uncharacterized protein OS=Sus scrofa OX=9823 GN=PABPN1 PE=1 SV=1	>tr|A0A287ATE4|A0A287ATE4_PIG Uncharacterized protein OS=Sus scrofa OX=9823 GN=PABPN1 PE=1 SV=1	37.2
A0A287ATJ5					2	2		2	2	2	2				2	2		A0A287ATJ5	BRI3 binding protein OS=Sus scrofa OX=9823 GN=BRI3BP PE=1 SV=1	>tr|A0A287ATJ5|A0A287ATJ5_PIG BRI3 binding protein OS=Sus scrofa OX=9823 GN=BRI3BP PE=1 SV=1	27
A0A287ATT9			2	2											2	2		A0A287ATT9	PTTG1 interacting protein OS=Sus scrofa OX=9823 GN=PTTG1IP PE=4 SV=1	>tr|A0A287ATT9|A0A287ATT9_PIG PTTG1 interacting protein OS=Sus scrofa OX=9823 GN=PTTG1IP PE=4 SV=1	19.9
A0A287AU22	2	2						2	2						2	2		A0A287AU22	Plasmalemma vesicle associated protein OS=Sus scrofa OX=9823 GN=PLVAP PE=4 SV=1	>tr|A0A287AU22|A0A287AU22_PIG Plasmalemma vesicle associated protein OS=Sus scrofa OX=9823 GN=PLVAP PE=4 SV=1	50.1
A0A287AU85	6	6	6	6				2	2	2	2				6	6		A0A287AU85	DNA helicase OS=Sus scrofa OX=9823 GN=MCM4 PE=1 SV=1	>tr|A0A287AU85|A0A287AU85_PIG DNA helicase OS=Sus scrofa OX=9823 GN=MCM4 PE=1 SV=1	97.8
A0A287AUH4	2	2								2	2				2	2		A0A287AUH4	Eukaryotic translation initiation factor 2A OS=Sus scrofa OX=9823 GN=EIF2A PE=1 SV=1	>tr|A0A287AUH4|A0A287AUH4_PIG Eukaryotic translation initiation factor 2A OS=Sus scrofa OX=9823 GN=EIF2A PE=1 SV=1	65.1
A0A287AV07					2	2				3	3	3	3		3	3		A0A287AV07	Acetyl-CoA acetyltransferase 2 OS=Sus scrofa OX=9823 GN=ACAT2 PE=1 SV=1	>tr|A0A287AV07|A0A287AV07_PIG Acetyl-CoA acetyltransferase 2 OS=Sus scrofa OX=9823 GN=ACAT2 PE=1 SV=1	46.3
A0A287AV47										3	3				3	3		A0A287AV47	Serine and arginine repetitive matrix 1 OS=Sus scrofa OX=9823 GN=SRRM1 PE=1 SV=1	>tr|A0A287AV47|A0A287AV47_PIG Serine and arginine repetitive matrix 1 OS=Sus scrofa OX=9823 GN=SRRM1 PE=1 SV=1	109.3
A0A287AV98	5	5	4	4	2	2		5	5	7	7	3	3		7	7		A0A287AV98	Proteasome 26S subunit, non-ATPase 11 OS=Sus scrofa OX=9823 GN=PSMD11 PE=1 SV=1	>tr|A0A287AV98|A0A287AV98_PIG Proteasome 26S subunit, non-ATPase 11 OS=Sus scrofa OX=9823 GN=PSMD11 PE=1 SV=1	47.3
A0A287AVF4	4	2													4	2		A0A287AVF4	Far upstream element binding protein 3 OS=Sus scrofa OX=9823 GN=FUBP3 PE=1 SV=1	>tr|A0A287AVF4|A0A287AVF4_PIG Far upstream element binding protein 3 OS=Sus scrofa OX=9823 GN=FUBP3 PE=1 SV=1	72.4
A0A287AVI6	3	3													3	3		A0A287AVI6	Uncharacterized protein OS=Sus scrofa OX=9823 GN=LOC110262034 PE=3 SV=1	>tr|A0A287AVI6|A0A287AVI6_PIG Uncharacterized protein OS=Sus scrofa OX=9823 GN=LOC110262034 PE=3 SV=1	24.6
A0A287AVQ0	14	4	13	6	11	5		13	3	12	4	12	4		14	6		A0A287AVQ0	ADP/ATP translocase 3 OS=Sus scrofa OX=9823 GN=SLC25A6 PE=3 SV=1	>tr|A0A287AVQ0|A0A287AVQ0_PIG ADP/ATP translocase 3 OS=Sus scrofa OX=9823 GN=SLC25A6 PE=3 SV=1	38.5
A0A287AW71					5	5									5	5		A0A287AW71	Uncharacterized protein OS=Sus scrofa OX=9823 GN=LOC100624650 PE=4 SV=1	>tr|A0A287AW71|A0A287AW71_PIG Uncharacterized protein OS=Sus scrofa OX=9823 GN=LOC100624650 PE=4 SV=1	21.8
A0A287AWH7	2	2	2	2						2	2				2	2		A0A287AWH7	SEC24 homolog A, COPII coat complex component OS=Sus scrofa OX=9823 GN=SEC24A PE=1 SV=1	>tr|A0A287AWH7|A0A287AWH7_PIG SEC24 homolog A, COPII coat complex component OS=Sus scrofa OX=9823 GN=SEC24A PE=1 SV=1	125
A0A287AWH8	3	3	2	2	2	2		2	2			2	2		3	3		A0A287AWH8	Coatomer protein complex subunit zeta 1 OS=Sus scrofa OX=9823 GN=COPZ1 PE=1 SV=1	>tr|A0A287AWH8|A0A287AWH8_PIG Coatomer protein complex subunit zeta 1 OS=Sus scrofa OX=9823 GN=COPZ1 PE=1 SV=1	23.8
A0A287AWK8	28	28	17	17	2	2		25	25	29	29	2	2		29	29		A0A287AWK8	High density lipoprotein binding protein OS=Sus scrofa OX=9823 GN=HDLBP PE=1 SV=1	>tr|A0A287AWK8|A0A287AWK8_PIG High density lipoprotein binding protein OS=Sus scrofa OX=9823 GN=HDLBP PE=1 SV=1	146.8
A0A287AWW1					3	2									3	2		A0A287AWW1	Septin 8 OS=Sus scrofa OX=9823 GN=SEPT8 PE=1 SV=1	>tr|A0A287AWW1|A0A287AWW1_PIG Septin 8 OS=Sus scrofa OX=9823 GN=SEPT8 PE=1 SV=1	55.7
A0A287AX39	4	4	4	4	4	4		4	4	3	3	3	3		4	4		A0A287AX39	60S ribosomal protein L36a OS=Sus scrofa OX=9823 GN=RPL36A PE=3 SV=1	>tr|A0A287AX39|A0A287AX39_PIG 60S ribosomal protein L36a OS=Sus scrofa OX=9823 GN=RPL36A PE=3 SV=1	16.4
A0A287AX59								2	2	2	2				2	2		A0A287AX59	Ribosomal protein L37 OS=Sus scrofa OX=9823 GN=RPL37 PE=3 SV=1	>tr|A0A287AX59|A0A287AX59_PIG Ribosomal protein L37 OS=Sus scrofa OX=9823 GN=RPL37 PE=3 SV=1	11.1
A0A287AXA0										2	2				2	2		A0A287AXA0	Uncharacterized protein OS=Sus scrofa OX=9823 GN=ANP32E PE=1 SV=1	>tr|A0A287AXA0|A0A287AXA0_PIG Uncharacterized protein OS=Sus scrofa OX=9823 GN=ANP32E PE=1 SV=1	30.3
A0A287AXF5	23	23	17	17	13	13		18	18	15	15	13	13		23	23		A0A287AXF5	Calnexin OS=Sus scrofa OX=9823 GN=CANX PE=1 SV=1	>tr|A0A287AXF5|A0A287AXF5_PIG Calnexin OS=Sus scrofa OX=9823 GN=CANX PE=1 SV=1	67.6
A0A287AXJ7	2	2			2	2									2	2		A0A287AXJ7	Inositol-3-phosphate synthase 1 OS=Sus scrofa OX=9823 GN=ISYNA1 PE=4 SV=1	>tr|A0A287AXJ7|A0A287AXJ7_PIG Inositol-3-phosphate synthase 1 OS=Sus scrofa OX=9823 GN=ISYNA1 PE=4 SV=1	60.7
A0A287AXL2	2	2	2	2											2	2		A0A287AXL2	Secretory carrier-associated membrane protein OS=Sus scrofa OX=9823 GN=SCAMP2 PE=1 SV=1	>tr|A0A287AXL2|A0A287AXL2_PIG Secretory carrier-associated membrane protein OS=Sus scrofa OX=9823 GN=SCAMP2 PE=1 SV=1	36.7
A0A287AXX0	8	8	4	4	2	2		4	4	4	4				8	8		A0A287AXX0	Adenosine kinase OS=Sus scrofa OX=9823 GN=ADK PE=1 SV=1	>tr|A0A287AXX0|A0A287AXX0_PIG Adenosine kinase OS=Sus scrofa OX=9823 GN=ADK PE=1 SV=1	40.5
A0A287AY28	2	2			2	2		2	2	2	2	3	3		3	3		A0A287AY28	Uncharacterized protein OS=Sus scrofa OX=9823 GN=DYNC1I2 PE=1 SV=1	>tr|A0A287AY28|A0A287AY28_PIG Uncharacterized protein OS=Sus scrofa OX=9823 GN=DYNC1I2 PE=1 SV=1	68.3
A0A287AY31	3	3			2	2									3	3		A0A287AY31	Uncharacterized protein OS=Sus scrofa OX=9823 PE=1 SV=1	>tr|A0A287AY31|A0A287AY31_PIG Uncharacterized protein OS=Sus scrofa OX=9823 PE=1 SV=1	8.9
A0A287AYJ0	3	2						2	2						3	2		A0A287AYJ0	Dihydropyrimidinase like 3 OS=Sus scrofa OX=9823 GN=DPYSL3 PE=1 SV=1	>tr|A0A287AYJ0|A0A287AYJ0_PIG Dihydropyrimidinase like 3 OS=Sus scrofa OX=9823 GN=DPYSL3 PE=1 SV=1	57.7
A0A287AYL9	2	2								3	2				3	2		A0A287AYL9	N-ethylmaleimide sensitive factor, vesicle fusing ATPase OS=Sus scrofa OX=9823 GN=NSF PE=1 SV=1	>tr|A0A287AYL9|A0A287AYL9_PIG N-ethylmaleimide sensitive factor, vesicle fusing ATPase OS=Sus scrofa OX=9823 GN=NSF PE=1 SV=1	85.3
A0A287AYW3	7	7	4	4						4	4	3	3		7	7		A0A287AYW3	Poly(U) binding splicing factor 60 OS=Sus scrofa OX=9823 GN=PUF60 PE=1 SV=1	>tr|A0A287AYW3|A0A287AYW3_PIG Poly(U) binding splicing factor 60 OS=Sus scrofa OX=9823 GN=PUF60 PE=1 SV=1	62.9
A0A287AZ07					3	3									3	3		A0A287AZ07	Uncharacterized protein OS=Sus scrofa OX=9823 GN=TJP2 PE=1 SV=1	>tr|A0A287AZ07|A0A287AZ07_PIG Uncharacterized protein OS=Sus scrofa OX=9823 GN=TJP2 PE=1 SV=1	132.9
A0A287AZ25	3	3	2	2											3	3		A0A287AZ25	Splicing factor 1 OS=Sus scrofa OX=9823 GN=SF1 PE=1 SV=1	>tr|A0A287AZ25|A0A287AZ25_PIG Splicing factor 1 OS=Sus scrofa OX=9823 GN=SF1 PE=1 SV=1	68.3
A0A287AZ91	4	4	2	2	2	2		2	2	3	3	3	3		4	4		A0A287AZ91	Uncharacterized protein OS=Sus scrofa OX=9823 GN=LOC100739508 PE=1 SV=1	>tr|A0A287AZ91|A0A287AZ91_PIG Uncharacterized protein OS=Sus scrofa OX=9823 GN=LOC100739508 PE=1 SV=1	24.6
A0A287AZA7								3	2						3	2		A0A287AZA7	Uncharacterized protein OS=Sus scrofa OX=9823 GN=RPS27A PE=1 SV=1		18
A0A287AZB0	8	8	4	4				5	5	4	4				8	8		A0A287AZB0	Kynurenine aminotransferase 3 OS=Sus scrofa OX=9823 GN=KYAT3 PE=1 SV=1	>tr|A0A287AZB0|A0A287AZB0_PIG Kynurenine aminotransferase 3 OS=Sus scrofa OX=9823 GN=KYAT3 PE=1 SV=1	50.6
A0A287AZD8										2	2				2	2		A0A287AZD8	BCL2 like 13 OS=Sus scrofa OX=9823 GN=BCL2L13 PE=1 SV=1	>tr|A0A287AZD8|A0A287AZD8_PIG BCL2 like 13 OS=Sus scrofa OX=9823 GN=BCL2L13 PE=1 SV=1	49.9
A0A287AZF9								2	2	2	2				2	2		A0A287AZF9	Cytochrome c1 OS=Sus scrofa OX=9823 GN=CYC1 PE=1 SV=1	>tr|A0A287AZF9|A0A287AZF9_PIG Cytochrome c1 OS=Sus scrofa OX=9823 GN=CYC1 PE=1 SV=1	35.4
A0A287AZK2	3	3			2	2		3	3			3	3		3	3		A0A287AZK2	Transgelin OS=Sus scrofa OX=9823 GN=TAGLN PE=1 SV=1	>tr|A0A287AZK2|A0A287AZK2_PIG Transgelin OS=Sus scrofa OX=9823 GN=TAGLN PE=1 SV=1	26.7
A0A287AZU8										2	2				2	2		A0A287AZU8	Alpha-mannosidase OS=Sus scrofa OX=9823 GN=MAN2C1 PE=1 SV=1	>tr|A0A287AZU8|A0A287AZU8_PIG Alpha-mannosidase OS=Sus scrofa OX=9823 GN=MAN2C1 PE=1 SV=1	115.7
A0A287AZZ1	3	2			4	3									4	3		A0A287AZZ1	Caspase-3 OS=Sus scrofa OX=9823 GN=CASP3 PE=3 SV=1	>tr|A0A287AZZ1|A0A287AZZ1_PIG Caspase-3 OS=Sus scrofa OX=9823 GN=CASP3 PE=3 SV=1	31.4
A0A287B006	2	2						2	2	2	2				2	2		A0A287B006	Adaptor related protein complex 3 subunit mu 1 OS=Sus scrofa OX=9823 GN=AP3M1 PE=1 SV=1	>tr|A0A287B006|A0A287B006_PIG Adaptor related protein complex 3 subunit mu 1 OS=Sus scrofa OX=9823 GN=AP3M1 PE=1 SV=1	46.9
A0A287B088	2	2	2	2						2	2	2	2		2	2		A0A287B088	Proteasome subunit beta OS=Sus scrofa OX=9823 GN=PSMB4 PE=1 SV=1	>tr|A0A287B088|A0A287B088_PIG Proteasome subunit beta OS=Sus scrofa OX=9823 GN=PSMB4 PE=1 SV=1	29
A0A287B0C3	4	4	4	4	2	2		2	2	6	6	5	5		6	6		A0A287B0C3	ATP synthase subunit d, mitochondrial OS=Sus scrofa OX=9823 GN=ATP5PD PE=1 SV=1	>tr|A0A287B0C3|A0A287B0C3_PIG ATP synthase subunit d, mitochondrial OS=Sus scrofa OX=9823 GN=ATP5PD PE=1 SV=1	19.5
A0A287B0C4										3	3				3	3		A0A287B0C4	Serine/threonine kinase 24 OS=Sus scrofa OX=9823 GN=STK24 PE=1 SV=1	>tr|A0A287B0C4|A0A287B0C4_PIG Serine/threonine kinase 24 OS=Sus scrofa OX=9823 GN=STK24 PE=1 SV=1	48.1
A0A287B0I6	2	2	3	3	2	2				3	3				3	3		A0A287B0I6	Uncharacterized protein OS=Sus scrofa OX=9823 GN=VKORC1 PE=1 SV=1	>tr|A0A287B0I6|A0A287B0I6_PIG Uncharacterized protein OS=Sus scrofa OX=9823 GN=VKORC1 PE=1 SV=1	18.1
A0A287B0P2										3	3				3	3		A0A287B0P2	Endoplasmic reticulum lectin 1 OS=Sus scrofa OX=9823 GN=ERLEC1 PE=1 SV=1	>tr|A0A287B0P2|A0A287B0P2_PIG Endoplasmic reticulum lectin 1 OS=Sus scrofa OX=9823 GN=ERLEC1 PE=1 SV=1	54.8
A0A287B0P4	5	5	2	2				3	3	2	2				5	5		A0A287B0P4	Tumor protein D52 like 2 OS=Sus scrofa OX=9823 GN=TPD52L2 PE=1 SV=1	>tr|A0A287B0P4|A0A287B0P4_PIG Tumor protein D52 like 2 OS=Sus scrofa OX=9823 GN=TPD52L2 PE=1 SV=1	24.4
A0A287B182										3	3				3	3		A0A287B182	Transmembrane protein 263 OS=Sus scrofa OX=9823 GN=TMEM263 PE=1 SV=1	>tr|A0A287B182|A0A287B182_PIG Transmembrane protein 263 OS=Sus scrofa OX=9823 GN=TMEM263 PE=1 SV=1	11.7
A0A287B186	5	5	4	4	2	2		8	7	5	5	5	5		8	7		A0A287B186	Vesicle-associated membrane protein-associated protein B OS=Sus scrofa OX=9823 GN=VAPB PE=4 SV=1	>tr|A0A287B186|A0A287B186_PIG Vesicle-associated membrane protein-associated protein B OS=Sus scrofa OX=9823 GN=VAPB PE=4 SV=1	27
A0A287B1I2	9	5			5	3									9	5		A0A287B1I2	Peripherin OS=Sus scrofa OX=9823 GN=PRPH PE=1 SV=1	>tr|A0A287B1I2|A0A287B1I2_PIG Peripherin OS=Sus scrofa OX=9823 GN=PRPH PE=1 SV=1	54.7
A0A287B1I6	2	2	3	3				2	2	2	2				3	3		A0A287B1I6	Heme oxygenase OS=Sus scrofa OX=9823 GN=HMOX2 PE=1 SV=1	>tr|A0A287B1I6|A0A287B1I6_PIG Heme oxygenase OS=Sus scrofa OX=9823 GN=HMOX2 PE=1 SV=1	35.7
A0A287B1K5	2	2													2	2		A0A287B1K5	Cation-transporting ATPase OS=Sus scrofa OX=9823 GN=ATP13A1 PE=1 SV=1	>tr|A0A287B1K5|A0A287B1K5_PIG Cation-transporting ATPase OS=Sus scrofa OX=9823 GN=ATP13A1 PE=1 SV=1	132.7
A0A287B1Q0	31	31	26	26	16	16		30	30	37	37	22	22		37	37		A0A287B1Q0	Protein disulfide-isomerase OS=Sus scrofa OX=9823 GN=PDIA4 PE=1 SV=1	>tr|A0A287B1Q0|A0A287B1Q0_PIG Protein disulfide-isomerase OS=Sus scrofa OX=9823 GN=PDIA4 PE=1 SV=1	73.3
A0A287B1T7	5	5						6	6	6	6	4	4		6	6		A0A287B1T7	Dimethylarginine dimethylaminohydrolase 1 OS=Sus scrofa OX=9823 GN=DDAH1 PE=1 SV=1	>tr|A0A287B1T7|A0A287B1T7_PIG Dimethylarginine dimethylaminohydrolase 1 OS=Sus scrofa OX=9823 GN=DDAH1 PE=1 SV=1	34.8
A0A287B1V1	5	5	4	4	3	3		7	7	8	8	4	4		8	8		A0A287B1V1	Acyl-CoA dehydrogenase short/branched chain OS=Sus scrofa OX=9823 GN=ACADSB PE=1 SV=1	>tr|A0A287B1V1|A0A287B1V1_PIG Acyl-CoA dehydrogenase short/branched chain OS=Sus scrofa OX=9823 GN=ACADSB PE=1 SV=1	47.2
A0A287B231										2	2				2	2		A0A287B231	Ubiquilin 1 OS=Sus scrofa OX=9823 GN=UBQLN1 PE=1 SV=1	>tr|A0A287B231|A0A287B231_PIG Ubiquilin 1 OS=Sus scrofa OX=9823 GN=UBQLN1 PE=1 SV=1	62.5
A0A287B249	4	4						4	4						4	4		A0A287B249	Uncharacterized protein OS=Sus scrofa OX=9823 PE=1 SV=1	>tr|A0A287B249|A0A287B249_PIG Uncharacterized protein OS=Sus scrofa OX=9823 PE=1 SV=1	11.4
A0A287B250	6	6	3	3	2	2		3	3	4	4	2	2		6	6		A0A287B250	Chloride intracellular channel protein OS=Sus scrofa OX=9823 GN=CLIC1 PE=3 SV=1	>tr|A0A287B250|A0A287B250_PIG Chloride intracellular channel protein OS=Sus scrofa OX=9823 GN=CLIC1 PE=3 SV=1	27.6
A0A287B272	9	3	7	3	4	2		7	2	4	2				9	3		A0A287B272	Talin 2 OS=Sus scrofa OX=9823 GN=TLN2 PE=1 SV=1	>tr|A0A287B272|A0A287B272_PIG Talin 2 OS=Sus scrofa OX=9823 GN=TLN2 PE=1 SV=1	271.4
A0A287B2B4	5	5						2	2	2	2	4	4		5	5		A0A287B2B4	Importin 7 OS=Sus scrofa OX=9823 GN=IPO7 PE=1 SV=1	>tr|A0A287B2B4|A0A287B2B4_PIG Importin 7 OS=Sus scrofa OX=9823 GN=IPO7 PE=1 SV=1	122.8
A0A287B2G4	6	6	4	4	3	3		11	11	15	15	4	4		15	15		A0A287B2G4	GCN1, eIF2 alpha kinase activator homolog OS=Sus scrofa OX=9823 GN=GCN1 PE=1 SV=1	>tr|A0A287B2G4|A0A287B2G4_PIG GCN1, eIF2 alpha kinase activator homolog OS=Sus scrofa OX=9823 GN=GCN1 PE=1 SV=1	288
A0A287B2L4	4	3			3	2				3	2				4	3		A0A287B2L4	Heterogeneous nuclear ribonucleoprotein D like OS=Sus scrofa OX=9823 GN=HNRNPDL PE=1 SV=1	>tr|A0A287B2L4|A0A287B2L4_PIG Heterogeneous nuclear ribonucleoprotein D like OS=Sus scrofa OX=9823 GN=HNRNPDL PE=1 SV=1	46.4
A0A287B2N9										2	2				2	2		A0A287B2N9	Fatty-acid amide hydrolase 1 OS=Sus scrofa OX=9823 GN=FAAH PE=1 SV=1	>tr|A0A287B2N9|A0A287B2N9_PIG Fatty-acid amide hydrolase 1 OS=Sus scrofa OX=9823 GN=FAAH PE=1 SV=1	62.8
A0A287B311	2	2								3	3				3	3		A0A287B311	AP-3 complex subunit beta OS=Sus scrofa OX=9823 GN=AP3B1 PE=1 SV=1	>tr|A0A287B311|A0A287B311_PIG AP-3 complex subunit beta OS=Sus scrofa OX=9823 GN=AP3B1 PE=1 SV=1	120.6
A0A287B356	6	6	5	5	2	2		7	7	6	6	3	3		7	7		A0A287B356	Eukaryotic translation initiation factor 5A OS=Sus scrofa OX=9823 GN=EIF5A PE=1 SV=1	>tr|A0A287B356|A0A287B356_PIG Eukaryotic translation initiation factor 5A OS=Sus scrofa OX=9823 GN=EIF5A PE=1 SV=1	16.8
A0A287B364	14	13	10	9				13	12	13	12				14	13		A0A287B364	Triacylglycerol lipase OS=Sus scrofa OX=9823 GN=PNLIPRP2 PE=3 SV=1	>tr|A0A287B364|A0A287B364_PIG Triacylglycerol lipase OS=Sus scrofa OX=9823 GN=PNLIPRP2 PE=3 SV=1	63.8
A0A287B386	4	4	4	4	3	3		6	5	7	6	3	2		7	6		A0A287B386	RPL17-C18orf32 readthrough OS=Sus scrofa OX=9823 GN=RPL17-C18orf32 PE=1 SV=1	>tr|A0A287B386|A0A287B386_PIG RPL17-C18orf32 readthrough OS=Sus scrofa OX=9823 GN=RPL17-C18orf32 PE=1 SV=1	21.6
A0A287B3F4			2	2											2	2		A0A287B3F4	Amylo-alpha-1, 6-glucosidase, 4-alpha-glucanotransferase OS=Sus scrofa OX=9823 GN=AGL PE=1 SV=1	>tr|A0A287B3F4|A0A287B3F4_PIG Amylo-alpha-1, 6-glucosidase, 4-alpha-glucanotransferase OS=Sus scrofa OX=9823 GN=AGL PE=1 SV=1	175.3
A0A287B3K6	4	4	3	3				6	6	3	3				6	6		A0A287B3K6	Ribosomal protein L19 OS=Sus scrofa OX=9823 GN=RPL19 PE=1 SV=1	>tr|A0A287B3K6|A0A287B3K6_PIG Ribosomal protein L19 OS=Sus scrofa OX=9823 GN=RPL19 PE=1 SV=1	23.5
A0A287B3U6	6	6	2	2	2	2		3	3	4	4	2	2		6	6		A0A287B3U6	Uncharacterized protein OS=Sus scrofa OX=9823 PE=1 SV=1	>tr|A0A287B3U6|A0A287B3U6_PIG Uncharacterized protein OS=Sus scrofa OX=9823 PE=1 SV=1	21
A0A287B3W6	11	11	10	10	9	9		8	8	11	11	9	9		11	11		A0A287B3W6	Uncharacterized protein OS=Sus scrofa OX=9823 GN=LOC100739735 PE=1 SV=1	>tr|A0A287B3W6|A0A287B3W6_PIG Uncharacterized protein OS=Sus scrofa OX=9823 GN=LOC100739735 PE=1 SV=1	30.3
A0A287B401	4	4													4	4		A0A287B401	RNA binding motif protein 14 OS=Sus scrofa OX=9823 GN=RBM14 PE=1 SV=1	>tr|A0A287B401|A0A287B401_PIG RNA binding motif protein 14 OS=Sus scrofa OX=9823 GN=RBM14 PE=1 SV=1	69.5
A0A287B478			10	10	11	11		19	19	19	19	9	9		19	19		A0A287B478	Neutral alpha-glucosidase AB OS=Sus scrofa OX=9823 GN=GANAB PE=1 SV=1	>tr|A0A287B478|A0A287B478_PIG Neutral alpha-glucosidase AB OS=Sus scrofa OX=9823 GN=GANAB PE=1 SV=1	109.1
A0A287B4G4	6	5	4	4	4	4		5	4	5	5	3	3		6	5		A0A287B4G4	Rac family small GTPase 1 OS=Sus scrofa OX=9823 GN=RAC1 PE=1 SV=1	>tr|A0A287B4G4|A0A287B4G4_PIG Rac family small GTPase 1 OS=Sus scrofa OX=9823 GN=RAC1 PE=1 SV=1	21.4
A0A287B4J2	14	13	10	10	5	4		13	12	11	11	8	8		14	13		A0A287B4J2	Adenosylhomocysteinase OS=Sus scrofa OX=9823 GN=AHCY PE=3 SV=1	>tr|A0A287B4J2|A0A287B4J2_PIG Adenosylhomocysteinase OS=Sus scrofa OX=9823 GN=AHCY PE=3 SV=1	52.6
A0A287B4N8	2	2	2	2	3	3		2	2	2	2	3	3		3	3		A0A287B4N8	MARCKS like 1 OS=Sus scrofa OX=9823 GN=MARCKSL1 PE=1 SV=1	>tr|A0A287B4N8|A0A287B4N8_PIG MARCKS like 1 OS=Sus scrofa OX=9823 GN=MARCKSL1 PE=1 SV=1	19.6
A0A287B4P8	3	3	3	3	2	2		3	3	6	6				6	6		A0A287B4P8	Proteasome 26S subunit, ATPase 4 OS=Sus scrofa OX=9823 GN=PSMC4 PE=3 SV=1	>tr|A0A287B4P8|A0A287B4P8_PIG Proteasome 26S subunit, ATPase 4 OS=Sus scrofa OX=9823 GN=PSMC4 PE=3 SV=1	47.3
A0A287B4S0	5	5	3	3	3	3		5	5	4	4	2	2		5	5		A0A287B4S0	Uncharacterized protein OS=Sus scrofa OX=9823 GN=HMGN1 PE=4 SV=1	>tr|A0A287B4S0|A0A287B4S0_PIG Uncharacterized protein OS=Sus scrofa OX=9823 GN=HMGN1 PE=4 SV=1	10.8
A0A287B5G7	2	2			2	2				2	2	4	4		4	4		A0A287B5G7	N-acylsphingosine amidohydrolase 1 OS=Sus scrofa OX=9823 GN=ASAH1 PE=1 SV=1	>tr|A0A287B5G7|A0A287B5G7_PIG N-acylsphingosine amidohydrolase 1 OS=Sus scrofa OX=9823 GN=ASAH1 PE=1 SV=1	58.8
A0A287B5L2										2	2				2	2		A0A287B5L2	Propionyl-CoA carboxylase subunit alpha OS=Sus scrofa OX=9823 GN=PCCA PE=1 SV=1	>tr|A0A287B5L2|A0A287B5L2_PIG Propionyl-CoA carboxylase subunit alpha OS=Sus scrofa OX=9823 GN=PCCA PE=1 SV=1	80.1
A0A287B5M9	2	2			4	4						5	5		5	5		A0A287B5M9	Uncharacterized protein OS=Sus scrofa OX=9823 GN=LOC100623720 PE=1 SV=1	>tr|A0A287B5M9|A0A287B5M9_PIG Uncharacterized protein OS=Sus scrofa OX=9823 GN=LOC100623720 PE=1 SV=1	32.2
A0A287B5N7	11	6	5	2	6	3		5	3			6	2		11	6		A0A287B5N7	Tropomyosin alpha-1 chain OS=Sus scrofa OX=9823 GN=TPM1 PE=1 SV=1	>tr|A0A287B5N7|A0A287B5N7_PIG Tropomyosin alpha-1 chain OS=Sus scrofa OX=9823 GN=TPM1 PE=1 SV=1	44.1
A0A287B5Q4	3	3													3	3		A0A287B5Q4	Reticulon OS=Sus scrofa OX=9823 GN=RTN4 PE=1 SV=1	>tr|A0A287B5Q4|A0A287B5Q4_PIG Reticulon OS=Sus scrofa OX=9823 GN=RTN4 PE=1 SV=1	125.8
A0A287B5Q7								3	3	4	4	2	2		4	4		A0A287B5Q7	Uncharacterized protein OS=Sus scrofa OX=9823 GN=PSMD8 PE=1 SV=1	>tr|A0A287B5Q7|A0A287B5Q7_PIG Uncharacterized protein OS=Sus scrofa OX=9823 GN=PSMD8 PE=1 SV=1	39.7
A0A287B5T6	7	3	5	2				6	3	7	3	5	3		7	3		A0A287B5T6	Uncharacterized protein OS=Sus scrofa OX=9823 GN=ARF3 PE=3 SV=1	>tr|A0A287B5T6|A0A287B5T6_PIG Uncharacterized protein OS=Sus scrofa OX=9823 GN=ARF3 PE=3 SV=1	20.6
A0A287B5U9	18	18	14	14	7	7		16	16	16	16	11	11		18	18		A0A287B5U9	Protein disulfide isomerase family A member 2 OS=Sus scrofa OX=9823 GN=PDIA2 PE=1 SV=1	>tr|A0A287B5U9|A0A287B5U9_PIG Protein disulfide isomerase family A member 2 OS=Sus scrofa OX=9823 GN=PDIA2 PE=1 SV=1	64.3
A0A287B5V1	15	15	14	14	12	12		13	13	13	13	12	12		15	15		A0A287B5V1	60S ribosomal protein L3 OS=Sus scrofa OX=9823 GN=RPL3 PE=1 SV=1	>tr|A0A287B5V1|A0A287B5V1_PIG 60S ribosomal protein L3 OS=Sus scrofa OX=9823 GN=RPL3 PE=1 SV=1	46.1
A0A287B5V2	3	3						3	3						3	3		A0A287B5V2	Joining chain of multimeric IgA and IgM OS=Sus scrofa OX=9823 GN=JCHAIN PE=1 SV=1	>tr|A0A287B5V2|A0A287B5V2_PIG Joining chain of multimeric IgA and IgM OS=Sus scrofa OX=9823 GN=JCHAIN PE=1 SV=1	19.7
A0A287B5W2					4	4						4	4		4	4		A0A287B5W2	Uncharacterized protein OS=Sus scrofa OX=9823 GN=LOC100302368 PE=3 SV=1	>tr|A0A287B5W2|A0A287B5W2_PIG Uncharacterized protein OS=Sus scrofa OX=9823 GN=LOC100302368 PE=3 SV=1	25.9
A0A287B5Z7										2	2				2	2		A0A287B5Z7	Acyl-CoA thioesterase 4 OS=Sus scrofa OX=9823 GN=ACOT4 PE=1 SV=1	>tr|A0A287B5Z7|A0A287B5Z7_PIG Acyl-CoA thioesterase 4 OS=Sus scrofa OX=9823 GN=ACOT4 PE=1 SV=1	55
A0A287B626	4	4						3	3						4	4		A0A287B626	Uncharacterized protein OS=Sus scrofa OX=9823 PE=1 SV=1	>tr|A0A287B626|A0A287B626_PIG Uncharacterized protein OS=Sus scrofa OX=9823 PE=1 SV=1	14.5
A0A287B665	6	5	5	5	3	3		6	6	6	6	5	4		6	6		A0A287B665	Solute carrier family 25 member 13 OS=Sus scrofa OX=9823 GN=SLC25A13 PE=1 SV=1	>tr|A0A287B665|A0A287B665_PIG Solute carrier family 25 member 13 OS=Sus scrofa OX=9823 GN=SLC25A13 PE=1 SV=1	75.9
A0A287B6A9					2	2									2	2		A0A287B6A9	Rho guanine nucleotide exchange factor 2 OS=Sus scrofa OX=9823 GN=ARHGEF2 PE=4 SV=1	>tr|A0A287B6A9|A0A287B6A9_PIG Rho guanine nucleotide exchange factor 2 OS=Sus scrofa OX=9823 GN=ARHGEF2 PE=4 SV=1	132.4
A0A287B6J6	11	11	4	4	11	10		6	6	10	9	10	9		11	11		A0A287B6J6	Heat shock protein family A (Hsp70) member 4 OS=Sus scrofa OX=9823 GN=HSPA4 PE=1 SV=1	>tr|A0A287B6J6|A0A287B6J6_PIG Heat shock protein family A (Hsp70) member 4 OS=Sus scrofa OX=9823 GN=HSPA4 PE=1 SV=1	95.4
A0A287B6S5	15	9	10	4	10	6		13	7	12	8	11	6		15	9		A0A287B6S5	Enolase 1 OS=Sus scrofa OX=9823 GN=ENO1 PE=1 SV=1	>tr|A0A287B6S5|A0A287B6S5_PIG Enolase 1 OS=Sus scrofa OX=9823 GN=ENO1 PE=1 SV=1	47.4
A0A287B6U5	2	2													2	2		A0A287B6U5	Vacuolar protein sorting-associated protein 29 OS=Sus scrofa OX=9823 GN=VPS29 PE=1 SV=1	>tr|A0A287B6U5|A0A287B6U5_PIG Vacuolar protein sorting-associated protein 29 OS=Sus scrofa OX=9823 GN=VPS29 PE=1 SV=1	20.9
A0A287B6W8	3	3	3	3	2	2		2	2	7	7	4	4		7	7		A0A287B6W8	Apoptotic chromatin condensation inducer 1 OS=Sus scrofa OX=9823 GN=ACIN1 PE=1 SV=1	>tr|A0A287B6W8|A0A287B6W8_PIG Apoptotic chromatin condensation inducer 1 OS=Sus scrofa OX=9823 GN=ACIN1 PE=1 SV=1	145.9
A0A287B6X3	5	5			2	2				3	3				5	5		A0A287B6X3	Lambda-crystallin homolog OS=Sus scrofa OX=9823 GN=CRYL1 PE=1 SV=1	>tr|A0A287B6X3|A0A287B6X3_PIG Lambda-crystallin homolog OS=Sus scrofa OX=9823 GN=CRYL1 PE=1 SV=1	40.2
A0A287B742	4	4						2	2			2	2		4	4		A0A287B742	TROVE domain family member 2 OS=Sus scrofa OX=9823 GN=TROVE2 PE=1 SV=1	>tr|A0A287B742|A0A287B742_PIG TROVE domain family member 2 OS=Sus scrofa OX=9823 GN=TROVE2 PE=1 SV=1	60.4
A0A287B770	2	2			2	2		2	2						2	2		A0A287B770	Serine and arginine rich splicing factor 10 OS=Sus scrofa OX=9823 GN=SRSF10 PE=1 SV=1	>tr|A0A287B770|A0A287B770_PIG Serine and arginine rich splicing factor 10 OS=Sus scrofa OX=9823 GN=SRSF10 PE=1 SV=1	31.3
A0A287B7A0	5	5	3	3	4	4		3	3	5	5	4	4		5	5		A0A287B7A0	Uncharacterized protein OS=Sus scrofa OX=9823 GN=RTRAF PE=1 SV=1	>tr|A0A287B7A0|A0A287B7A0_PIG Uncharacterized protein OS=Sus scrofa OX=9823 GN=RTRAF PE=1 SV=1	29.8
A0A287B7J3	4	4													4	4		A0A287B7J3	Basic helix-loop-helix family member a15 OS=Sus scrofa OX=9823 GN=BHLHA15 PE=4 SV=1	>tr|A0A287B7J3|A0A287B7J3_PIG Basic helix-loop-helix family member a15 OS=Sus scrofa OX=9823 GN=BHLHA15 PE=4 SV=1	20.5
A0A287B7P2	3	2													3	2		A0A287B7P2	Leukocyte elastase inhibitor OS=Sus scrofa OX=9823 GN=SERPINB1 PE=1 SV=1	>tr|A0A287B7P2|A0A287B7P2_PIG Leukocyte elastase inhibitor OS=Sus scrofa OX=9823 GN=SERPINB1 PE=1 SV=1	46.4
A0A287B8G0	26	26	23	23	21	21		25	25	24	24	21	21		26	26		A0A287B8G0	Pyruvate kinase OS=Sus scrofa OX=9823 GN=PKM PE=1 SV=1	>tr|A0A287B8G0|A0A287B8G0_PIG Pyruvate kinase OS=Sus scrofa OX=9823 GN=PKM PE=1 SV=1	63.1
A0A287B8G2	2	2						2	2						2	2		A0A287B8G2	Solute carrier family 38 member 5 OS=Sus scrofa OX=9823 GN=SLC38A5 PE=4 SV=1	>tr|A0A287B8G2|A0A287B8G2_PIG Solute carrier family 38 member 5 OS=Sus scrofa OX=9823 GN=SLC38A5 PE=4 SV=1	54
A0A287B8R2	5	5	4	4	2	2		4	4	2	2	4	4		5	5		A0A287B8R2	Uncharacterized protein OS=Sus scrofa OX=9823 GN=NUDC PE=1 SV=1	>tr|A0A287B8R2|A0A287B8R2_PIG Uncharacterized protein OS=Sus scrofa OX=9823 GN=NUDC PE=1 SV=1	46.7
A0A287B8Z3	3	3						2	2	4	4				4	4		A0A287B8Z3	ADP ribosylation factor interacting protein 1 OS=Sus scrofa OX=9823 GN=ARFIP1 PE=1 SV=1	>tr|A0A287B8Z3|A0A287B8Z3_PIG ADP ribosylation factor interacting protein 1 OS=Sus scrofa OX=9823 GN=ARFIP1 PE=1 SV=1	52.1
A0A287B929	6	6	2	2	2	2		7	7	7	7	4	4		7	7		A0A287B929	60S ribosomal protein L13a OS=Sus scrofa OX=9823 GN=RPL13A PE=1 SV=1	>tr|A0A287B929|A0A287B929_PIG 60S ribosomal protein L13a OS=Sus scrofa OX=9823 GN=RPL13A PE=1 SV=1	23.7
A0A287B938										2	2				2	2		A0A287B938	tRNA methyltransferase subunit 11-2 OS=Sus scrofa OX=9823 GN=TRMT112 PE=1 SV=1	>tr|A0A287B938|A0A287B938_PIG tRNA methyltransferase subunit 11-2 OS=Sus scrofa OX=9823 GN=TRMT112 PE=1 SV=1	17.5
A0A287B959	4	2	4	2											4	2		A0A287B959	Histone H2A OS=Sus scrofa OX=9823 GN=HIST1H2AC PE=3 SV=1	>tr|A0A287B959|A0A287B959_PIG Histone H2A OS=Sus scrofa OX=9823 GN=HIST1H2AC PE=3 SV=1	15.8
A0A287B975	4	4			2	2									4	4		A0A287B975	CCHC-type zinc finger nucleic acid binding protein OS=Sus scrofa OX=9823 GN=CNBP PE=1 SV=1	>tr|A0A287B975|A0A287B975_PIG CCHC-type zinc finger nucleic acid binding protein OS=Sus scrofa OX=9823 GN=CNBP PE=1 SV=1	19.5
A0A287B9B0			2	2						2	2				2	2		A0A287B9B0	NADH:ubiquinone oxidoreductase core subunit S7 OS=Sus scrofa OX=9823 GN=NDUFS7 PE=1 SV=1	>tr|A0A287B9B0|A0A287B9B0_PIG NADH:ubiquinone oxidoreductase core subunit S7 OS=Sus scrofa OX=9823 GN=NDUFS7 PE=1 SV=1	28.4
A0A287B9B3	5	5						2	2						5	5		A0A287B9B3	Serpin family F member 2 OS=Sus scrofa OX=9823 GN=SERPINF2 PE=1 SV=1	>tr|A0A287B9B3|A0A287B9B3_PIG Serpin family F member 2 OS=Sus scrofa OX=9823 GN=SERPINF2 PE=1 SV=1	62.4
A0A287B9G2			2	2											2	2		A0A287B9G2	3-hydroxyisobutyryl-CoA hydrolase, mitochondrial OS=Sus scrofa OX=9823 GN=HIBCH PE=1 SV=1	>tr|A0A287B9G2|A0A287B9G2_PIG 3-hydroxyisobutyryl-CoA hydrolase, mitochondrial OS=Sus scrofa OX=9823 GN=HIBCH PE=1 SV=1	43.2
A0A287B9H1	21	20	5	5	16	16		5	3	12	11	10	10		21	20		A0A287B9H1	Plectin OS=Sus scrofa OX=9823 GN=PLEC PE=1 SV=1	>tr|A0A287B9H1|A0A287B9H1_PIG Plectin OS=Sus scrofa OX=9823 GN=PLEC PE=1 SV=1	607.4
A0A287B9W3	26	26	8	8	10	10		12	12	19	19	6	6		26	26		A0A287B9W3	Dynein cytoplasmic 1 heavy chain 1 OS=Sus scrofa OX=9823 GN=DYNC1H1 PE=1 SV=1	>tr|A0A287B9W3|A0A287B9W3_PIG Dynein cytoplasmic 1 heavy chain 1 OS=Sus scrofa OX=9823 GN=DYNC1H1 PE=1 SV=1	428.1
A0A287B9Y1	9	9	9	9				12	12	11	11	2	2		12	12		A0A287B9Y1	UDP-glucose glycoprotein glucosyltransferase 1 OS=Sus scrofa OX=9823 GN=UGGT1 PE=1 SV=1	>tr|A0A287B9Y1|A0A287B9Y1_PIG UDP-glucose glycoprotein glucosyltransferase 1 OS=Sus scrofa OX=9823 GN=UGGT1 PE=1 SV=1	177.4
A0A287B9Y7	2	2	2	2						2	2				2	2		A0A287B9Y7	Inosine triphosphate pyrophosphatase OS=Sus scrofa OX=9823 GN=ITPA PE=1 SV=1	>tr|A0A287B9Y7|A0A287B9Y7_PIG Inosine triphosphate pyrophosphatase OS=Sus scrofa OX=9823 GN=ITPA PE=1 SV=1	23
A0A287B9Z2	2	2			2	2									2	2		A0A287B9Z2	Coronin OS=Sus scrofa OX=9823 GN=CORO1B PE=1 SV=1	>tr|A0A287B9Z2|A0A287B9Z2_PIG Coronin OS=Sus scrofa OX=9823 GN=CORO1B PE=1 SV=1	54.2
A0A287BA12	2	2			3	3									3	3		A0A287BA12	Vacuolar protein sorting 4 homolog B OS=Sus scrofa OX=9823 GN=VPS4B PE=1 SV=1	>tr|A0A287BA12|A0A287BA12_PIG Vacuolar protein sorting 4 homolog B OS=Sus scrofa OX=9823 GN=VPS4B PE=1 SV=1	49.4
A0A287BA78	5	5	4	4	3	3		5	5	5	5	4	4		5	5		A0A287BA78	Uncharacterized protein OS=Sus scrofa OX=9823 GN=CYB5B PE=1 SV=1	>tr|A0A287BA78|A0A287BA78_PIG Uncharacterized protein OS=Sus scrofa OX=9823 GN=CYB5B PE=1 SV=1	16.2
A0A287BAQ0	2	2	2	2	3	3		4	4						4	4		A0A287BAQ0	RNA binding motif protein 39 OS=Sus scrofa OX=9823 GN=RBM39 PE=1 SV=1	>tr|A0A287BAQ0|A0A287BAQ0_PIG RNA binding motif protein 39 OS=Sus scrofa OX=9823 GN=RBM39 PE=1 SV=1	59.3
A0A287BAY9	42	41	7	6	7	7		38	37	6	6	7	7		42	41		A0A287BAY9	Serum albumin OS=Sus scrofa OX=9823 GN=ALB PE=1 SV=1	>tr|A0A287BAY9|A0A287BAY9_PIG Serum albumin OS=Sus scrofa OX=9823 GN=ALB PE=1 SV=1	74.5
A0A287BBB5	4	4	3	3	2	2		4	3	4	4	2	2		4	4		A0A287BBB5	VAMP associated protein A OS=Sus scrofa OX=9823 GN=VAPA PE=1 SV=1	>tr|A0A287BBB5|A0A287BBB5_PIG VAMP associated protein A OS=Sus scrofa OX=9823 GN=VAPA PE=1 SV=1	32.2
A0A287BBC3	6	6						2	2						6	6		A0A287BBC3	Serine/arginine repetitive matrix 2 OS=Sus scrofa OX=9823 GN=SRRM2 PE=1 SV=1	>tr|A0A287BBC3|A0A287BBC3_PIG Serine/arginine repetitive matrix 2 OS=Sus scrofa OX=9823 GN=SRRM2 PE=1 SV=1	308.5
A0A287BBD0										2	2				2	2		A0A287BBD0	Solute carrier family 25 member 15 OS=Sus scrofa OX=9823 GN=SLC25A15 PE=3 SV=1	>tr|A0A287BBD0|A0A287BBD0_PIG Solute carrier family 25 member 15 OS=Sus scrofa OX=9823 GN=SLC25A15 PE=3 SV=1	32.7
A0A287BBE4	17	17	7	7	10	10		14	14	18	18	11	11		18	18		A0A287BBE4	MYB binding protein 1a OS=Sus scrofa OX=9823 GN=MYBBP1A PE=1 SV=1	>tr|A0A287BBE4|A0A287BBE4_PIG MYB binding protein 1a OS=Sus scrofa OX=9823 GN=MYBBP1A PE=1 SV=1	174.1
A0A287BBJ7	5	5			7	7		3	3	3	3	5	5		7	7		A0A287BBJ7	Aldehyde dehydrogenase 3 family member A2 OS=Sus scrofa OX=9823 GN=ALDH3A2 PE=1 SV=1	>tr|A0A287BBJ7|A0A287BBJ7_PIG Aldehyde dehydrogenase 3 family member A2 OS=Sus scrofa OX=9823 GN=ALDH3A2 PE=1 SV=1	62.2
A0A287BBS8										4	4				4	4		A0A287BBS8	Insulin degrading enzyme OS=Sus scrofa OX=9823 GN=IDE PE=1 SV=1	>tr|A0A287BBS8|A0A287BBS8_PIG Insulin degrading enzyme OS=Sus scrofa OX=9823 GN=IDE PE=1 SV=1	117.9
A0A287BCF9								2	2						2	2		A0A287BCF9	Sigma non-opioid intracellular receptor 1 OS=Sus scrofa OX=9823 GN=SIGMAR1 PE=4 SV=1		25
A0A287BCG9	7	7	7	7	5	5		7	7	8	8	6	6		8	8		A0A287BCG9	Uncharacterized protein OS=Sus scrofa OX=9823 GN=CALM1 PE=1 SV=1	>tr|A0A287BCG9|A0A287BCG9_PIG Uncharacterized protein OS=Sus scrofa OX=9823 GN=CALM1 PE=1 SV=1	19.2
A0A287BCJ5	2	2													2	2		A0A287BCJ5	Extended synaptotagmin 2 OS=Sus scrofa OX=9823 GN=ESYT2 PE=1 SV=1	>tr|A0A287BCJ5|A0A287BCJ5_PIG Extended synaptotagmin 2 OS=Sus scrofa OX=9823 GN=ESYT2 PE=1 SV=1	97.4
A0A287BD00	10	3	10	4	10	3		10	2	11	4	11	4		11	4		A0A287BD00	Ras-related protein Rab-1A OS=Sus scrofa OX=9823 GN=RAB1A PE=1 SV=1	>tr|A0A287BD00|A0A287BD00_PIG Ras-related protein Rab-1A OS=Sus scrofa OX=9823 GN=RAB1A PE=1 SV=1	24.4
A0A287BD81	5	4	2	2				4	3	3	3				5	4		A0A287BD81	RAB27B, member RAS oncogene family OS=Sus scrofa OX=9823 GN=RAB27B PE=1 SV=1	>tr|A0A287BD81|A0A287BD81_PIG RAB27B, member RAS oncogene family OS=Sus scrofa OX=9823 GN=RAB27B PE=1 SV=1	24.6
A0A287BD93	3	3						2	2	2	2				3	3		A0A287BD93	2',3'-cyclic-nucleotide 3'-phosphodiesterase OS=Sus scrofa OX=9823 GN=CNP PE=1 SV=1	>tr|A0A287BD93|A0A287BD93_PIG 2',3'-cyclic-nucleotide 3'-phosphodiesterase OS=Sus scrofa OX=9823 GN=CNP PE=1 SV=1	47.2
A0A287BDJ1	3	2	4	3	7	6		4	4	3	2	5	4		7	6		A0A287BDJ1	Septin 7 OS=Sus scrofa OX=9823 GN=SEPT7 PE=1 SV=1	>tr|A0A287BDJ1|A0A287BDJ1_PIG Septin 7 OS=Sus scrofa OX=9823 GN=SEPT7 PE=1 SV=1	50.5
A0A287BDL6	9	3	7	3	7	3		6	3	8	3	8	3		9	3		A0A287BDL6	Tropomyosin alpha-3 chain OS=Sus scrofa OX=9823 GN=TPM3 PE=1 SV=1	>tr|A0A287BDL6|A0A287BDL6_PIG Tropomyosin alpha-3 chain OS=Sus scrofa OX=9823 GN=TPM3 PE=1 SV=1	32.8
A0A287BDM0			2	2											2	2		A0A287BDM0	Solute carrier family 43 member 1 OS=Sus scrofa OX=9823 GN=SLC43A1 PE=4 SV=1	>tr|A0A287BDM0|A0A287BDM0_PIG Solute carrier family 43 member 1 OS=Sus scrofa OX=9823 GN=SLC43A1 PE=4 SV=1	57.4
A0A287BDP6	6	6	6	6	4	4		5	5	6	6	5	5		6	6		A0A287BDP6	Branched-chain-amino-acid aminotransferase OS=Sus scrofa OX=9823 GN=BCAT1 PE=1 SV=1	>tr|A0A287BDP6|A0A287BDP6_PIG Branched-chain-amino-acid aminotransferase OS=Sus scrofa OX=9823 GN=BCAT1 PE=1 SV=1	46.7
A0A287BDW0										2	2	2	2		2	2		A0A287BDW0	Phosphatidylinositol binding clathrin assembly protein OS=Sus scrofa OX=9823 GN=PICALM PE=1 SV=1	>tr|A0A287BDW0|A0A287BDW0_PIG Phosphatidylinositol binding clathrin assembly protein OS=Sus scrofa OX=9823 GN=PICALM PE=1 SV=1	74.5
A0A287BE06	3	3													3	3		A0A287BE06	A-kinase anchoring protein 12 OS=Sus scrofa OX=9823 GN=AKAP12 PE=1 SV=1	>tr|A0A287BE06|A0A287BE06_PIG A-kinase anchoring protein 12 OS=Sus scrofa OX=9823 GN=AKAP12 PE=1 SV=1	179.2
A0A287BEC7			2	2						2	2	2	2		2	2		A0A287BEC7	Vesicle associated membrane protein 3 OS=Sus scrofa OX=9823 GN=VAMP3 PE=1 SV=1	>tr|A0A287BEC7|A0A287BEC7_PIG Vesicle associated membrane protein 3 OS=Sus scrofa OX=9823 GN=VAMP3 PE=1 SV=1	15.3
A0A287BER5	6	6	2	2	4	4		3	3	5	5	2	2		6	6		A0A287BER5	Branched-chain-amino-acid aminotransferase OS=Sus scrofa OX=9823 GN=BCAT2 PE=1 SV=1	>tr|A0A287BER5|A0A287BER5_PIG Branched-chain-amino-acid aminotransferase OS=Sus scrofa OX=9823 GN=BCAT2 PE=1 SV=1	44.6
A0A287BES3	2	2													2	2		A0A287BES3	Transmembrane protein 33 OS=Sus scrofa OX=9823 GN=TMEM33 PE=1 SV=1	>tr|A0A287BES3|A0A287BES3_PIG Transmembrane protein 33 OS=Sus scrofa OX=9823 GN=TMEM33 PE=1 SV=1	27.8
A0A287BET5	3	3						2	2	2	2				3	3		A0A287BET5	Aly/REF export factor OS=Sus scrofa OX=9823 GN=ALYREF PE=1 SV=1	>tr|A0A287BET5|A0A287BET5_PIG Aly/REF export factor OS=Sus scrofa OX=9823 GN=ALYREF PE=1 SV=1	26.9
A0A287BEU1	2	2						2	2	3	2	3	2		3	2		A0A287BEU1	Transcription factor BTF3 OS=Sus scrofa OX=9823 GN=BTF3L4 PE=1 SV=1	>tr|A0A287BEU1|A0A287BEU1_PIG Transcription factor BTF3 OS=Sus scrofa OX=9823 GN=BTF3L4 PE=1 SV=1	17.3
A0A287BF30	2	2	2	2				3	3			2	2		3	3		A0A287BF30	Uncharacterized protein OS=Sus scrofa OX=9823 GN=AARSD1 PE=4 SV=1	>tr|A0A287BF30|A0A287BF30_PIG Uncharacterized protein OS=Sus scrofa OX=9823 GN=AARSD1 PE=4 SV=1	45.2
A0A287BF71	4	4						2	2	3	3				4	4		A0A287BF71	Uncharacterized protein OS=Sus scrofa OX=9823 GN=TJP1 PE=1 SV=1	>tr|A0A287BF71|A0A287BF71_PIG Uncharacterized protein OS=Sus scrofa OX=9823 GN=TJP1 PE=1 SV=1	199
A0A287BFF4					3	3						3	3		3	3		A0A287BFF4	Glutaminase OS=Sus scrofa OX=9823 GN=GLS PE=1 SV=1	>tr|A0A287BFF4|A0A287BFF4_PIG Glutaminase OS=Sus scrofa OX=9823 GN=GLS PE=1 SV=1	73.5
A0A287BFH0	3	3	2	2	9	9		2	2	5	5	7	7		9	9		A0A287BFH0	Myosin IB OS=Sus scrofa OX=9823 GN=MYO1B PE=1 SV=1	>tr|A0A287BFH0|A0A287BFH0_PIG Myosin IB OS=Sus scrofa OX=9823 GN=MYO1B PE=1 SV=1	131.8
A0A287BFP7	4	4			3	3				3	3				4	4		A0A287BFP7	UPF1, RNA helicase and ATPase OS=Sus scrofa OX=9823 GN=UPF1 PE=1 SV=1	>tr|A0A287BFP7|A0A287BFP7_PIG UPF1, RNA helicase and ATPase OS=Sus scrofa OX=9823 GN=UPF1 PE=1 SV=1	124.2
A0A287BG14	4	4	4	4	6	6		4	4	4	4	6	6		6	6		A0A287BG14	Proteasome 26S subunit, ATPase 6 OS=Sus scrofa OX=9823 GN=PSMC6 PE=1 SV=1	>tr|A0A287BG14|A0A287BG14_PIG Proteasome 26S subunit, ATPase 6 OS=Sus scrofa OX=9823 GN=PSMC6 PE=1 SV=1	45.8
A0A287BG27			2	2				2	2	2	2				2	2		A0A287BG27	U1 small nuclear ribonucleoprotein C OS=Sus scrofa OX=9823 GN=SNRPC PE=1 SV=1	>tr|A0A287BG27|A0A287BG27_PIG U1 small nuclear ribonucleoprotein C OS=Sus scrofa OX=9823 GN=SNRPC PE=1 SV=1	19.4
A0A287BG40	2	2						2	2	2	2				2	2		A0A287BG40	Uncharacterized protein OS=Sus scrofa OX=9823 GN=NDUFV2 PE=1 SV=1	>tr|A0A287BG40|A0A287BG40_PIG Uncharacterized protein OS=Sus scrofa OX=9823 GN=NDUFV2 PE=1 SV=1	27.4
A0A287BG93	3	3	3	3						4	4	3	3		4	4		A0A287BG93	Uncharacterized protein OS=Sus scrofa OX=9823 GN=LOC100626015 PE=1 SV=1	>tr|A0A287BG93|A0A287BG93_PIG Uncharacterized protein OS=Sus scrofa OX=9823 GN=LOC100626015 PE=1 SV=1	133.7
A0A287BGF1	3	3								2	2				3	3		A0A287BGF1	Spectrin repeat containing nuclear envelope protein 2 OS=Sus scrofa OX=9823 GN=SYNE2 PE=1 SV=1	>tr|A0A287BGF1|A0A287BGF1_PIG Spectrin repeat containing nuclear envelope protein 2 OS=Sus scrofa OX=9823 GN=SYNE2 PE=1 SV=1	799.5
A0A287BGP7	6	6	4	4	4	4		7	7	4	4	6	6		7	7		A0A287BGP7	Uncharacterized protein OS=Sus scrofa OX=9823 GN=SLC25A3 PE=1 SV=1	>tr|A0A287BGP7|A0A287BGP7_PIG Uncharacterized protein OS=Sus scrofa OX=9823 GN=SLC25A3 PE=1 SV=1	45
A0A287BGW5										2	2				2	2		A0A287BGW5	Armadillo repeat containing X-linked 3 OS=Sus scrofa OX=9823 GN=ARMCX3 PE=1 SV=1	>tr|A0A287BGW5|A0A287BGW5_PIG Armadillo repeat containing X-linked 3 OS=Sus scrofa OX=9823 GN=ARMCX3 PE=1 SV=1	42.6
A0A287BGY5	4	4								3	3				4	4		A0A287BGY5	Nuclear pore complex protein Nup93 OS=Sus scrofa OX=9823 GN=NUP93 PE=1 SV=1	>tr|A0A287BGY5|A0A287BGY5_PIG Nuclear pore complex protein Nup93 OS=Sus scrofa OX=9823 GN=NUP93 PE=1 SV=1	93.2
A0A287BH67	4	2													4	2		A0A287BH67	Serine and arginine rich splicing factor 4 OS=Sus scrofa OX=9823 GN=SRSF4 PE=1 SV=1	>tr|A0A287BH67|A0A287BH67_PIG Serine and arginine rich splicing factor 4 OS=Sus scrofa OX=9823 GN=SRSF4 PE=1 SV=1	55.4
A0A287BH92	4	4	5	5	4	4		4	4	5	5	4	4		5	5		A0A287BH92	Uncharacterized protein OS=Sus scrofa OX=9823 GN=RPS25 PE=1 SV=1	>tr|A0A287BH92|A0A287BH92_PIG Uncharacterized protein OS=Sus scrofa OX=9823 GN=RPS25 PE=1 SV=1	15.3
A0A287BHC9	11	11	3	3	3	3		5	5	2	2	4	4		11	11		A0A287BHC9	Exportin 1 OS=Sus scrofa OX=9823 GN=XPO1 PE=1 SV=1	>tr|A0A287BHC9|A0A287BHC9_PIG Exportin 1 OS=Sus scrofa OX=9823 GN=XPO1 PE=1 SV=1	123
A0A287BHE7	4	4	4	4	3	3		4	4	6	6	4	4		6	6		A0A287BHE7	40S ribosomal protein S14 OS=Sus scrofa OX=9823 GN=RPS14 PE=3 SV=1	>tr|A0A287BHE7|A0A287BHE7_PIG 40S ribosomal protein S14 OS=Sus scrofa OX=9823 GN=RPS14 PE=3 SV=1	16.3
A0A287BHM4	3	3			2	2		4	4	5	5				5	5		A0A287BHM4	Apoptosis inhibitor 5 OS=Sus scrofa OX=9823 GN=API5 PE=1 SV=1	>tr|A0A287BHM4|A0A287BHM4_PIG Apoptosis inhibitor 5 OS=Sus scrofa OX=9823 GN=API5 PE=1 SV=1	59
A0A287BHP5	2	2			2	2									2	2		A0A287BHP5	Alpha-mannosidase OS=Sus scrofa OX=9823 GN=MAN2B1 PE=1 SV=1	>tr|A0A287BHP5|A0A287BHP5_PIG Alpha-mannosidase OS=Sus scrofa OX=9823 GN=MAN2B1 PE=1 SV=1	115.1
A0A287BHP7	7	7	4	4	2	2		3	3	5	5	3	3		7	7		A0A287BHP7	Ubiquinol-cytochrome c reductase core protein 1 OS=Sus scrofa OX=9823 GN=UQCRC1 PE=1 SV=1	>tr|A0A287BHP7|A0A287BHP7_PIG Ubiquinol-cytochrome c reductase core protein 1 OS=Sus scrofa OX=9823 GN=UQCRC1 PE=1 SV=1	58.6
A0A287BHQ2	3	3						4	3	4	2				4	3		A0A287BHQ2	Uncharacterized protein OS=Sus scrofa OX=9823 GN=HMGB3 PE=4 SV=1	>tr|A0A287BHQ2|A0A287BHQ2_PIG Uncharacterized protein OS=Sus scrofa OX=9823 GN=HMGB3 PE=4 SV=1	23.1
A0A287BHV8										2	2				2	2		A0A287BHV8	Pre-mRNA processing factor 40 homolog A OS=Sus scrofa OX=9823 GN=PRPF40A PE=1 SV=1	>tr|A0A287BHV8|A0A287BHV8_PIG Pre-mRNA processing factor 40 homolog A OS=Sus scrofa OX=9823 GN=PRPF40A PE=1 SV=1	112.3
A0A287BHY1	4	4			2	2		3	3	2	2				4	4		A0A287BHY1	Transcription elongation factor A1 OS=Sus scrofa OX=9823 GN=TCEA1 PE=1 SV=1	>tr|A0A287BHY1|A0A287BHY1_PIG Transcription elongation factor A1 OS=Sus scrofa OX=9823 GN=TCEA1 PE=1 SV=1	33.8
A0A287BHY5	6	3													6	3		A0A287BHY5	Uncharacterized protein OS=Sus scrofa OX=9823 GN=KRT2 PE=1 SV=1	>tr|A0A287BHY5|A0A287BHY5_PIG Uncharacterized protein OS=Sus scrofa OX=9823 GN=KRT2 PE=1 SV=1	65.6
A0A287BI58	7	7	4	4				7	7	4	4				7	7		A0A287BI58	Breast carcinoma amplified sequence 1 OS=Sus scrofa OX=9823 GN=BCAS1 PE=1 SV=1	>tr|A0A287BI58|A0A287BI58_PIG Breast carcinoma amplified sequence 1 OS=Sus scrofa OX=9823 GN=BCAS1 PE=1 SV=1	66.3
A0A287BIE8	3	3						2	2						3	3		A0A287BIE8	Uncharacterized protein OS=Sus scrofa OX=9823 GN=IST1 PE=1 SV=1	>tr|A0A287BIE8|A0A287BIE8_PIG Uncharacterized protein OS=Sus scrofa OX=9823 GN=IST1 PE=1 SV=1	43.5
A0A287BIL8	40	38	31	29	29	28		36	35	41	39	30	28		41	39		A0A287BIL8	Endoplasmic reticulum chaperone BiP OS=Sus scrofa OX=9823 GN=HSPA5 PE=1 SV=1	>tr|A0A287BIL8|A0A287BIL8_PIG Endoplasmic reticulum chaperone BiP OS=Sus scrofa OX=9823 GN=HSPA5 PE=1 SV=1	72.2
A0A287BIN1					3	3		2	2	2	2				3	3		A0A287BIN1	Apolipoprotein B mRNA editing enzyme catalytic subunit 2 OS=Sus scrofa OX=9823 GN=APOBEC2 PE=1 SV=1	>tr|A0A287BIN1|A0A287BIN1_PIG Apolipoprotein B mRNA editing enzyme catalytic subunit 2 OS=Sus scrofa OX=9823 GN=APOBEC2 PE=1 SV=1	25.8
A0A287BIV4	5	5	4	4	2	2		3	3	2	2	3	3		5	5		A0A287BIV4	Proteasome subunit alpha type OS=Sus scrofa OX=9823 GN=PSMA4 PE=1 SV=1	>tr|A0A287BIV4|A0A287BIV4_PIG Proteasome subunit alpha type OS=Sus scrofa OX=9823 GN=PSMA4 PE=1 SV=1	29.5
A0A287BIW1	4	4	2	2				2	2	4	4	2	2		4	4		A0A287BIW1	UDP-galactose-4-epimerase OS=Sus scrofa OX=9823 GN=GALE PE=1 SV=1	>tr|A0A287BIW1|A0A287BIW1_PIG UDP-galactose-4-epimerase OS=Sus scrofa OX=9823 GN=GALE PE=1 SV=1	39.5
A0A287BIY7	2	2	2	2						2	2				2	2		A0A287BIY7	LPS responsive beige-like anchor protein OS=Sus scrofa OX=9823 GN=LRBA PE=1 SV=1	>tr|A0A287BIY7|A0A287BIY7_PIG LPS responsive beige-like anchor protein OS=Sus scrofa OX=9823 GN=LRBA PE=1 SV=1	317.4
A0A287BJ42	2	2			3	3				3	3				3	3		A0A287BJ42	Protein phosphatase, Mg2+/Mn2+ dependent 1G OS=Sus scrofa OX=9823 GN=PPM1G PE=1 SV=1	>tr|A0A287BJ42|A0A287BJ42_PIG Protein phosphatase, Mg2+/Mn2+ dependent 1G OS=Sus scrofa OX=9823 GN=PPM1G PE=1 SV=1	58.9
A0A287BJH4	9	9	11	11	8	8		11	11	14	14	6	6		14	14		A0A287BJH4	STT3A, catalytic subunit of the oligosaccharyltransferase complex OS=Sus scrofa OX=9823 GN=STT3A PE=1 SV=1	>tr|A0A287BJH4|A0A287BJH4_PIG STT3A, catalytic subunit of the oligosaccharyltransferase complex OS=Sus scrofa OX=9823 GN=STT3A PE=1 SV=1	87
A0A287BJQ2								2	2	2	2				2	2		A0A287BJQ2	NADH:ubiquinone oxidoreductase core subunit S8 OS=Sus scrofa OX=9823 GN=NDUFS8 PE=1 SV=1	>tr|A0A287BJQ2|A0A287BJQ2_PIG NADH:ubiquinone oxidoreductase core subunit S8 OS=Sus scrofa OX=9823 GN=NDUFS8 PE=1 SV=1	27.1
A0A287BJS1	9	9	6	6	7	7		8	8	9	9	4	4		9	9		A0A287BJS1	Uncharacterized protein OS=Sus scrofa OX=9823 PE=4 SV=1	>tr|A0A287BJS1|A0A287BJS1_PIG Uncharacterized protein OS=Sus scrofa OX=9823 PE=4 SV=1	70.9
A0A287BJV2	39	36	21	21	21	21		20	20	26	26	17	17		39	36		A0A287BJV2	Spectrin beta chain OS=Sus scrofa OX=9823 GN=SPTBN1 PE=1 SV=1	>tr|A0A287BJV2|A0A287BJV2_PIG Spectrin beta chain OS=Sus scrofa OX=9823 GN=SPTBN1 PE=1 SV=1	274.3
A0A287BKE2	3	3	2	2	3	3									3	3		A0A287BKE2	N-myc downstream regulated 1 OS=Sus scrofa OX=9823 GN=NDRG1 PE=1 SV=1	>tr|A0A287BKE2|A0A287BKE2_PIG N-myc downstream regulated 1 OS=Sus scrofa OX=9823 GN=NDRG1 PE=1 SV=1	41.7
A0A287BKR0	5	5	4	4	6	6		3	3	5	5	2	2		6	6		A0A287BKR0	Cortactin OS=Sus scrofa OX=9823 GN=CTTN PE=1 SV=1	>tr|A0A287BKR0|A0A287BKR0_PIG Cortactin OS=Sus scrofa OX=9823 GN=CTTN PE=1 SV=1	64.3
A0A287BKR2	11	10	2	2				11	10	9	8	5	5		11	10		A0A287BKR2	Serine hydroxymethyltransferase OS=Sus scrofa OX=9823 GN=SHMT2 PE=1 SV=1	>tr|A0A287BKR2|A0A287BKR2_PIG Serine hydroxymethyltransferase OS=Sus scrofa OX=9823 GN=SHMT2 PE=1 SV=1	54.5
A0A287BL05	10	5	7	5	6	4		6	4	5	4	5	2		10	5		A0A287BL05	Heterogeneous nuclear ribonucleoprotein H1 OS=Sus scrofa OX=9823 GN=HNRNPH1 PE=1 SV=1	>tr|A0A287BL05|A0A287BL05_PIG Heterogeneous nuclear ribonucleoprotein H1 OS=Sus scrofa OX=9823 GN=HNRNPH1 PE=1 SV=1	51.2
A0A287BLB3	13	12	8	7	6	5		14	12	12	11	8	6		14	12		A0A287BLB3	KH-type splicing regulatory protein OS=Sus scrofa OX=9823 GN=KHSRP PE=1 SV=1	>tr|A0A287BLB3|A0A287BLB3_PIG KH-type splicing regulatory protein OS=Sus scrofa OX=9823 GN=KHSRP PE=1 SV=1	76.8
A0A287BLB5	2	2													2	2		A0A287BLB5	Uncharacterized protein OS=Sus scrofa OX=9823 GN=PCNP PE=1 SV=1	>tr|A0A287BLB5|A0A287BLB5_PIG Uncharacterized protein OS=Sus scrofa OX=9823 GN=PCNP PE=1 SV=1	19
A0A287BLE0	14	11	7	6	21	18		9	9	15	15	22	20		22	20		A0A287BLE0	Filamin B OS=Sus scrofa OX=9823 GN=FLNB PE=1 SV=1	>tr|A0A287BLE0|A0A287BLE0_PIG Filamin B OS=Sus scrofa OX=9823 GN=FLNB PE=1 SV=1	281.2
A0A287BLN4	8	5	8	5	7	4		7	4	9	7	6	4		9	7		A0A287BLN4	RAB3D, member RAS oncogene family OS=Sus scrofa OX=9823 GN=RAB3D PE=1 SV=1	>tr|A0A287BLN4|A0A287BLN4_PIG RAB3D, member RAS oncogene family OS=Sus scrofa OX=9823 GN=RAB3D PE=1 SV=1	22.9
A0A287BLP6	2	2	2	2	2	2				3	3				3	3		A0A287BLP6	Trans-2,3-enoyl-CoA reductase OS=Sus scrofa OX=9823 GN=TECR PE=1 SV=1	>tr|A0A287BLP6|A0A287BLP6_PIG Trans-2,3-enoyl-CoA reductase OS=Sus scrofa OX=9823 GN=TECR PE=1 SV=1	40.1
A0A287BLS0	4	4	2	2				2	2	2	2				4	4		A0A287BLS0	BCL2 associated transcription factor 1 OS=Sus scrofa OX=9823 GN=BCLAF1 PE=1 SV=1	>tr|A0A287BLS0|A0A287BLS0_PIG BCL2 associated transcription factor 1 OS=Sus scrofa OX=9823 GN=BCLAF1 PE=1 SV=1	107.7
A0A287BLV7	9	9	6	6	4	4		10	10	9	9	5	5		10	10		A0A287BLV7	NADH:ubiquinone oxidoreductase core subunit S1 OS=Sus scrofa OX=9823 GN=NDUFS1 PE=1 SV=1	>tr|A0A287BLV7|A0A287BLV7_PIG NADH:ubiquinone oxidoreductase core subunit S1 OS=Sus scrofa OX=9823 GN=NDUFS1 PE=1 SV=1	79.5
A0A287BM29								11	11						11	11		A0A287BM29	Apolipoprotein A-IV OS=Sus scrofa OX=9823 GN=APOA4 PE=1 SV=1		44.8
A0A287BM79	4	4										2	2		4	4		A0A287BM79	Cold shock domain containing E1 OS=Sus scrofa OX=9823 GN=CSDE1 PE=1 SV=1	>tr|A0A287BM79|A0A287BM79_PIG Cold shock domain containing E1 OS=Sus scrofa OX=9823 GN=CSDE1 PE=1 SV=1	93.7
A0A287BMB6	5	4	6	5	4	3		5	4	7	6	5	4		7	6		A0A287BMB6	Heterogeneous nuclear ribonucleoprotein A/B OS=Sus scrofa OX=9823 GN=HNRNPAB PE=1 SV=1	>tr|A0A287BMB6|A0A287BMB6_PIG Heterogeneous nuclear ribonucleoprotein A/B OS=Sus scrofa OX=9823 GN=HNRNPAB PE=1 SV=1	37
A0A287BMH8	3	3								2	2				3	3		A0A287BMH8	Uncharacterized protein OS=Sus scrofa OX=9823 GN=NHP2 PE=1 SV=1	>tr|A0A287BMH8|A0A287BMH8_PIG Uncharacterized protein OS=Sus scrofa OX=9823 GN=NHP2 PE=1 SV=1	20.1
A0A287BMP7	12	12	9	9	8	8		10	10	11	11	9	9		12	12		A0A287BMP7	Alcohol dehydrogenase [NADP(+)] OS=Sus scrofa OX=9823 GN=AKR1A1 PE=1 SV=1	>tr|A0A287BMP7|A0A287BMP7_PIG Alcohol dehydrogenase [NADP(+)] OS=Sus scrofa OX=9823 GN=AKR1A1 PE=1 SV=1	40.7
A0A287BN36	5	3	6	3	6	4		3	2	4	2	6	4		6	4		A0A287BN36	Uncharacterized protein OS=Sus scrofa OX=9823 GN=RAB5C PE=1 SV=1	>tr|A0A287BN36|A0A287BN36_PIG Uncharacterized protein OS=Sus scrofa OX=9823 GN=RAB5C PE=1 SV=1	23.5
A0A287BNB0										2	2				2	2		A0A287BNB0	CCR4-NOT transcription complex subunit 1 OS=Sus scrofa OX=9823 GN=CNOT1 PE=1 SV=1	>tr|A0A287BNB0|A0A287BNB0_PIG CCR4-NOT transcription complex subunit 1 OS=Sus scrofa OX=9823 GN=CNOT1 PE=1 SV=1	266.7
A0A287BNE4	2	2								3	3				3	3		A0A287BNE4	Ubiquitin conjugating enzyme E2 M OS=Sus scrofa OX=9823 GN=UBE2M PE=1 SV=1	>tr|A0A287BNE4|A0A287BNE4_PIG Ubiquitin conjugating enzyme E2 M OS=Sus scrofa OX=9823 GN=UBE2M PE=1 SV=1	20.9
A0A287BNK4								2	2	2	2				2	2		A0A287BNK4	Signal transducer and activator of transcription OS=Sus scrofa OX=9823 GN=STAT1 PE=1 SV=1	>tr|A0A287BNK4|A0A287BNK4_PIG Signal transducer and activator of transcription OS=Sus scrofa OX=9823 GN=STAT1 PE=1 SV=1	91.8
A0A287BNU5	5	3	5	2	5	3									5	3		A0A287BNU5	RAB5B, member RAS oncogene family OS=Sus scrofa OX=9823 GN=RAB5B PE=1 SV=1	>tr|A0A287BNU5|A0A287BNU5_PIG RAB5B, member RAS oncogene family OS=Sus scrofa OX=9823 GN=RAB5B PE=1 SV=1	23.7
A0A287BPC6	4	2	4	2	3	2		4	3	3	2	2	2		4	3		A0A287BPC6	FUS RNA binding protein OS=Sus scrofa OX=9823 GN=FUS PE=1 SV=1	>tr|A0A287BPC6|A0A287BPC6_PIG FUS RNA binding protein OS=Sus scrofa OX=9823 GN=FUS PE=1 SV=1	53
A0A287BPF3	3	3	3	3				4	4	3	3	2	2		4	4		A0A287BPF3	Uncharacterized protein OS=Sus scrofa OX=9823 GN=DDRGK1 PE=1 SV=1	>tr|A0A287BPF3|A0A287BPF3_PIG Uncharacterized protein OS=Sus scrofa OX=9823 GN=DDRGK1 PE=1 SV=1	35.7
A0A287BPH0	2	2	2	2				2	2	2	2	3	3		3	3		A0A287BPH0	Serine protease inhibitor Kazal-type 1 OS=Sus scrofa OX=9823 GN=SPINK1 PE=4 SV=1	>tr|A0A287BPH0|A0A287BPH0_PIG Serine protease inhibitor Kazal-type 1 OS=Sus scrofa OX=9823 GN=SPINK1 PE=4 SV=1	8.4
A0A287BPI1								2	2						2	2		A0A287BPI1	Electron transfer flavoprotein-ubiquinone oxidoreductase, mitochondrial OS=Sus scrofa OX=9823 GN=ETFDH PE=1 SV=1		68.6
A0A287BPI2	68	68	58	58	21	21		54	54	67	67	26	26		68	68		A0A287BPI2	Ribosome binding protein 1 OS=Sus scrofa OX=9823 GN=RRBP1 PE=1 SV=1	>tr|A0A287BPI2|A0A287BPI2_PIG Ribosome binding protein 1 OS=Sus scrofa OX=9823 GN=RRBP1 PE=1 SV=1	163.2
A0A287BPJ1					2	2		5	3	4	2	4	3		5	3		A0A287BPJ1	Rab GDP dissociation inhibitor OS=Sus scrofa OX=9823 GN=GDI1 PE=1 SV=1	>tr|A0A287BPJ1|A0A287BPJ1_PIG Rab GDP dissociation inhibitor OS=Sus scrofa OX=9823 GN=GDI1 PE=1 SV=1	55.3
A0A287BPL8	3	3			4	4		3	3	2	2	2	2		4	4		A0A287BPL8	Uncharacterized protein OS=Sus scrofa OX=9823 GN=CDH1 PE=1 SV=1	>tr|A0A287BPL8|A0A287BPL8_PIG Uncharacterized protein OS=Sus scrofa OX=9823 GN=CDH1 PE=1 SV=1	101.6
A0A287BPN0	5	5						2	2			2	2		5	5		A0A287BPN0	Microtubule-associated protein OS=Sus scrofa OX=9823 GN=MAP4 PE=1 SV=1	>tr|A0A287BPN0|A0A287BPN0_PIG Microtubule-associated protein OS=Sus scrofa OX=9823 GN=MAP4 PE=1 SV=1	238.7
A0A287BPN2	10	3	9	3	10	3		11	3	11	4	9	2		11	4		A0A287BPN2	Uncharacterized protein OS=Sus scrofa OX=9823 GN=CNIH2 PE=4 SV=1	>tr|A0A287BPN2|A0A287BPN2_PIG Uncharacterized protein OS=Sus scrofa OX=9823 GN=CNIH2 PE=4 SV=1	24.7
A0A287BPP9	2	2	2	2	2	2		3	3	3	3	2	2		3	3		A0A287BPP9	Proteasome subunit beta OS=Sus scrofa OX=9823 GN=PSMB1 PE=1 SV=1	>tr|A0A287BPP9|A0A287BPP9_PIG Proteasome subunit beta OS=Sus scrofa OX=9823 GN=PSMB1 PE=1 SV=1	26.3
A0A287BPT5	6	6	4	4	3	3		5	5	7	7	4	4		7	7		A0A287BPT5	Sulfurtransferase OS=Sus scrofa OX=9823 GN=TST PE=1 SV=1	>tr|A0A287BPT5|A0A287BPT5_PIG Sulfurtransferase OS=Sus scrofa OX=9823 GN=TST PE=1 SV=1	38.8
A0A287BPU6	2	2													2	2		A0A287BPU6	Adenylate cyclase 3 OS=Sus scrofa OX=9823 GN=ADCY3 PE=1 SV=1	>tr|A0A287BPU6|A0A287BPU6_PIG Adenylate cyclase 3 OS=Sus scrofa OX=9823 GN=ADCY3 PE=1 SV=1	148.2
A0A287BPW4	16	16	8	8	7	7		12	12	14	14	7	7		16	16		A0A287BPW4	Uncharacterized protein OS=Sus scrofa OX=9823 GN=VARS PE=1 SV=1	>tr|A0A287BPW4|A0A287BPW4_PIG Uncharacterized protein OS=Sus scrofa OX=9823 GN=VARS PE=1 SV=1	139.9
A0A287BQ14	5	5						2	2	2	2				5	5		A0A287BQ14	PDGFA associated protein 1 OS=Sus scrofa OX=9823 GN=PDAP1 PE=1 SV=1	>tr|A0A287BQ14|A0A287BQ14_PIG PDGFA associated protein 1 OS=Sus scrofa OX=9823 GN=PDAP1 PE=1 SV=1	20.7
A0A287BQ72	5	5	4	4	3	3		5	5	5	5	4	4		5	5		A0A287BQ72	Transaldolase OS=Sus scrofa OX=9823 GN=TALDO1 PE=1 SV=1	>tr|A0A287BQ72|A0A287BQ72_PIG Transaldolase OS=Sus scrofa OX=9823 GN=TALDO1 PE=1 SV=1	43
A0A287BQ79	7	7	3	3				4	4	5	5	2	2		7	7		A0A287BQ79	HID1 domain containing OS=Sus scrofa OX=9823 GN=HID1 PE=4 SV=1	>tr|A0A287BQ79|A0A287BQ79_PIG HID1 domain containing OS=Sus scrofa OX=9823 GN=HID1 PE=4 SV=1	87.8
A0A287BQE7	8	8	8	8	5	5		8	8	5	5	4	4		8	8		A0A287BQE7	Programmed cell death 4 OS=Sus scrofa OX=9823 GN=PDCD4 PE=1 SV=1	>tr|A0A287BQE7|A0A287BQE7_PIG Programmed cell death 4 OS=Sus scrofa OX=9823 GN=PDCD4 PE=1 SV=1	51.8
A0A287BQN5	5	5						2	2						5	5		A0A287BQN5	Collagen type XVIII alpha 1 chain OS=Sus scrofa OX=9823 GN=COL18A1 PE=1 SV=1	>tr|A0A287BQN5|A0A287BQN5_PIG Collagen type XVIII alpha 1 chain OS=Sus scrofa OX=9823 GN=COL18A1 PE=1 SV=1	158
A0A287BQP1										2	2				2	2		A0A287BQP1	RNA binding motif protein 25 OS=Sus scrofa OX=9823 GN=RBM25 PE=1 SV=1	>tr|A0A287BQP1|A0A287BQP1_PIG RNA binding motif protein 25 OS=Sus scrofa OX=9823 GN=RBM25 PE=1 SV=1	62.3
A0A287BQP4	5	5	3	3	3	3		4	4	3	3	3	3		5	5		A0A287BQP4	40S ribosomal protein S20 OS=Sus scrofa OX=9823 GN=RPS20 PE=3 SV=1	>tr|A0A287BQP4|A0A287BQP4_PIG 40S ribosomal protein S20 OS=Sus scrofa OX=9823 GN=RPS20 PE=3 SV=1	13.4
A0A287BQT2	5	5	5	5	6	6		7	7	7	7	5	5		7	7		A0A287BQT2	Aconitase 1 OS=Sus scrofa OX=9823 GN=ACO1 PE=1 SV=1	>tr|A0A287BQT2|A0A287BQT2_PIG Aconitase 1 OS=Sus scrofa OX=9823 GN=ACO1 PE=1 SV=1	98.2
A0A287BQU7	3	3	3	3	2	2		2	2	4	4				4	4		A0A287BQU7	Small nuclear ribonucleoprotein Sm D2 OS=Sus scrofa OX=9823 GN=SNRPD2 PE=1 SV=1	>tr|A0A287BQU7|A0A287BQU7_PIG Small nuclear ribonucleoprotein Sm D2 OS=Sus scrofa OX=9823 GN=SNRPD2 PE=1 SV=1	13.5
A0A287BQU9	20	16	19	15	20	17		16	12	14	10	17	14		20	17		A0A287BQU9	Uncharacterized protein OS=Sus scrofa OX=9823 PE=3 SV=1	>tr|A0A287BQU9|A0A287BQU9_PIG Uncharacterized protein OS=Sus scrofa OX=9823 PE=3 SV=1	74
A0A287BQW1			2	2											2	2		A0A287BQW1	Methionine aminopeptidase OS=Sus scrofa OX=9823 GN=METAP1 PE=1 SV=1	>tr|A0A287BQW1|A0A287BQW1_PIG Methionine aminopeptidase OS=Sus scrofa OX=9823 GN=METAP1 PE=1 SV=1	43.2
A0A287BQW3	4	4	4	4	4	4		3	3	5	5	2	2		5	5		A0A287BQW3	H1 histone family member 0 OS=Sus scrofa OX=9823 GN=H1F0 PE=1 SV=1	>tr|A0A287BQW3|A0A287BQW3_PIG H1 histone family member 0 OS=Sus scrofa OX=9823 GN=H1F0 PE=1 SV=1	20.9
A0A287BR32	6	6	7	7	3	3		4	4	4	4	2	2		7	7		A0A287BR32	Eukaryotic translation initiation factor 3 subunit H OS=Sus scrofa OX=9823 GN=EIF3H PE=1 SV=1	>tr|A0A287BR32|A0A287BR32_PIG Eukaryotic translation initiation factor 3 subunit H OS=Sus scrofa OX=9823 GN=EIF3H PE=1 SV=1	39.9
A0A287BR84	23	23	21	21	12	12		19	19	23	23	16	16		23	23		A0A287BR84	Dolichyl-diphosphooligosaccharide--protein glycosyltransferase subunit 1 OS=Sus scrofa OX=9823 GN=RPN1 PE=3 SV=1	>tr|A0A287BR84|A0A287BR84_PIG Dolichyl-diphosphooligosaccharide--protein glycosyltransferase subunit 1 OS=Sus scrofa OX=9823 GN=RPN1 PE=3 SV=1	75.7
A0A287BRA4	4	4	2	2				2	2	3	3	2	2		4	4		A0A287BRA4	Uncharacterized protein OS=Sus scrofa OX=9823 GN=EIF1AY PE=3 SV=1	>tr|A0A287BRA4|A0A287BRA4_PIG Uncharacterized protein OS=Sus scrofa OX=9823 GN=EIF1AY PE=3 SV=1	16.8
A0A287BRL8	6	6	4	4				3	3	3	3	3	3		6	6		A0A287BRL8	Myristoylated alanine rich protein kinase C substrate OS=Sus scrofa OX=9823 GN=MARCKS PE=1 SV=1	>tr|A0A287BRL8|A0A287BRL8_PIG Myristoylated alanine rich protein kinase C substrate OS=Sus scrofa OX=9823 GN=MARCKS PE=1 SV=1	31.6
A0A287BRP6	3	3			4	4		2	2	2	2	3	3		4	4		A0A287BRP6	ER lipid raft associated 2 OS=Sus scrofa OX=9823 GN=ERLIN2 PE=1 SV=1	>tr|A0A287BRP6|A0A287BRP6_PIG ER lipid raft associated 2 OS=Sus scrofa OX=9823 GN=ERLIN2 PE=1 SV=1	41.1
A0A287BRT0	4	4	3	3								2	2		4	4		A0A287BRT0	Ubiquitin carboxyl-terminal hydrolase OS=Sus scrofa OX=9823 GN=UCHL3 PE=1 SV=1	>tr|A0A287BRT0|A0A287BRT0_PIG Ubiquitin carboxyl-terminal hydrolase OS=Sus scrofa OX=9823 GN=UCHL3 PE=1 SV=1	26.1
A0A287BRT7	4	4	3	3	4	4		3	3	3	3	3	3		4	4		A0A287BRT7	Signal peptidase complex catalytic subunit SEC11 OS=Sus scrofa OX=9823 GN=SEC11A PE=1 SV=1	>tr|A0A287BRT7|A0A287BRT7_PIG Signal peptidase complex catalytic subunit SEC11 OS=Sus scrofa OX=9823 GN=SEC11A PE=1 SV=1	20.6
A0A287BS33	6	6	3	3	2	2		2	2	2	2				6	6		A0A287BS33	Pyrroline-5-carboxylate reductase OS=Sus scrofa OX=9823 GN=PYCR1 PE=1 SV=1	>tr|A0A287BS33|A0A287BS33_PIG Pyrroline-5-carboxylate reductase OS=Sus scrofa OX=9823 GN=PYCR1 PE=1 SV=1	34.1
A0A287BS35												2	2		2	2		A0A287BS35	Cytidine monophosphate N-acetylneuraminic acid synthetase OS=Sus scrofa OX=9823 GN=CMAS PE=1 SV=1	>tr|A0A287BS35|A0A287BS35_PIG Cytidine monophosphate N-acetylneuraminic acid synthetase OS=Sus scrofa OX=9823 GN=CMAS PE=1 SV=1	60.4
A0A287BSA8	6	6	4	4	3	3		6	6	6	6	5	5		6	6		A0A287BSA8	Ribosomal protein OS=Sus scrofa OX=9823 GN=RPL10A PE=1 SV=1	>tr|A0A287BSA8|A0A287BSA8_PIG Ribosomal protein OS=Sus scrofa OX=9823 GN=RPL10A PE=1 SV=1	24.8
A0A287BSC9			3	3	2	2				2	2	2	2		3	3		A0A287BSC9	Transmembrane 9 superfamily member OS=Sus scrofa OX=9823 GN=TM9SF4 PE=1 SV=1	>tr|A0A287BSC9|A0A287BSC9_PIG Transmembrane 9 superfamily member OS=Sus scrofa OX=9823 GN=TM9SF4 PE=1 SV=1	74.3
A0A287BSE8	2	2													2	2		A0A287BSE8	G protein pathway suppressor 1 OS=Sus scrofa OX=9823 GN=GPS1 PE=4 SV=1	>tr|A0A287BSE8|A0A287BSE8_PIG G protein pathway suppressor 1 OS=Sus scrofa OX=9823 GN=GPS1 PE=4 SV=1	59.2
A0A287BSL7	2	2	3	3						4	4				4	4		A0A287BSL7	Uncharacterized protein OS=Sus scrofa OX=9823 GN=UBE2V1 PE=1 SV=1	>tr|A0A287BSL7|A0A287BSL7_PIG Uncharacterized protein OS=Sus scrofa OX=9823 GN=UBE2V1 PE=1 SV=1	17.4
A0A287BSZ9	2	2	2	2											2	2		A0A287BSZ9	Dynein cytoplasmic 1 light intermediate chain 2 OS=Sus scrofa OX=9823 GN=DYNC1LI2 PE=1 SV=1	>tr|A0A287BSZ9|A0A287BSZ9_PIG Dynein cytoplasmic 1 light intermediate chain 2 OS=Sus scrofa OX=9823 GN=DYNC1LI2 PE=1 SV=1	54.1
A0A287BTC2	10	10	8	8	5	5		6	6	7	7	5	5		10	10		A0A287BTC2	DNA-(apurinic or apyrimidinic site) lyase OS=Sus scrofa OX=9823 GN=APEX1 PE=1 SV=1	>tr|A0A287BTC2|A0A287BTC2_PIG DNA-(apurinic or apyrimidinic site) lyase OS=Sus scrofa OX=9823 GN=APEX1 PE=1 SV=1	35.4
A0A288CFV1	3	3	3	3	2	2		2	2	2	2				3	3		A0A288CFV1	Uncharacterized protein OS=Sus scrofa OX=9823 GN=UBE2D3 PE=3 SV=1	>tr|A0A288CFV1|A0A288CFV1_PIG Uncharacterized protein OS=Sus scrofa OX=9823 GN=UBE2D3 PE=3 SV=1	16.8
A0A288CFV5	29	27						30	30						30	30		A0A288CFV5	Serotransferrin OS=Sus scrofa OX=9823 GN=TF PE=3 SV=1	>tr|A0A288CFV5|A0A288CFV5_PIG Serotransferrin OS=Sus scrofa OX=9823 GN=TF PE=3 SV=1	78.8
A0A288CFW1	4	3						3	2						4	3		A0A288CFW1	Uncharacterized protein OS=Sus scrofa OX=9823 GN=PGRMC2 PE=1 SV=1	>tr|A0A288CFW1|A0A288CFW1_PIG Uncharacterized protein OS=Sus scrofa OX=9823 GN=PGRMC2 PE=1 SV=1	23.7
A0A288CG47	2	2						3	3						3	3		A0A288CG47	Proteasome 26S subunit, non-ATPase 4 OS=Sus scrofa OX=9823 GN=PSMD4 PE=1 SV=1	>tr|A0A288CG47|A0A288CG47_PIG Proteasome 26S subunit, non-ATPase 4 OS=Sus scrofa OX=9823 GN=PSMD4 PE=1 SV=1	41.1
A0A2C9F348	11	11	8	8	6	6		9	9	6	6	5	5		11	11		A0A2C9F348	Spliceosome RNA helicase DDX39B OS=Sus scrofa OX=9823 GN=DDX39B PE=4 SV=1	>tr|A0A2C9F348|A0A2C9F348_PIG Spliceosome RNA helicase DDX39B OS=Sus scrofa OX=9823 GN=DDX39B PE=4 SV=1	59
A0A2C9F397			2	2	2	2		2	2			3	3		3	3		A0A2C9F397	Triokinase/FMN cyclase OS=Sus scrofa OX=9823 GN=TKFC PE=1 SV=1	>tr|A0A2C9F397|A0A2C9F397_PIG Triokinase/FMN cyclase OS=Sus scrofa OX=9823 GN=TKFC PE=1 SV=1	59.1
A0A2C9F3A3	6	6	4	4	5	5		6	6	6	6	5	5		6	6		A0A2C9F3A3	ATP synthase subunit O, mitochondrial OS=Sus scrofa OX=9823 GN=ATP5PO PE=3 SV=1	>tr|A0A2C9F3A3|A0A2C9F3A3_PIG ATP synthase subunit O, mitochondrial OS=Sus scrofa OX=9823 GN=ATP5PO PE=3 SV=1	23.4
A0A2C9F3A4	4	4			3	3		2	2	4	4				4	4		A0A2C9F3A4	UMP-CMP kinase OS=Sus scrofa OX=9823 GN=CMPK1 PE=3 SV=1	>tr|A0A2C9F3A4|A0A2C9F3A4_PIG UMP-CMP kinase OS=Sus scrofa OX=9823 GN=CMPK1 PE=3 SV=1	26
A0PFK5	5	3	3	2	4	3		3	2	4	3	3	2		5	3		A0PFK5	Capping protein (Actin filament) muscle Z-line, alpha 1 OS=Sus scrofa OX=9823 GN=CP alpha1 PE=1 SV=1	>tr|A0PFK5|A0PFK5_PIG Capping protein (Actin filament) muscle Z-line, alpha 1 OS=Sus scrofa OX=9823 GN=CP alpha1 PE=1 SV=1	33
A1IU54	4	4	2	2				3	3						4	4		A1IU54	Carboxypeptidase E OS=Sus scrofa OX=9823 GN=CPE PE=1 SV=1	>tr|A1IU54|A1IU54_PIG Carboxypeptidase E OS=Sus scrofa OX=9823 GN=CPE PE=1 SV=1	53.2
A1XQT2	3	3	5	5	2	2		4	4	4	4				5	5		A1XQT2	Cytochrome c oxidase subunit 6C OS=Sus scrofa OX=9823 GN=COX6C PE=3 SV=1	>sp|A1XQT2|COX6C_PIG Cytochrome c oxidase subunit 6C OS=Sus scrofa OX=9823 GN=COX6C PE=3 SV=1	8.8
A1XQU1	3	3	3	3	3	3		4	4	4	4	2	2		4	4		A1XQU1	Proteasome subunit beta type-7 OS=Sus scrofa OX=9823 GN=PSMB7 PE=2 SV=2	>sp|A1XQU1|PSB7_PIG Proteasome subunit beta type-7 OS=Sus scrofa OX=9823 GN=PSMB7 PE=2 SV=2	30
A1XQU5	6	6	5	5	2	2		5	5	5	5	4	4		6	6		A1XQU5	60S ribosomal protein L27 OS=Sus scrofa OX=9823 GN=RPL27 PE=1 SV=1	>sp|A1XQU5|RL27_PIG 60S ribosomal protein L27 OS=Sus scrofa OX=9823 GN=RPL27 PE=1 SV=1	15.8
A5A761	3	3	2	2				5	4	4	4	2	2		5	4		A5A761	Sideroflexin-1 OS=Sus scrofa OX=9823 GN=SFXN1 PE=2 SV=1	>sp|A5A761|SFXN1_PIG Sideroflexin-1 OS=Sus scrofa OX=9823 GN=SFXN1 PE=2 SV=1	35.6
A5A8V8										2	2				2	2		A5A8V8	U6 snRNA-associated Sm-like protein LSm2 OS=Sus scrofa OX=9823 GN=LSM2 PE=1 SV=1	>tr|A5A8V8|A5A8V8_PIG U6 snRNA-associated Sm-like protein LSm2 OS=Sus scrofa OX=9823 GN=LSM2 PE=1 SV=1	10.8
A5GFQ5	2	2													2	2		A5GFQ5	Protein canopy homolog 3 OS=Sus scrofa OX=9823 GN=CNPY3 PE=3 SV=1	>sp|A5GFQ5|CNPY3_PIG Protein canopy homolog 3 OS=Sus scrofa OX=9823 GN=CNPY3 PE=3 SV=1	31.7
A5GFT9										3	3				3	3		A5GFT9	GNAS complex locus OS=Sus scrofa OX=9823 GN=GNAS PE=1 SV=1	>tr|A5GFT9|A5GFT9_PIG GNAS complex locus OS=Sus scrofa OX=9823 GN=GNAS PE=1 SV=1	111.7
A5GFX4												2	2		2	2		A5GFX4	ATP synthase F1 subunit epsilon OS=Sus scrofa OX=9823 GN=ATP5E PE=1 SV=1	>tr|A5GFX4|A5GFX4_PIG ATP synthase F1 subunit epsilon OS=Sus scrofa OX=9823 GN=ATP5E PE=1 SV=1	5.7
A5GFX6	5	2													5	2		A5GFX6	Tubulin beta chain OS=Sus scrofa OX=9823 GN=TUBB1 PE=1 SV=1	>tr|A5GFX6|A5GFX6_PIG Tubulin beta chain OS=Sus scrofa OX=9823 GN=TUBB1 PE=1 SV=1	49.5
A5GFX7	2	2													2	2		A5GFX7	Cathepsin Z OS=Sus scrofa OX=9823 GN=CTSZ PE=1 SV=1	>tr|A5GFX7|A5GFX7_PIG Cathepsin Z OS=Sus scrofa OX=9823 GN=CTSZ PE=1 SV=1	33.8
A5GFY8	14	14	11	11	11	11		10	10	14	14	11	11		14	14		A5GFY8	D-3-phosphoglycerate dehydrogenase OS=Sus scrofa OX=9823 GN=PHGDH PE=3 SV=1	>sp|A5GFY8|SERA_PIG D-3-phosphoglycerate dehydrogenase OS=Sus scrofa OX=9823 GN=PHGDH PE=3 SV=1	56.8
A5GFZ5										2	2				2	2		A5GFZ5	Dolichol-phosphate mannosyltransferase subunit 1 OS=Sus scrofa OX=9823 GN=DPM1 PE=3 SV=1	>sp|A5GFZ5|DPM1_PIG Dolichol-phosphate mannosyltransferase subunit 1 OS=Sus scrofa OX=9823 GN=DPM1 PE=3 SV=1	29.5
A6M928	17	8	7	4	8	4		14	4	14	7	11	5		17	8		A6M928	Eukaryotic translation initiation factor 4A isoform 1 OS=Sus scrofa OX=9823 GN=EIF4A1 PE=1 SV=1	>tr|A6M928|A6M928_PIG Eukaryotic translation initiation factor 4A isoform 1 OS=Sus scrofa OX=9823 GN=EIF4A1 PE=1 SV=1	46.1
A6M930	13	4	7	4	6	2		12	2	12	5	8	2		13	5		A6M930	Eukaryotic translation initiation factor 4A isoform 2 OS=Sus scrofa OX=9823 GN=EIF4A2 PE=1 SV=1	>tr|A6M930|A6M930_PIG Eukaryotic translation initiation factor 4A isoform 2 OS=Sus scrofa OX=9823 GN=EIF4A2 PE=1 SV=1	46.4
A6M931	8	6	3	3	5	4				7	5	6	5		8	6		A6M931	Eukaryotic initiation factor 4A-III OS=Sus scrofa OX=9823 GN=EIF4A3 PE=2 SV=1	>sp|A6M931|IF4A3_PIG Eukaryotic initiation factor 4A-III OS=Sus scrofa OX=9823 GN=EIF4A3 PE=2 SV=1	46.8
A6N8P5	5	5	4	4						5	5	2	2		5	5		A6N8P5	Endothelial differentiation related factor 1 OS=Sus scrofa OX=9823 GN=MBF1 PE=1 SV=1	>tr|A6N8P5|A6N8P5_PIG Endothelial differentiation related factor 1 OS=Sus scrofa OX=9823 GN=MBF1 PE=1 SV=1	16.4
A7TX82					2	2									2	2		A7TX82	COP9 constitutive photomorphogenic-like subunit 2 OS=Sus scrofa OX=9823 GN=COPS2 PE=1 SV=1	>tr|A7TX82|A7TX82_PIG COP9 constitutive photomorphogenic-like subunit 2 OS=Sus scrofa OX=9823 GN=COPS2 PE=1 SV=1	51.6
A8U4R4	20	20	16	16	12	12		10	10	17	17	11	11		20	20		A8U4R4	Transketolase OS=Sus scrofa OX=9823 GN=tkt PE=1 SV=1	>tr|A8U4R4|A8U4R4_PIG Transketolase OS=Sus scrofa OX=9823 GN=tkt PE=1 SV=1	67.8
B0FWK6	3	3			2	2				4	4				4	4		B0FWK6	Aminoacyl tRNA synthetase complex interacting multifunctional protein 1 OS=Sus scrofa OX=9823 GN=SCYE1 PE=1 SV=1	>tr|B0FWK6|B0FWK6_PIG Aminoacyl tRNA synthetase complex interacting multifunctional protein 1 OS=Sus scrofa OX=9823 GN=SCYE1 PE=1 SV=1	35.5
B1PEY3	4	2	4	2	4	2		4	2	4	2	4	2		4	2		B1PEY3	Histone H2A OS=Sus scrofa OX=9823 GN=H2A.Z PE=2 SV=1	>tr|B1PEY3|B1PEY3_PIG Histone H2A OS=Sus scrofa OX=9823 GN=H2A.Z PE=2 SV=1	13.5
B2CCY7	5	5			3	3		2	2	4	4				5	5		B2CCY7	Nuclear matrix protein 200 OS=Sus scrofa OX=9823 GN=nmp-200 PE=1 SV=1	>tr|B2CCY7|B2CCY7_PIG Nuclear matrix protein 200 OS=Sus scrofa OX=9823 GN=nmp-200 PE=1 SV=1	55.1
B2MUB6					2	2									2	2		B2MUB6	Small calcium-binding mitochondrial carrier 1 OS=Sus scrofa OX=9823 GN=SCAMC-1 PE=1 SV=1	>tr|B2MUB6|B2MUB6_PIG Small calcium-binding mitochondrial carrier 1 OS=Sus scrofa OX=9823 GN=SCAMC-1 PE=1 SV=1	53.2
B2ZI35								2	2	3	3	4	4		4	4		B2ZI35	F11 receptor OS=Sus scrofa OX=9823 GN=F11R PE=1 SV=1	>tr|B2ZI35|B2ZI35_PIG F11 receptor OS=Sus scrofa OX=9823 GN=F11R PE=1 SV=1	32.3
B3VMR0	6	6	3	3	2	2		4	4	3	3	3	3		6	6		B3VMR0	5-aminoimidazole-4-carboxamide ribonucleotide formyltransferase/IMP cyclohydrolase OS=Sus scrofa OX=9823 GN=purH PE=1 SV=1	>tr|B3VMR0|B3VMR0_PIG 5-aminoimidazole-4-carboxamide ribonucleotide formyltransferase/IMP cyclohydrolase OS=Sus scrofa OX=9823 GN=purH PE=1 SV=1	64.4
B5APU8	2	2										2	2		2	2		B5APU8	Actin-related protein 2/3 complex subunit 3 OS=Sus scrofa OX=9823 GN=ARPC3 PE=1 SV=1	>tr|B5APU8|B5APU8_PIG Actin-related protein 2/3 complex subunit 3 OS=Sus scrofa OX=9823 GN=ARPC3 PE=1 SV=1	20.5
B5APV0	2	2	2	2								3	3		3	3		B5APV0	Actin-related protein 2/3 complex subunit 5 OS=Sus scrofa OX=9823 GN=ARPC5 PE=1 SV=1	>tr|B5APV0|B5APV0_PIG Actin-related protein 2/3 complex subunit 5 OS=Sus scrofa OX=9823 GN=ARPC5 PE=1 SV=1	16.3
B5KFA0	8	8						5	5	7	7	2	2		8	8		B5KFA0	Aromatic-L-amino-acid decarboxylase OS=Sus scrofa OX=9823 GN=AADC PE=2 SV=1	>tr|B5KFA0|B5KFA0_PIG Aromatic-L-amino-acid decarboxylase OS=Sus scrofa OX=9823 GN=AADC PE=2 SV=1	53.9
B6CVD6	5	5	2	2	2	2		5	5	5	4	2	2		5	5		B6CVD6	Thioredoxin domain-containing 4 OS=Sus scrofa OX=9823 GN=TXNDC4 PE=1 SV=1	>tr|B6CVD6|B6CVD6_PIG Thioredoxin domain-containing 4 OS=Sus scrofa OX=9823 GN=TXNDC4 PE=1 SV=1	47
B6CVD7	3	2			3	3						3	3		3	3		B6CVD7	ERO1-like protein alpha OS=Sus scrofa OX=9823 GN=ERO1A PE=2 SV=1	>sp|B6CVD7|ERO1A_PIG ERO1-like protein alpha OS=Sus scrofa OX=9823 GN=ERO1A PE=2 SV=1	54.2
B6VNT8	12	4			11	3		11	4	11	3	11	3		12	4		B6VNT8	Cardiac muscle alpha actin 1 OS=Sus scrofa OX=9823 GN=ACTC1 PE=2 SV=1	>tr|B6VNT8|B6VNT8_PIG Cardiac muscle alpha actin 1 OS=Sus scrofa OX=9823 GN=ACTC1 PE=2 SV=1	42
B7ZEQ3	2	2													2	2		B7ZEQ3	Tetraspanin OS=Sus scrofa OX=9823 GN=CD82 PE=1 SV=1	>tr|B7ZEQ3|B7ZEQ3_PIG Tetraspanin OS=Sus scrofa OX=9823 GN=CD82 PE=1 SV=1	29.6
B8XH67					2	2									2	2		B8XH67	Na(+)/H(+) exchange regulatory cofactor NHE-RF OS=Sus scrofa OX=9823 GN=SLC9A3R1 PE=1 SV=1	>tr|B8XH67|B8XH67_PIG Na(+)/H(+) exchange regulatory cofactor NHE-RF OS=Sus scrofa OX=9823 GN=SLC9A3R1 PE=1 SV=1	39.3
B8XSJ0	2	2													2	2		B8XSJ0	Acylglycerol kinase OS=Sus scrofa OX=9823 GN=AGK PE=1 SV=1	>tr|B8XSJ0|B8XSJ0_PIG Acylglycerol kinase OS=Sus scrofa OX=9823 GN=AGK PE=1 SV=1	46.9
B8Y648	4	4	2	2	2	2		4	4	3	3	2	2		4	4		B8Y648	Ubiquitin-conjugating enzyme E2L 3 OS=Sus scrofa OX=9823 GN=UBE2L3 PE=1 SV=1	>tr|B8Y648|B8Y648_PIG Ubiquitin-conjugating enzyme E2L 3 OS=Sus scrofa OX=9823 GN=UBE2L3 PE=1 SV=1	17.9
B9TRW9	2	2			4	4		2	2			2	2		4	4		B9TRW9	Guanine nucleotide-binding protein subunit gamma OS=Sus scrofa OX=9823 GN=GNG12 PE=2 SV=1	>tr|B9TRW9|B9TRW9_PIG Guanine nucleotide-binding protein subunit gamma OS=Sus scrofa OX=9823 GN=GNG12 PE=2 SV=1	8.1
B9V4F0	7	2													7	2		B9V4F0	ADP-ribosylation factor 5 OS=Sus scrofa OX=9823 GN=ARF5 PE=1 SV=1	>tr|B9V4F0|B9V4F0_PIG ADP-ribosylation factor 5 OS=Sus scrofa OX=9823 GN=ARF5 PE=1 SV=1	20.5
B9ZSM8					2	2									2	2		B9ZSM8	CD90 protein OS=Sus scrofa OX=9823 GN=CD90 PE=1 SV=1	>tr|B9ZSM8|B9ZSM8_PIG CD90 protein OS=Sus scrofa OX=9823 GN=CD90 PE=1 SV=1	17.9
C0LZL0	6	6			4	4		2	2			2	2		6	6		C0LZL0	Fascin OS=Sus scrofa OX=9823 GN=FSCN1 PE=1 SV=1	>tr|C0LZL0|C0LZL0_PIG Fascin OS=Sus scrofa OX=9823 GN=FSCN1 PE=1 SV=1	54.6
C0MHR2	42	42	27	27	22	22		32	32	41	41	30	30		42	42		C0MHR2	Clathrin heavy chain OS=Sus scrofa OX=9823 GN=CLTC PE=1 SV=1	>tr|C0MHR2|C0MHR2_PIG Clathrin heavy chain OS=Sus scrofa OX=9823 GN=CLTC PE=1 SV=1	191.5
C1PIG4	10	10	5	5	4	4		6	6	5	5	6	6		10	10		C1PIG4	cAMP-dependent protein kinase regulatory subunit type II alpha OS=Sus scrofa OX=9823 GN=PRKAR2A PE=1 SV=1	>tr|C1PIG4|C1PIG4_PIG cAMP-dependent protein kinase regulatory subunit type II alpha OS=Sus scrofa OX=9823 GN=PRKAR2A PE=1 SV=1	45.1
C3VML2					3	3						2	2		3	3		C3VML2	Claudin OS=Sus scrofa OX=9823 GN=CLDN6 PE=2 SV=1	>tr|C3VML2|C3VML2_PIG Claudin OS=Sus scrofa OX=9823 GN=CLDN6 PE=2 SV=1	23.5
C3VVV8	6	6	6	6	6	6		5	5	6	6	5	5		6	6		C3VVV8	Prothymosin alpha OS=Sus scrofa OX=9823 GN=PTMA PE=1 SV=1	>tr|C3VVV8|C3VVV8_PIG Prothymosin alpha OS=Sus scrofa OX=9823 GN=PTMA PE=1 SV=1	12.1
C5H0C6								3	3	3	3	2	2		3	3		C5H0C6	Ubiquitin thioesterase OS=Sus scrofa OX=9823 GN=OTUB1 PE=1 SV=1	>tr|C5H0C6|C5H0C6_PIG Ubiquitin thioesterase OS=Sus scrofa OX=9823 GN=OTUB1 PE=1 SV=1	31.3
C6L245	4	4	4	4	2	2		2	2	3	3	3	3		4	4		C6L245	Putative trypsinogen OS=Sus scrofa OX=9823 GN=try PE=1 SV=1	>tr|C6L245|C6L245_PIG Putative trypsinogen OS=Sus scrofa OX=9823 GN=try PE=1 SV=1	26.2
D0G0C8	19	19	10	10	18	18		21	21	22	22	15	15		22	22		D0G0C8	Chaperonin containing TCP1 subunit 2 OS=Sus scrofa OX=9823 GN=CCT2 PE=1 SV=1	>tr|D0G0C8|D0G0C8_PIG Chaperonin containing TCP1 subunit 2 OS=Sus scrofa OX=9823 GN=CCT2 PE=1 SV=1	57.4
D0G0C9	9	9	7	7	8	8		6	6	7	7	8	8		9	9		D0G0C9	T-complex protein 1 subunit eta OS=Sus scrofa OX=9823 GN=CCT7 PE=1 SV=1	>tr|D0G0C9|D0G0C9_PIG T-complex protein 1 subunit eta OS=Sus scrofa OX=9823 GN=CCT7 PE=1 SV=1	59.4
D0G6R6			3	3								3	3		3	3		D0G6R6	CDP-diacylglycerol--inositol 3-phosphatidyltransferase OS=Sus scrofa OX=9823 GN=CDIPT PE=1 SV=1	>tr|D0G6R6|D0G6R6_PIG CDP-diacylglycerol--inositol 3-phosphatidyltransferase OS=Sus scrofa OX=9823 GN=CDIPT PE=1 SV=1	23.6
D0G6X4	5	5	3	3	2	2		2	2	2	2	3	3		5	5		D0G6X4	Farnesyl diphosphate synthase OS=Sus scrofa OX=9823 GN=FDPS PE=1 SV=1	>tr|D0G6X4|D0G6X4_PIG Farnesyl diphosphate synthase OS=Sus scrofa OX=9823 GN=FDPS PE=1 SV=1	48.6
D0PSF7										2	2				2	2		D0PSF7	Ribonuclease pancreatic OS=Sus scrofa OX=9823 GN=RNASE1 PE=2 SV=1	>tr|D0PSF7|D0PSF7_PIG Ribonuclease pancreatic OS=Sus scrofa OX=9823 GN=RNASE1 PE=2 SV=1	16.8
D0VWV4	2	2													2	2		D0VWV4	Succinate dehydrogenase cytochrome b560 subunit, mitochondrial OS=Sus scrofa OX=9823 GN=SDHC PE=1 SV=2	>sp|D0VWV4|C560_PIG Succinate dehydrogenase cytochrome b560 subunit, mitochondrial OS=Sus scrofa OX=9823 GN=SDHC PE=1 SV=2	18.5
D2SW95					9	9		14	14			13	13		14	14		D2SW95	Coatomer subunit beta OS=Sus scrofa OX=9823 GN=COPB1 PE=2 SV=1	>sp|D2SW95|COPB_PIG Coatomer subunit beta OS=Sus scrofa OX=9823 GN=COPB1 PE=2 SV=1	107.1
D3K5N7	5	5	4	4	3	3		6	6	4	4	2	2		6	6		D3K5N7	ELAV-like protein OS=Sus scrofa OX=9823 GN=ELAVL1 PE=1 SV=1	>tr|D3K5N7|D3K5N7_PIG ELAV-like protein OS=Sus scrofa OX=9823 GN=ELAVL1 PE=1 SV=1	36.1
D6QST6	4	4	5	5	5	5		7	7	8	8	5	5		8	8		D6QST6	2,4-dienoyl-CoA reductase 1 OS=Sus scrofa OX=9823 GN=DECR1 PE=1 SV=1	>tr|D6QST6|D6QST6_PIG 2,4-dienoyl-CoA reductase 1 OS=Sus scrofa OX=9823 GN=DECR1 PE=1 SV=1	35.4
E0YLM4	6	6	2	2				5	5	4	4				6	6		E0YLM4	Mesencephalic astrocyte-derived neurotrophic factor OS=Sus scrofa OX=9823 GN=MANF PE=1 SV=1	>tr|E0YLM4|E0YLM4_PIG Mesencephalic astrocyte-derived neurotrophic factor OS=Sus scrofa OX=9823 GN=MANF PE=1 SV=1	20.3
E1CAJ6	14	14	10	10	6	6		11	11	14	14	9	9		14	14		E1CAJ6	Protein disulfide isomerase P5 OS=Sus scrofa OX=9823 GN=pdi-p5 PE=1 SV=1	>tr|E1CAJ6|E1CAJ6_PIG Protein disulfide isomerase P5 OS=Sus scrofa OX=9823 GN=pdi-p5 PE=1 SV=1	48
E7EI18	4	3	3	3	7	6				5	5	7	7		7	7		E7EI18	Adenosylhomocysteinase OS=Sus scrofa OX=9823 GN=AHCYL1 PE=1 SV=1	>tr|E7EI18|E7EI18_PIG Adenosylhomocysteinase OS=Sus scrofa OX=9823 GN=AHCYL1 PE=1 SV=1	58.9
E7EI20	6	6	3	3	4	4		8	8	5	5	6	6		8	8		E7EI20	Rho GDP dissociation inhibitor alpha OS=Sus scrofa OX=9823 GN=ARHGDIA PE=2 SV=1	>tr|E7EI20|E7EI20_PIG Rho GDP dissociation inhibitor alpha OS=Sus scrofa OX=9823 GN=ARHGDIA PE=2 SV=1	23.4
F1REX9	4	4								2	2				4	4		F1REX9	Actin-related protein 2/3 complex subunit OS=Sus scrofa OX=9823 GN=ARPC1A PE=1 SV=1	>tr|F1REX9|F1REX9_PIG Actin-related protein 2/3 complex subunit OS=Sus scrofa OX=9823 GN=ARPC1A PE=1 SV=1	41.5
F1RFD3	5	5	4	4						4	4				5	5		F1RFD3	Splicing factor 3A subunit 1 OS=Sus scrofa OX=9823 GN=SF3A1 PE=1 SV=1	>tr|F1RFD3|F1RFD3_PIG Splicing factor 3A subunit 1 OS=Sus scrofa OX=9823 GN=SF3A1 PE=1 SV=1	88.7
F1RFI1	14	14	8	8	8	8		9	9	14	14	9	9		14	14		F1RFI1	Elongation factor Tu OS=Sus scrofa OX=9823 GN=TUFM PE=1 SV=1	>tr|F1RFI1|F1RFI1_PIG Elongation factor Tu OS=Sus scrofa OX=9823 GN=TUFM PE=1 SV=1	49.4
F1RFI2	8	3						8	8	5	3				8	8		F1RFI2	AP complex subunit beta OS=Sus scrofa OX=9823 GN=AP1B1 PE=1 SV=3	>tr|F1RFI2|F1RFI2_PIG AP complex subunit beta OS=Sus scrofa OX=9823 GN=AP1B1 PE=1 SV=3	104.4
F1RFM7										2	2				2	2		F1RFM7	Uncharacterized protein OS=Sus scrofa OX=9823 GN=AIMP2 PE=1 SV=2	>tr|F1RFM7|F1RFM7_PIG Uncharacterized protein OS=Sus scrofa OX=9823 GN=AIMP2 PE=1 SV=2	35.2
F1RFQ7	8	8	8	8	5	5		7	7	8	8	5	5		8	8		F1RFQ7	GTP-binding nuclear protein Ran OS=Sus scrofa OX=9823 GN=RAN PE=1 SV=2	>tr|F1RFQ7|F1RFQ7_PIG GTP-binding nuclear protein Ran OS=Sus scrofa OX=9823 GN=RAN PE=1 SV=2	24.4
F1RFV5	4	4	3	3	2	2		3	3	3	3	2	2		4	4		F1RFV5	Proteasome subunit beta OS=Sus scrofa OX=9823 GN=PSMB6 PE=1 SV=2	>tr|F1RFV5|F1RFV5_PIG Proteasome subunit beta OS=Sus scrofa OX=9823 GN=PSMB6 PE=1 SV=2	25.7
F1RFX9	2	2						2	2	2	2	3	3		3	3		F1RFX9	Solute carrier family 25 member 11 OS=Sus scrofa OX=9823 GN=SLC25A11 PE=1 SV=2	>tr|F1RFX9|F1RFX9_PIG Solute carrier family 25 member 11 OS=Sus scrofa OX=9823 GN=SLC25A11 PE=1 SV=2	36.8
F1RFY1	8	8	4	4	3	3		6	6	6	6	4	4		8	8		F1RFY1	Profilin OS=Sus scrofa OX=9823 GN=PFN1 PE=1 SV=1	>tr|F1RFY1|F1RFY1_PIG Profilin OS=Sus scrofa OX=9823 GN=PFN1 PE=1 SV=1	15
F1RG16	6	5			3	2		5	4	7	7	5	3		7	7		F1RG16	Uncharacterized protein OS=Sus scrofa OX=9823 GN=HNRNPF PE=1 SV=1	>tr|F1RG16|F1RG16_PIG Uncharacterized protein OS=Sus scrofa OX=9823 GN=HNRNPF PE=1 SV=1	45.6
F1RG44	2	2													2	2		F1RG44	Polypeptide N-acetylgalactosaminyltransferase OS=Sus scrofa OX=9823 GN=GALNT2 PE=1 SV=3	>tr|F1RG44|F1RG44_PIG Polypeptide N-acetylgalactosaminyltransferase OS=Sus scrofa OX=9823 GN=GALNT2 PE=1 SV=3	64.7
F1RGC0	4	4	5	5	2	2		6	6	6	6	3	3		6	6		F1RGC0	60S ribosomal protein L27a OS=Sus scrofa OX=9823 GN=RPL27A PE=1 SV=3	>tr|F1RGC0|F1RGC0_PIG 60S ribosomal protein L27a OS=Sus scrofa OX=9823 GN=RPL27A PE=1 SV=3	16.6
F1RGC9	3	3			3	3		3	3	4	4	4	4		4	4		F1RGC9	Proteasome 26S subunit, non-ATPase 13 OS=Sus scrofa OX=9823 GN=PSMD13 PE=1 SV=1	>tr|F1RGC9|F1RGC9_PIG Proteasome 26S subunit, non-ATPase 13 OS=Sus scrofa OX=9823 GN=PSMD13 PE=1 SV=1	42.8
F1RGD9	6	6	2	2	2	2		3	3	3	3				6	6		F1RGD9	Histidyl-tRNA synthetase OS=Sus scrofa OX=9823 GN=HARS PE=1 SV=1	>tr|F1RGD9|F1RGD9_PIG Histidyl-tRNA synthetase OS=Sus scrofa OX=9823 GN=HARS PE=1 SV=1	57.3
F1RGE3	3	3								2	2				3	3		F1RGE3	NADH dehydrogenase [ubiquinone] 1 alpha subcomplex subunit 2 OS=Sus scrofa OX=9823 GN=NDUFA2 PE=1 SV=1	>tr|F1RGE3|F1RGE3_PIG NADH dehydrogenase [ubiquinone] 1 alpha subcomplex subunit 2 OS=Sus scrofa OX=9823 GN=NDUFA2 PE=1 SV=1	11.1
F1RGJ2	22	22	8	8	9	9		13	13	13	13	10	10		22	22		F1RGJ2	Catenin alpha 1 OS=Sus scrofa OX=9823 GN=CTNNA1 PE=1 SV=3	>tr|F1RGJ2|F1RGJ2_PIG Catenin alpha 1 OS=Sus scrofa OX=9823 GN=CTNNA1 PE=1 SV=3	118.2
F1RGX4	9	9	4	4	4	4		8	8	4	4	5	5		9	9		F1RGX4	Uncharacterized protein OS=Sus scrofa OX=9823 GN=LOC110259958 PE=1 SV=1	>tr|F1RGX4|F1RGX4_PIG Uncharacterized protein OS=Sus scrofa OX=9823 GN=LOC110259958 PE=1 SV=1	15.2
F1RGY5	5	5						3	3						5	5		F1RGY5	Nidogen 1 OS=Sus scrofa OX=9823 GN=NID1 PE=1 SV=3	>tr|F1RGY5|F1RGY5_PIG Nidogen 1 OS=Sus scrofa OX=9823 GN=NID1 PE=1 SV=3	135.6
F1RGY8	4	3	5	5				6	6	7	7	2	2		7	7		F1RGY8	Endoplasmic reticulum oxidoreductase 1 beta OS=Sus scrofa OX=9823 GN=ERO1B PE=4 SV=3	>tr|F1RGY8|F1RGY8_PIG Endoplasmic reticulum oxidoreductase 1 beta OS=Sus scrofa OX=9823 GN=ERO1B PE=4 SV=3	57.8
F1RH60	10	7	2	2				3	3	3	3				10	7		F1RH60	AP-2 complex subunit alpha OS=Sus scrofa OX=9823 GN=AP2A1 PE=1 SV=2	>tr|F1RH60|F1RH60_PIG AP-2 complex subunit alpha OS=Sus scrofa OX=9823 GN=AP2A1 PE=1 SV=2	107.5
F1RH78	3	3													3	3		F1RH78	GDNF family receptor alpha 3 OS=Sus scrofa OX=9823 GN=GFRA3 PE=4 SV=2	>tr|F1RH78|F1RH78_PIG GDNF family receptor alpha 3 OS=Sus scrofa OX=9823 GN=GFRA3 PE=4 SV=2	40.6
F1RHC5	8	6	4	4	7	5		5	5	7	7	6	6		8	7		F1RHC5	Core histone macro-H2A OS=Sus scrofa OX=9823 GN=H2AFY PE=1 SV=2	>tr|F1RHC5|F1RHC5_PIG Core histone macro-H2A OS=Sus scrofa OX=9823 GN=H2AFY PE=1 SV=2	39.5
F1RHH8	7	7	4	4	6	6		3	3	12	12	3	3		12	12		F1RHH8	Pre-mRNA processing factor 8 OS=Sus scrofa OX=9823 GN=PRPF8 PE=1 SV=3	>tr|F1RHH8|F1RHH8_PIG Pre-mRNA processing factor 8 OS=Sus scrofa OX=9823 GN=PRPF8 PE=1 SV=3	273.4
F1RHJ2	8	7	7	6	5	4		9	8	10	10	5	5		10	10		F1RHJ2	Heparin binding growth factor OS=Sus scrofa OX=9823 GN=HDGF PE=1 SV=1	>tr|F1RHJ2|F1RHJ2_PIG Heparin binding growth factor OS=Sus scrofa OX=9823 GN=HDGF PE=1 SV=1	27.1
F1RHM8	4	4	2	2	4	4		3	3	2	2	2	2		4	4		F1RHM8	RAN binding protein 1 OS=Sus scrofa OX=9823 GN=RANBP1 PE=1 SV=1	>tr|F1RHM8|F1RHM8_PIG RAN binding protein 1 OS=Sus scrofa OX=9823 GN=RANBP1 PE=1 SV=1	23.7
F1RHN3	3	3	3	3	4	4		3	3	3	3	3	3		4	4		F1RHN3	Catechol O-methyltransferase OS=Sus scrofa OX=9823 GN=COMT PE=1 SV=1	>tr|F1RHN3|F1RHN3_PIG Catechol O-methyltransferase OS=Sus scrofa OX=9823 GN=COMT PE=1 SV=1	30
F1RHU6	4	4	3	3	4	4		3	3	4	4	2	2		4	4		F1RHU6	Protein arginine methyltransferase 1 OS=Sus scrofa OX=9823 GN=PRMT1 PE=1 SV=2	>tr|F1RHU6|F1RHU6_PIG Protein arginine methyltransferase 1 OS=Sus scrofa OX=9823 GN=PRMT1 PE=1 SV=2	42.4
F1RHZ9	2	2	5	5				2	2	3	3				5	5		F1RHZ9	Aldehyde dehydrogenase 16 family member A1 OS=Sus scrofa OX=9823 GN=ALDH16A1 PE=1 SV=2	>tr|F1RHZ9|F1RHZ9_PIG Aldehyde dehydrogenase 16 family member A1 OS=Sus scrofa OX=9823 GN=ALDH16A1 PE=1 SV=2	96.7
F1RI18	5	5	2	2	2	2		2	2	3	3	2	2		5	5		F1RI18	Ubiquinol-cytochrome c reductase complex III subunit VII OS=Sus scrofa OX=9823 GN=UQCRQ PE=1 SV=1	>tr|F1RI18|F1RI18_PIG Ubiquinol-cytochrome c reductase complex III subunit VII OS=Sus scrofa OX=9823 GN=UQCRQ PE=1 SV=1	9.8
F1RI41								2	2	3	3	2	2		3	3		F1RI41	Eukaryotic translation initiation factor 3 subunit K OS=Sus scrofa OX=9823 GN=EIF3K PE=1 SV=3	>tr|F1RI41|F1RI41_PIG Eukaryotic translation initiation factor 3 subunit K OS=Sus scrofa OX=9823 GN=EIF3K PE=1 SV=3	29.1
F1RIA7	2	2	2	2	3	3		2	2	4	4				4	4		F1RIA7	Transmembrane protein 109 OS=Sus scrofa OX=9823 GN=TMEM109 PE=1 SV=1	>tr|F1RIA7|F1RIA7_PIG Transmembrane protein 109 OS=Sus scrofa OX=9823 GN=TMEM109 PE=1 SV=1	26.1
F1RIE0	3	3	2	2				2	2	4	4				4	4		F1RIE0	Mesoderm development LRP chaperone OS=Sus scrofa OX=9823 GN=MESD PE=1 SV=1	>tr|F1RIE0|F1RIE0_PIG Mesoderm development LRP chaperone OS=Sus scrofa OX=9823 GN=MESD PE=1 SV=1	25.9
F1RIE2	8	8	8	8	4	4		6	6	6	6	7	7		8	8		F1RIE2	Damage specific DNA binding protein 1 OS=Sus scrofa OX=9823 GN=DDB1 PE=1 SV=2	>tr|F1RIE2|F1RIE2_PIG Damage specific DNA binding protein 1 OS=Sus scrofa OX=9823 GN=DDB1 PE=1 SV=2	125.6
F1RIF3	3	3								2	2				3	3		F1RIF3	Fumarylacetoacetate hydrolase OS=Sus scrofa OX=9823 GN=FAH PE=1 SV=2	>tr|F1RIF3|F1RIF3_PIG Fumarylacetoacetate hydrolase OS=Sus scrofa OX=9823 GN=FAH PE=1 SV=2	53
F1RIF8	6	6	2	2	3	3		4	4	4	4	5	5		6	6		F1RIF8	6-phosphogluconate dehydrogenase, decarboxylating OS=Sus scrofa OX=9823 GN=PGD PE=1 SV=3	>tr|F1RIF8|F1RIF8_PIG 6-phosphogluconate dehydrogenase, decarboxylating OS=Sus scrofa OX=9823 GN=PGD PE=1 SV=3	52.3
F1RII7	11	6	7	7	8	8		11	6	11	11	8	8		11	11		F1RII7	Hemoglobin subunit beta OS=Sus scrofa OX=9823 GN=HBB PE=3 SV=1	>tr|F1RII7|F1RII7_PIG Hemoglobin subunit beta OS=Sus scrofa OX=9823 GN=HBB PE=3 SV=1	16.2
F1RIJ5	2	2													2	2		F1RIJ5	DnaJ heat shock protein family (Hsp40) member C11 OS=Sus scrofa OX=9823 GN=DNAJC11 PE=1 SV=3	>tr|F1RIJ5|F1RIJ5_PIG DnaJ heat shock protein family (Hsp40) member C11 OS=Sus scrofa OX=9823 GN=DNAJC11 PE=1 SV=3	63.3
F1RIP4	8	8	6	6	8	8		6	6	6	6	6	6		8	8		F1RIP4	RuvB-like helicase OS=Sus scrofa OX=9823 GN=RUVBL2 PE=1 SV=2	>tr|F1RIP4|F1RIP4_PIG RuvB-like helicase OS=Sus scrofa OX=9823 GN=RUVBL2 PE=1 SV=2	51.1
F1RIR7	2	2													2	2		F1RIR7	Branched chain ketoacid dehydrogenase kinase OS=Sus scrofa OX=9823 GN=BCKDK PE=1 SV=2	>tr|F1RIR7|F1RIR7_PIG Branched chain ketoacid dehydrogenase kinase OS=Sus scrofa OX=9823 GN=BCKDK PE=1 SV=2	44.5
F1RIY7					2	2									2	2		F1RIY7	Sad1 and UNC84 domain containing 1 OS=Sus scrofa OX=9823 GN=SUN1 PE=1 SV=3	>tr|F1RIY7|F1RIY7_PIG Sad1 and UNC84 domain containing 1 OS=Sus scrofa OX=9823 GN=SUN1 PE=1 SV=3	91.8
F1RJ01	5	4	3	2	3	3		7	5	6	4	2	2		7	5		F1RJ01	High mobility group protein B2 OS=Sus scrofa OX=9823 GN=HMGB2 PE=4 SV=3	>tr|F1RJ01|F1RJ01_PIG High mobility group protein B2 OS=Sus scrofa OX=9823 GN=HMGB2 PE=4 SV=3	24.1
F1RJ93	8	8	4	4	5	5		6	6	6	6	6	6		8	8		F1RJ93	Transgelin OS=Sus scrofa OX=9823 GN=TAGLN2 PE=1 SV=2	>tr|F1RJ93|F1RJ93_PIG Transgelin OS=Sus scrofa OX=9823 GN=TAGLN2 PE=1 SV=2	22.4
F1RJE4	4	4								2	2				4	4		F1RJE4	ATPase family, AAA domain containing 3A OS=Sus scrofa OX=9823 GN=ATAD3A PE=1 SV=3	>tr|F1RJE4|F1RJE4_PIG ATPase family, AAA domain containing 3A OS=Sus scrofa OX=9823 GN=ATAD3A PE=1 SV=3	57.8
F1RJI1	5	5	4	4				3	3	4	4				5	5		F1RJI1	Malectin OS=Sus scrofa OX=9823 GN=MLEC PE=1 SV=1	>tr|F1RJI1|F1RJI1_PIG Malectin OS=Sus scrofa OX=9823 GN=MLEC PE=1 SV=1	32.2
F1RJJ3	2	2	3	3				3	3						3	3		F1RJJ3	Uncharacterized protein OS=Sus scrofa OX=9823 GN=SBDS PE=1 SV=1	>tr|F1RJJ3|F1RJJ3_PIG Uncharacterized protein OS=Sus scrofa OX=9823 GN=SBDS PE=1 SV=1	28.7
F1RJL2	3	3	2	2	2	2				4	4				4	4		F1RJL2	General transcription factor IIi OS=Sus scrofa OX=9823 GN=GTF2I PE=1 SV=3	>tr|F1RJL2|F1RJL2_PIG General transcription factor IIi OS=Sus scrofa OX=9823 GN=GTF2I PE=1 SV=3	112.5
F1RJM2	8	8	7	7	4	4		8	8	7	7	5	5		8	8		F1RJM2	Endoplasmic reticulum resident protein 29 OS=Sus scrofa OX=9823 GN=ERP29 PE=1 SV=2	>tr|F1RJM2|F1RJM2_PIG Endoplasmic reticulum resident protein 29 OS=Sus scrofa OX=9823 GN=ERP29 PE=1 SV=2	29.2
F1RJM8	2	2								4	4				4	4		F1RJM8	Abhydrolase domain containing 11 OS=Sus scrofa OX=9823 GN=ABHD11 PE=1 SV=2	>tr|F1RJM8|F1RJM8_PIG Abhydrolase domain containing 11 OS=Sus scrofa OX=9823 GN=ABHD11 PE=1 SV=2	33
F1RJN4	7	7	2	2	3	3		7	7	5	5	3	3		7	7		F1RJN4	Transducin beta like 2 OS=Sus scrofa OX=9823 GN=TBL2 PE=1 SV=1	>tr|F1RJN4|F1RJN4_PIG Transducin beta like 2 OS=Sus scrofa OX=9823 GN=TBL2 PE=1 SV=1	49.7
F1RJX8	28	28	19	19	5	5		24	24	27	27	14	14		28	28		F1RJX8	Coatomer subunit alpha OS=Sus scrofa OX=9823 GN=COPA PE=1 SV=1	>tr|F1RJX8|F1RJX8_PIG Coatomer subunit alpha OS=Sus scrofa OX=9823 GN=COPA PE=1 SV=1	138.4
F1RK74	5	5	3	3	2	2		6	6	5	5				6	6		F1RK74	Solute carrier family 25 member 1 OS=Sus scrofa OX=9823 GN=SLC25A1 PE=1 SV=3	>tr|F1RK74|F1RK74_PIG Solute carrier family 25 member 1 OS=Sus scrofa OX=9823 GN=SLC25A1 PE=1 SV=3	33.9
F1RKG8	10	10	5	5	7	7		7	7	5	5	4	4		10	10		F1RKG8	Uncharacterized protein OS=Sus scrofa OX=9823 GN=PEBP1 PE=1 SV=1	>tr|F1RKG8|F1RKG8_PIG Uncharacterized protein OS=Sus scrofa OX=9823 GN=PEBP1 PE=1 SV=1	21
F1RKI3	4	4	2	2				2	2	4	4				4	4		F1RKI3	Histidine triad nucleotide binding protein 1 OS=Sus scrofa OX=9823 GN=HINT1 PE=1 SV=1	>tr|F1RKI3|F1RKI3_PIG Histidine triad nucleotide binding protein 1 OS=Sus scrofa OX=9823 GN=HINT1 PE=1 SV=1	13.7
F1RKJ9	4	4	2	2				2	2						4	4		F1RKJ9	Isochorismatase domain containing 1 OS=Sus scrofa OX=9823 GN=ISOC1 PE=1 SV=1	>tr|F1RKJ9|F1RKJ9_PIG Isochorismatase domain containing 1 OS=Sus scrofa OX=9823 GN=ISOC1 PE=1 SV=1	32.1
F1RKK5								2	2	2	2				2	2		F1RKK5	Proline rich coiled-coil 1 OS=Sus scrofa OX=9823 GN=PRRC1 PE=1 SV=3	>tr|F1RKK5|F1RKK5_PIG Proline rich coiled-coil 1 OS=Sus scrofa OX=9823 GN=PRRC1 PE=1 SV=3	46.4
F1RKM0	26	21	16	14	17	12		18	14	19	15	17	12		26	21		F1RKM0	Lamin B1 OS=Sus scrofa OX=9823 GN=LMNB1 PE=1 SV=2	>tr|F1RKM0|F1RKM0_PIG Lamin B1 OS=Sus scrofa OX=9823 GN=LMNB1 PE=1 SV=2	66.4
F1RKR4	2	2						2	2						2	2		F1RKR4	Transmembrane p24 trafficking protein 3 OS=Sus scrofa OX=9823 GN=TMED3 PE=1 SV=2	>tr|F1RKR4|F1RKR4_PIG Transmembrane p24 trafficking protein 3 OS=Sus scrofa OX=9823 GN=TMED3 PE=1 SV=2	24.6
F1RKS3	5	5	3	3	2	2		4	4						5	5		F1RKS3	Flap endonuclease 1 OS=Sus scrofa OX=9823 GN=FEN1 PE=1 SV=1	>tr|F1RKS3|F1RKS3_PIG Flap endonuclease 1 OS=Sus scrofa OX=9823 GN=FEN1 PE=1 SV=1	42.4
F1RKY8	6	6	2	2	3	3		3	3	5	5	3	3		6	6		F1RKY8	Phosphomannomutase OS=Sus scrofa OX=9823 GN=PMM2 PE=1 SV=2	>tr|F1RKY8|F1RKY8_PIG Phosphomannomutase OS=Sus scrofa OX=9823 GN=PMM2 PE=1 SV=2	28
F1RKZ7	3	3								2	2				3	3		F1RKZ7	Stromal cell derived factor 2 like 1 OS=Sus scrofa OX=9823 GN=SDF2L1 PE=1 SV=2	>tr|F1RKZ7|F1RKZ7_PIG Stromal cell derived factor 2 like 1 OS=Sus scrofa OX=9823 GN=SDF2L1 PE=1 SV=2	23.6
F1RL66	2	2	2	2				2	2	3	3	5	5		5	5		F1RL66	Treacle ribosome biogenesis factor 1 OS=Sus scrofa OX=9823 GN=TCOF1 PE=1 SV=3	>tr|F1RL66|F1RL66_PIG Treacle ribosome biogenesis factor 1 OS=Sus scrofa OX=9823 GN=TCOF1 PE=1 SV=3	138.2
F1RLB6	7	7						3	3	3	3				7	7		F1RLB6	NSF attachment protein alpha OS=Sus scrofa OX=9823 GN=NAPA PE=1 SV=2	>tr|F1RLB6|F1RLB6_PIG NSF attachment protein alpha OS=Sus scrofa OX=9823 GN=NAPA PE=1 SV=2	33.3
F1RLG4								2	2	2	2				2	2		F1RLG4	Signal recognition particle 19 OS=Sus scrofa OX=9823 GN=SRP19 PE=1 SV=1	>tr|F1RLG4|F1RLG4_PIG Signal recognition particle 19 OS=Sus scrofa OX=9823 GN=SRP19 PE=1 SV=1	16.1
F1RLG5	7	7	4	4	2	2		3	3	4	4				7	7		F1RLG5	Receptor expression-enhancing protein OS=Sus scrofa OX=9823 GN=REEP5 PE=1 SV=1	>tr|F1RLG5|F1RLG5_PIG Receptor expression-enhancing protein OS=Sus scrofa OX=9823 GN=REEP5 PE=1 SV=1	21.4
F1RLQ2	31	29	25	24	28	26		26	24	29	27	30	28		31	29		F1RLQ2	Prelamin-A/C OS=Sus scrofa OX=9823 GN=LMNA PE=1 SV=1	>tr|F1RLQ2|F1RLQ2_PIG Prelamin-A/C OS=Sus scrofa OX=9823 GN=LMNA PE=1 SV=1	74.2
F1RM03	4	4								3	3				4	4		F1RM03	SUMO1 activating enzyme subunit 1 OS=Sus scrofa OX=9823 GN=SAE1 PE=1 SV=1	>tr|F1RM03|F1RM03_PIG SUMO1 activating enzyme subunit 1 OS=Sus scrofa OX=9823 GN=SAE1 PE=1 SV=1	38.3
F1RM08								2	2						2	2		F1RM08	Amino acid transporter OS=Sus scrofa OX=9823 GN=SLC1A5 PE=1 SV=2		56.4
F1RM15	6	6	6	6	4	4		3	3	9	9	2	2		9	9		F1RM15	Leucyl-tRNA synthetase OS=Sus scrofa OX=9823 GN=LARS PE=1 SV=3	>tr|F1RM15|F1RM15_PIG Leucyl-tRNA synthetase OS=Sus scrofa OX=9823 GN=LARS PE=1 SV=3	130.9
F1RM25	2	2													2	2		F1RM25	Serine/threonine-protein phosphatase OS=Sus scrofa OX=9823 GN=LOC100513542 PE=1 SV=3	>tr|F1RM25|F1RM25_PIG Serine/threonine-protein phosphatase OS=Sus scrofa OX=9823 GN=LOC100513542 PE=1 SV=3	56.8
F1RM45	4	4													4	4		F1RM45	Apolipoprotein E OS=Sus scrofa OX=9823 GN=APOE PE=1 SV=1	>tr|F1RM45|F1RM45_PIG Apolipoprotein E OS=Sus scrofa OX=9823 GN=APOE PE=1 SV=1	36.6
F1RMA3	3	3	3	3	4	4		2	2	3	3	2	2		4	4		F1RMA3	Uncharacterized protein OS=Sus scrofa OX=9823 GN=CCAR2 PE=1 SV=2	>tr|F1RMA3|F1RMA3_PIG Uncharacterized protein OS=Sus scrofa OX=9823 GN=CCAR2 PE=1 SV=2	101.8
F1RMD6	2	2													2	2		F1RMD6	Uncharacterized protein OS=Sus scrofa OX=9823 GN=VPS36 PE=1 SV=2	>tr|F1RMD6|F1RMD6_PIG Uncharacterized protein OS=Sus scrofa OX=9823 GN=VPS36 PE=1 SV=2	41.5
F1RMH7	2	2										2	2		2	2		F1RMH7	Unc-45 myosin chaperone A OS=Sus scrofa OX=9823 GN=UNC45A PE=1 SV=2	>tr|F1RMH7|F1RMH7_PIG Unc-45 myosin chaperone A OS=Sus scrofa OX=9823 GN=UNC45A PE=1 SV=2	101.7
F1RMJ9	2	2	3	3				2	2	2	2				3	3		F1RMJ9	Oxysterol-binding protein OS=Sus scrofa OX=9823 GN=OSBP PE=1 SV=2	>tr|F1RMJ9|F1RMJ9_PIG Oxysterol-binding protein OS=Sus scrofa OX=9823 GN=OSBP PE=1 SV=2	89.5
F1RMT5								3	3			2	2		3	3		F1RMT5	Uncharacterized protein OS=Sus scrofa OX=9823 PE=1 SV=3	>tr|F1RMT5|F1RMT5_PIG Uncharacterized protein OS=Sus scrofa OX=9823 PE=1 SV=3	88
F1RMZ8	7	7	5	5	5	5		7	7	8	8	4	4		8	8		F1RMZ8	ATPase H+ transporting V1 subunit B2 OS=Sus scrofa OX=9823 GN=ATP6V1B2 PE=3 SV=1	>tr|F1RMZ8|F1RMZ8_PIG ATPase H+ transporting V1 subunit B2 OS=Sus scrofa OX=9823 GN=ATP6V1B2 PE=3 SV=1	56.6
F1RN05			4	4											4	4		F1RN05	Serine palmitoyltransferase long chain base subunit 1 OS=Sus scrofa OX=9823 GN=SPTLC1 PE=1 SV=3	>tr|F1RN05|F1RN05_PIG Serine palmitoyltransferase long chain base subunit 1 OS=Sus scrofa OX=9823 GN=SPTLC1 PE=1 SV=3	52.6
F1RN10										2	2				2	2		F1RN10	AU RNA binding methylglutaconyl-CoA hydratase OS=Sus scrofa OX=9823 GN=AUH PE=1 SV=3	>tr|F1RN10|F1RN10_PIG AU RNA binding methylglutaconyl-CoA hydratase OS=Sus scrofa OX=9823 GN=AUH PE=1 SV=3	35.8
F1RN44	4	4			2	2		3	3	2	2	2	2		4	4		F1RN44	Uncharacterized protein OS=Sus scrofa OX=9823 GN=LAMP1 PE=1 SV=2	>tr|F1RN44|F1RN44_PIG Uncharacterized protein OS=Sus scrofa OX=9823 GN=LAMP1 PE=1 SV=2	43.9
F1RNA6	3	3	2	2	3	3		2	2	3	3	2	2		3	3		F1RNA6	Flotillin 2 OS=Sus scrofa OX=9823 GN=FLOT2 PE=1 SV=2	>tr|F1RNA6|F1RNA6_PIG Flotillin 2 OS=Sus scrofa OX=9823 GN=FLOT2 PE=1 SV=2	41.6
F1RNS2	3	3						2	2	2	2				3	3		F1RNS2	Uncharacterized protein OS=Sus scrofa OX=9823 GN=DIABLO PE=1 SV=2	>tr|F1RNS2|F1RNS2_PIG Uncharacterized protein OS=Sus scrofa OX=9823 GN=DIABLO PE=1 SV=2	26.8
F1RNU6	2	2													2	2		F1RNU6	Uncharacterized protein OS=Sus scrofa OX=9823 PE=1 SV=3	>tr|F1RNU6|F1RNU6_PIG Uncharacterized protein OS=Sus scrofa OX=9823 PE=1 SV=3	25
F1RNV8								2	2						2	2		F1RNV8	Uncharacterized protein OS=Sus scrofa OX=9823 GN=TTC37 PE=4 SV=3		174.6
F1RNW4	5	5			3	3									5	5		F1RNW4	Peptidase D OS=Sus scrofa OX=9823 GN=PEPD PE=1 SV=3	>tr|F1RNW4|F1RNW4_PIG Peptidase D OS=Sus scrofa OX=9823 GN=PEPD PE=1 SV=3	54.8
F1RNX2	5	5						4	4	2	2				5	5		F1RNX2	Programmed cell death 5 OS=Sus scrofa OX=9823 GN=PDCD5 PE=1 SV=1	>tr|F1RNX2|F1RNX2_PIG Programmed cell death 5 OS=Sus scrofa OX=9823 GN=PDCD5 PE=1 SV=1	14.2
F1RP04	3	3													3	3		F1RP04	Glutamic--pyruvic transaminase 2 OS=Sus scrofa OX=9823 GN=GPT2 PE=1 SV=1	>tr|F1RP04|F1RP04_PIG Glutamic--pyruvic transaminase 2 OS=Sus scrofa OX=9823 GN=GPT2 PE=1 SV=1	58
F1RP05	5	5	2	2	4	4		4	4	4	4	3	3		5	5		F1RP05	DnaJ heat shock protein family (Hsp40) member A2 OS=Sus scrofa OX=9823 GN=DNAJA2 PE=3 SV=1	>tr|F1RP05|F1RP05_PIG DnaJ heat shock protein family (Hsp40) member A2 OS=Sus scrofa OX=9823 GN=DNAJA2 PE=3 SV=1	45.7
F1RP34	2	2	3	3	2	2						2	2		3	3		F1RP34	NAD(P)H-hydrate epimerase OS=Sus scrofa OX=9823 GN=APOA1BP PE=1 SV=2	>tr|F1RP34|F1RP34_PIG NAD(P)H-hydrate epimerase OS=Sus scrofa OX=9823 GN=APOA1BP PE=1 SV=2	31.5
F1RP44	13	13	9	9	8	8		12	12	11	11	11	11		13	13		F1RP44	Uncharacterized protein OS=Sus scrofa OX=9823 GN=IPO5 PE=1 SV=2	>tr|F1RP44|F1RP44_PIG Uncharacterized protein OS=Sus scrofa OX=9823 GN=IPO5 PE=1 SV=2	123.5
F1RPB7	2	2										2	2		2	2		F1RPB7	Developmentally regulated GTP binding protein 1 OS=Sus scrofa OX=9823 GN=DRG1 PE=1 SV=3	>tr|F1RPB7|F1RPB7_PIG Developmentally regulated GTP binding protein 1 OS=Sus scrofa OX=9823 GN=DRG1 PE=1 SV=3	40.5
F1RPC8	3	3													3	3		F1RPC8	Crystallin mu OS=Sus scrofa OX=9823 GN=CRYM PE=1 SV=2	>tr|F1RPC8|F1RPC8_PIG Crystallin mu OS=Sus scrofa OX=9823 GN=CRYM PE=1 SV=2	33.5
F1RPD2	9	9	7	7	3	3		6	6	5	5	7	7		9	9		F1RPD2	Ubiquinol-cytochrome c reductase core protein 2 OS=Sus scrofa OX=9823 GN=UQCRC2 PE=1 SV=3	>tr|F1RPD2|F1RPD2_PIG Ubiquinol-cytochrome c reductase core protein 2 OS=Sus scrofa OX=9823 GN=UQCRC2 PE=1 SV=3	48.2
F1RPH0	23	23	16	16	15	15		17	17	22	22	14	14		23	23		F1RPH0	Phosphoglycerate kinase OS=Sus scrofa OX=9823 GN=PGK1 PE=1 SV=3	>tr|F1RPH0|F1RPH0_PIG Phosphoglycerate kinase OS=Sus scrofa OX=9823 GN=PGK1 PE=1 SV=3	44.5
F1RPL1					5	3				5	2	6	4		6	4		F1RPL1	Histone H2A OS=Sus scrofa OX=9823 GN=LOC100154071 PE=3 SV=1	>tr|F1RPL1|F1RPL1_PIG Histone H2A OS=Sus scrofa OX=9823 GN=LOC100154071 PE=3 SV=1	14.1
F1RPN4	2	2													2	2		F1RPN4	Cordon-bleu WH2 repeat protein like 1 OS=Sus scrofa OX=9823 GN=COBLL1 PE=4 SV=3	>tr|F1RPN4|F1RPN4_PIG Cordon-bleu WH2 repeat protein like 1 OS=Sus scrofa OX=9823 GN=COBLL1 PE=4 SV=3	151.4
F1RPQ3	3	3													3	3		F1RPQ3	Proteasome 26S subunit, non-ATPase 14 OS=Sus scrofa OX=9823 GN=PSMD14 PE=1 SV=3	>tr|F1RPQ3|F1RPQ3_PIG Proteasome 26S subunit, non-ATPase 14 OS=Sus scrofa OX=9823 GN=PSMD14 PE=1 SV=3	34.6
F1RPX1	2	2													2	2		F1RPX1	Metastasis associated 1 family member 2 OS=Sus scrofa OX=9823 GN=MTA2 PE=1 SV=3	>tr|F1RPX1|F1RPX1_PIG Metastasis associated 1 family member 2 OS=Sus scrofa OX=9823 GN=MTA2 PE=1 SV=3	74.8
F1RPY3			2	2				2	2						2	2		F1RPY3	Reticulon OS=Sus scrofa OX=9823 GN=RTN3 PE=1 SV=3	>tr|F1RPY3|F1RPY3_PIG Reticulon OS=Sus scrofa OX=9823 GN=RTN3 PE=1 SV=3	27.3
F1RQ90	10	10	9	9	3	3		9	9	9	9	9	9		10	10		F1RQ90	RNA binding motif protein X-linked OS=Sus scrofa OX=9823 GN=RBMX PE=4 SV=1	>tr|F1RQ90|F1RQ90_PIG RNA binding motif protein X-linked OS=Sus scrofa OX=9823 GN=RBMX PE=4 SV=1	42.2
F1RQ91	14	14	11	11	12	12		13	13	13	13	12	12		14	14		F1RQ91	40S ribosomal protein S4 OS=Sus scrofa OX=9823 GN=RPS4X PE=1 SV=2	>tr|F1RQ91|F1RQ91_PIG 40S ribosomal protein S4 OS=Sus scrofa OX=9823 GN=RPS4X PE=1 SV=2	29.6
F1RQC5	3	3	2	2				3	3	4	4				4	4		F1RQC5	La ribonucleoprotein domain family member 1 OS=Sus scrofa OX=9823 GN=LARP1 PE=1 SV=3	>tr|F1RQC5|F1RQC5_PIG La ribonucleoprotein domain family member 1 OS=Sus scrofa OX=9823 GN=LARP1 PE=1 SV=3	123.8
F1RQF6	2	2						2	2	2	2				2	2		F1RQF6	Clathrin interactor 1 OS=Sus scrofa OX=9823 GN=CLINT1 PE=1 SV=3	>tr|F1RQF6|F1RQF6_PIG Clathrin interactor 1 OS=Sus scrofa OX=9823 GN=CLINT1 PE=1 SV=3	70.3
F1RQI0	10	10						2	2						10	10		F1RQI0	Collagen type XII alpha 1 chain OS=Sus scrofa OX=9823 GN=COL12A1 PE=1 SV=3	>tr|F1RQI0|F1RQI0_PIG Collagen type XII alpha 1 chain OS=Sus scrofa OX=9823 GN=COL12A1 PE=1 SV=3	332.6
F1RQI1												2	2		2	2		F1RQI1	Uncharacterized protein OS=Sus scrofa OX=9823 GN=COX7A2 PE=1 SV=1	>tr|F1RQI1|F1RQI1_PIG Uncharacterized protein OS=Sus scrofa OX=9823 GN=COX7A2 PE=1 SV=1	9.2
F1RQM2	6	6						3	3	5	5				6	6		F1RQM2	Phosphoacetylglucosamine mutase OS=Sus scrofa OX=9823 GN=PGM3 PE=1 SV=2	>sp|F1RQM2|AGM1_PIG Phosphoacetylglucosamine mutase OS=Sus scrofa OX=9823 GN=PGM3 PE=1 SV=2	59.4
F1RQP0	7	7	6	6	2	2		5	5	6	6	4	4		7	7		F1RQP0	Uncharacterized protein OS=Sus scrofa OX=9823 GN=PRDX5 PE=1 SV=2	>tr|F1RQP0|F1RQP0_PIG Uncharacterized protein OS=Sus scrofa OX=9823 GN=PRDX5 PE=1 SV=2	17.3
F1RQR4					2	2									2	2		F1RQR4	EH domain containing 1 OS=Sus scrofa OX=9823 GN=EHD1 PE=1 SV=3	>tr|F1RQR4|F1RQR4_PIG EH domain containing 1 OS=Sus scrofa OX=9823 GN=EHD1 PE=1 SV=3	63.6
F1RQS5										2	2				2	2		F1RQS5	Cell division cycle 5 like OS=Sus scrofa OX=9823 GN=CDC5L PE=1 SV=3	>tr|F1RQS5|F1RQS5_PIG Cell division cycle 5 like OS=Sus scrofa OX=9823 GN=CDC5L PE=1 SV=3	92.2
F1RQU1	2	2													2	2		F1RQU1	Solute carrier family 35 member B2 OS=Sus scrofa OX=9823 GN=SLC35B2 PE=1 SV=3	>tr|F1RQU1|F1RQU1_PIG Solute carrier family 35 member B2 OS=Sus scrofa OX=9823 GN=SLC35B2 PE=1 SV=3	47.5
F1RQZ9	10	9	7	6	4	3		6	5	7	6	4	3		10	9		F1RQZ9	Elongation factor Tu GTP binding domain containing 2 OS=Sus scrofa OX=9823 GN=EFTUD2 PE=1 SV=2	>tr|F1RQZ9|F1RQZ9_PIG Elongation factor Tu GTP binding domain containing 2 OS=Sus scrofa OX=9823 GN=EFTUD2 PE=1 SV=2	109.4
F1RR06	2	2													2	2		F1RR06	Glycylpeptide N-tetradecanoyltransferase OS=Sus scrofa OX=9823 GN=NMT1 PE=1 SV=3	>tr|F1RR06|F1RR06_PIG Glycylpeptide N-tetradecanoyltransferase OS=Sus scrofa OX=9823 GN=NMT1 PE=1 SV=3	56.8
F1RR69	3	3	5	5	3	3		3	3	3	3	2	2		5	5		F1RR69	Uncharacterized protein OS=Sus scrofa OX=9823 GN=SET PE=1 SV=2	>tr|F1RR69|F1RR69_PIG Uncharacterized protein OS=Sus scrofa OX=9823 GN=SET PE=1 SV=2	30
F1RR89	5	5			2	2		5	5	3	3	3	3		5	5		F1RR89	Uncharacterized protein OS=Sus scrofa OX=9823 GN=RARS PE=1 SV=3	>tr|F1RR89|F1RR89_PIG Uncharacterized protein OS=Sus scrofa OX=9823 GN=RARS PE=1 SV=3	75.3
F1RRD6	8	8	3	3	6	6		4	4	2	2	6	6		8	8		F1RRD6	Uncharacterized protein OS=Sus scrofa OX=9823 GN=PDCD6IP PE=1 SV=3	>tr|F1RRD6|F1RRD6_PIG Uncharacterized protein OS=Sus scrofa OX=9823 GN=PDCD6IP PE=1 SV=3	84.4
F1RRF2	3	3	5	5				4	4	3	3	5	5		5	5		F1RRF2	STT3B, catalytic subunit of the oligosaccharyltransferase complex OS=Sus scrofa OX=9823 GN=STT3B PE=1 SV=1	>tr|F1RRF2|F1RRF2_PIG STT3B, catalytic subunit of the oligosaccharyltransferase complex OS=Sus scrofa OX=9823 GN=STT3B PE=1 SV=1	93.4
F1RRG9	2	2													2	2		F1RRG9	SWI/SNF related, matrix associated, actin dependent regulator of chromatin, subfamily a, member 5 OS=Sus scrofa OX=9823 GN=SMARCA5 PE=1 SV=1	>tr|F1RRG9|F1RRG9_PIG SWI/SNF related, matrix associated, actin dependent regulator of chromatin, subfamily a, member 5 OS=Sus scrofa OX=9823 GN=SMARCA5 PE=1 SV=1	121.9
F1RRJ4	13	13	6	6	6	6		9	9	9	9	9	9		13	13		F1RRJ4	Exportin 5 OS=Sus scrofa OX=9823 GN=XPO5 PE=1 SV=2	>tr|F1RRJ4|F1RRJ4_PIG Exportin 5 OS=Sus scrofa OX=9823 GN=XPO5 PE=1 SV=2	135.7
F1RRM1	5	5	4	4				4	4	3	3				5	5		F1RRM1	2'-deoxynucleoside 5'-phosphate N-hydrolase 1 OS=Sus scrofa OX=9823 GN=DNPH1 PE=1 SV=1	>tr|F1RRM1|F1RRM1_PIG 2'-deoxynucleoside 5'-phosphate N-hydrolase 1 OS=Sus scrofa OX=9823 GN=DNPH1 PE=1 SV=1	19.6
F1RRN1								2	2						2	2		F1RRN1	Kinesin light chain 4 OS=Sus scrofa OX=9823 GN=KLC4 PE=1 SV=2		68.3
F1RRY2	9	9	8	8	6	6		8	8	8	8	8	8		9	9		F1RRY2	Uncharacterized protein OS=Sus scrofa OX=9823 GN=NPM1 PE=1 SV=3	>tr|F1RRY2|F1RRY2_PIG Uncharacterized protein OS=Sus scrofa OX=9823 GN=NPM1 PE=1 SV=3	35
F1RS49	3	3	4	4	2	2		6	6	4	4	5	5		6	6		F1RS49	ATP binding cassette subfamily E member 1 OS=Sus scrofa OX=9823 GN=ABCE1 PE=1 SV=3	>tr|F1RS49|F1RS49_PIG ATP binding cassette subfamily E member 1 OS=Sus scrofa OX=9823 GN=ABCE1 PE=1 SV=3	67.3
F1RSM2	3	3	2	2	3	3						2	2		3	3		F1RSM2	Proteasome 26S subunit, non-ATPase 12 OS=Sus scrofa OX=9823 GN=PSMD12 PE=1 SV=1	>tr|F1RSM2|F1RSM2_PIG Proteasome 26S subunit, non-ATPase 12 OS=Sus scrofa OX=9823 GN=PSMD12 PE=1 SV=1	53
F1RST0	2	2	2	2						3	2	4	3		4	3		F1RST0	Heat shock protein family H (Hsp110) member 1 OS=Sus scrofa OX=9823 GN=HSPH1 PE=1 SV=1	>tr|F1RST0|F1RST0_PIG Heat shock protein family H (Hsp110) member 1 OS=Sus scrofa OX=9823 GN=HSPH1 PE=1 SV=1	96.6
F1RT28	7	7						2	2						7	7		F1RT28	SEC63 homolog, protein translocation regulator OS=Sus scrofa OX=9823 GN=SEC63 PE=1 SV=3	>tr|F1RT28|F1RT28_PIG SEC63 homolog, protein translocation regulator OS=Sus scrofa OX=9823 GN=SEC63 PE=1 SV=3	87.9
F1RT67	2	2													2	2		F1RT67	Inositol monophosphatase 3 OS=Sus scrofa OX=9823 GN=IMPAD1 PE=3 SV=1	>sp|F1RT67|IMPA3_PIG Inositol monophosphatase 3 OS=Sus scrofa OX=9823 GN=IMPAD1 PE=3 SV=1	38.6
F1RT87	7	7	5	5	2	2		5	5	6	6	4	4		7	7		F1RT87	RAB2A, member RAS oncogene family OS=Sus scrofa OX=9823 GN=RAB2A PE=1 SV=3	>tr|F1RT87|F1RT87_PIG RAB2A, member RAS oncogene family OS=Sus scrofa OX=9823 GN=RAB2A PE=1 SV=3	23.5
F1RT96	2	2													2	2		F1RT96	Acyl-CoA synthetase family member 2 OS=Sus scrofa OX=9823 GN=ACSF2 PE=1 SV=3	>tr|F1RT96|F1RT96_PIG Acyl-CoA synthetase family member 2 OS=Sus scrofa OX=9823 GN=ACSF2 PE=1 SV=3	68.1
F1RTA1					2	2						2	2		2	2		F1RTA1	ATP binding cassette subfamily C member 3 OS=Sus scrofa OX=9823 GN=ABCC3 PE=1 SV=3	>tr|F1RTA1|F1RTA1_PIG ATP binding cassette subfamily C member 3 OS=Sus scrofa OX=9823 GN=ABCC3 PE=1 SV=3	167.7
F1RTB6	2	2													2	2		F1RTB6	Uncharacterized protein OS=Sus scrofa OX=9823 GN=LUC7L3 PE=1 SV=2	>tr|F1RTB6|F1RTB6_PIG Uncharacterized protein OS=Sus scrofa OX=9823 GN=LUC7L3 PE=1 SV=2	51.4
F1RTH3	4	4	3	3	4	4		2	2	5	5	6	6		6	6		F1RTH3	Apoptosis inducing factor mitochondria associated 1 OS=Sus scrofa OX=9823 GN=AIFM1 PE=4 SV=1	>tr|F1RTH3|F1RTH3_PIG Apoptosis inducing factor mitochondria associated 1 OS=Sus scrofa OX=9823 GN=AIFM1 PE=4 SV=1	66.8
F1RTV6	5	5	2	2				3	3	4	4				5	5		F1RTV6	Signal recognition particle subunit SRP72 OS=Sus scrofa OX=9823 GN=SRP72 PE=1 SV=3	>tr|F1RTV6|F1RTV6_PIG Signal recognition particle subunit SRP72 OS=Sus scrofa OX=9823 GN=SRP72 PE=1 SV=3	72.9
F1RTY6	6	6	3	3											6	6		F1RTY6	Peptidylprolyl isomerase D OS=Sus scrofa OX=9823 GN=PPID PE=1 SV=1	>tr|F1RTY6|F1RTY6_PIG Peptidylprolyl isomerase D OS=Sus scrofa OX=9823 GN=PPID PE=1 SV=1	40.7
F1RU11	3	3						4	4	4	4				4	4		F1RU11	Translocation associated membrane protein 1 OS=Sus scrofa OX=9823 GN=TRAM1 PE=4 SV=2	>tr|F1RU11|F1RU11_PIG Translocation associated membrane protein 1 OS=Sus scrofa OX=9823 GN=TRAM1 PE=4 SV=2	45.5
F1RU31	2	2													2	2		F1RU31	SART1, U4/U6.U5 tri-snRNP-associated protein 1 OS=Sus scrofa OX=9823 GN=SART1 PE=1 SV=1	>tr|F1RU31|F1RU31_PIG SART1, U4/U6.U5 tri-snRNP-associated protein 1 OS=Sus scrofa OX=9823 GN=SART1 PE=1 SV=1	90.8
F1RU33	4	4	3	3	2	2		3	3	2	2	3	3		4	4		F1RU33	Uncharacterized protein OS=Sus scrofa OX=9823 GN=BANF1 PE=1 SV=1	>tr|F1RU33|F1RU33_PIG Uncharacterized protein OS=Sus scrofa OX=9823 GN=BANF1 PE=1 SV=1	10
F1RU38	5	5	3	3	3	3		3	3	7	7	2	2		7	7		F1RU38	Splicing factor 3b subunit 2 OS=Sus scrofa OX=9823 GN=SF3B2 PE=1 SV=3	>tr|F1RU38|F1RU38_PIG Splicing factor 3b subunit 2 OS=Sus scrofa OX=9823 GN=SF3B2 PE=1 SV=3	100.1
F1RUE0	2	2													2	2		F1RUE0	Acyl-CoA thioesterase 13 OS=Sus scrofa OX=9823 GN=ACOT13 PE=1 SV=2	>tr|F1RUE0|F1RUE0_PIG Acyl-CoA thioesterase 13 OS=Sus scrofa OX=9823 GN=ACOT13 PE=1 SV=2	15.2
F1RUH0	3	3						3	3						3	3		F1RUH0	HECT, UBA and WWE domain containing 1, E3 ubiquitin protein ligase OS=Sus scrofa OX=9823 GN=HUWE1 PE=1 SV=2	>tr|F1RUH0|F1RUH0_PIG HECT, UBA and WWE domain containing 1, E3 ubiquitin protein ligase OS=Sus scrofa OX=9823 GN=HUWE1 PE=1 SV=2	485.9
F1RUH5	4	4	2	2	3	3		4	4	2	2				4	4		F1RUH5	Uncharacterized protein OS=Sus scrofa OX=9823 GN=DEK PE=1 SV=3	>tr|F1RUH5|F1RUH5_PIG Uncharacterized protein OS=Sus scrofa OX=9823 GN=DEK PE=1 SV=3	42.6
F1RUK8	16	14	7	4	4	4		8	6	10	8	5	4		16	14		F1RUK8	Rab GDP dissociation inhibitor OS=Sus scrofa OX=9823 GN=GDI2 PE=1 SV=1	>tr|F1RUK8|F1RUK8_PIG Rab GDP dissociation inhibitor OS=Sus scrofa OX=9823 GN=GDI2 PE=1 SV=1	50.3
F1RUP0										2	2				2	2		F1RUP0	Enoyl-CoA hydratase domain containing 3 OS=Sus scrofa OX=9823 GN=ECHDC3 PE=1 SV=2	>tr|F1RUP0|F1RUP0_PIG Enoyl-CoA hydratase domain containing 3 OS=Sus scrofa OX=9823 GN=ECHDC3 PE=1 SV=2	26.9
F1RUP7	2	2								2	2				2	2		F1RUP7	Nudix hydrolase 5 OS=Sus scrofa OX=9823 GN=NUDT5 PE=1 SV=2	>tr|F1RUP7|F1RUP7_PIG Nudix hydrolase 5 OS=Sus scrofa OX=9823 GN=NUDT5 PE=1 SV=2	24.2
F1RUT1	6	6	4	4	2	2		6	6	6	6	2	2		6	6		F1RUT1	RNA binding motif protein 4 OS=Sus scrofa OX=9823 GN=RBM4 PE=1 SV=3	>tr|F1RUT1|F1RUT1_PIG RNA binding motif protein 4 OS=Sus scrofa OX=9823 GN=RBM4 PE=1 SV=3	40.4
F1RUV5										2	2				2	2		F1RUV5	Pyruvate carboxylase OS=Sus scrofa OX=9823 GN=PC PE=1 SV=3	>tr|F1RUV5|F1RUV5_PIG Pyruvate carboxylase OS=Sus scrofa OX=9823 GN=PC PE=1 SV=3	129.2
F1RVC9	9	8	8	7	5	4		7	6	8	7	7	6		9	8		F1RVC9	Heterogeneous nuclear ribonucleoprotein D OS=Sus scrofa OX=9823 GN=HNRNPD PE=1 SV=2	>tr|F1RVC9|F1RVC9_PIG Heterogeneous nuclear ribonucleoprotein D OS=Sus scrofa OX=9823 GN=HNRNPD PE=1 SV=2	38.3
F1RVN1	6	6	3	3	2	2		3	3	6	6	4	4		6	6		F1RVN1	NADH dehydrogenase [ubiquinone] flavoprotein 1, mitochondrial OS=Sus scrofa OX=9823 GN=NDUFV1 PE=1 SV=1	>tr|F1RVN1|F1RVN1_PIG NADH dehydrogenase [ubiquinone] flavoprotein 1, mitochondrial OS=Sus scrofa OX=9823 GN=NDUFV1 PE=1 SV=1	50.5
F1RVS8	4	4	2	2	2	2		2	2	2	2				4	4		F1RVS8	Mitochondrial carrier 1 OS=Sus scrofa OX=9823 GN=MTCH1 PE=1 SV=1	>tr|F1RVS8|F1RVS8_PIG Mitochondrial carrier 1 OS=Sus scrofa OX=9823 GN=MTCH1 PE=1 SV=1	41.5
F1RVY7	3	3						2	2						3	3		F1RVY7	Galactokinase 1 OS=Sus scrofa OX=9823 GN=GALK1 PE=1 SV=3	>tr|F1RVY7|F1RVY7_PIG Galactokinase 1 OS=Sus scrofa OX=9823 GN=GALK1 PE=1 SV=3	42.1
F1RW08	9	9	6	6	4	4		6	6	8	8	4	4		9	9		F1RW08	Signal recognition particle subunit SRP68 OS=Sus scrofa OX=9823 GN=SRP68 PE=1 SV=3	>tr|F1RW08|F1RW08_PIG Signal recognition particle subunit SRP68 OS=Sus scrofa OX=9823 GN=SRP68 PE=1 SV=3	70.3
F1RW75	20	20	12	12	20	20		7	7	22	22	12	12		22	22		F1RW75	Desmoplakin OS=Sus scrofa OX=9823 GN=DSP PE=1 SV=3	>tr|F1RW75|F1RW75_PIG Desmoplakin OS=Sus scrofa OX=9823 GN=DSP PE=1 SV=3	331.4
F1RWC5	2	2			2	2		3	3	3	3	5	5		5	5		F1RWC5	Kinesin-like protein OS=Sus scrofa OX=9823 GN=KIF5B PE=1 SV=2	>tr|F1RWC5|F1RWC5_PIG Kinesin-like protein OS=Sus scrofa OX=9823 GN=KIF5B PE=1 SV=2	109.7
F1RWD5	3	2													3	2		F1RWD5	Uncharacterized protein OS=Sus scrofa OX=9823 PE=4 SV=2	>tr|F1RWD5|F1RWD5_PIG Uncharacterized protein OS=Sus scrofa OX=9823 PE=4 SV=2	25.1
F1RWH1	3	3						3	2	3	3	2	2		3	3		F1RWH1	Chromobox 1 OS=Sus scrofa OX=9823 GN=CBX1 PE=1 SV=2	>tr|F1RWH1|F1RWH1_PIG Chromobox 1 OS=Sus scrofa OX=9823 GN=CBX1 PE=1 SV=2	21.4
F1RWH6	8	8	2	2				4	4	3	3				8	8		F1RWH6	CDK5 regulatory subunit associated protein 3 OS=Sus scrofa OX=9823 GN=CDK5RAP3 PE=1 SV=3	>tr|F1RWH6|F1RWH6_PIG CDK5 regulatory subunit associated protein 3 OS=Sus scrofa OX=9823 GN=CDK5RAP3 PE=1 SV=3	56.9
F1RWI8										2	2	2	2		2	2		F1RWI8	Secernin 2 OS=Sus scrofa OX=9823 GN=SCRN2 PE=1 SV=2	>tr|F1RWI8|F1RWI8_PIG Secernin 2 OS=Sus scrofa OX=9823 GN=SCRN2 PE=1 SV=2	48.2
F1RWJ5	13	13	11	11	9	9		11	11	10	10	5	5		13	13		F1RWJ5	Importin subunit beta-1 OS=Sus scrofa OX=9823 GN=KPNB1 PE=1 SV=3	>tr|F1RWJ5|F1RWJ5_PIG Importin subunit beta-1 OS=Sus scrofa OX=9823 GN=KPNB1 PE=1 SV=3	97.2
F1RWJ6	8	8	6	6	9	9		10	10	11	11	7	7		11	11		F1RWJ6	Aminopeptidase OS=Sus scrofa OX=9823 GN=NPEPPS PE=1 SV=2	>tr|F1RWJ6|F1RWJ6_PIG Aminopeptidase OS=Sus scrofa OX=9823 GN=NPEPPS PE=1 SV=2	103.6
F1RWM1								2	2			2	2		2	2		F1RWM1	Stathmin OS=Sus scrofa OX=9823 GN=STMN2 PE=1 SV=2	>tr|F1RWM1|F1RWM1_PIG Stathmin OS=Sus scrofa OX=9823 GN=STMN2 PE=1 SV=2	20.8
F1RWP0	2	2													2	2		F1RWP0	Phosphoribosyl pyrophosphate synthetase associated protein 1 OS=Sus scrofa OX=9823 GN=PRPSAP1 PE=1 SV=1	>tr|F1RWP0|F1RWP0_PIG Phosphoribosyl pyrophosphate synthetase associated protein 1 OS=Sus scrofa OX=9823 GN=PRPSAP1 PE=1 SV=1	42.4
F1RWS8	3	3			2	2				2	2				3	3		F1RWS8	Small nuclear ribonucleoprotein polypeptide A' OS=Sus scrofa OX=9823 GN=SNRPA1 PE=1 SV=1	>tr|F1RWS8|F1RWS8_PIG Small nuclear ribonucleoprotein polypeptide A' OS=Sus scrofa OX=9823 GN=SNRPA1 PE=1 SV=1	28.4
F1RWY0					2	2						2	2		2	2		F1RWY0	Regucalcin OS=Sus scrofa OX=9823 GN=RGN PE=1 SV=2	>tr|F1RWY0|F1RWY0_PIG Regucalcin OS=Sus scrofa OX=9823 GN=RGN PE=1 SV=2	33.4
F1RWY7	6	6	4	4	5	5		4	4	6	6	3	3		6	6		F1RWY7	Uncharacterized protein OS=Sus scrofa OX=9823 GN=BPHL PE=1 SV=3	>tr|F1RWY7|F1RWY7_PIG Uncharacterized protein OS=Sus scrofa OX=9823 GN=BPHL PE=1 SV=3	33.3
F1RWZ4	2	2								2	2				2	2		F1RWZ4	Enoyl-CoA delta isomerase 2 OS=Sus scrofa OX=9823 GN=ECI2 PE=1 SV=3	>tr|F1RWZ4|F1RWZ4_PIG Enoyl-CoA delta isomerase 2 OS=Sus scrofa OX=9823 GN=ECI2 PE=1 SV=3	45.3
F1RX00	3	2													3	2		F1RX00	Amine oxidase OS=Sus scrofa OX=9823 GN=MAOA PE=1 SV=2	>tr|F1RX00|F1RX00_PIG Amine oxidase OS=Sus scrofa OX=9823 GN=MAOA PE=1 SV=2	59.8
F1RX16	11	10	8	7	6	5		9	8	9	8	9	8		11	10		F1RX16	DEAD-box helicase 3 X-linked OS=Sus scrofa OX=9823 GN=DDX3X PE=1 SV=3	>tr|F1RX16|F1RX16_PIG DEAD-box helicase 3 X-linked OS=Sus scrofa OX=9823 GN=DDX3X PE=1 SV=3	73.2
F1RX35	2	2						4	4						4	4		F1RX35	Fibrinogen gamma chain OS=Sus scrofa OX=9823 GN=FGG PE=4 SV=3	>tr|F1RX35|F1RX35_PIG Fibrinogen gamma chain OS=Sus scrofa OX=9823 GN=FGG PE=4 SV=3	50.7
F1RX36	3	3						5	5						5	5		F1RX36	Fibrinogen alpha chain OS=Sus scrofa OX=9823 GN=FGA PE=1 SV=3	>tr|F1RX36|F1RX36_PIG Fibrinogen alpha chain OS=Sus scrofa OX=9823 GN=FGA PE=1 SV=3	72.6
F1RX37								3	3						3	3		F1RX37	Fibrinogen beta chain OS=Sus scrofa OX=9823 GN=FGB PE=1 SV=2		56.4
F1RX66	2	2													2	2		F1RX66	Glutathione reductase OS=Sus scrofa OX=9823 GN=GSR PE=1 SV=3	>tr|F1RX66|F1RX66_PIG Glutathione reductase OS=Sus scrofa OX=9823 GN=GSR PE=1 SV=3	56.2
F1RX68	5	5	2	2	3	3				3	3	2	2		5	5		F1RX68	Serine/threonine-protein phosphatase OS=Sus scrofa OX=9823 GN=PPP2CB PE=3 SV=3	>tr|F1RX68|F1RX68_PIG Serine/threonine-protein phosphatase OS=Sus scrofa OX=9823 GN=PPP2CB PE=3 SV=3	35.6
F1RX84	3	3	2	2				2	2	2	2	2	2		3	3		F1RX84	Pyridoxal phosphate homeostasis protein OS=Sus scrofa OX=9823 GN=PLPBP PE=1 SV=1	>tr|F1RX84|F1RX84_PIG Pyridoxal phosphate homeostasis protein OS=Sus scrofa OX=9823 GN=PLPBP PE=1 SV=1	30.4
F1RXA7	5	5	4	4	2	2		5	5	4	4	4	4		5	5		F1RXA7	Proteasome 26S subunit, non-ATPase 3 OS=Sus scrofa OX=9823 GN=PSMD3 PE=1 SV=3	>tr|F1RXA7|F1RXA7_PIG Proteasome 26S subunit, non-ATPase 3 OS=Sus scrofa OX=9823 GN=PSMD3 PE=1 SV=3	60.9
F1RXC2	6	6	5	5	4	4		6	6	8	8	3	3		8	8		F1RXC2	Carbonic anhydrase 2 OS=Sus scrofa OX=9823 GN=CA2 PE=1 SV=2	>tr|F1RXC2|F1RXC2_PIG Carbonic anhydrase 2 OS=Sus scrofa OX=9823 GN=CA2 PE=1 SV=2	29.2
F1RXD5	2	2	2	2	2	2				2	2	3	3		3	3		F1RXD5	Copine 3 OS=Sus scrofa OX=9823 GN=CPNE3 PE=1 SV=1	>tr|F1RXD5|F1RXD5_PIG Copine 3 OS=Sus scrofa OX=9823 GN=CPNE3 PE=1 SV=1	59.6
F1RXR2	7	7	3	3				8	8	9	9	3	3		9	9		F1RXR2	Cysteine rich with EGF like domains 2 OS=Sus scrofa OX=9823 GN=CRELD2 PE=4 SV=2	>tr|F1RXR2|F1RXR2_PIG Cysteine rich with EGF like domains 2 OS=Sus scrofa OX=9823 GN=CRELD2 PE=4 SV=2	45.5
F1RY04	5	5	2	2				4	4	7	7				7	7		F1RY04	Uncharacterized protein OS=Sus scrofa OX=9823 GN=UFL1 PE=1 SV=2	>tr|F1RY04|F1RY04_PIG Uncharacterized protein OS=Sus scrofa OX=9823 GN=UFL1 PE=1 SV=2	89.4
F1RY67	3	3													3	3		F1RY67	Uncharacterized protein OS=Sus scrofa OX=9823 GN=CPT1A PE=1 SV=3	>tr|F1RY67|F1RY67_PIG Uncharacterized protein OS=Sus scrofa OX=9823 GN=CPT1A PE=1 SV=3	88
F1RY92	6	5	4	3	5	4		4	3	3	2	5	4		6	5		F1RY92	Serine and arginine rich splicing factor 3 OS=Sus scrofa OX=9823 GN=SRSF3 PE=1 SV=2	>tr|F1RY92|F1RY92_PIG Serine and arginine rich splicing factor 3 OS=Sus scrofa OX=9823 GN=SRSF3 PE=1 SV=2	19.3
F1RYA3								3	3	3	3				3	3		F1RYA3	Cysteinyl-tRNA synthetase OS=Sus scrofa OX=9823 GN=CARS PE=1 SV=3	>tr|F1RYA3|F1RYA3_PIG Cysteinyl-tRNA synthetase OS=Sus scrofa OX=9823 GN=CARS PE=1 SV=3	84.8
F1RYA4	4	3	2	2						3	2				4	3		F1RYA4	Nucleosome assembly protein 1 like 4 OS=Sus scrofa OX=9823 GN=NAP1L4 PE=1 SV=3	>tr|F1RYA4|F1RYA4_PIG Nucleosome assembly protein 1 like 4 OS=Sus scrofa OX=9823 GN=NAP1L4 PE=1 SV=3	47.3
F1RYJ5	2	2													2	2		F1RYJ5	Zinc finger CCCH-type containing 15 OS=Sus scrofa OX=9823 GN=ZC3H15 PE=1 SV=1	>tr|F1RYJ5|F1RYJ5_PIG Zinc finger CCCH-type containing 15 OS=Sus scrofa OX=9823 GN=ZC3H15 PE=1 SV=1	48.5
F1RYT3					3	3									3	3		F1RYT3	Scavenger receptor class B member 2 OS=Sus scrofa OX=9823 GN=SCARB2 PE=1 SV=1	>tr|F1RYT3|F1RYT3_PIG Scavenger receptor class B member 2 OS=Sus scrofa OX=9823 GN=SCARB2 PE=1 SV=1	54
F1RYU9	8	8	2	2	2	2		4	4	7	7	3	3		8	8		F1RYU9	USO1 vesicle transport factor OS=Sus scrofa OX=9823 GN=USO1 PE=1 SV=3	>tr|F1RYU9|F1RYU9_PIG USO1 vesicle transport factor OS=Sus scrofa OX=9823 GN=USO1 PE=1 SV=3	104.3
F1RYY8	4	4	3	3						3	3				4	4		F1RYY8	Solute carrier family 25 member 22 OS=Sus scrofa OX=9823 GN=SLC25A22 PE=1 SV=1	>tr|F1RYY8|F1RYY8_PIG Solute carrier family 25 member 22 OS=Sus scrofa OX=9823 GN=SLC25A22 PE=1 SV=1	34.4
F1RYZ0	6	6	4	4	2	2		5	5	4	4	3	3		6	6		F1RYZ0	60S acidic ribosomal protein P2 OS=Sus scrofa OX=9823 GN=RPLP2 PE=1 SV=1	>tr|F1RYZ0|F1RYZ0_PIG 60S acidic ribosomal protein P2 OS=Sus scrofa OX=9823 GN=RPLP2 PE=1 SV=1	11.7
F1RYZ1										2	2				2	2		F1RYZ1	Tetraspanin OS=Sus scrofa OX=9823 GN=CD151 PE=1 SV=1	>tr|F1RYZ1|F1RYZ1_PIG Tetraspanin OS=Sus scrofa OX=9823 GN=CD151 PE=1 SV=1	28
F1RZ01	6	6	3	3				5	5	5	5	2	2		6	6		F1RZ01	Chitinase domain containing 1 OS=Sus scrofa OX=9823 GN=CHID1 PE=1 SV=1	>tr|F1RZ01|F1RZ01_PIG Chitinase domain containing 1 OS=Sus scrofa OX=9823 GN=CHID1 PE=1 SV=1	44.5
F1RZ02	6	3													6	3		F1RZ02	AP-2 complex subunit alpha OS=Sus scrofa OX=9823 GN=AP2A2 PE=1 SV=3	>tr|F1RZ02|F1RZ02_PIG AP-2 complex subunit alpha OS=Sus scrofa OX=9823 GN=AP2A2 PE=1 SV=3	103.4
F1RZ28	4	4	6	6	3	3		6	6	7	7	3	3		7	7		F1RZ28	Ribosomal protein S10 OS=Sus scrofa OX=9823 GN=RPS10 PE=1 SV=2	>tr|F1RZ28|F1RZ28_PIG Ribosomal protein S10 OS=Sus scrofa OX=9823 GN=RPS10 PE=1 SV=2	18.9
F1RZ71	3	3													3	3		F1RZ71	Septin 9 OS=Sus scrofa OX=9823 GN=SEPT9 PE=1 SV=3	>tr|F1RZ71|F1RZ71_PIG Septin 9 OS=Sus scrofa OX=9823 GN=SEPT9 PE=1 SV=3	42.2
F1RZK8					5	5		2	2						5	5		F1RZK8	Histone deacetylase OS=Sus scrofa OX=9823 GN=HDAC2 PE=1 SV=3	>tr|F1RZK8|F1RZK8_PIG Histone deacetylase OS=Sus scrofa OX=9823 GN=HDAC2 PE=1 SV=3	55.3
F1RZW9			2	2											2	2		F1RZW9	Zinc transporter SLC39A7 OS=Sus scrofa OX=9823 GN=SLC39A7 PE=4 SV=2	>tr|F1RZW9|F1RZW9_PIG Zinc transporter SLC39A7 OS=Sus scrofa OX=9823 GN=SLC39A7 PE=4 SV=2	49.8
F1RZX9	3	3													3	3		F1RZX9	Haloacid dehalogenase like hydrolase domain containing 2 OS=Sus scrofa OX=9823 GN=HDHD2 PE=1 SV=1	>tr|F1RZX9|F1RZX9_PIG Haloacid dehalogenase like hydrolase domain containing 2 OS=Sus scrofa OX=9823 GN=HDHD2 PE=1 SV=1	28.4
F1RZZ1	2	2								2	2				2	2		F1RZZ1	Uncharacterized protein OS=Sus scrofa OX=9823 GN=TBCD PE=1 SV=3	>tr|F1RZZ1|F1RZZ1_PIG Uncharacterized protein OS=Sus scrofa OX=9823 GN=TBCD PE=1 SV=3	132.3
F1RZZ3			2	2						3	3				3	3		F1RZZ3	Fructosamine 3 kinase related protein OS=Sus scrofa OX=9823 GN=FN3KRP PE=1 SV=2	>tr|F1RZZ3|F1RZZ3_PIG Fructosamine 3 kinase related protein OS=Sus scrofa OX=9823 GN=FN3KRP PE=1 SV=2	32
F1S031			2	2				2	2						2	2		F1S031	NADH dehydrogenase [ubiquinone] iron-sulfur protein 6, mitochondrial OS=Sus scrofa OX=9823 GN=NDUFS6 PE=1 SV=1	>tr|F1S031|F1S031_PIG NADH dehydrogenase [ubiquinone] iron-sulfur protein 6, mitochondrial OS=Sus scrofa OX=9823 GN=NDUFS6 PE=1 SV=1	13.3
F1S062	3	3			2	2		3	3			2	2		3	3		F1S062	Obg-like ATPase 1 OS=Sus scrofa OX=9823 GN=OLA1 PE=1 SV=3	>tr|F1S062|F1S062_PIG Obg-like ATPase 1 OS=Sus scrofa OX=9823 GN=OLA1 PE=1 SV=3	44.6
F1S0B9										3	3				3	3		F1S0B9	Eukaryotic translation initiation factor 4E OS=Sus scrofa OX=9823 GN=EIF4E PE=1 SV=1	>tr|F1S0B9|F1S0B9_PIG Eukaryotic translation initiation factor 4E OS=Sus scrofa OX=9823 GN=EIF4E PE=1 SV=1	25.1
F1S0C1	6	6	4	4	4	4		5	5	5	5	4	4		6	6		F1S0C1	S-(hydroxymethyl)glutathione dehydrogenase OS=Sus scrofa OX=9823 GN=ADH5 PE=3 SV=2	>tr|F1S0C1|F1S0C1_PIG S-(hydroxymethyl)glutathione dehydrogenase OS=Sus scrofa OX=9823 GN=ADH5 PE=3 SV=2	40.8
F1S0D8	3	3	2	2				2	2	2	2				3	3		F1S0D8	UBX domain protein 4 OS=Sus scrofa OX=9823 GN=UBXN4 PE=1 SV=2	>tr|F1S0D8|F1S0D8_PIG UBX domain protein 4 OS=Sus scrofa OX=9823 GN=UBXN4 PE=1 SV=2	56.6
F1S0D9	13	13	4	4	5	5		10	10	7	7	6	6		13	13		F1S0D9	Aspartyl-tRNA synthetase OS=Sus scrofa OX=9823 GN=DARS PE=1 SV=1	>tr|F1S0D9|F1S0D9_PIG Aspartyl-tRNA synthetase OS=Sus scrofa OX=9823 GN=DARS PE=1 SV=1	57.1
F1S0K1								7	2	8	2	5	2		8	2		F1S0K1	Uncharacterized protein OS=Sus scrofa OX=9823 GN=LOC100515166 PE=1 SV=2	>tr|F1S0K1|F1S0K1_PIG Uncharacterized protein OS=Sus scrofa OX=9823 GN=LOC100515166 PE=1 SV=2	45.8
F1S0N2	27	27	18	18	8	8		20	20	20	20	10	10		27	27		F1S0N2	ATP-citrate synthase OS=Sus scrofa OX=9823 GN=ACLY PE=1 SV=3	>tr|F1S0N2|F1S0N2_PIG ATP-citrate synthase OS=Sus scrofa OX=9823 GN=ACLY PE=1 SV=3	123.6
F1S0R4	2	2													2	2		F1S0R4	V-type proton ATPase subunit C OS=Sus scrofa OX=9823 GN=ATP6V1C1 PE=1 SV=3	>tr|F1S0R4|F1S0R4_PIG V-type proton ATPase subunit C OS=Sus scrofa OX=9823 GN=ATP6V1C1 PE=1 SV=3	45.9
F1S0R7	2	2	2	2						2	2				2	2		F1S0R7	NOP2/Sun RNA methyltransferase family member 2 OS=Sus scrofa OX=9823 GN=NSUN2 PE=1 SV=2	>tr|F1S0R7|F1S0R7_PIG NOP2/Sun RNA methyltransferase family member 2 OS=Sus scrofa OX=9823 GN=NSUN2 PE=1 SV=2	89.2
F1S0V3	14	14	7	7	15	15		8	8	4	4	10	10		15	15		F1S0V3	Annexin OS=Sus scrofa OX=9823 GN=ANXA6 PE=1 SV=3	>tr|F1S0V3|F1S0V3_PIG Annexin OS=Sus scrofa OX=9823 GN=ANXA6 PE=1 SV=3	75.8
F1S100	3	3													3	3		F1S100	Serine/threonine-protein phosphatase OS=Sus scrofa OX=9823 GN=PPP3CA PE=1 SV=3	>tr|F1S100|F1S100_PIG Serine/threonine-protein phosphatase OS=Sus scrofa OX=9823 GN=PPP3CA PE=1 SV=3	58.9
F1S108	2	2						3	3						3	3		F1S108	CDGSH iron sulfur domain 2 OS=Sus scrofa OX=9823 GN=CISD2 PE=1 SV=2	>tr|F1S108|F1S108_PIG CDGSH iron sulfur domain 2 OS=Sus scrofa OX=9823 GN=CISD2 PE=1 SV=2	15.3
F1S155	12	10	3	3				6	6	3	3	2	2		12	10		F1S155	SEC24 homolog D, COPII coat complex component OS=Sus scrofa OX=9823 GN=SEC24D PE=1 SV=3	>tr|F1S155|F1S155_PIG SEC24 homolog D, COPII coat complex component OS=Sus scrofa OX=9823 GN=SEC24D PE=1 SV=3	112.8
F1S179												3	3		3	3		F1S179	Thiosulfate sulfurtransferase like domain containing 1 OS=Sus scrofa OX=9823 GN=TSTD1 PE=1 SV=3	>tr|F1S179|F1S179_PIG Thiosulfate sulfurtransferase like domain containing 1 OS=Sus scrofa OX=9823 GN=TSTD1 PE=1 SV=3	14.9
F1S182	8	3	3	3											8	3		F1S182	AP complex subunit beta OS=Sus scrofa OX=9823 GN=AP2B1 PE=1 SV=3	>tr|F1S182|F1S182_PIG AP complex subunit beta OS=Sus scrofa OX=9823 GN=AP2B1 PE=1 SV=3	105.6
F1S187	4	2	5	3	5	4		3	2	4	3	4	4		5	4		F1S187	Taf15 OS=Sus scrofa OX=9823 GN=TAF15 PE=1 SV=3	>tr|F1S187|F1S187_PIG Taf15 OS=Sus scrofa OX=9823 GN=TAF15 PE=1 SV=3	62.4
F1S192	2	2			2	2									2	2		F1S192	Prefoldin subunit 2 OS=Sus scrofa OX=9823 GN=PFDN2 PE=1 SV=1	>tr|F1S192|F1S192_PIG Prefoldin subunit 2 OS=Sus scrofa OX=9823 GN=PFDN2 PE=1 SV=1	16.7
F1S1A8	5	5								3	3				5	5		F1S1A8	NADH:ubiquinone oxidoreductase core subunit S2 OS=Sus scrofa OX=9823 GN=NDUFS2 PE=1 SV=2	>tr|F1S1A8|F1S1A8_PIG NADH:ubiquinone oxidoreductase core subunit S2 OS=Sus scrofa OX=9823 GN=NDUFS2 PE=1 SV=2	53.6
F1S1D6	2	2								2	2				2	2		F1S1D6	V-type proton ATPase subunit a OS=Sus scrofa OX=9823 GN=ATP6V0A1 PE=1 SV=3	>tr|F1S1D6|F1S1D6_PIG V-type proton ATPase subunit a OS=Sus scrofa OX=9823 GN=ATP6V0A1 PE=1 SV=3	96.2
F1S1G0	7	7	3	3				6	6	8	8				8	8		F1S1G0	Eukaryotic translation initiation factor 3 subunit E OS=Sus scrofa OX=9823 GN=EIF3E PE=1 SV=3	>tr|F1S1G0|F1S1G0_PIG Eukaryotic translation initiation factor 3 subunit E OS=Sus scrofa OX=9823 GN=EIF3E PE=1 SV=3	52.2
F1S1K0										2	2				2	2		F1S1K0	RAD21 cohesin complex component OS=Sus scrofa OX=9823 GN=RAD21 PE=1 SV=1	>tr|F1S1K0|F1S1K0_PIG RAD21 cohesin complex component OS=Sus scrofa OX=9823 GN=RAD21 PE=1 SV=1	71.5
F1S1U5	2	2													2	2		F1S1U5	Golgi reassembly stacking protein 2 OS=Sus scrofa OX=9823 GN=GORASP2 PE=1 SV=3	>tr|F1S1U5|F1S1U5_PIG Golgi reassembly stacking protein 2 OS=Sus scrofa OX=9823 GN=GORASP2 PE=1 SV=3	42.6
F1S1V1	9	9	6	6	3	3		3	3	6	6	2	2		9	9		F1S1V1	Sjogren syndrome antigen B OS=Sus scrofa OX=9823 GN=SSB PE=1 SV=3	>tr|F1S1V1|F1S1V1_PIG Sjogren syndrome antigen B OS=Sus scrofa OX=9823 GN=SSB PE=1 SV=3	47.2
F1S1X3	7	7	4	3	2	2		5	5	8	8	5	5		8	8		F1S1X3	Asparaginyl-tRNA synthetase OS=Sus scrofa OX=9823 GN=NARS PE=1 SV=3	>tr|F1S1X3|F1S1X3_PIG Asparaginyl-tRNA synthetase OS=Sus scrofa OX=9823 GN=NARS PE=1 SV=3	64.4
F1S1X9	4	4			3	3		3	3	5	5				5	5		F1S1X9	Thioredoxin like 1 OS=Sus scrofa OX=9823 GN=TXNL1 PE=1 SV=1	>tr|F1S1X9|F1S1X9_PIG Thioredoxin like 1 OS=Sus scrofa OX=9823 GN=TXNL1 PE=1 SV=1	32.3
F1S210	4	4						2	2	2	2				4	4		F1S210	UDP-N-acetylglucosamine pyrophosphorylase 1 OS=Sus scrofa OX=9823 GN=UAP1 PE=1 SV=3	>tr|F1S210|F1S210_PIG UDP-N-acetylglucosamine pyrophosphorylase 1 OS=Sus scrofa OX=9823 GN=UAP1 PE=1 SV=3	58.8
F1S227												2	2		2	2		F1S227	Peptidyl-tRNA hydrolase 2 OS=Sus scrofa OX=9823 GN=PTRH2 PE=1 SV=1	>tr|F1S227|F1S227_PIG Peptidyl-tRNA hydrolase 2 OS=Sus scrofa OX=9823 GN=PTRH2 PE=1 SV=1	19.3
F1S232	11	11	8	8	9	9		11	11	13	13	11	11		13	13		F1S232	4-trimethylaminobutyraldehyde dehydrogenase OS=Sus scrofa OX=9823 GN=ALDH9A1 PE=1 SV=3	>tr|F1S232|F1S232_PIG 4-trimethylaminobutyraldehyde dehydrogenase OS=Sus scrofa OX=9823 GN=ALDH9A1 PE=1 SV=3	64.7
F1S288								2	2						2	2		F1S288	Syntrophin beta 1 OS=Sus scrofa OX=9823 GN=SNTB1 PE=1 SV=3		58.3
F1S297	3	3													3	3		F1S297	Isocitrate dehydrogenase [NAD] subunit, mitochondrial OS=Sus scrofa OX=9823 GN=IDH3G PE=1 SV=3	>tr|F1S297|F1S297_PIG Isocitrate dehydrogenase [NAD] subunit, mitochondrial OS=Sus scrofa OX=9823 GN=IDH3G PE=1 SV=3	41.2
F1S2A8	12	12	10	10	10	10		8	8	9	9	8	8		12	12		F1S2A8	B cell receptor associated protein 31 OS=Sus scrofa OX=9823 GN=BCAP31 PE=1 SV=2	>tr|F1S2A8|F1S2A8_PIG B cell receptor associated protein 31 OS=Sus scrofa OX=9823 GN=BCAP31 PE=1 SV=2	27.8
F1S2B6	2	2													2	2		F1S2B6	Biglycan OS=Sus scrofa OX=9823 GN=BGN PE=1 SV=2	>tr|F1S2B6|F1S2B6_PIG Biglycan OS=Sus scrofa OX=9823 GN=BGN PE=1 SV=2	41.5
F1S2E2	6	6	3	3	5	4						6	5		6	6		F1S2E2	Annexin OS=Sus scrofa OX=9823 GN=ANXA11 PE=1 SV=2	>tr|F1S2E2|F1S2E2_PIG Annexin OS=Sus scrofa OX=9823 GN=ANXA11 PE=1 SV=2	53.9
F1S2F6	6	6	5	5	7	7		8	8	8	8	4	4		8	8		F1S2F6	Voltage-dependent anion-selective channel protein 2 OS=Sus scrofa OX=9823 GN=VDAC2 PE=4 SV=3	>tr|F1S2F6|F1S2F6_PIG Voltage-dependent anion-selective channel protein 2 OS=Sus scrofa OX=9823 GN=VDAC2 PE=4 SV=3	31.6
F1S2G3			2	2	2	2				2	2	2	2		2	2		F1S2G3	Tubulin-specific chaperone A OS=Sus scrofa OX=9823 GN=TBCA PE=1 SV=2	>tr|F1S2G3|F1S2G3_PIG Tubulin-specific chaperone A OS=Sus scrofa OX=9823 GN=TBCA PE=1 SV=2	12.7
F1S2H7	6	6			6	6				5	4	6	5		6	6		F1S2H7	IQ motif containing GTPase activating protein 2 OS=Sus scrofa OX=9823 GN=IQGAP2 PE=1 SV=3	>tr|F1S2H7|F1S2H7_PIG IQ motif containing GTPase activating protein 2 OS=Sus scrofa OX=9823 GN=IQGAP2 PE=1 SV=3	180.7
F1S2J5								2	2						2	2		F1S2J5	Family with sequence similarity 169 member A OS=Sus scrofa OX=9823 GN=FAM169A PE=1 SV=2		74.6
F1S2K3	2	2	2	2	2	2		2	2	2	2	2	2		2	2		F1S2K3	Uncharacterized protein OS=Sus scrofa OX=9823 GN=NUTF2 PE=1 SV=1	>tr|F1S2K3|F1S2K3_PIG Uncharacterized protein OS=Sus scrofa OX=9823 GN=NUTF2 PE=1 SV=1	14.5
F1S325										3	3				3	3		F1S325	Putative hydroxypyruvate isomerase OS=Sus scrofa OX=9823 GN=HYI PE=1 SV=2	>tr|F1S325|F1S325_PIG Putative hydroxypyruvate isomerase OS=Sus scrofa OX=9823 GN=HYI PE=1 SV=2	30.2
F1S340	4	4													4	4		F1S340	Sorcin OS=Sus scrofa OX=9823 GN=SRI PE=1 SV=1	>tr|F1S340|F1S340_PIG Sorcin OS=Sus scrofa OX=9823 GN=SRI PE=1 SV=1	21.7
F1S398	2	2	2	2											2	2		F1S398	Clathrin light chain OS=Sus scrofa OX=9823 GN=CLTB PE=1 SV=3	>tr|F1S398|F1S398_PIG Clathrin light chain OS=Sus scrofa OX=9823 GN=CLTB PE=1 SV=3	25.2
F1S3B0	2	2								2	2				2	2		F1S3B0	Dihydroorotate dehydrogenase (quinone), mitochondrial OS=Sus scrofa OX=9823 GN=DHODH PE=1 SV=3	>tr|F1S3B0|F1S3B0_PIG Dihydroorotate dehydrogenase (quinone), mitochondrial OS=Sus scrofa OX=9823 GN=DHODH PE=1 SV=3	42.7
F1S3C7	11	11	4	4	3	3		7	7	7	7	3	3		11	11		F1S3C7	AP-1 complex subunit gamma OS=Sus scrofa OX=9823 GN=AP1G1 PE=1 SV=3	>tr|F1S3C7|F1S3C7_PIG AP-1 complex subunit gamma OS=Sus scrofa OX=9823 GN=AP1G1 PE=1 SV=3	91.3
F1S3D5	8	8			4	4		5	5	6	6	3	3		8	8		F1S3D5	Lectin, mannose binding 2 OS=Sus scrofa OX=9823 GN=LMAN2 PE=1 SV=1	>tr|F1S3D5|F1S3D5_PIG Lectin, mannose binding 2 OS=Sus scrofa OX=9823 GN=LMAN2 PE=1 SV=1	40.4
F1S3E0	8	6	3	2	4	2		6	5	6	4	7	5		8	6		F1S3E0	Transmembrane p24 trafficking protein 9 OS=Sus scrofa OX=9823 GN=TMED9 PE=1 SV=3	>tr|F1S3E0|F1S3E0_PIG Transmembrane p24 trafficking protein 9 OS=Sus scrofa OX=9823 GN=TMED9 PE=1 SV=3	27.1
F1S3H1	15	15	6	6	6	6		11	11	17	17	9	9		17	17		F1S3H1	Aldehyde dehydrogenase 6 family member A1 OS=Sus scrofa OX=9823 GN=ALDH6A1 PE=1 SV=2	>tr|F1S3H1|F1S3H1_PIG Aldehyde dehydrogenase 6 family member A1 OS=Sus scrofa OX=9823 GN=ALDH6A1 PE=1 SV=2	57.7
F1S3H7	2	2	2	2	2	2		2	2	2	2				2	2		F1S3H7	Uncharacterized protein OS=Sus scrofa OX=9823 GN=PTGR2 PE=1 SV=3	>tr|F1S3H7|F1S3H7_PIG Uncharacterized protein OS=Sus scrofa OX=9823 GN=PTGR2 PE=1 SV=3	38.3
F1S3I3	4	4	3	3	2	2		3	3	4	4	2	2		4	4		F1S3I3	Eukaryotic translation initiation factor 3 subunit G OS=Sus scrofa OX=9823 GN=EIF3G PE=1 SV=3	>tr|F1S3I3|F1S3I3_PIG Eukaryotic translation initiation factor 3 subunit G OS=Sus scrofa OX=9823 GN=EIF3G PE=1 SV=3	35.6
F1S3U0	2	2	2	2				3	3	3	3				3	3		F1S3U0	Galactose-1-phosphate uridylyltransferase OS=Sus scrofa OX=9823 GN=GALT PE=1 SV=2	>tr|F1S3U0|F1S3U0_PIG Galactose-1-phosphate uridylyltransferase OS=Sus scrofa OX=9823 GN=GALT PE=1 SV=2	37.8
F1S3W0								4	4						4	4		F1S3W0	Cytochrome b-c1 complex subunit 6 OS=Sus scrofa OX=9823 GN=LOC100524873 PE=1 SV=1		10.7
F1S3Y7	2	2													2	2		F1S3Y7	Xanthine dehydrogenase OS=Sus scrofa OX=9823 GN=XDH PE=1 SV=3	>tr|F1S3Y7|F1S3Y7_PIG Xanthine dehydrogenase OS=Sus scrofa OX=9823 GN=XDH PE=1 SV=3	147.2
F1S409	2	2						2	2						2	2		F1S409	SEC23 interacting protein OS=Sus scrofa OX=9823 GN=SEC23IP PE=1 SV=3	>tr|F1S409|F1S409_PIG SEC23 interacting protein OS=Sus scrofa OX=9823 GN=SEC23IP PE=1 SV=3	111.1
F1S418	4	4	2	2	4	4		2	2	4	4	4	4		4	4		F1S418	Uncharacterized protein OS=Sus scrofa OX=9823 GN=PRDX3 PE=1 SV=1	>tr|F1S418|F1S418_PIG Uncharacterized protein OS=Sus scrofa OX=9823 GN=PRDX3 PE=1 SV=1	28.5
F1S431	17	17	9	9	9	9		13	13	16	16	10	10		17	17		F1S431	Uncharacterized protein OS=Sus scrofa OX=9823 GN=AARS PE=1 SV=3	>tr|F1S431|F1S431_PIG Uncharacterized protein OS=Sus scrofa OX=9823 GN=AARS PE=1 SV=3	105.7
F1S432			2	2				2	2	2	2				2	2		F1S432	DEAD-box helicase 19B OS=Sus scrofa OX=9823 GN=DDX19B PE=1 SV=3	>tr|F1S432|F1S432_PIG DEAD-box helicase 19B OS=Sus scrofa OX=9823 GN=DDX19B PE=1 SV=3	53.9
F1S458	10	10	5	5	4	4		7	7	9	9	8	8		10	10		F1S458	Lysine--tRNA ligase OS=Sus scrofa OX=9823 GN=KARS PE=1 SV=2	>tr|F1S458|F1S458_PIG Lysine--tRNA ligase OS=Sus scrofa OX=9823 GN=KARS PE=1 SV=2	71.4
F1S4J0			2	2											2	2		F1S4J0	Family with sequence similarity 114 member A1 OS=Sus scrofa OX=9823 GN=FAM114A1 PE=1 SV=2	>tr|F1S4J0|F1S4J0_PIG Family with sequence similarity 114 member A1 OS=Sus scrofa OX=9823 GN=FAM114A1 PE=1 SV=2	53.5
F1S4K7	9	9	4	4				4	4	7	7	2	2		9	9		F1S4K7	Phosphoglucomutase 2 OS=Sus scrofa OX=9823 GN=PGM2 PE=1 SV=2	>tr|F1S4K7|F1S4K7_PIG Phosphoglucomutase 2 OS=Sus scrofa OX=9823 GN=PGM2 PE=1 SV=2	69.6
F1S4N2	2	2								2	2				2	2		F1S4N2	NADH-cytochrome b5 reductase OS=Sus scrofa OX=9823 GN=CYB5R1 PE=1 SV=2	>tr|F1S4N2|F1S4N2_PIG NADH-cytochrome b5 reductase OS=Sus scrofa OX=9823 GN=CYB5R1 PE=1 SV=2	34.1
F1S4P6	18	18	11	11	8	8		19	19	20	20	11	11		20	20		F1S4P6	Eukaryotic translation initiation factor 3 subunit A OS=Sus scrofa OX=9823 GN=EIF3A PE=1 SV=2	>tr|F1S4P6|F1S4P6_PIG Eukaryotic translation initiation factor 3 subunit A OS=Sus scrofa OX=9823 GN=EIF3A PE=1 SV=2	166
F1S4S1										3	3				3	3		F1S4S1	Shootin 1 OS=Sus scrofa OX=9823 GN=SHTN1 PE=1 SV=2	>tr|F1S4S1|F1S4S1_PIG Shootin 1 OS=Sus scrofa OX=9823 GN=SHTN1 PE=1 SV=2	71.4
F1S4X9	4	4			4	4		2	2	3	3	4	4		4	4		F1S4X9	Glutathione synthetase OS=Sus scrofa OX=9823 GN=GSS PE=1 SV=2	>tr|F1S4X9|F1S4X9_PIG Glutathione synthetase OS=Sus scrofa OX=9823 GN=GSS PE=1 SV=2	52.3
F1S4Y8	6	6	5	5	2	2		5	5	6	6	6	6		6	6		F1S4Y8	Eukaryotic translation initiation factor 2 subunit beta OS=Sus scrofa OX=9823 GN=EIF2S2 PE=1 SV=2	>tr|F1S4Y8|F1S4Y8_PIG Eukaryotic translation initiation factor 2 subunit beta OS=Sus scrofa OX=9823 GN=EIF2S2 PE=1 SV=2	38.2
F1S4Y9	6	6	3	3	4	4		4	4	6	6	2	2		6	6		F1S4Y9	RALY heterogeneous nuclear ribonucleoprotein OS=Sus scrofa OX=9823 GN=RALY PE=1 SV=2	>tr|F1S4Y9|F1S4Y9_PIG RALY heterogeneous nuclear ribonucleoprotein OS=Sus scrofa OX=9823 GN=RALY PE=1 SV=2	34
F1S543	2	2			2	2		3	3			2	2		3	3		F1S543	Calponin OS=Sus scrofa OX=9823 GN=CNN3 PE=1 SV=2	>tr|F1S543|F1S543_PIG Calponin OS=Sus scrofa OX=9823 GN=CNN3 PE=1 SV=2	31.6
F1S574			9	9	5	5		9	9	7	7	4	4		9	9		F1S574	Alpha-amylase OS=Sus scrofa OX=9823 GN=AMY2 PE=3 SV=3	>tr|F1S574|F1S574_PIG Alpha-amylase OS=Sus scrofa OX=9823 GN=AMY2 PE=3 SV=3	57.1
F1S593	9	9	3	3	2	2				3	3	3	3		9	9		F1S593	Dynamin 2 OS=Sus scrofa OX=9823 GN=DNM2 PE=1 SV=3	>tr|F1S593|F1S593_PIG Dynamin 2 OS=Sus scrofa OX=9823 GN=DNM2 PE=1 SV=3	98
F1S596	10	10	7	7	4	4		6	6	7	7	5	5		10	10		F1S596	Protein kinase C substrate 80K-H OS=Sus scrofa OX=9823 GN=PRKCSH PE=1 SV=1	>tr|F1S596|F1S596_PIG Protein kinase C substrate 80K-H OS=Sus scrofa OX=9823 GN=PRKCSH PE=1 SV=1	60.5
F1S5A8	10	10	6	6	6	6		5	5	5	5	2	2		10	10		F1S5A8	Uncharacterized protein OS=Sus scrofa OX=9823 GN=DHX15 PE=1 SV=1	>tr|F1S5A8|F1S5A8_PIG Uncharacterized protein OS=Sus scrofa OX=9823 GN=DHX15 PE=1 SV=1	90.9
F1S5G4										2	2				2	2		F1S5G4	Ly1 antibody reactive OS=Sus scrofa OX=9823 GN=LYAR PE=1 SV=1	>tr|F1S5G4|F1S5G4_PIG Ly1 antibody reactive OS=Sus scrofa OX=9823 GN=LYAR PE=1 SV=1	43.9
F1S5H7	2	2													2	2		F1S5H7	NHL repeat containing 2 OS=Sus scrofa OX=9823 GN=NHLRC2 PE=1 SV=2	>tr|F1S5H7|F1S5H7_PIG NHL repeat containing 2 OS=Sus scrofa OX=9823 GN=NHLRC2 PE=1 SV=2	79.1
F1S5J1	4	4			6	6		2	2			6	6		6	6		F1S5J1	Leucine rich pentatricopeptide repeat containing OS=Sus scrofa OX=9823 GN=LRPPRC PE=1 SV=2	>tr|F1S5J1|F1S5J1_PIG Leucine rich pentatricopeptide repeat containing OS=Sus scrofa OX=9823 GN=LRPPRC PE=1 SV=2	158.7
F1S5R9	2	2													2	2		F1S5R9	Guanylate kinase OS=Sus scrofa OX=9823 GN=GUK1 PE=4 SV=3	>tr|F1S5R9|F1S5R9_PIG Guanylate kinase OS=Sus scrofa OX=9823 GN=GUK1 PE=4 SV=3	24
F1S5Z2	6	6	4	4				6	6	8	8				8	8		F1S5Z2	KIAA1324 OS=Sus scrofa OX=9823 GN=KIAA1324 PE=4 SV=2	>tr|F1S5Z2|F1S5Z2_PIG KIAA1324 OS=Sus scrofa OX=9823 GN=KIAA1324 PE=4 SV=2	111
F1S5Z3	7	7	5	5	6	6		12	12	10	10	6	6		12	12		F1S5Z3	Seryl-tRNA synthetase OS=Sus scrofa OX=9823 GN=SARS PE=1 SV=3	>tr|F1S5Z3|F1S5Z3_PIG Seryl-tRNA synthetase OS=Sus scrofa OX=9823 GN=SARS PE=1 SV=3	58.5
F1S605	9	8	9	7	4	2		12	10	14	12	7	6		14	12		F1S605	Glutathione S-transferase OS=Sus scrofa OX=9823 GN=GSTM3 PE=1 SV=2	>tr|F1S605|F1S605_PIG Glutathione S-transferase OS=Sus scrofa OX=9823 GN=GSTM3 PE=1 SV=2	26.9
F1S663	3	3	2	2						3	3				3	3		F1S663	Uncharacterized protein OS=Sus scrofa OX=9823 GN=LAMC1 PE=1 SV=2	>tr|F1S663|F1S663_PIG Uncharacterized protein OS=Sus scrofa OX=9823 GN=LAMC1 PE=1 SV=2	162.7
F1S6B4	2	2													2	2		F1S6B4	Proline and arginine rich end leucine rich repeat protein OS=Sus scrofa OX=9823 GN=PRELP PE=1 SV=3	>tr|F1S6B4|F1S6B4_PIG Proline and arginine rich end leucine rich repeat protein OS=Sus scrofa OX=9823 GN=PRELP PE=1 SV=3	43.7
F1S6G4			2	2						3	3				3	3		F1S6G4	Thioredoxin domain containing 12 OS=Sus scrofa OX=9823 GN=TXNDC12 PE=1 SV=3	>tr|F1S6G4|F1S6G4_PIG Thioredoxin domain containing 12 OS=Sus scrofa OX=9823 GN=TXNDC12 PE=1 SV=3	19.1
F1S6K5	3	3			2	2		3	3	3	3	2	2		3	3		F1S6K5	Adenine phosphoribosyltransferase OS=Sus scrofa OX=9823 GN=APRT PE=3 SV=1	>tr|F1S6K5|F1S6K5_PIG Adenine phosphoribosyltransferase OS=Sus scrofa OX=9823 GN=APRT PE=3 SV=1	19.6
F1S6Q1										3	3	2	2		3	3		F1S6Q1	Uncharacterized protein OS=Sus scrofa OX=9823 GN=NDUFA13 PE=1 SV=3	>tr|F1S6Q1|F1S6Q1_PIG Uncharacterized protein OS=Sus scrofa OX=9823 GN=NDUFA13 PE=1 SV=3	18.5
F1S6V4								3	3						3	3		F1S6V4	Uncharacterized protein OS=Sus scrofa OX=9823 GN=EIF4G2 PE=1 SV=3		107.1
F1S710	4	4						2	2	3	3				4	4		F1S710	Calcyclin binding protein OS=Sus scrofa OX=9823 GN=CACYBP PE=1 SV=1	>tr|F1S710|F1S710_PIG Calcyclin binding protein OS=Sus scrofa OX=9823 GN=CACYBP PE=1 SV=1	26.5
F1S754	6	6	3	3				6	6	9	9				9	9		F1S754	SRP receptor subunit alpha OS=Sus scrofa OX=9823 GN=SRPRA PE=4 SV=2	>tr|F1S754|F1S754_PIG SRP receptor subunit alpha OS=Sus scrofa OX=9823 GN=SRPRA PE=4 SV=2	72.8
F1S765	3	3	5	5	2	2		4	4	4	4	2	2		5	5		F1S765	Chromosome 1 open reading frame 123 OS=Sus scrofa OX=9823 GN=C1orf123 PE=1 SV=2	>tr|F1S765|F1S765_PIG Chromosome 1 open reading frame 123 OS=Sus scrofa OX=9823 GN=C1orf123 PE=1 SV=2	18.1
F1S7E0	4	4	2	2				3	3	4	4				4	4		F1S7E0	Coatomer subunit epsilon OS=Sus scrofa OX=9823 GN=COPE PE=1 SV=1	>tr|F1S7E0|F1S7E0_PIG Coatomer subunit epsilon OS=Sus scrofa OX=9823 GN=COPE PE=1 SV=1	34.5
F1S7J6	4	4	3	3	2	2		2	2	2	2	3	3		4	4		F1S7J6	Scaffold attachment factor B OS=Sus scrofa OX=9823 GN=SAFB PE=1 SV=3	>tr|F1S7J6|F1S7J6_PIG Scaffold attachment factor B OS=Sus scrofa OX=9823 GN=SAFB PE=1 SV=3	110.1
F1S814	4	4	3	3	4	4		3	3	10	10	5	5		10	10		F1S814	Phosphoglucomutase 1 OS=Sus scrofa OX=9823 GN=PGM1 PE=1 SV=3	>tr|F1S814|F1S814_PIG Phosphoglucomutase 1 OS=Sus scrofa OX=9823 GN=PGM1 PE=1 SV=3	61.5
F1S827	10	10	6	6	5	5		6	6	6	6	5	5		10	10		F1S827	SERPINE1 mRNA binding protein 1 OS=Sus scrofa OX=9823 GN=SERBP1 PE=1 SV=2	>tr|F1S827|F1S827_PIG SERPINE1 mRNA binding protein 1 OS=Sus scrofa OX=9823 GN=SERBP1 PE=1 SV=2	44.8
F1S852			2	2				2	2	2	2				2	2		F1S852	Sideroflexin OS=Sus scrofa OX=9823 GN=SFXN2 PE=1 SV=3	>tr|F1S852|F1S852_PIG Sideroflexin OS=Sus scrofa OX=9823 GN=SFXN2 PE=1 SV=3	36.1
F1S880	4	4						3	3	3	3				4	4		F1S880	NSFL1 cofactor OS=Sus scrofa OX=9823 GN=NSFL1C PE=1 SV=2	>tr|F1S880|F1S880_PIG NSFL1 cofactor OS=Sus scrofa OX=9823 GN=NSFL1C PE=1 SV=2	40.9
F1S8G6	2	2								2	2				2	2		F1S8G6	Small glutamine rich tetratricopeptide repeat containing alpha OS=Sus scrofa OX=9823 GN=SGTA PE=1 SV=1	>tr|F1S8G6|F1S8G6_PIG Small glutamine rich tetratricopeptide repeat containing alpha OS=Sus scrofa OX=9823 GN=SGTA PE=1 SV=1	34.2
F1S8P1			2	2						2	2				2	2		F1S8P1	Uncharacterized protein OS=Sus scrofa OX=9823 GN=SCCPDH PE=1 SV=3	>tr|F1S8P1|F1S8P1_PIG Uncharacterized protein OS=Sus scrofa OX=9823 GN=SCCPDH PE=1 SV=3	47.3
F1S8T1	7	7	6	6	3	3		5	5	7	7	4	4		7	7		F1S8T1	Nucleolar and coiled-body phosphoprotein 1 OS=Sus scrofa OX=9823 GN=NOLC1 PE=1 SV=2	>tr|F1S8T1|F1S8T1_PIG Nucleolar and coiled-body phosphoprotein 1 OS=Sus scrofa OX=9823 GN=NOLC1 PE=1 SV=2	74
F1S8Y5	10	10	6	6	10	10		9	9	10	10	9	9		10	10		F1S8Y5	Phosphoglycerate mutase OS=Sus scrofa OX=9823 GN=PGAM1 PE=1 SV=3	>tr|F1S8Y5|F1S8Y5_PIG Phosphoglycerate mutase OS=Sus scrofa OX=9823 GN=PGAM1 PE=1 SV=3	29.9
F1S956	6	6										3	3		6	6		F1S956	6-phosphogluconolactonase OS=Sus scrofa OX=9823 GN=PGLS PE=1 SV=3	>tr|F1S956|F1S956_PIG 6-phosphogluconolactonase OS=Sus scrofa OX=9823 GN=PGLS PE=1 SV=3	27.5
F1S982	19	19	10	10						20	20				20	20		F1S982	Coatomer subunit beta OS=Sus scrofa OX=9823 GN=COPB1 PE=1 SV=3	>tr|F1S982|F1S982_PIG Coatomer subunit beta OS=Sus scrofa OX=9823 GN=COPB1 PE=1 SV=3	107.1
F1S9A4	9	9	9	9	4	4		9	9	15	15	4	4		15	15		F1S9A4	Uncharacterized protein OS=Sus scrofa OX=9823 GN=NUCB2 PE=1 SV=2	>tr|F1S9A4|F1S9A4_PIG Uncharacterized protein OS=Sus scrofa OX=9823 GN=NUCB2 PE=1 SV=2	55.9
F1S9F3	4	4	3	3	2	2				2	2	2	2		4	4		F1S9F3	Leucine zipper and EF-hand containing transmembrane protein 1 OS=Sus scrofa OX=9823 GN=LETM1 PE=1 SV=3	>tr|F1S9F3|F1S9F3_PIG Leucine zipper and EF-hand containing transmembrane protein 1 OS=Sus scrofa OX=9823 GN=LETM1 PE=1 SV=3	80.7
F1S9I0	3	3						2	2						3	3		F1S9I0	MIA SH3 domain ER export factor 3 OS=Sus scrofa OX=9823 GN=MIA3 PE=1 SV=3	>tr|F1S9I0|F1S9I0_PIG MIA SH3 domain ER export factor 3 OS=Sus scrofa OX=9823 GN=MIA3 PE=1 SV=3	203.5
F1S9K1	3	3			2	2						3	3		3	3		F1S9K1	Isoleucyl-tRNA synthetase 2, mitochondrial OS=Sus scrofa OX=9823 GN=IARS2 PE=1 SV=3	>tr|F1S9K1|F1S9K1_PIG Isoleucyl-tRNA synthetase 2, mitochondrial OS=Sus scrofa OX=9823 GN=IARS2 PE=1 SV=3	113.4
F1S9K3	5	5						4	4	4	4				5	5		F1S9K3	3'(2'), 5'-bisphosphate nucleotidase 1 OS=Sus scrofa OX=9823 GN=BPNT1 PE=1 SV=2	>tr|F1S9K3|F1S9K3_PIG 3'(2'), 5'-bisphosphate nucleotidase 1 OS=Sus scrofa OX=9823 GN=BPNT1 PE=1 SV=2	35.2
F1S9Q3	28	22	23	18	19	16		24	20	24	19	19	15		28	22		F1S9Q3	Uncharacterized protein OS=Sus scrofa OX=9823 GN=HSPA8 PE=1 SV=3	>tr|F1S9Q3|F1S9Q3_PIG Uncharacterized protein OS=Sus scrofa OX=9823 GN=HSPA8 PE=1 SV=3	71.8
F1S9S5	7	5	4	3	3	2		6	4			4	2		7	5		F1S9S5	Uncharacterized protein OS=Sus scrofa OX=9823 GN=FUBP1 PE=1 SV=3	>tr|F1S9S5|F1S9S5_PIG Uncharacterized protein OS=Sus scrofa OX=9823 GN=FUBP1 PE=1 SV=3	71
F1SA24	3	3								2	2				3	3		F1SA24	Retinol dehydrogenase 11 OS=Sus scrofa OX=9823 GN=RDH11 PE=1 SV=3	>tr|F1SA24|F1SA24_PIG Retinol dehydrogenase 11 OS=Sus scrofa OX=9823 GN=RDH11 PE=1 SV=3	34.9
F1SA50	30	30	24	24	23	23		25	25	22	22	24	24		30	30		F1SA50	Heterogeneous nuclear ribonucleoprotein M OS=Sus scrofa OX=9823 GN=HNRNPM PE=1 SV=2	>tr|F1SA50|F1SA50_PIG Heterogeneous nuclear ribonucleoprotein M OS=Sus scrofa OX=9823 GN=HNRNPM PE=1 SV=2	81.1
F1SA74	16	16	11	11	5	5		13	13	16	16	8	8		16	16		F1SA74	Methylenetetrahydrofolate dehydrogenase (NADP+ dependent) 1 OS=Sus scrofa OX=9823 GN=MTHFD1 PE=1 SV=3	>tr|F1SA74|F1SA74_PIG Methylenetetrahydrofolate dehydrogenase (NADP+ dependent) 1 OS=Sus scrofa OX=9823 GN=MTHFD1 PE=1 SV=3	101
F1SA98	12	8	10	5	8	4		11	5	9	4	11	5		12	8		F1SA98	Tyrosine 3-monooxygenase/tryptophan 5-monooxygenase activation protein theta OS=Sus scrofa OX=9823 GN=YWHAQ PE=1 SV=3	>tr|F1SA98|F1SA98_PIG Tyrosine 3-monooxygenase/tryptophan 5-monooxygenase activation protein theta OS=Sus scrofa OX=9823 GN=YWHAQ PE=1 SV=3	27.7
F1SAB6					2	2						2	2		2	2		F1SAB6	Acyl carrier protein OS=Sus scrofa OX=9823 GN=NDUFAB1 PE=1 SV=2	>tr|F1SAB6|F1SAB6_PIG Acyl carrier protein OS=Sus scrofa OX=9823 GN=NDUFAB1 PE=1 SV=2	17.3
F1SAD1										2	2				2	2		F1SAD1	Thiamine pyrophosphokinase OS=Sus scrofa OX=9823 GN=TPK1 PE=1 SV=2	>tr|F1SAD1|F1SAD1_PIG Thiamine pyrophosphokinase OS=Sus scrofa OX=9823 GN=TPK1 PE=1 SV=2	27.2
F1SAE9	3	3								5	5				5	5		F1SAE9	Laminin subunit beta 1 OS=Sus scrofa OX=9823 GN=LAMB1 PE=1 SV=3	>tr|F1SAE9|F1SAE9_PIG Laminin subunit beta 1 OS=Sus scrofa OX=9823 GN=LAMB1 PE=1 SV=3	194.1
F1SAF0	5	5	3	3	4	4		4	4	3	3	3	3		5	5		F1SAF0	Dihydrolipoyl dehydrogenase OS=Sus scrofa OX=9823 GN=DLD PE=1 SV=1	>tr|F1SAF0|F1SAF0_PIG Dihydrolipoyl dehydrogenase OS=Sus scrofa OX=9823 GN=DLD PE=1 SV=1	54.2
F1SAI8	32	32	20	20	10	10		29	29	30	30	17	17		32	32		F1SAI8	Hypoxia up-regulated 1 OS=Sus scrofa OX=9823 GN=HYOU1 PE=1 SV=2	>tr|F1SAI8|F1SAI8_PIG Hypoxia up-regulated 1 OS=Sus scrofa OX=9823 GN=HYOU1 PE=1 SV=2	111.4
F1SAJ5	4	4	3	3	3	3		2	2			3	3		4	4		F1SAJ5	DEAD (Asp-Glu-Ala-Asp) box helicase 6 OS=Sus scrofa OX=9823 GN=DDX6 PE=1 SV=1	>tr|F1SAJ5|F1SAJ5_PIG DEAD (Asp-Glu-Ala-Asp) box helicase 6 OS=Sus scrofa OX=9823 GN=DDX6 PE=1 SV=1	54.3
F1SAN6	2	2						2	2						2	2		F1SAN6	IlvB acetolactate synthase like OS=Sus scrofa OX=9823 GN=ILVBL PE=1 SV=3	>tr|F1SAN6|F1SAN6_PIG IlvB acetolactate synthase like OS=Sus scrofa OX=9823 GN=ILVBL PE=1 SV=3	68.5
F1SAP4	6	6	3	3				4	4	3	3				6	6		F1SAP4	Tryptophanyl-tRNA synthetase OS=Sus scrofa OX=9823 GN=WARS PE=1 SV=1	>tr|F1SAP4|F1SAP4_PIG Tryptophanyl-tRNA synthetase OS=Sus scrofa OX=9823 GN=WARS PE=1 SV=1	54.4
F1SAX3	20	20	17	17	15	15		14	14	14	14	10	10		20	20		F1SAX3	Sodium/potassium-transporting ATPase subunit alpha OS=Sus scrofa OX=9823 GN=ATP1A1 PE=1 SV=3	>tr|F1SAX3|F1SAX3_PIG Sodium/potassium-transporting ATPase subunit alpha OS=Sus scrofa OX=9823 GN=ATP1A1 PE=1 SV=3	113.6
F1SB09	7	7	3	3	2	2		4	4	5	5	2	2		7	7		F1SB09	SEC22 homolog B, vesicle trafficking protein (gene/pseudogene) OS=Sus scrofa OX=9823 GN=SEC22B PE=1 SV=1	>tr|F1SB09|F1SB09_PIG SEC22 homolog B, vesicle trafficking protein (gene/pseudogene) OS=Sus scrofa OX=9823 GN=SEC22B PE=1 SV=1	24.7
F1SB33	2	2													2	2		F1SB33	Uncharacterized protein OS=Sus scrofa OX=9823 GN=SYPL1 PE=1 SV=2	>tr|F1SB33|F1SB33_PIG Uncharacterized protein OS=Sus scrofa OX=9823 GN=SYPL1 PE=1 SV=2	26.3
F1SB42	21	15	14	11	15	11		17	14	16	11	12	10		21	15		F1SB42	Ezrin OS=Sus scrofa OX=9823 GN=EZR PE=1 SV=2	>tr|F1SB42|F1SB42_PIG Ezrin OS=Sus scrofa OX=9823 GN=EZR PE=1 SV=2	69.3
F1SB53	9	9	3	3	2	2		6	6	7	7	3	3		9	9		F1SB53	Uncharacterized protein OS=Sus scrofa OX=9823 GN=PSMC2 PE=1 SV=2	>tr|F1SB53|F1SB53_PIG Uncharacterized protein OS=Sus scrofa OX=9823 GN=PSMC2 PE=1 SV=2	48.6
F1SB63	11	11	9	9	10	10		9	9	7	7	8	8		11	11		F1SB63	Uncharacterized protein OS=Sus scrofa OX=9823 GN=TCP1 PE=1 SV=2	>tr|F1SB63|F1SB63_PIG Uncharacterized protein OS=Sus scrofa OX=9823 GN=TCP1 PE=1 SV=2	60.6
F1SB67	2	2													2	2		F1SB67	Insulin-like growth factor II receptor OS=Sus scrofa OX=9823 GN=IGF2R PE=1 SV=2	>tr|F1SB67|F1SB67_PIG Insulin-like growth factor II receptor OS=Sus scrofa OX=9823 GN=IGF2R PE=1 SV=2	273.1
F1SB81								2	2						2	2		F1SB81	Plasminogen OS=Sus scrofa OX=9823 GN=PLG PE=1 SV=2		91.2
F1SBH2	8	8	5	5	2	2		5	5	5	4	2	2		8	8		F1SBH2	Protein transport protein SEC23 OS=Sus scrofa OX=9823 GN=SEC23B PE=1 SV=1	>tr|F1SBH2|F1SBH2_PIG Protein transport protein SEC23 OS=Sus scrofa OX=9823 GN=SEC23B PE=1 SV=1	86.4
F1SC47	20	20	13	13	10	10		15	15	18	18	9	9		20	20		F1SC47	Delta-1-pyrroline-5-carboxylate synthase OS=Sus scrofa OX=9823 GN=ALDH18A1 PE=1 SV=1	>tr|F1SC47|F1SC47_PIG Delta-1-pyrroline-5-carboxylate synthase OS=Sus scrofa OX=9823 GN=ALDH18A1 PE=1 SV=1	87
F1SC51	2	2						3	3	2	2				3	3		F1SC51	PDZ and LIM domain protein 1 OS=Sus scrofa OX=9823 GN=PDLIM1 PE=1 SV=3	>tr|F1SC51|F1SC51_PIG PDZ and LIM domain protein 1 OS=Sus scrofa OX=9823 GN=PDLIM1 PE=1 SV=3	36
F1SCC7								6	5						6	5		F1SCC7	Uncharacterized protein OS=Sus scrofa OX=9823 GN=LOC396684 PE=1 SV=2		45.5
F1SCC9	7	6						6	4						7	6		F1SCC9	Uncharacterized protein OS=Sus scrofa OX=9823 GN=LOC106504545 PE=1 SV=2	>tr|F1SCC9|F1SCC9_PIG Uncharacterized protein OS=Sus scrofa OX=9823 GN=LOC106504545 PE=1 SV=2	46.4
F1SCD1	3	2													3	2		F1SCD1	Uncharacterized protein OS=Sus scrofa OX=9823 GN=SERPINA3-2 PE=1 SV=3	>tr|F1SCD1|F1SCD1_PIG Uncharacterized protein OS=Sus scrofa OX=9823 GN=SERPINA3-2 PE=1 SV=3	46.8
F1SCF5					2	2		2	2	2	2	2	2		2	2		F1SCF5	Uncharacterized protein OS=Sus scrofa OX=9823 GN=DNAJB1 PE=1 SV=1	>tr|F1SCF5|F1SCF5_PIG Uncharacterized protein OS=Sus scrofa OX=9823 GN=DNAJB1 PE=1 SV=1	38
F1SCS1	8	8	9	9	8	8		8	8	9	9	8	8		9	9		F1SCS1	DEAD-box helicase 1 OS=Sus scrofa OX=9823 GN=DDX1 PE=1 SV=3	>tr|F1SCS1|F1SCS1_PIG DEAD-box helicase 1 OS=Sus scrofa OX=9823 GN=DDX1 PE=1 SV=3	82.4
F1SD45	2	2						2	2						2	2		F1SD45	cAMP-dependent protein kinase catalytic subunit alpha OS=Sus scrofa OX=9823 GN=PRKACA PE=3 SV=1	>tr|F1SD45|F1SD45_PIG cAMP-dependent protein kinase catalytic subunit alpha OS=Sus scrofa OX=9823 GN=PRKACA PE=3 SV=1	40.6
F1SD66					4	4									4	4		F1SD66	Chromogranin-A OS=Sus scrofa OX=9823 GN=CHGA PE=1 SV=3	>tr|F1SD66|F1SD66_PIG Chromogranin-A OS=Sus scrofa OX=9823 GN=CHGA PE=1 SV=3	58.3
F1SD78	4	4	4	4	2	2		6	6	5	5	2	2		6	6		F1SD78	Methylthioribose-1-phosphate isomerase OS=Sus scrofa OX=9823 GN=MRI1 PE=1 SV=2	>tr|F1SD78|F1SD78_PIG Methylthioribose-1-phosphate isomerase OS=Sus scrofa OX=9823 GN=MRI1 PE=1 SV=2	41.9
F1SD87	3	3													3	3		F1SD87	Fibulin 5 OS=Sus scrofa OX=9823 GN=FBLN5 PE=1 SV=3	>tr|F1SD87|F1SD87_PIG Fibulin 5 OS=Sus scrofa OX=9823 GN=FBLN5 PE=1 SV=3	51.7
F1SD97	8	8	3	3	2	2		4	4	5	5	3	3		8	8		F1SD97	Phenylalanyl-tRNA synthetase subunit alpha OS=Sus scrofa OX=9823 GN=FARSA PE=1 SV=3	>tr|F1SD97|F1SD97_PIG Phenylalanyl-tRNA synthetase subunit alpha OS=Sus scrofa OX=9823 GN=FARSA PE=1 SV=3	57.5
F1SDE3	2	2								4	4	2	2		4	4		F1SDE3	Centromere protein V OS=Sus scrofa OX=9823 GN=CENPV PE=1 SV=2	>tr|F1SDE3|F1SDE3_PIG Centromere protein V OS=Sus scrofa OX=9823 GN=CENPV PE=1 SV=2	28.1
F1SDJ8	2	2										3	3		3	3		F1SDJ8	Glutaredoxin 3 OS=Sus scrofa OX=9823 GN=GLRX3 PE=1 SV=2	>tr|F1SDJ8|F1SDJ8_PIG Glutaredoxin 3 OS=Sus scrofa OX=9823 GN=GLRX3 PE=1 SV=2	40.1
F1SDN2	12	12	5	5	5	5		10	10	10	10	7	7		12	12		F1SDN2	Uncharacterized protein OS=Sus scrofa OX=9823 GN=HADHB PE=1 SV=2	>tr|F1SDN2|F1SDN2_PIG Uncharacterized protein OS=Sus scrofa OX=9823 GN=HADHB PE=1 SV=2	51.2
F1SDN6					2	2									2	2		F1SDN6	C-terminal binding protein 2 OS=Sus scrofa OX=9823 GN=CTBP2 PE=1 SV=3	>tr|F1SDN6|F1SDN6_PIG C-terminal binding protein 2 OS=Sus scrofa OX=9823 GN=CTBP2 PE=1 SV=3	105.1
F1SDQ3	5	5	3	3				4	4	5	5	2	2		5	5		F1SDQ3	Transmembrane protein 214 OS=Sus scrofa OX=9823 GN=TMEM214 PE=1 SV=1	>tr|F1SDQ3|F1SDQ3_PIG Transmembrane protein 214 OS=Sus scrofa OX=9823 GN=TMEM214 PE=1 SV=1	76.7
F1SDR7	7	2	9	3	7	2		11	4	10	4	9	2		11	4		F1SDR7	Uncharacterized protein OS=Sus scrofa OX=9823 GN=YWHAB PE=1 SV=1	>tr|F1SDR7|F1SDR7_PIG Uncharacterized protein OS=Sus scrofa OX=9823 GN=YWHAB PE=1 SV=1	28.1
F1SE06	2	2	2	2	2	2		2	2	2	2	2	2		2	2		F1SE06	Activator of HSP90 ATPase activity 1 OS=Sus scrofa OX=9823 GN=AHSA1 PE=4 SV=1	>tr|F1SE06|F1SE06_PIG Activator of HSP90 ATPase activity 1 OS=Sus scrofa OX=9823 GN=AHSA1 PE=4 SV=1	38.3
F1SE16												2	2		2	2		F1SE16	Uncharacterized protein OS=Sus scrofa OX=9823 GN=LOC100511905 PE=1 SV=2	>tr|F1SE16|F1SE16_PIG Uncharacterized protein OS=Sus scrofa OX=9823 GN=LOC100511905 PE=1 SV=2	35.2
F1SE26								2	2	3	2				3	2		F1SE26	Voltage-dependent anion-selective channel protein 3 OS=Sus scrofa OX=9823 GN=VDAC3 PE=1 SV=3	>tr|F1SE26|F1SE26_PIG Voltage-dependent anion-selective channel protein 3 OS=Sus scrofa OX=9823 GN=VDAC3 PE=1 SV=3	30.7
F1SE73	2	2			2	2				2	2				2	2		F1SE73	DnaJ heat shock protein family (Hsp40) member A1 OS=Sus scrofa OX=9823 GN=DNAJA1 PE=1 SV=1	>tr|F1SE73|F1SE73_PIG DnaJ heat shock protein family (Hsp40) member A1 OS=Sus scrofa OX=9823 GN=DNAJA1 PE=1 SV=1	44.8
F1SE83	4	4	2	2				3	3	4	4	2	2		4	4		F1SE83	OCIA domain containing 1 OS=Sus scrofa OX=9823 GN=OCIAD1 PE=1 SV=3	>tr|F1SE83|F1SE83_PIG OCIA domain containing 1 OS=Sus scrofa OX=9823 GN=OCIAD1 PE=1 SV=3	27.8
F1SE85										2	2				2	2		F1SE85	BCL2 associated athanogene 1 OS=Sus scrofa OX=9823 GN=BAG1 PE=1 SV=2	>tr|F1SE85|F1SE85_PIG BCL2 associated athanogene 1 OS=Sus scrofa OX=9823 GN=BAG1 PE=1 SV=2	28.1
F1SEC0			2	2						3	3				3	3		F1SEC0	Dynactin subunit 3 OS=Sus scrofa OX=9823 GN=DCTN3 PE=1 SV=1	>tr|F1SEC0|F1SEC0_PIG Dynactin subunit 3 OS=Sus scrofa OX=9823 GN=DCTN3 PE=1 SV=1	21.2
F1SED4	2	2													2	2		F1SED4	Prolactin regulatory element binding OS=Sus scrofa OX=9823 GN=PREB PE=1 SV=3	>tr|F1SED4|F1SED4_PIG Prolactin regulatory element binding OS=Sus scrofa OX=9823 GN=PREB PE=1 SV=3	45.7
F1SEM2	9	9	7	7	4	4		9	9	13	13	6	6		13	13		F1SEM2	Dolichyl-diphosphooligosaccharide--protein glycosyltransferase subunit 2 OS=Sus scrofa OX=9823 GN=RPN2 PE=1 SV=3	>tr|F1SEM2|F1SEM2_PIG Dolichyl-diphosphooligosaccharide--protein glycosyltransferase subunit 2 OS=Sus scrofa OX=9823 GN=RPN2 PE=1 SV=3	71
F1SEN2	7	7	2	2	4	4				4	4	4	4		7	7		F1SEN2	Glutamate dehydrogenase 1, mitochondrial OS=Sus scrofa OX=9823 GN=GLUD1 PE=1 SV=1	>tr|F1SEN2|F1SEN2_PIG Glutamate dehydrogenase 1, mitochondrial OS=Sus scrofa OX=9823 GN=GLUD1 PE=1 SV=1	61.3
F1SEQ7	4	4	2	2	2	2		2	2	4	4	4	4		4	4		F1SEQ7	Peroxiredoxin like 2A OS=Sus scrofa OX=9823 GN=PRXL2A PE=1 SV=1	>tr|F1SEQ7|F1SEQ7_PIG Peroxiredoxin like 2A OS=Sus scrofa OX=9823 GN=PRXL2A PE=1 SV=1	25.6
F1SEV8	7	7	6	6	5	5		7	7	9	9	5	5		9	9		F1SEV8	Eukaryotic translation elongation factor 1 delta OS=Sus scrofa OX=9823 GN=EEF1D PE=1 SV=3	>tr|F1SEV8|F1SEV8_PIG Eukaryotic translation elongation factor 1 delta OS=Sus scrofa OX=9823 GN=EEF1D PE=1 SV=3	74.4
F1SEX1					2	2									2	2		F1SEX1	Cysteine rich angiogenic inducer 61 OS=Sus scrofa OX=9823 GN=CYR61 PE=4 SV=1	>tr|F1SEX1|F1SEX1_PIG Cysteine rich angiogenic inducer 61 OS=Sus scrofa OX=9823 GN=CYR61 PE=4 SV=1	41.7
F1SF93										3	3				3	3		F1SF93	Phosphopantothenoylcysteine synthetase OS=Sus scrofa OX=9823 GN=PPCS PE=1 SV=1	>tr|F1SF93|F1SF93_PIG Phosphopantothenoylcysteine synthetase OS=Sus scrofa OX=9823 GN=PPCS PE=1 SV=1	33.9
F1SFE4	2	2								2	2				2	2		F1SFE4	Uncharacterized protein OS=Sus scrofa OX=9823 GN=GNPNAT1 PE=1 SV=1	>tr|F1SFE4|F1SFE4_PIG Uncharacterized protein OS=Sus scrofa OX=9823 GN=GNPNAT1 PE=1 SV=1	20.7
F1SFF8	7	7	2	2	2	2		4	4	5	5	4	2		7	7		F1SFF8	Alpha-1,4 glucan phosphorylase OS=Sus scrofa OX=9823 GN=PYGL PE=1 SV=3	>tr|F1SFF8|F1SFF8_PIG Alpha-1,4 glucan phosphorylase OS=Sus scrofa OX=9823 GN=PYGL PE=1 SV=3	97.5
F1SFI5	4	4													4	4		F1SFI5	Uncharacterized protein OS=Sus scrofa OX=9823 GN=HRG PE=1 SV=2	>tr|F1SFI5|F1SFI5_PIG Uncharacterized protein OS=Sus scrofa OX=9823 GN=HRG PE=1 SV=2	61.5
F1SFI6	3	3						2	2						3	3		F1SFI6	Fetuin B OS=Sus scrofa OX=9823 GN=FETUB PE=1 SV=3	>tr|F1SFI6|F1SFI6_PIG Fetuin B OS=Sus scrofa OX=9823 GN=FETUB PE=1 SV=3	41.2
F1SFI7	8	8						7	7						8	8		F1SFI7	Alpha-2-HS-glycoprotein OS=Sus scrofa OX=9823 GN=AHSG PE=1 SV=3	>tr|F1SFI7|F1SFI7_PIG Alpha-2-HS-glycoprotein OS=Sus scrofa OX=9823 GN=AHSG PE=1 SV=3	38.8
F1SFJ8	5	5	4	4	3	3		4	4	5	5	3	3		5	5		F1SFJ8	Uncharacterized protein OS=Sus scrofa OX=9823 GN=DNAJB11 PE=1 SV=1	>tr|F1SFJ8|F1SFJ8_PIG Uncharacterized protein OS=Sus scrofa OX=9823 GN=DNAJB11 PE=1 SV=1	40.5
F1SFL1					2	2				2	2	3	3		3	3		F1SFL1	ADP ribosylation factor like GTPase 8B OS=Sus scrofa OX=9823 GN=ARL8B PE=1 SV=3	>tr|F1SFL1|F1SFL1_PIG ADP ribosylation factor like GTPase 8B OS=Sus scrofa OX=9823 GN=ARL8B PE=1 SV=3	24.7
F1SFQ4	5	3	5	3	5	2		7	4	5	3				7	4		F1SFQ4	Poly(rC) binding protein 2 OS=Sus scrofa OX=9823 GN=PCBP2 PE=1 SV=2	>tr|F1SFQ4|F1SFQ4_PIG Poly(rC) binding protein 2 OS=Sus scrofa OX=9823 GN=PCBP2 PE=1 SV=2	37.2
F1SFR1			2	2				2	2	2	2				2	2		F1SFR1	Chromosome 12 open reading frame 10 OS=Sus scrofa OX=9823 GN=C12orf10 PE=1 SV=2	>tr|F1SFR1|F1SFR1_PIG Chromosome 12 open reading frame 10 OS=Sus scrofa OX=9823 GN=C12orf10 PE=1 SV=2	43.2
F1SG41										2	2				2	2		F1SG41	Aldehyde dehydrogenase 1 family member L2 OS=Sus scrofa OX=9823 GN=ALDH1L2 PE=1 SV=3	>tr|F1SG41|F1SG41_PIG Aldehyde dehydrogenase 1 family member L2 OS=Sus scrofa OX=9823 GN=ALDH1L2 PE=1 SV=3	86.6
F1SGC8										2	2				2	2		F1SGC8	Actin like 6A OS=Sus scrofa OX=9823 GN=ACTL6A PE=1 SV=3	>tr|F1SGC8|F1SGC8_PIG Actin like 6A OS=Sus scrofa OX=9823 GN=ACTL6A PE=1 SV=3	47.4
F1SGD2	5	5	2	2				2	2	2	2	2	2		5	5		F1SGD2	Plakophilin 2 OS=Sus scrofa OX=9823 GN=PKP2 PE=4 SV=3	>tr|F1SGD2|F1SGD2_PIG Plakophilin 2 OS=Sus scrofa OX=9823 GN=PKP2 PE=4 SV=3	92.3
F1SGD7	3	2						2	2			2	2		3	2		F1SGD7	Nucleosome assembly protein 1 like 1 OS=Sus scrofa OX=9823 GN=NAP1L1 PE=1 SV=1	>tr|F1SGD7|F1SGD7_PIG Nucleosome assembly protein 1 like 1 OS=Sus scrofa OX=9823 GN=NAP1L1 PE=1 SV=1	45.3
F1SGF1					2	2		2	2	2	2	3	3		3	3		F1SGF1	Proteasome 26S subunit, non-ATPase 6 OS=Sus scrofa OX=9823 GN=PSMD6 PE=1 SV=3	>tr|F1SGF1|F1SGF1_PIG Proteasome 26S subunit, non-ATPase 6 OS=Sus scrofa OX=9823 GN=PSMD6 PE=1 SV=3	52.2
F1SGG1	24	23	20	19	20	19		21	20	24	23	22	21		24	23		F1SGG1	Keratin 18 OS=Sus scrofa OX=9823 GN=KRT18 PE=1 SV=3	>tr|F1SGG1|F1SGG1_PIG Keratin 18 OS=Sus scrofa OX=9823 GN=KRT18 PE=1 SV=3	47.4
F1SGG3	8	5	7	5	8	6		8	5	7	5	3	3		8	6		F1SGG3	Keratin 1 OS=Sus scrofa OX=9823 GN=KRT1 PE=1 SV=2	>tr|F1SGG3|F1SGG3_PIG Keratin 1 OS=Sus scrofa OX=9823 GN=KRT1 PE=1 SV=2	64.8
F1SGG6	8	4	9	6	6	2		7	4	7	3				9	6		F1SGG6	Keratin 5 OS=Sus scrofa OX=9823 GN=KRT5 PE=1 SV=3	>tr|F1SGG6|F1SGG6_PIG Keratin 5 OS=Sus scrofa OX=9823 GN=KRT5 PE=1 SV=3	63.1
F1SGH5	4	4	2	2				2	2	4	4	2	2		4	4		F1SGH5	Uncharacterized protein OS=Sus scrofa OX=9823 GN=PDHB PE=1 SV=1	>tr|F1SGH5|F1SGH5_PIG Uncharacterized protein OS=Sus scrofa OX=9823 GN=PDHB PE=1 SV=1	39.2
F1SGM1	5	5	2	2	2	2		3	3	4	4	3	3		5	5		F1SGM1	Proteasome activator complex subunit 1 OS=Sus scrofa OX=9823 GN=PSME1 PE=4 SV=2	>tr|F1SGM1|F1SGM1_PIG Proteasome activator complex subunit 1 OS=Sus scrofa OX=9823 GN=PSME1 PE=4 SV=2	28.6
F1SGM3					2	2						2	2		2	2		F1SGM3	Proteasome activator complex subunit 2 OS=Sus scrofa OX=9823 GN=PSME2 PE=4 SV=3	>tr|F1SGM3|F1SGM3_PIG Proteasome activator complex subunit 2 OS=Sus scrofa OX=9823 GN=PSME2 PE=4 SV=3	27.3
F1SGN4	4	4													4	4		F1SGN4	Importin 4 OS=Sus scrofa OX=9823 GN=IPO4 PE=4 SV=3	>tr|F1SGN4|F1SGN4_PIG Importin 4 OS=Sus scrofa OX=9823 GN=IPO4 PE=4 SV=3	117.6
F1SGN5	2	2													2	2		F1SGN5	Transmembrane 9 superfamily member OS=Sus scrofa OX=9823 GN=TM9SF1 PE=1 SV=3	>tr|F1SGN5|F1SGN5_PIG Transmembrane 9 superfamily member OS=Sus scrofa OX=9823 GN=TM9SF1 PE=1 SV=3	69
F1SGN8	5	5	2	2	4	4		4	4	5	5	3	3		5	5		F1SGN8	GMP reductase OS=Sus scrofa OX=9823 GN=GMPR2 PE=1 SV=1	>tr|F1SGN8|F1SGN8_PIG GMP reductase OS=Sus scrofa OX=9823 GN=GMPR2 PE=1 SV=1	37.9
F1SGP8										4	4				4	4		F1SGP8	Uncharacterized protein OS=Sus scrofa OX=9823 GN=RCN1 PE=1 SV=3	>tr|F1SGP8|F1SGP8_PIG Uncharacterized protein OS=Sus scrofa OX=9823 GN=RCN1 PE=1 SV=3	46.6
F1SGR0	3	3	2	2								2	2		3	3		F1SGR0	Eukaryotic translation initiation factor 3 subunit M OS=Sus scrofa OX=9823 GN=EIF3M PE=1 SV=1	>tr|F1SGR0|F1SGR0_PIG Eukaryotic translation initiation factor 3 subunit M OS=Sus scrofa OX=9823 GN=EIF3M PE=1 SV=1	42.5
F1SGS6	5	5	3	3	3	3		5	5	3	3	2	2		5	5		F1SGS6	Cell cycle associated protein 1 OS=Sus scrofa OX=9823 GN=CAPRIN1 PE=1 SV=1	>tr|F1SGS6|F1SGS6_PIG Cell cycle associated protein 1 OS=Sus scrofa OX=9823 GN=CAPRIN1 PE=1 SV=1	78.2
F1SGS9	11	11	3	3	5	5		5	5	4	4	5	5		11	11		F1SGS9	Catalase OS=Sus scrofa OX=9823 GN=CAT PE=1 SV=2	>tr|F1SGS9|F1SGS9_PIG Catalase OS=Sus scrofa OX=9823 GN=CAT PE=1 SV=2	62.1
F1SGT3					2	2									2	2		F1SGT3	Dihydrolipoamide acetyltransferase component of pyruvate dehydrogenase complex OS=Sus scrofa OX=9823 GN=PDHX PE=1 SV=2	>tr|F1SGT3|F1SGT3_PIG Dihydrolipoamide acetyltransferase component of pyruvate dehydrogenase complex OS=Sus scrofa OX=9823 GN=PDHX PE=1 SV=2	51.1
F1SGX4	2	2	2	2				2	2						2	2		F1SGX4	Uncharacterized protein OS=Sus scrofa OX=9823 GN=CBR3 PE=1 SV=1	>tr|F1SGX4|F1SGX4_PIG Uncharacterized protein OS=Sus scrofa OX=9823 GN=CBR3 PE=1 SV=1	30.6
F1SH45	10	9	4	4				6	5	9	9	2	2		10	9		F1SH45	Serpin family I member 2 OS=Sus scrofa OX=9823 GN=SERPINI2 PE=3 SV=1	>tr|F1SH45|F1SH45_PIG Serpin family I member 2 OS=Sus scrofa OX=9823 GN=SERPINI2 PE=3 SV=1	46.1
F1SH87	2	2													2	2		F1SH87	La ribonucleoprotein domain family member 4 OS=Sus scrofa OX=9823 GN=LARP4 PE=1 SV=3	>tr|F1SH87|F1SH87_PIG La ribonucleoprotein domain family member 4 OS=Sus scrofa OX=9823 GN=LARP4 PE=1 SV=3	80.5
F1SHD6	4	4	2	2	2	2		3	3	5	5	4	4		5	5		F1SHD6	Uncharacterized protein OS=Sus scrofa OX=9823 GN=EEF1B2 PE=1 SV=1	>tr|F1SHD6|F1SHD6_PIG Uncharacterized protein OS=Sus scrofa OX=9823 GN=EEF1B2 PE=1 SV=1	24.8
F1SHL3	3	3													3	3		F1SHL3	Protein transport protein SEC23 OS=Sus scrofa OX=9823 GN=SEC23A PE=1 SV=1	>tr|F1SHL3|F1SHL3_PIG Protein transport protein SEC23 OS=Sus scrofa OX=9823 GN=SEC23A PE=1 SV=1	86.1
F1SHU0			3	3				2	2						3	3		F1SHU0	3-hydroxyisobutyrate dehydrogenase OS=Sus scrofa OX=9823 GN=HIBADH PE=1 SV=3	>tr|F1SHU0|F1SHU0_PIG 3-hydroxyisobutyrate dehydrogenase OS=Sus scrofa OX=9823 GN=HIBADH PE=1 SV=3	35.4
F1SI09	6	6	3	3	2	2		6	6	3	3				6	6		F1SI09	Uncharacterized protein OS=Sus scrofa OX=9823 GN=PPP1R7 PE=1 SV=2	>tr|F1SI09|F1SI09_PIG Uncharacterized protein OS=Sus scrofa OX=9823 GN=PPP1R7 PE=1 SV=2	41.4
F1SI55	7	7	3	3	2	2		4	4	6	6	3	3		7	7		F1SI55	Basic leucine zipper and W2 domain-containing protein 1 OS=Sus scrofa OX=9823 GN=BZW1 PE=1 SV=2	>tr|F1SI55|F1SI55_PIG Basic leucine zipper and W2 domain-containing protein 1 OS=Sus scrofa OX=9823 GN=BZW1 PE=1 SV=2	48
F1SIA4	4	4			2	2		2	2			2	2		4	4		F1SIA4	Rho GTPase activating protein 1 OS=Sus scrofa OX=9823 GN=ARHGAP1 PE=1 SV=3	>tr|F1SIA4|F1SIA4_PIG Rho GTPase activating protein 1 OS=Sus scrofa OX=9823 GN=ARHGAP1 PE=1 SV=3	51.4
F1SIB1	3	3													3	3		F1SIB1	Prothrombin OS=Sus scrofa OX=9823 GN=F2 PE=3 SV=3	>tr|F1SIB1|F1SIB1_PIG Prothrombin OS=Sus scrofa OX=9823 GN=F2 PE=3 SV=3	70
F1SIE9					3	3						2	2		3	3		F1SIE9	Cytochrome P450 OS=Sus scrofa OX=9823 GN=CYP1A1 PE=3 SV=2	>tr|F1SIE9|F1SIE9_PIG Cytochrome P450 OS=Sus scrofa OX=9823 GN=CYP1A1 PE=3 SV=2	58.5
F1SII4	6	6	8	8	4	4		7	7	12	12	8	8		12	12		F1SII4	Glycyl-tRNA synthetase OS=Sus scrofa OX=9823 GN=GARS PE=1 SV=1	>tr|F1SII4|F1SII4_PIG Glycyl-tRNA synthetase OS=Sus scrofa OX=9823 GN=GARS PE=1 SV=1	83.2
F1SIJ9	4	4	2	2				3	3	4	4				4	4		F1SIJ9	Phosphoserine aminotransferase OS=Sus scrofa OX=9823 GN=PSAT1 PE=1 SV=3	>tr|F1SIJ9|F1SIJ9_PIG Phosphoserine aminotransferase OS=Sus scrofa OX=9823 GN=PSAT1 PE=1 SV=3	37.6
F1SIP0	6	6	2	2	2	2		4	4	3	3	3	3		6	6		F1SIP0	Septin 2 OS=Sus scrofa OX=9823 GN=SEPT2 PE=1 SV=3	>tr|F1SIP0|F1SIP0_PIG Septin 2 OS=Sus scrofa OX=9823 GN=SEPT2 PE=1 SV=3	41.5
F1SIS9	3	3								4	4	3	3		4	4		F1SIS9	NADH dehydrogenase [ubiquinone] 1 alpha subcomplex subunit 10, mitochondrial OS=Sus scrofa OX=9823 GN=NDUFA10 PE=1 SV=1	>tr|F1SIS9|F1SIS9_PIG NADH dehydrogenase [ubiquinone] 1 alpha subcomplex subunit 10, mitochondrial OS=Sus scrofa OX=9823 GN=NDUFA10 PE=1 SV=1	40.4
F1SIV3	7	7	4	4	5	5		6	6	5	5	3	3		7	7		F1SIV3	Uncharacterized protein OS=Sus scrofa OX=9823 GN=ANP32A PE=1 SV=3	>tr|F1SIV3|F1SIV3_PIG Uncharacterized protein OS=Sus scrofa OX=9823 GN=ANP32A PE=1 SV=3	28.6
F1SIX3	8	8								7	7				8	8		F1SIX3	UTP--glucose-1-phosphate uridylyltransferase OS=Sus scrofa OX=9823 GN=UGP2 PE=1 SV=3	>tr|F1SIX3|F1SIX3_PIG UTP--glucose-1-phosphate uridylyltransferase OS=Sus scrofa OX=9823 GN=UGP2 PE=1 SV=3	55.6
F1SIX7												2	2		2	2		F1SIX7	Twinfilin actin binding protein 2 OS=Sus scrofa OX=9823 GN=TWF2 PE=1 SV=1	>tr|F1SIX7|F1SIX7_PIG Twinfilin actin binding protein 2 OS=Sus scrofa OX=9823 GN=TWF2 PE=1 SV=1	39.6
F1SJ34	3	3	2	2	2	2		3	3	3	3	3	3		3	3		F1SJ34	Cytochrome c oxidase subunit 5A OS=Sus scrofa OX=9823 GN=COX5A PE=1 SV=1	>tr|F1SJ34|F1SJ34_PIG Cytochrome c oxidase subunit 5A OS=Sus scrofa OX=9823 GN=COX5A PE=1 SV=1	16.7
F1SJ91					2	2									2	2		F1SJ91	Tetraspanin OS=Sus scrofa OX=9823 GN=TSPAN3 PE=3 SV=1	>tr|F1SJ91|F1SJ91_PIG Tetraspanin OS=Sus scrofa OX=9823 GN=TSPAN3 PE=3 SV=1	28
F1SJB5	7	7						4	4						7	7		F1SJB5	Annexin OS=Sus scrofa OX=9823 GN=ANXA1 PE=1 SV=3	>tr|F1SJB5|F1SJB5_PIG Annexin OS=Sus scrofa OX=9823 GN=ANXA1 PE=1 SV=3	38.7
F1SJF9	4	4	2	2				2	2						4	4		F1SJF9	Family with sequence similarity 3 member C OS=Sus scrofa OX=9823 GN=FAM3C PE=1 SV=1	>tr|F1SJF9|F1SJF9_PIG Family with sequence similarity 3 member C OS=Sus scrofa OX=9823 GN=FAM3C PE=1 SV=1	24.8
F1SJJ5	15	15	12	12	8	8		11	11	13	13	12	12		15	15		F1SJJ5	60S ribosomal protein L4 OS=Sus scrofa OX=9823 GN=RPL4 PE=1 SV=3	>tr|F1SJJ5|F1SJJ5_PIG 60S ribosomal protein L4 OS=Sus scrofa OX=9823 GN=RPL4 PE=1 SV=3	48
F1SJK6					2	2		2	2	3	3				3	3		F1SJK6	Very-long-chain (3R)-3-hydroxyacyl-CoA dehydratase OS=Sus scrofa OX=9823 GN=HACD3 PE=1 SV=3	>tr|F1SJK6|F1SJK6_PIG Very-long-chain (3R)-3-hydroxyacyl-CoA dehydratase OS=Sus scrofa OX=9823 GN=HACD3 PE=1 SV=3	43.2
F1SJQ5	2	2			4	4		2	2	2	2	4	4		4	4		F1SJQ5	NADH-cytochrome b5 reductase OS=Sus scrofa OX=9823 GN=CYB5R3 PE=1 SV=3	>tr|F1SJQ5|F1SJQ5_PIG NADH-cytochrome b5 reductase OS=Sus scrofa OX=9823 GN=CYB5R3 PE=1 SV=3	33.9
F1SJR5					2	2									2	2		F1SJR5	Protein kinase C and casein kinase substrate in neurons 2 OS=Sus scrofa OX=9823 GN=PACSIN2 PE=1 SV=2	>tr|F1SJR5|F1SJR5_PIG Protein kinase C and casein kinase substrate in neurons 2 OS=Sus scrofa OX=9823 GN=PACSIN2 PE=1 SV=2	55.6
F1SJY1			2	2	2	2									2	2		F1SJY1	Endoplasmic reticulum-golgi intermediate compartment 1 OS=Sus scrofa OX=9823 GN=ERGIC1 PE=1 SV=2	>tr|F1SJY1|F1SJY1_PIG Endoplasmic reticulum-golgi intermediate compartment 1 OS=Sus scrofa OX=9823 GN=ERGIC1 PE=1 SV=2	32.6
F1SJY6	7	7			2	2		4	4	3	3	2	2		7	7		F1SJY6	Catenin delta 1 OS=Sus scrofa OX=9823 GN=CTNND1 PE=1 SV=3	>tr|F1SJY6|F1SJY6_PIG Catenin delta 1 OS=Sus scrofa OX=9823 GN=CTNND1 PE=1 SV=3	104.8
F1SK00	9	9	9	9	8	8		10	10	10	9	6	6		10	10		F1SK00	Isocitrate dehydrogenase [NADP] OS=Sus scrofa OX=9823 GN=IDH2 PE=3 SV=3	>tr|F1SK00|F1SK00_PIG Isocitrate dehydrogenase [NADP] OS=Sus scrofa OX=9823 GN=IDH2 PE=3 SV=3	50.8
F1SK45	5	5			4	4		5	5	9	9	4	4		9	9		F1SK45	GTP:AMP phosphotransferase AK3, mitochondrial OS=Sus scrofa OX=9823 GN=AK3 PE=1 SV=1	>tr|F1SK45|F1SK45_PIG GTP:AMP phosphotransferase AK3, mitochondrial OS=Sus scrofa OX=9823 GN=AK3 PE=1 SV=1	25.6
F1SK86	14	14	10	10				12	12	14	14	4	4		14	14		F1SK86	Peptidylprolyl isomerase OS=Sus scrofa OX=9823 GN=FKBP4 PE=1 SV=2	>tr|F1SK86|F1SK86_PIG Peptidylprolyl isomerase OS=Sus scrofa OX=9823 GN=FKBP4 PE=1 SV=2	51.1
F1SK95	3	3	2	2				2	2	2	2	3	3		3	3		F1SK95	Uncharacterized protein OS=Sus scrofa OX=9823 GN=CPOX PE=1 SV=2	>tr|F1SK95|F1SK95_PIG Uncharacterized protein OS=Sus scrofa OX=9823 GN=CPOX PE=1 SV=2	49.1
F1SKC7	9	9	6	6				6	6	6	6	3	3		9	9		F1SKC7	Carboxypeptidase B OS=Sus scrofa OX=9823 GN=CPB1 PE=4 SV=3	>tr|F1SKC7|F1SKC7_PIG Carboxypeptidase B OS=Sus scrofa OX=9823 GN=CPB1 PE=4 SV=3	47.5
F1SKE6	2	2													2	2		F1SKE6	U2 snRNP associated SURP domain containing OS=Sus scrofa OX=9823 GN=U2SURP PE=1 SV=2	>tr|F1SKE6|F1SKE6_PIG U2 snRNP associated SURP domain containing OS=Sus scrofa OX=9823 GN=U2SURP PE=1 SV=2	118.2
F1SKF9	9	9	6	6	5	5		5	5	9	9	6	6		9	9		F1SKF9	Dynactin subunit 2 OS=Sus scrofa OX=9823 GN=DCTN2 PE=1 SV=3	>tr|F1SKF9|F1SKF9_PIG Dynactin subunit 2 OS=Sus scrofa OX=9823 GN=DCTN2 PE=1 SV=3	44.6
F1SKI5	6	6	4	4	4	4		2	2	7	7	7	7		7	7		F1SKI5	Inosine-5'-monophosphate dehydrogenase OS=Sus scrofa OX=9823 GN=IMPDH2 PE=1 SV=3	>tr|F1SKI5|F1SKI5_PIG Inosine-5'-monophosphate dehydrogenase OS=Sus scrofa OX=9823 GN=IMPDH2 PE=1 SV=3	58.3
F1SKJ1	69	54	38	34	47	36		47	37	48	45	57	46		69	54		F1SKJ1	Myosin heavy chain 9 OS=Sus scrofa OX=9823 GN=MYH9 PE=1 SV=3	>tr|F1SKJ1|F1SKJ1_PIG Myosin heavy chain 9 OS=Sus scrofa OX=9823 GN=MYH9 PE=1 SV=3	226.1
F1SKJ5	8	8	4	4	3	3		4	4	7	7				8	8		F1SKJ5	Eukaryotic translation initiation factor 3 subunit D OS=Sus scrofa OX=9823 GN=EIF3D PE=1 SV=1	>tr|F1SKJ5|F1SKJ5_PIG Eukaryotic translation initiation factor 3 subunit D OS=Sus scrofa OX=9823 GN=EIF3D PE=1 SV=1	63.9
F1SKK1	3	3						2	2	2	2				3	3		F1SKK1	Solute carrier family 25 member 20 OS=Sus scrofa OX=9823 GN=SLC25A20 PE=3 SV=1	>tr|F1SKK1|F1SKK1_PIG Solute carrier family 25 member 20 OS=Sus scrofa OX=9823 GN=SLC25A20 PE=3 SV=1	32.8
F1SKL8			2	2				3	3	4	4				4	4		F1SKL8	Glycine C-acetyltransferase OS=Sus scrofa OX=9823 GN=GCAT PE=3 SV=1	>tr|F1SKL8|F1SKL8_PIG Glycine C-acetyltransferase OS=Sus scrofa OX=9823 GN=GCAT PE=3 SV=1	45.2
F1SKY2	7	7	4	4				2	2	5	5	2	2		7	7		F1SKY2	Nitrilase family member 2 OS=Sus scrofa OX=9823 GN=NIT2 PE=1 SV=3	>tr|F1SKY2|F1SKY2_PIG Nitrilase family member 2 OS=Sus scrofa OX=9823 GN=NIT2 PE=1 SV=3	31.2
F1SKZ8	3	3			2	2		2	2	2	2				3	3		F1SKZ8	Translocase of outer mitochondrial membrane 70 OS=Sus scrofa OX=9823 GN=TOMM70 PE=1 SV=3	>tr|F1SKZ8|F1SKZ8_PIG Translocase of outer mitochondrial membrane 70 OS=Sus scrofa OX=9823 GN=TOMM70 PE=1 SV=3	62.7
F1SL34	2	2													2	2		F1SL34	Activated leukocyte cell adhesion molecule OS=Sus scrofa OX=9823 GN=ALCAM PE=1 SV=4	>tr|F1SL34|F1SL34_PIG Activated leukocyte cell adhesion molecule OS=Sus scrofa OX=9823 GN=ALCAM PE=1 SV=4	69.1
F1SL54	11	11	2	2	6	6		12	12	14	14	3	3		14	14		F1SL54	Coatomer subunit beta' OS=Sus scrofa OX=9823 GN=COPB2 PE=1 SV=3	>tr|F1SL54|F1SL54_PIG Coatomer subunit beta' OS=Sus scrofa OX=9823 GN=COPB2 PE=1 SV=3	102.4
F1SL99	4	4	2	2	3	3		4	4	3	3				4	4		F1SL99	Uncharacterized protein OS=Sus scrofa OX=9823 GN=PTGES3 PE=1 SV=3	>tr|F1SL99|F1SL99_PIG Uncharacterized protein OS=Sus scrofa OX=9823 GN=PTGES3 PE=1 SV=3	18.7
F1SLA7	9	9	2	2				7	7	5	5				9	9		F1SLA7	SRP receptor subunit beta OS=Sus scrofa OX=9823 GN=SRPRB PE=1 SV=3	>tr|F1SLA7|F1SLA7_PIG SRP receptor subunit beta OS=Sus scrofa OX=9823 GN=SRPRB PE=1 SV=3	29.9
F1SLD2	3	3	3	3	2	2		3	3	2	2	2	2		3	3		F1SLD2	Uncharacterized protein OS=Sus scrofa OX=9823 GN=FAM136A PE=1 SV=2	>tr|F1SLD2|F1SLD2_PIG Uncharacterized protein OS=Sus scrofa OX=9823 GN=FAM136A PE=1 SV=2	16.9
F1SLE3	2	2													2	2		F1SLE3	N-acetylglucosamine kinase OS=Sus scrofa OX=9823 GN=NAGK PE=1 SV=3	>tr|F1SLE3|F1SLE3_PIG N-acetylglucosamine kinase OS=Sus scrofa OX=9823 GN=NAGK PE=1 SV=3	38.7
F1SLF4	2	2													2	2		F1SLF4	SMYD family member 5 OS=Sus scrofa OX=9823 GN=SMYD5 PE=1 SV=1	>tr|F1SLF4|F1SLF4_PIG SMYD family member 5 OS=Sus scrofa OX=9823 GN=SMYD5 PE=1 SV=1	47
F1SLL6										2	2				2	2		F1SLL6	Mtr4 exosome RNA helicase OS=Sus scrofa OX=9823 GN=MTREX PE=1 SV=3	>tr|F1SLL6|F1SLL6_PIG Mtr4 exosome RNA helicase OS=Sus scrofa OX=9823 GN=MTREX PE=1 SV=3	117.8
F1SLR1										3	3				3	3		F1SLR1	Uncharacterized protein OS=Sus scrofa OX=9823 GN=NDUFA8 PE=1 SV=3	>tr|F1SLR1|F1SLR1_PIG Uncharacterized protein OS=Sus scrofa OX=9823 GN=NDUFA8 PE=1 SV=3	27.7
F1SLR5								2	2						2	2		F1SLR5	Chromodomain-helicase-DNA-binding protein 4 OS=Sus scrofa OX=9823 GN=CHD4 PE=1 SV=2		217.7
F1SLR6										4	4	2	2		4	4		F1SLR6	Uncharacterized protein OS=Sus scrofa OX=9823 GN=NOP2 PE=3 SV=2	>tr|F1SLR6|F1SLR6_PIG Uncharacterized protein OS=Sus scrofa OX=9823 GN=NOP2 PE=3 SV=2	90.2
F1SLU6	5	5	6	6	2	2		5	5	8	8	3	3		8	8		F1SLU6	Ubiquitin carboxyl-terminal hydrolase OS=Sus scrofa OX=9823 GN=USP5 PE=1 SV=3	>tr|F1SLU6|F1SLU6_PIG Ubiquitin carboxyl-terminal hydrolase OS=Sus scrofa OX=9823 GN=USP5 PE=1 SV=3	95.8
F1SLX2	6	6						6	6						6	6		F1SLX2	Alpha-2-macroglobulin OS=Sus scrofa OX=9823 GN=A2M PE=1 SV=3	>tr|F1SLX2|F1SLX2_PIG Alpha-2-macroglobulin OS=Sus scrofa OX=9823 GN=A2M PE=1 SV=3	166.9
F1SLY7	4	4	3	3	3	3		4	4	4	4	2	2		4	4		F1SLY7	Uncharacterized protein OS=Sus scrofa OX=9823 GN=CNPY2 PE=1 SV=1	>tr|F1SLY7|F1SLY7_PIG Uncharacterized protein OS=Sus scrofa OX=9823 GN=CNPY2 PE=1 SV=1	20.7
F1SM17												2	2		2	2		F1SM17	UDP-glucuronosyltransferase OS=Sus scrofa OX=9823 GN=UGT1A6 PE=1 SV=2	>tr|F1SM17|F1SM17_PIG UDP-glucuronosyltransferase OS=Sus scrofa OX=9823 GN=UGT1A6 PE=1 SV=2	60.2
F1SM56	3	3	2	2	2	2		2	2	3	3	3	3		3	3		F1SM56	Signal peptidase complex catalytic subunit SEC11 OS=Sus scrofa OX=9823 GN=SEC11C PE=1 SV=2	>tr|F1SM56|F1SM56_PIG Signal peptidase complex catalytic subunit SEC11 OS=Sus scrofa OX=9823 GN=SEC11C PE=1 SV=2	18.6
F1SMB2	4	4	2	2				2	2	4	4	3	3		4	4		F1SMB2	Acetyltransferase component of pyruvate dehydrogenase complex OS=Sus scrofa OX=9823 GN=DLAT PE=3 SV=3	>tr|F1SMB2|F1SMB2_PIG Acetyltransferase component of pyruvate dehydrogenase complex OS=Sus scrofa OX=9823 GN=DLAT PE=3 SV=3	69.1
F1SMC0	12	12	3	3	4	4		6	6	4	4	3	3		12	12		F1SMC0	Adenylyl cyclase-associated protein OS=Sus scrofa OX=9823 GN=CAP1 PE=1 SV=2	>tr|F1SMC0|F1SMC0_PIG Adenylyl cyclase-associated protein OS=Sus scrofa OX=9823 GN=CAP1 PE=1 SV=2	51.4
F1SMF4					2	2									2	2		F1SMF4	Integrin subunit alpha 2 OS=Sus scrofa OX=9823 GN=ITGA2 PE=1 SV=3	>tr|F1SMF4|F1SMF4_PIG Integrin subunit alpha 2 OS=Sus scrofa OX=9823 GN=ITGA2 PE=1 SV=3	129.3
F1SMG3	6	6	3	3	8	8		5	5	7	7	6	6		8	8		F1SMG3	Nicotinamide nucleotide transhydrogenase OS=Sus scrofa OX=9823 GN=NNT PE=1 SV=2	>tr|F1SMG3|F1SMG3_PIG Nicotinamide nucleotide transhydrogenase OS=Sus scrofa OX=9823 GN=NNT PE=1 SV=2	113.8
F1SML4	29	29	23	23	15	15		22	22	31	31	19	19		31	31		F1SML4	Staphylococcal nuclease domain-containing protein OS=Sus scrofa OX=9823 GN=SND1 PE=1 SV=2	>tr|F1SML4|F1SML4_PIG Staphylococcal nuclease domain-containing protein OS=Sus scrofa OX=9823 GN=SND1 PE=1 SV=2	101.8
F1SMR3	3	2	3	2											3	2		F1SMR3	PC4 and SFRS1 interacting protein 1 OS=Sus scrofa OX=9823 GN=PSIP1 PE=1 SV=2	>tr|F1SMR3|F1SMR3_PIG PC4 and SFRS1 interacting protein 1 OS=Sus scrofa OX=9823 GN=PSIP1 PE=1 SV=2	37.8
F1SMS8	9	9	6	6	5	5		9	9	4	4	4	4		9	9		F1SMS8	Lectin, mannose binding 1 OS=Sus scrofa OX=9823 GN=LMAN1 PE=1 SV=2	>tr|F1SMS8|F1SMS8_PIG Lectin, mannose binding 1 OS=Sus scrofa OX=9823 GN=LMAN1 PE=1 SV=2	58.3
F1SMV6	24	24	21	21	17	17		25	25	24	24	17	17		25	25		F1SMV6	Nucleolin OS=Sus scrofa OX=9823 GN=NCL PE=1 SV=2	>tr|F1SMV6|F1SMV6_PIG Nucleolin OS=Sus scrofa OX=9823 GN=NCL PE=1 SV=2	78.2
F1SMW9	9	9	2	2	3	3		5	5	4	4	3	3		9	9		F1SMW9	26S proteasome non-ATPase regulatory subunit 1 OS=Sus scrofa OX=9823 GN=PSMD1 PE=1 SV=3	>tr|F1SMW9|F1SMW9_PIG 26S proteasome non-ATPase regulatory subunit 1 OS=Sus scrofa OX=9823 GN=PSMD1 PE=1 SV=3	105.7
F1SMX5								2	2						2	2		F1SMX5	Calcium binding protein 39 OS=Sus scrofa OX=9823 GN=CAB39 PE=1 SV=1		39.9
F1SMY1	2	2													2	2		F1SMY1	Thioredoxin related transmembrane protein 3 OS=Sus scrofa OX=9823 GN=TMX3 PE=1 SV=2	>tr|F1SMY1|F1SMY1_PIG Thioredoxin related transmembrane protein 3 OS=Sus scrofa OX=9823 GN=TMX3 PE=1 SV=2	51.6
F1SMZ6	6	6	5	5	2	2		6	6	6	6	4	4		6	6		F1SMZ6	Uncharacterized protein OS=Sus scrofa OX=9823 GN=HSPE1 PE=1 SV=1	>tr|F1SMZ6|F1SMZ6_PIG Uncharacterized protein OS=Sus scrofa OX=9823 GN=HSPE1 PE=1 SV=1	11
F1SMZ7	16	16	12	12	13	13		13	13	17	17	16	16		17	17		F1SMZ7	Uncharacterized protein OS=Sus scrofa OX=9823 GN=HSPD1 PE=1 SV=3	>tr|F1SMZ7|F1SMZ7_PIG Uncharacterized protein OS=Sus scrofa OX=9823 GN=HSPD1 PE=1 SV=3	60.9
F1SMZ9	8	8	3	3	5	5		7	7	7	7	7	7		8	8		F1SMZ9	Splicing factor 3b subunit 1 OS=Sus scrofa OX=9823 GN=SF3B1 PE=1 SV=3	>tr|F1SMZ9|F1SMZ9_PIG Splicing factor 3b subunit 1 OS=Sus scrofa OX=9823 GN=SF3B1 PE=1 SV=3	136.4
F1SN05										2	2				2	2		F1SN05	Eukaryotic translation initiation factor 3 subunit J OS=Sus scrofa OX=9823 GN=EIF3J PE=1 SV=2	>tr|F1SN05|F1SN05_PIG Eukaryotic translation initiation factor 3 subunit J OS=Sus scrofa OX=9823 GN=EIF3J PE=1 SV=2	27.7
F1SN58	4	4	3	3	2	2									4	4		F1SN58	Uncharacterized protein OS=Sus scrofa OX=9823 GN=SQOR PE=1 SV=3	>tr|F1SN58|F1SN58_PIG Uncharacterized protein OS=Sus scrofa OX=9823 GN=SQOR PE=1 SV=3	50.1
F1SN67	2	2										2	2		2	2		F1SN67	Fibrillin-1 OS=Sus scrofa OX=9823 GN=FBN1 PE=1 SV=3	>tr|F1SN67|F1SN67_PIG Fibrillin-1 OS=Sus scrofa OX=9823 GN=FBN1 PE=1 SV=3	312.2
F1SN68	12	12						12	12						12	12		F1SN68	Alpha-1-acid glycoprotein OS=Sus scrofa OX=9823 GN=ORM1 PE=1 SV=1	>tr|F1SN68|F1SN68_PIG Alpha-1-acid glycoprotein OS=Sus scrofa OX=9823 GN=ORM1 PE=1 SV=1	23
F1SN71	3	3													3	3		F1SN71	Protein AMBP OS=Sus scrofa OX=9823 GN=AMBP PE=4 SV=2	>tr|F1SN71|F1SN71_PIG Protein AMBP OS=Sus scrofa OX=9823 GN=AMBP PE=4 SV=2	39.2
F1SNK3					2	2		2	2	2	2	2	2		2	2		F1SNK3	S-methyl-5'-thioadenosine phosphorylase OS=Sus scrofa OX=9823 GN=MTAP PE=1 SV=3	>tr|F1SNK3|F1SNK3_PIG S-methyl-5'-thioadenosine phosphorylase OS=Sus scrofa OX=9823 GN=MTAP PE=1 SV=3	31.2
F1SNL7	4	4	2	2	4	4				3	3	2	2		4	4		F1SNL7	Carnosine dipeptidase 2 OS=Sus scrofa OX=9823 GN=CNDP2 PE=1 SV=1	>tr|F1SNL7|F1SNL7_PIG Carnosine dipeptidase 2 OS=Sus scrofa OX=9823 GN=CNDP2 PE=1 SV=1	52.7
F1SNT0	3	3	3	3				4	4	5	5				5	5		F1SNT0	Ubiquitin like modifier activating enzyme 5 OS=Sus scrofa OX=9823 GN=UBA5 PE=1 SV=3	>tr|F1SNT0|F1SNT0_PIG Ubiquitin like modifier activating enzyme 5 OS=Sus scrofa OX=9823 GN=UBA5 PE=1 SV=3	49.4
F1SNT8	5	5						2	2	2	2				5	5		F1SNT8	Uncharacterized protein OS=Sus scrofa OX=9823 GN=DCTN1 PE=1 SV=3	>tr|F1SNT8|F1SNT8_PIG Uncharacterized protein OS=Sus scrofa OX=9823 GN=DCTN1 PE=1 SV=3	139.8
F1SNV5			2	2						2	2				2	2		F1SNV5	AUP1, lipid droplet regulating VLDL assembly factor OS=Sus scrofa OX=9823 GN=AUP1 PE=1 SV=3	>tr|F1SNV5|F1SNV5_PIG AUP1, lipid droplet regulating VLDL assembly factor OS=Sus scrofa OX=9823 GN=AUP1 PE=1 SV=3	45.7
F1SNX8	3	3								2	2				3	3		F1SNX8	Sad1 and UNC84 domain containing 2 OS=Sus scrofa OX=9823 GN=SUN2 PE=1 SV=3	>tr|F1SNX8|F1SNX8_PIG Sad1 and UNC84 domain containing 2 OS=Sus scrofa OX=9823 GN=SUN2 PE=1 SV=3	81.5
F1SNZ6	3	3			2	2		4	4	4	4	4	4		4	4		F1SNZ6	Succinate--CoA ligase [ADP/GDP-forming] subunit alpha, mitochondrial OS=Sus scrofa OX=9823 GN=SUCLG1 PE=3 SV=3	>tr|F1SNZ6|F1SNZ6_PIG Succinate--CoA ligase [ADP/GDP-forming] subunit alpha, mitochondrial OS=Sus scrofa OX=9823 GN=SUCLG1 PE=3 SV=3	38.4
F1SP18	12	12	5	5	5	5		7	7	6	6	6	6		12	12		F1SP18	Threonyl-tRNA synthetase OS=Sus scrofa OX=9823 GN=TARS PE=1 SV=3	>tr|F1SP18|F1SP18_PIG Threonyl-tRNA synthetase OS=Sus scrofa OX=9823 GN=TARS PE=1 SV=3	76.9
F1SP32	7	5	4	3						8	6	3	2		8	6		F1SP32	Uncharacterized protein OS=Sus scrofa OX=9823 GN=RAD23B PE=1 SV=1	>tr|F1SP32|F1SP32_PIG Uncharacterized protein OS=Sus scrofa OX=9823 GN=RAD23B PE=1 SV=1	43.1
F1SP93	9	9	6	6	5	5		3	3	5	5	7	7		9	9		F1SP93	V-type proton ATPase catalytic subunit A OS=Sus scrofa OX=9823 GN=ATP6V1A PE=1 SV=1	>tr|F1SP93|F1SP93_PIG V-type proton ATPase catalytic subunit A OS=Sus scrofa OX=9823 GN=ATP6V1A PE=1 SV=1	68.4
F1SPF6	7	7	2	2				5	5	5	5	2	2		7	7		F1SPF6	RuvB-like helicase OS=Sus scrofa OX=9823 GN=RUVBL1 PE=1 SV=3	>tr|F1SPF6|F1SPF6_PIG RuvB-like helicase OS=Sus scrofa OX=9823 GN=RUVBL1 PE=1 SV=3	50.2
F1SPF9	17	17	10	9	7	6		15	15	17	17	11	10		17	17		F1SPF9	Coatomer subunit gamma OS=Sus scrofa OX=9823 GN=COPG1 PE=1 SV=3	>tr|F1SPF9|F1SPF9_PIG Coatomer subunit gamma OS=Sus scrofa OX=9823 GN=COPG1 PE=1 SV=3	96.3
F1SPG1	4	4	4	4	4	4		3	3	3	3	4	4		4	4		F1SPG1	H1 histone family member X OS=Sus scrofa OX=9823 GN=H1FX PE=1 SV=1	>tr|F1SPG1|F1SPG1_PIG H1 histone family member X OS=Sus scrofa OX=9823 GN=H1FX PE=1 SV=1	22.5
F1SPI1	2	2													2	2		F1SPI1	Transmembrane protein 43 OS=Sus scrofa OX=9823 GN=TMEM43 PE=1 SV=3	>tr|F1SPI1|F1SPI1_PIG Transmembrane protein 43 OS=Sus scrofa OX=9823 GN=TMEM43 PE=1 SV=3	44.9
F1SPJ5	2	2			2	2		3	3						3	3		F1SPJ5	SAP domain containing ribonucleoprotein OS=Sus scrofa OX=9823 GN=SARNP PE=1 SV=2	>tr|F1SPJ5|F1SPJ5_PIG SAP domain containing ribonucleoprotein OS=Sus scrofa OX=9823 GN=SARNP PE=1 SV=2	23.6
F1SPM6	15	15	7	7	5	5		11	11	14	14	8	8		15	15		F1SPM6	Glutamine--fructose-6-phosphate transaminase 1 OS=Sus scrofa OX=9823 GN=GFPT1 PE=1 SV=3	>tr|F1SPM6|F1SPM6_PIG Glutamine--fructose-6-phosphate transaminase 1 OS=Sus scrofa OX=9823 GN=GFPT1 PE=1 SV=3	78.7
F1SPN1	4	4	5	5	2	2		5	5	5	5	4	4		5	5		F1SPN1	Peptidylprolyl isomerase OS=Sus scrofa OX=9823 GN=FKBP11 PE=1 SV=2	>tr|F1SPN1|F1SPN1_PIG Peptidylprolyl isomerase OS=Sus scrofa OX=9823 GN=FKBP11 PE=1 SV=2	25.6
F1SPP8	23	23	14	14	15	15		22	22	21	21	14	14		23	23		F1SPP8	Uncharacterized protein OS=Sus scrofa OX=9823 GN=CKAP4 PE=1 SV=3	>tr|F1SPP8|F1SPP8_PIG Uncharacterized protein OS=Sus scrofa OX=9823 GN=CKAP4 PE=1 SV=3	64.5
F1SPY4			2	2	2	2				4	4	2	2		4	4		F1SPY4	Uncharacterized protein OS=Sus scrofa OX=9823 GN=LOC100624149 PE=4 SV=2	>tr|F1SPY4|F1SPY4_PIG Uncharacterized protein OS=Sus scrofa OX=9823 GN=LOC100624149 PE=4 SV=2	51.1
F1SQ01	8	5	9	7	6	4		9	6	10	8	7	4		10	8		F1SQ01	Peroxiredoxin 4 OS=Sus scrofa OX=9823 GN=PRDX4 PE=1 SV=1	>tr|F1SQ01|F1SQ01_PIG Peroxiredoxin 4 OS=Sus scrofa OX=9823 GN=PRDX4 PE=1 SV=1	30.5
F1SQ09	4	4						6	6						6	6		F1SQ09	Uncharacterized protein OS=Sus scrofa OX=9823 GN=LUM PE=1 SV=1	>tr|F1SQ09|F1SQ09_PIG Uncharacterized protein OS=Sus scrofa OX=9823 GN=LUM PE=1 SV=1	38.8
F1SQ14			3	3				4	4	4	2	3	3		4	4		F1SQ14	Uncharacterized protein OS=Sus scrofa OX=9823 PE=1 SV=3	>tr|F1SQ14|F1SQ14_PIG Uncharacterized protein OS=Sus scrofa OX=9823 PE=1 SV=3	16.5
F1SQ16	5	5						3	3	8	8				8	8		F1SQ16	Golgin B1 OS=Sus scrofa OX=9823 GN=GOLGB1 PE=1 SV=3	>tr|F1SQ16|F1SQ16_PIG Golgin B1 OS=Sus scrofa OX=9823 GN=GOLGB1 PE=1 SV=3	375.4
F1SQ40	3	3													3	3		F1SQ40	Protein disulfide isomerase family A member 5 OS=Sus scrofa OX=9823 GN=PDIA5 PE=1 SV=3	>tr|F1SQ40|F1SQ40_PIG Protein disulfide isomerase family A member 5 OS=Sus scrofa OX=9823 GN=PDIA5 PE=1 SV=3	64.5
F1SQ44	5	5	3	3						2	2				5	5		F1SQ44	Uncharacterized protein OS=Sus scrofa OX=9823 GN=MAGOHB PE=4 SV=1	>tr|F1SQ44|F1SQ44_PIG Uncharacterized protein OS=Sus scrofa OX=9823 GN=MAGOHB PE=4 SV=1	17.3
F1SQ55	2	2						2	2	2	2	2	2		2	2		F1SQ55	Uridine monophosphate synthetase OS=Sus scrofa OX=9823 GN=UMPS PE=1 SV=3	>tr|F1SQ55|F1SQ55_PIG Uridine monophosphate synthetase OS=Sus scrofa OX=9823 GN=UMPS PE=1 SV=3	52.2
F1SQA9	2	2	2	2	2	2		3	3	3	3	2	2		3	3		F1SQA9	SEC13 homolog, nuclear pore and COPII coat complex component OS=Sus scrofa OX=9823 GN=SEC13 PE=1 SV=3	>tr|F1SQA9|F1SQA9_PIG SEC13 homolog, nuclear pore and COPII coat complex component OS=Sus scrofa OX=9823 GN=SEC13 PE=1 SV=3	35.4
F1SQD9	2	2													2	2		F1SQD9	Cysteine rich with EGF like domains 1 OS=Sus scrofa OX=9823 GN=CRELD1 PE=1 SV=2	>tr|F1SQD9|F1SQD9_PIG Cysteine rich with EGF like domains 1 OS=Sus scrofa OX=9823 GN=CRELD1 PE=1 SV=2	45.1
F1SQG6	2	2	2	2						2	2				2	2		F1SQG6	Galactokinase 2 OS=Sus scrofa OX=9823 GN=GALK2 PE=1 SV=2	>tr|F1SQG6|F1SQG6_PIG Galactokinase 2 OS=Sus scrofa OX=9823 GN=GALK2 PE=1 SV=2	50.3
F1SQN1	14	13	9	9	10	9		12	11	12	12	13	12		14	13		F1SQN1	T-complex protein 1 subunit delta OS=Sus scrofa OX=9823 GN=CCT4 PE=1 SV=1	>tr|F1SQN1|F1SQN1_PIG T-complex protein 1 subunit delta OS=Sus scrofa OX=9823 GN=CCT4 PE=1 SV=1	58
F1SQR4	3	3													3	3		F1SQR4	Uncharacterized protein OS=Sus scrofa OX=9823 GN=SNRPF PE=1 SV=2	>tr|F1SQR4|F1SQR4_PIG Uncharacterized protein OS=Sus scrofa OX=9823 GN=SNRPF PE=1 SV=2	9.7
F1SQR8	6	6	4	4	4	4		4	4	5	5	6	6		6	6		F1SQR8	Leukotriene A(4) hydrolase OS=Sus scrofa OX=9823 GN=LTA4H PE=3 SV=3	>tr|F1SQR8|F1SQR8_PIG Leukotriene A(4) hydrolase OS=Sus scrofa OX=9823 GN=LTA4H PE=3 SV=3	69
F1SQW6	3	3	2	2	3	3		5	5	4	4	2	2		5	5		F1SQW6	Endoplasmic reticulum protein 27 OS=Sus scrofa OX=9823 GN=ERP27 PE=4 SV=2	>tr|F1SQW6|F1SQW6_PIG Endoplasmic reticulum protein 27 OS=Sus scrofa OX=9823 GN=ERP27 PE=4 SV=2	32.9
F1SR05	5	4	6	5				4	3	7	5	5	3		7	5		F1SR05	L-lactate dehydrogenase OS=Sus scrofa OX=9823 GN=LDHB PE=3 SV=3	>tr|F1SR05|F1SR05_PIG L-lactate dehydrogenase OS=Sus scrofa OX=9823 GN=LDHB PE=3 SV=3	41.4
F1SRB9	8	8	8	8	7	7		7	7	10	10	6	6		10	10		F1SRB9	Uncharacterized protein OS=Sus scrofa OX=9823 GN=ST13 PE=1 SV=1	>tr|F1SRB9|F1SRB9_PIG Uncharacterized protein OS=Sus scrofa OX=9823 GN=ST13 PE=1 SV=1	41.4
F1SRC5			12	2	11	2				21	2	16	2		21	2		F1SRC5	Aconitate hydratase, mitochondrial OS=Sus scrofa OX=9823 GN=ACO2 PE=1 SV=3	>tr|F1SRC5|F1SRC5_PIG Aconitate hydratase, mitochondrial OS=Sus scrofa OX=9823 GN=ACO2 PE=1 SV=3	85.4
F1SRE0										2	2				2	2		F1SRE0	X-ray repair cross complementing 6 OS=Sus scrofa OX=9823 GN=XRCC6 PE=1 SV=2	>tr|F1SRE0|F1SRE0_PIG X-ray repair cross complementing 6 OS=Sus scrofa OX=9823 GN=XRCC6 PE=1 SV=2	69.4
F1SRU2	2	2						2	2						2	2		F1SRU2	Zyxin OS=Sus scrofa OX=9823 GN=ZYX PE=1 SV=2	>tr|F1SRU2|F1SRU2_PIG Zyxin OS=Sus scrofa OX=9823 GN=ZYX PE=1 SV=2	62.7
F1SRV4	4	4	2	2				4	4	5	5				5	5		F1SRV4	Glutathione S-transferase kappa OS=Sus scrofa OX=9823 GN=GSTK1 PE=1 SV=1	>tr|F1SRV4|F1SRV4_PIG Glutathione S-transferase kappa OS=Sus scrofa OX=9823 GN=GSTK1 PE=1 SV=1	25.5
F1SS01	3	3								2	2				3	3		F1SS01	Arp2/3 complex 34 kDa subunit OS=Sus scrofa OX=9823 GN=ARPC2 PE=1 SV=3	>tr|F1SS01|F1SS01_PIG Arp2/3 complex 34 kDa subunit OS=Sus scrofa OX=9823 GN=ARPC2 PE=1 SV=3	34.3
F1SS16	3	2						4	4	4	4				4	4		F1SS16	Family with sequence similarity 98 member B OS=Sus scrofa OX=9823 GN=FAM98B PE=1 SV=2	>tr|F1SS16|F1SS16_PIG Family with sequence similarity 98 member B OS=Sus scrofa OX=9823 GN=FAM98B PE=1 SV=2	45.4
F1SS24	10	10						3	3						10	10		F1SS24	Fibronectin 1 OS=Sus scrofa OX=9823 GN=FN1 PE=1 SV=2	>tr|F1SS24|F1SS24_PIG Fibronectin 1 OS=Sus scrofa OX=9823 GN=FN1 PE=1 SV=2	270.4
F1SS26	7	7													7	7		F1SS26	Uncharacterized protein OS=Sus scrofa OX=9823 GN=THBS1 PE=1 SV=2	>tr|F1SS26|F1SS26_PIG Uncharacterized protein OS=Sus scrofa OX=9823 GN=THBS1 PE=1 SV=2	129.5
F1SSA6	16	10	5	4	8	3		9	3	6	4	6	2		16	10		F1SSA6	Uncharacterized protein OS=Sus scrofa OX=9823 PE=1 SV=3	>tr|F1SSA6|F1SSA6_PIG Uncharacterized protein OS=Sus scrofa OX=9823 PE=1 SV=3	110.6
F1SSB1	3	3	3	3	3	3				3	3	5	5		5	5		F1SSB1	Uncharacterized protein OS=Sus scrofa OX=9823 GN=LOC110255172 PE=1 SV=2	>tr|F1SSB1|F1SSB1_PIG Uncharacterized protein OS=Sus scrofa OX=9823 GN=LOC110255172 PE=1 SV=2	46.2
F1SSG1	4	4	3	3	2	2		4	4	3	3	2	2		4	4		F1SSG1	Uncharacterized protein OS=Sus scrofa OX=9823 GN=YKT6 PE=1 SV=1	>tr|F1SSG1|F1SSG1_PIG Uncharacterized protein OS=Sus scrofa OX=9823 GN=YKT6 PE=1 SV=1	22.3
F1SSG5	6	6	6	6	2	2		8	8	9	9	3	3		9	9		F1SSG5	Uncharacterized protein OS=Sus scrofa OX=9823 GN=NANS PE=1 SV=1	>tr|F1SSG5|F1SSG5_PIG Uncharacterized protein OS=Sus scrofa OX=9823 GN=NANS PE=1 SV=1	40.2
F1SSH7			3	2						4	2	4	2		4	2		F1SSH7	Transmembrane p24 trafficking protein 4 OS=Sus scrofa OX=9823 GN=TMED4 PE=1 SV=2	>tr|F1SSH7|F1SSH7_PIG Transmembrane p24 trafficking protein 4 OS=Sus scrofa OX=9823 GN=TMED4 PE=1 SV=2	24.9
F1SSH8	8	8	5	5	5	5		7	7	10	10	6	6		10	10		F1SSH8	Oxoglutarate dehydrogenase OS=Sus scrofa OX=9823 GN=OGDH PE=1 SV=3	>tr|F1SSH8|F1SSH8_PIG Oxoglutarate dehydrogenase OS=Sus scrofa OX=9823 GN=OGDH PE=1 SV=3	117.3
F1SSL6	5	5	5	5	5	5		3	3	3	3	4	4		5	5		F1SSL6	Proteasome subunit alpha type OS=Sus scrofa OX=9823 GN=PSMA3 PE=1 SV=1	>tr|F1SSL6|F1SSL6_PIG Proteasome subunit alpha type OS=Sus scrofa OX=9823 GN=PSMA3 PE=1 SV=1	28.4
F1SSN5	5	5	3	3	2	2		3	3	5	5	4	4		5	5		F1SSN5	Kinectin 1 OS=Sus scrofa OX=9823 GN=KTN1 PE=1 SV=2	>tr|F1SSN5|F1SSN5_PIG Kinectin 1 OS=Sus scrofa OX=9823 GN=KTN1 PE=1 SV=2	156.7
F1SSR4										2	2				2	2		F1SSR4	Uncharacterized protein OS=Sus scrofa OX=9823 GN=IVD PE=1 SV=2	>tr|F1SSR4|F1SSR4_PIG Uncharacterized protein OS=Sus scrofa OX=9823 GN=IVD PE=1 SV=2	53.7
F1ST04	2	2						2	2						2	2		F1ST04	Cingulin OS=Sus scrofa OX=9823 GN=CGN PE=1 SV=1	>tr|F1ST04|F1ST04_PIG Cingulin OS=Sus scrofa OX=9823 GN=CGN PE=1 SV=1	135.9
F1ST43	5	5	4	4	3	3		6	6	6	5	4	4		6	6		F1ST43	Acyl-CoA dehydrogenase very long chain OS=Sus scrofa OX=9823 GN=ACADVL PE=1 SV=3	>tr|F1ST43|F1ST43_PIG Acyl-CoA dehydrogenase very long chain OS=Sus scrofa OX=9823 GN=ACADVL PE=1 SV=3	70.3
F1ST49										2	2				2	2		F1ST49	Nuclear cap binding protein subunit 1 OS=Sus scrofa OX=9823 GN=NCBP1 PE=1 SV=3	>tr|F1ST49|F1ST49_PIG Nuclear cap binding protein subunit 1 OS=Sus scrofa OX=9823 GN=NCBP1 PE=1 SV=3	91.8
F1ST73	7	7	2	2	3	3		5	5	4	4	4	4		7	7		F1ST73	Glyoxylate and hydroxypyruvate reductase OS=Sus scrofa OX=9823 GN=GRHPR PE=1 SV=3	>tr|F1ST73|F1ST73_PIG Glyoxylate and hydroxypyruvate reductase OS=Sus scrofa OX=9823 GN=GRHPR PE=1 SV=3	35.8
F1ST78	2	2													2	2		F1ST78	Uncharacterized protein OS=Sus scrofa OX=9823 GN=TNS3 PE=1 SV=3	>tr|F1ST78|F1ST78_PIG Uncharacterized protein OS=Sus scrofa OX=9823 GN=TNS3 PE=1 SV=3	154.5
F1ST81	11	11	3	3	3	3		3	3	3	3	2	2		11	11		F1ST81	Drebrin like OS=Sus scrofa OX=9823 GN=DBNL PE=1 SV=2	>tr|F1ST81|F1ST81_PIG Drebrin like OS=Sus scrofa OX=9823 GN=DBNL PE=1 SV=2	48.2
F1STC5	7	6						5	5						7	6		F1STC5	Uncharacterized protein OS=Sus scrofa OX=9823 PE=1 SV=4	>tr|F1STC5|F1STC5_PIG Uncharacterized protein OS=Sus scrofa OX=9823 PE=1 SV=4	23.6
F1STM4								7	2						7	2		F1STM4	Elongation factor 1-alpha OS=Sus scrofa OX=9823 GN=LOC100514912 PE=3 SV=1		50.2
F1SU06	11	11	8	8	5	5		7	7	8	8	6	6		11	11		F1SU06	Heterochromatin protein 1 binding protein 3 OS=Sus scrofa OX=9823 GN=HP1BP3 PE=1 SV=2	>tr|F1SU06|F1SU06_PIG Heterochromatin protein 1 binding protein 3 OS=Sus scrofa OX=9823 GN=HP1BP3 PE=1 SV=2	61.1
F1SU12	7	7	5	5				6	6	7	7				7	7		F1SU12	Dolichyl-diphosphooligosaccharide--protein glycosyltransferase 48 kDa subunit OS=Sus scrofa OX=9823 GN=DDOST PE=1 SV=2	>tr|F1SU12|F1SU12_PIG Dolichyl-diphosphooligosaccharide--protein glycosyltransferase 48 kDa subunit OS=Sus scrofa OX=9823 GN=DDOST PE=1 SV=2	48.7
F1SU22	2	2													2	2		F1SU22	UDP-glucuronate decarboxylase 1 OS=Sus scrofa OX=9823 GN=UXS1 PE=4 SV=3	>tr|F1SU22|F1SU22_PIG UDP-glucuronate decarboxylase 1 OS=Sus scrofa OX=9823 GN=UXS1 PE=4 SV=3	51.6
F1SU53	6	4						4	4						6	4		F1SU53	SEC24 homolog C, COPII coat complex component OS=Sus scrofa OX=9823 GN=SEC24C PE=1 SV=2	>tr|F1SU53|F1SU53_PIG SEC24 homolog C, COPII coat complex component OS=Sus scrofa OX=9823 GN=SEC24C PE=1 SV=2	120.9
F1SU72										2	2				2	2		F1SU72	DnaJ heat shock protein family (Hsp40) member C9 OS=Sus scrofa OX=9823 GN=DNAJC9 PE=4 SV=1	>tr|F1SU72|F1SU72_PIG DnaJ heat shock protein family (Hsp40) member C9 OS=Sus scrofa OX=9823 GN=DNAJC9 PE=4 SV=1	30.2
F1SU78					2	2						2	2		2	2		F1SU78	Mitochondrial calcium uniporter OS=Sus scrofa OX=9823 GN=MCU PE=1 SV=3	>tr|F1SU78|F1SU78_PIG Mitochondrial calcium uniporter OS=Sus scrofa OX=9823 GN=MCU PE=1 SV=3	40
F1SUB1										2	2				2	2		F1SUB1	Pterin-4 alpha-carbinolamine dehydratase 1 OS=Sus scrofa OX=9823 GN=PCBD1 PE=1 SV=1	>tr|F1SUB1|F1SUB1_PIG Pterin-4 alpha-carbinolamine dehydratase 1 OS=Sus scrofa OX=9823 GN=PCBD1 PE=1 SV=1	12
F1SUE3	6	6	7	7				7	7	11	11	2	2		11	11		F1SUE3	Pyrophosphatase (inorganic) 1 OS=Sus scrofa OX=9823 GN=PPA1 PE=1 SV=2	>tr|F1SUE3|F1SUE3_PIG Pyrophosphatase (inorganic) 1 OS=Sus scrofa OX=9823 GN=PPA1 PE=1 SV=2	32.8
F1SUE4	2	2													2	2		F1SUE4	Asporin OS=Sus scrofa OX=9823 GN=ASPN PE=1 SV=1	>tr|F1SUE4|F1SUE4_PIG Asporin OS=Sus scrofa OX=9823 GN=ASPN PE=1 SV=1	42.4
F1SUF6	12	12	5	5	4	4		12	12	16	16	3	3		16	16		F1SUF6	Isoleucyl-tRNA synthetase OS=Sus scrofa OX=9823 GN=IARS PE=1 SV=3	>tr|F1SUF6|F1SUF6_PIG Isoleucyl-tRNA synthetase OS=Sus scrofa OX=9823 GN=IARS PE=1 SV=3	144.5
F1SUG3										2	2				2	2		F1SUG3	VPS26, retromer complex component A OS=Sus scrofa OX=9823 GN=VPS26A PE=1 SV=3	>tr|F1SUG3|F1SUG3_PIG VPS26, retromer complex component A OS=Sus scrofa OX=9823 GN=VPS26A PE=1 SV=3	38.1
F1SUG4	2	2	2	2				2	2	3	3	2	2		3	3		F1SUG4	Uncharacterized protein OS=Sus scrofa OX=9823 GN=ELOB PE=1 SV=1	>tr|F1SUG4|F1SUG4_PIG Uncharacterized protein OS=Sus scrofa OX=9823 GN=ELOB PE=1 SV=1	13.2
F1SUG7	9	9	3	3	4	4		3	3	7	7	4	4		9	9		F1SUG7	DEAD (Asp-Glu-Ala-Asp) box helicase 21 OS=Sus scrofa OX=9823 GN=DDX21 PE=1 SV=3	>tr|F1SUG7|F1SUG7_PIG DEAD (Asp-Glu-Ala-Asp) box helicase 21 OS=Sus scrofa OX=9823 GN=DDX21 PE=1 SV=3	87.1
F1SUH2	2	2								3	3				3	3		F1SUH2	Cell division cycle and apoptosis regulator 1 OS=Sus scrofa OX=9823 GN=CCAR1 PE=1 SV=3	>tr|F1SUH2|F1SUH2_PIG Cell division cycle and apoptosis regulator 1 OS=Sus scrofa OX=9823 GN=CCAR1 PE=1 SV=3	132.7
F1SUP1	6	6	3	3						6	6	4	4		6	6		F1SUP1	Uncharacterized protein OS=Sus scrofa OX=9823 GN=AKR7A2 PE=1 SV=2	>tr|F1SUP1|F1SUP1_PIG Uncharacterized protein OS=Sus scrofa OX=9823 GN=AKR7A2 PE=1 SV=2	40.9
F1SUP2	4	4	2	2				2	2	3	3				4	4		F1SUP2	Uncharacterized protein OS=Sus scrofa OX=9823 GN=SPCS2 PE=1 SV=3	>tr|F1SUP2|F1SUP2_PIG Uncharacterized protein OS=Sus scrofa OX=9823 GN=SPCS2 PE=1 SV=3	12
F1SUV1	2	2										2	2		2	2		F1SUV1	StAR related lipid transfer domain containing 10 OS=Sus scrofa OX=9823 GN=STARD10 PE=1 SV=1	>tr|F1SUV1|F1SUV1_PIG StAR related lipid transfer domain containing 10 OS=Sus scrofa OX=9823 GN=STARD10 PE=1 SV=1	33
F1SUW2												4	4		4	4		F1SUW2	Uncharacterized protein OS=Sus scrofa OX=9823 GN=CTRC PE=3 SV=2	>tr|F1SUW2|F1SUW2_PIG Uncharacterized protein OS=Sus scrofa OX=9823 GN=CTRC PE=3 SV=2	28.9
F1SUW3	5	5													5	5		F1SUW3	EF-hand domain family member D2 OS=Sus scrofa OX=9823 GN=EFHD2 PE=1 SV=1	>tr|F1SUW3|F1SUW3_PIG EF-hand domain family member D2 OS=Sus scrofa OX=9823 GN=EFHD2 PE=1 SV=1	26.6
F1SUX4	33	33	14	14	5	5		26	26	19	19	5	5		33	33		F1SUX4	Nuclear mitotic apparatus protein 1 OS=Sus scrofa OX=9823 GN=NUMA1 PE=1 SV=3	>tr|F1SUX4|F1SUX4_PIG Nuclear mitotic apparatus protein 1 OS=Sus scrofa OX=9823 GN=NUMA1 PE=1 SV=3	235.1
F1SUZ2					2	2									2	2		F1SUZ2	Nucleoporin 98 OS=Sus scrofa OX=9823 GN=NUP98 PE=1 SV=3	>tr|F1SUZ2|F1SUZ2_PIG Nucleoporin 98 OS=Sus scrofa OX=9823 GN=NUP98 PE=1 SV=3	180.4
F1SV14	10	4	6	3	6	2		7	3	7	2	5	3		10	4		F1SV14	Radixin OS=Sus scrofa OX=9823 GN=RDX PE=1 SV=3	>tr|F1SV14|F1SV14_PIG Radixin OS=Sus scrofa OX=9823 GN=RDX PE=1 SV=3	72.1
F1SV40	5	5	2	2	2	2		2	2			2	2		5	5		F1SV40	Splicing factor 3a subunit 3 OS=Sus scrofa OX=9823 GN=SF3A3 PE=1 SV=1	>tr|F1SV40|F1SV40_PIG Splicing factor 3a subunit 3 OS=Sus scrofa OX=9823 GN=SF3A3 PE=1 SV=1	58.9
F1SV47	2	2	3	3				5	5	4	4				5	5		F1SV47	Thyroid hormone receptor-associated protein 3 OS=Sus scrofa OX=9823 GN=THRAP3 PE=1 SV=3	>tr|F1SV47|F1SV47_PIG Thyroid hormone receptor-associated protein 3 OS=Sus scrofa OX=9823 GN=THRAP3 PE=1 SV=3	109
F1SV59	2	2													2	2		F1SV59	ADP-ribosylhydrolase like 2 OS=Sus scrofa OX=9823 GN=ADPRHL2 PE=1 SV=3	>tr|F1SV59|F1SV59_PIG ADP-ribosylhydrolase like 2 OS=Sus scrofa OX=9823 GN=ADPRHL2 PE=1 SV=3	39.2
F1SV90	6	6	4	4	3	3		8	8	8	8	5	5		8	8		F1SV90	Eukaryotic translation initiation factor 3 subunit I OS=Sus scrofa OX=9823 GN=EIF3I PE=1 SV=3	>tr|F1SV90|F1SV90_PIG Eukaryotic translation initiation factor 3 subunit I OS=Sus scrofa OX=9823 GN=EIF3I PE=1 SV=3	36.3
F2Z4Y0	2	2						2	2						2	2		F2Z4Y0	Small nuclear ribonucleoprotein Sm D3 OS=Sus scrofa OX=9823 GN=SNRPD3 PE=1 SV=1	>tr|F2Z4Y0|F2Z4Y0_PIG Small nuclear ribonucleoprotein Sm D3 OS=Sus scrofa OX=9823 GN=SNRPD3 PE=1 SV=1	13.9
F2Z4Y1	9	5	7	3				9	5	8	4	7	2		9	5		F2Z4Y1	Tyrosine 3-monooxygenase/tryptophan 5-monooxygenase activation protein eta OS=Sus scrofa OX=9823 GN=YWHAH PE=1 SV=1	>tr|F2Z4Y1|F2Z4Y1_PIG Tyrosine 3-monooxygenase/tryptophan 5-monooxygenase activation protein eta OS=Sus scrofa OX=9823 GN=YWHAH PE=1 SV=1	28.2
F2Z4Y8	9	9	5	5	4	4		8	8	8	8	4	4		9	9		F2Z4Y8	Ribosomal protein S11 OS=Sus scrofa OX=9823 GN=RPS11 PE=1 SV=1	>tr|F2Z4Y8|F2Z4Y8_PIG Ribosomal protein S11 OS=Sus scrofa OX=9823 GN=RPS11 PE=1 SV=1	18.4
F2Z4Z1	11	6	10	5	10	6		12	7	10	5	11	5		12	7		F2Z4Z1	Tyrosine 3-monooxygenase/tryptophan 5-monooxygenase activation protein gamma OS=Sus scrofa OX=9823 GN=YWHAG PE=1 SV=1	>tr|F2Z4Z1|F2Z4Z1_PIG Tyrosine 3-monooxygenase/tryptophan 5-monooxygenase activation protein gamma OS=Sus scrofa OX=9823 GN=YWHAG PE=1 SV=1	28.3
F2Z4Z3												3	3		3	3		F2Z4Z3	ER lumen protein-retaining receptor OS=Sus scrofa OX=9823 GN=KDELR1 PE=3 SV=1	>tr|F2Z4Z3|F2Z4Z3_PIG ER lumen protein-retaining receptor OS=Sus scrofa OX=9823 GN=KDELR1 PE=3 SV=1	24.5
F2Z4Z8					5	3		8	4			4	2		8	4		F2Z4Z8	G protein subunit beta 2 OS=Sus scrofa OX=9823 GN=GNB2 PE=1 SV=3	>tr|F2Z4Z8|F2Z4Z8_PIG G protein subunit beta 2 OS=Sus scrofa OX=9823 GN=GNB2 PE=1 SV=3	37.3
F2Z501	5	5	6	6	3	3		5	5	5	5	6	6		6	6		F2Z501	Uncharacterized protein OS=Sus scrofa OX=9823 GN=TMED2 PE=1 SV=2	>tr|F2Z501|F2Z501_PIG Uncharacterized protein OS=Sus scrofa OX=9823 GN=TMED2 PE=1 SV=2	21.7
F2Z505	4	4						4	4	5	5	3	3		5	5		F2Z505	Eukaryotic translation termination factor 1 OS=Sus scrofa OX=9823 GN=ETF1 PE=1 SV=1	>tr|F2Z505|F2Z505_PIG Eukaryotic translation termination factor 1 OS=Sus scrofa OX=9823 GN=ETF1 PE=1 SV=1	49
F2Z512	5	5	4	4	4	4		5	5	5	5	4	4		5	5		F2Z512	40S ribosomal protein S23 OS=Sus scrofa OX=9823 GN=RPS23 PE=3 SV=1	>tr|F2Z512|F2Z512_PIG 40S ribosomal protein S23 OS=Sus scrofa OX=9823 GN=RPS23 PE=3 SV=1	15.8
F2Z530	2	2													2	2		F2Z530	Ubiquitin-fold modifier-conjugating enzyme 1 OS=Sus scrofa OX=9823 GN=UFC1 PE=1 SV=1	>tr|F2Z530|F2Z530_PIG Ubiquitin-fold modifier-conjugating enzyme 1 OS=Sus scrofa OX=9823 GN=UFC1 PE=1 SV=1	19.4
F2Z536	3	3								2	2				3	3		F2Z536	Dynein light chain OS=Sus scrofa OX=9823 GN=DYNLL2 PE=1 SV=1	>tr|F2Z536|F2Z536_PIG Dynein light chain OS=Sus scrofa OX=9823 GN=DYNLL2 PE=1 SV=1	10.3
F2Z543	14	14	12	12	10	10		13	13	13	13	12	12		14	14		F2Z543	Prohibitin OS=Sus scrofa OX=9823 GN=PHB PE=1 SV=3	>tr|F2Z543|F2Z543_PIG Prohibitin OS=Sus scrofa OX=9823 GN=PHB PE=1 SV=3	29.8
F2Z545	2	2													2	2		F2Z545	Elongin C OS=Sus scrofa OX=9823 GN=ELOC PE=1 SV=1	>tr|F2Z545|F2Z545_PIG Elongin C OS=Sus scrofa OX=9823 GN=ELOC PE=1 SV=1	12.5
F2Z553	3	3						2	2			2	2		3	3		F2Z553	Eukaryotic translation initiation factor 1 OS=Sus scrofa OX=9823 GN=EIF1 PE=4 SV=1	>tr|F2Z553|F2Z553_PIG Eukaryotic translation initiation factor 1 OS=Sus scrofa OX=9823 GN=EIF1 PE=4 SV=1	12.7
F2Z554	7	7	5	5	6	6		8	8	7	7	4	4		8	8		F2Z554	Ribosomal protein L30 OS=Sus scrofa OX=9823 GN=RPL30 PE=1 SV=1	>tr|F2Z554|F2Z554_PIG Ribosomal protein L30 OS=Sus scrofa OX=9823 GN=RPL30 PE=1 SV=1	12.8
F2Z557	16	10	9	7	5	2		11	8	13	9	8	5		16	10		F2Z557	Polyadenylate-binding protein OS=Sus scrofa OX=9823 GN=PABPC1 PE=1 SV=1	>tr|F2Z557|F2Z557_PIG Polyadenylate-binding protein OS=Sus scrofa OX=9823 GN=PABPC1 PE=1 SV=1	70.6
F2Z558	8	5	8	4	9	6		9	4	9	5	9	4		9	6		F2Z558	Tyrosine 3-monooxygenase/tryptophan 5-monooxygenase activation protein zeta OS=Sus scrofa OX=9823 GN=YWHAZ PE=1 SV=3	>tr|F2Z558|F2Z558_PIG Tyrosine 3-monooxygenase/tryptophan 5-monooxygenase activation protein zeta OS=Sus scrofa OX=9823 GN=YWHAZ PE=1 SV=3	27.7
F2Z565	13	3								9	2	10	2		13	3		F2Z565	Solute carrier family 25 member 5 OS=Sus scrofa OX=9823 GN=SLC25A5 PE=1 SV=1	>tr|F2Z565|F2Z565_PIG Solute carrier family 25 member 5 OS=Sus scrofa OX=9823 GN=SLC25A5 PE=1 SV=1	32.9
F2Z567	7	7	7	7	4	4		9	9	9	9	6	6		9	9		F2Z567	Ribosomal protein L8 OS=Sus scrofa OX=9823 GN=RPL8 PE=1 SV=1	>tr|F2Z567|F2Z567_PIG Ribosomal protein L8 OS=Sus scrofa OX=9823 GN=RPL8 PE=1 SV=1	28
F2Z568	4	4	2	2	2	2		5	5	4	4	2	2		5	5		F2Z568	Ribosomal protein L38 OS=Sus scrofa OX=9823 GN=RPL38 PE=1 SV=1	>tr|F2Z568|F2Z568_PIG Ribosomal protein L38 OS=Sus scrofa OX=9823 GN=RPL38 PE=1 SV=1	8.2
F2Z572			3	3											3	3		F2Z572	Uncharacterized protein OS=Sus scrofa OX=9823 GN=PRPS1 PE=1 SV=1	>tr|F2Z572|F2Z572_PIG Uncharacterized protein OS=Sus scrofa OX=9823 GN=PRPS1 PE=1 SV=1	34.8
F2Z594	9	8	4	4	7	7		7	6	4	4	4	4		9	8		F2Z594	High mobility group protein B1 OS=Sus scrofa OX=9823 GN=HMGB1 PE=1 SV=2	>tr|F2Z594|F2Z594_PIG High mobility group protein B1 OS=Sus scrofa OX=9823 GN=HMGB1 PE=1 SV=2	24.9
F2Z5A8	2	2	2	2											2	2		F2Z5A8	Structural maintenance of chromosomes protein OS=Sus scrofa OX=9823 GN=SMC1A PE=3 SV=2	>tr|F2Z5A8|F2Z5A8_PIG Structural maintenance of chromosomes protein OS=Sus scrofa OX=9823 GN=SMC1A PE=3 SV=2	150.4
F2Z5B4	13	12	10	9	9	8		10	9	10	9	8	7		13	12		F2Z5B4	Heterogeneous nuclear ribonucleoprotein A3 OS=Sus scrofa OX=9823 GN=HNRNPA3 PE=1 SV=2	>tr|F2Z5B4|F2Z5B4_PIG Heterogeneous nuclear ribonucleoprotein A3 OS=Sus scrofa OX=9823 GN=HNRNPA3 PE=1 SV=2	39.6
F2Z5C0	2	2								2	2	2	2		2	2		F2Z5C0	Uncharacterized protein OS=Sus scrofa OX=9823 GN=OSTC PE=1 SV=1	>tr|F2Z5C0|F2Z5C0_PIG Uncharacterized protein OS=Sus scrofa OX=9823 GN=OSTC PE=1 SV=1	16.8
F2Z5C7	15	15	12	12	10	10		14	14	14	14	11	11		15	15		F2Z5C7	40S ribosomal protein S3a OS=Sus scrofa OX=9823 GN=RPS3A PE=1 SV=1	>tr|F2Z5C7|F2Z5C7_PIG 40S ribosomal protein S3a OS=Sus scrofa OX=9823 GN=RPS3A PE=1 SV=1	29.9
F2Z5C8	2	2	4	4				3	3	4	4	2	2		4	4		F2Z5C8	Signal peptidase complex subunit 3 OS=Sus scrofa OX=9823 GN=SPCS3 PE=1 SV=1	>tr|F2Z5C8|F2Z5C8_PIG Signal peptidase complex subunit 3 OS=Sus scrofa OX=9823 GN=SPCS3 PE=1 SV=1	20.3
F2Z5D2	4	4	4	4	7	7		3	3	5	5	6	6		7	7		F2Z5D2	Uncharacterized protein OS=Sus scrofa OX=9823 GN=ACTR3 PE=1 SV=1	>tr|F2Z5D2|F2Z5D2_PIG Uncharacterized protein OS=Sus scrofa OX=9823 GN=ACTR3 PE=1 SV=1	47.3
F2Z5D4	11	6	6	2	8	3		6	3	6	2	7	2		11	6		F2Z5D4	Uncharacterized protein OS=Sus scrofa OX=9823 GN=SYNCRIP PE=1 SV=3	>tr|F2Z5D4|F2Z5D4_PIG Uncharacterized protein OS=Sus scrofa OX=9823 GN=SYNCRIP PE=1 SV=3	69.5
F2Z5D8	3	3			2	2				2	2				3	3		F2Z5D8	Uncharacterized protein OS=Sus scrofa OX=9823 GN=SMU1 PE=1 SV=1	>tr|F2Z5D8|F2Z5D8_PIG Uncharacterized protein OS=Sus scrofa OX=9823 GN=SMU1 PE=1 SV=1	57.5
F2Z5F1					2	2									2	2		F2Z5F1	Splicing factor 3b subunit 6 OS=Sus scrofa OX=9823 GN=SF3B6 PE=1 SV=1	>tr|F2Z5F1|F2Z5F1_PIG Splicing factor 3b subunit 6 OS=Sus scrofa OX=9823 GN=SF3B6 PE=1 SV=1	14.6
F2Z5F2	5	3	7	5	5	3				5	3	6	4		7	5		F2Z5F2	Uncharacterized protein OS=Sus scrofa OX=9823 GN=RAB10 PE=1 SV=1	>tr|F2Z5F2|F2Z5F2_PIG Uncharacterized protein OS=Sus scrofa OX=9823 GN=RAB10 PE=1 SV=1	22.5
F2Z5F3	5	5			2	2				2	2				5	5		F2Z5F3	BUB3, mitotic checkpoint protein OS=Sus scrofa OX=9823 GN=BUB3 PE=1 SV=2	>tr|F2Z5F3|F2Z5F3_PIG BUB3, mitotic checkpoint protein OS=Sus scrofa OX=9823 GN=BUB3 PE=1 SV=2	37.1
F2Z5F5	6	6	4	4	4	4		6	6	5	5	3	3		6	6		F2Z5F5	40S ribosomal protein S8 OS=Sus scrofa OX=9823 GN=RPS8 PE=1 SV=3	>tr|F2Z5F5|F2Z5F5_PIG 40S ribosomal protein S8 OS=Sus scrofa OX=9823 GN=RPS8 PE=1 SV=3	24.2
F2Z5F9			2	2											2	2		F2Z5F9	Uncharacterized protein OS=Sus scrofa OX=9823 GN=TIAL1 PE=1 SV=3	>tr|F2Z5F9|F2Z5F9_PIG Uncharacterized protein OS=Sus scrofa OX=9823 GN=TIAL1 PE=1 SV=3	43.3
F2Z5G2	5	5								3	3				5	5		F2Z5G2	Structural maintenance of chromosomes protein OS=Sus scrofa OX=9823 GN=SMC3 PE=1 SV=3	>tr|F2Z5G2|F2Z5G2_PIG Structural maintenance of chromosomes protein OS=Sus scrofa OX=9823 GN=SMC3 PE=1 SV=3	141.5
F2Z5G5	5	5			3	3		5	5			5	5		5	5		F2Z5G5	ARP1 actin related protein 1 homolog A OS=Sus scrofa OX=9823 GN=ACTR1A PE=1 SV=1	>tr|F2Z5G5|F2Z5G5_PIG ARP1 actin related protein 1 homolog A OS=Sus scrofa OX=9823 GN=ACTR1A PE=1 SV=1	42.6
F2Z5G9	2	2			2	2									2	2		F2Z5G9	Small nuclear ribonucleoprotein Sm D1 OS=Sus scrofa OX=9823 GN=SNRPD1 PE=1 SV=1	>tr|F2Z5G9|F2Z5G9_PIG Small nuclear ribonucleoprotein Sm D1 OS=Sus scrofa OX=9823 GN=SNRPD1 PE=1 SV=1	13.3
F2Z5H3	2	2													2	2		F2Z5H3	Regulation of nuclear pre-mRNA domain containing 1B OS=Sus scrofa OX=9823 GN=RPRD1B PE=1 SV=1	>tr|F2Z5H3|F2Z5H3_PIG Regulation of nuclear pre-mRNA domain containing 1B OS=Sus scrofa OX=9823 GN=RPRD1B PE=1 SV=1	36.9
F2Z5H6	2	2													2	2		F2Z5H6	V-type proton ATPase subunit OS=Sus scrofa OX=9823 GN=ATP6V0D1 PE=1 SV=1	>tr|F2Z5H6|F2Z5H6_PIG V-type proton ATPase subunit OS=Sus scrofa OX=9823 GN=ATP6V0D1 PE=1 SV=1	40.3
F2Z5H8	2	2			2	2				3	2				3	2		F2Z5H8	Transcription factor BTF3 OS=Sus scrofa OX=9823 GN=BTF3 PE=1 SV=3	>tr|F2Z5H8|F2Z5H8_PIG Transcription factor BTF3 OS=Sus scrofa OX=9823 GN=BTF3 PE=1 SV=3	21
F2Z5I5					2	2				2	2				2	2		F2Z5I5	Uncharacterized protein OS=Sus scrofa OX=9823 GN=CSNK2A1 PE=1 SV=1	>tr|F2Z5I5|F2Z5I5_PIG Uncharacterized protein OS=Sus scrofa OX=9823 GN=CSNK2A1 PE=1 SV=1	45.1
F2Z5I7								2	2	2	2				2	2		F2Z5I7	Adaptor related protein complex 1 subunit mu 1 OS=Sus scrofa OX=9823 GN=AP1M1 PE=1 SV=2	>tr|F2Z5I7|F2Z5I7_PIG Adaptor related protein complex 1 subunit mu 1 OS=Sus scrofa OX=9823 GN=AP1M1 PE=1 SV=2	54.9
F2Z5I8	6	2													6	2		F2Z5I8	Uncharacterized protein OS=Sus scrofa OX=9823 GN=RAB8A PE=1 SV=2	>tr|F2Z5I8|F2Z5I8_PIG Uncharacterized protein OS=Sus scrofa OX=9823 GN=RAB8A PE=1 SV=2	26.6
F2Z5J1	10	9	5	5	5	4		5	4	6	5	4	3		10	9		F2Z5J1	Uncharacterized protein OS=Sus scrofa OX=9823 GN=PSMC1 PE=1 SV=1	>tr|F2Z5J1|F2Z5J1_PIG Uncharacterized protein OS=Sus scrofa OX=9823 GN=PSMC1 PE=1 SV=1	49.2
F2Z5J5	2	2	2	2				2	2	2	2				2	2		F2Z5J5	Enhancer of rudimentary homolog OS=Sus scrofa OX=9823 GN=ERH PE=1 SV=1	>tr|F2Z5J5|F2Z5J5_PIG Enhancer of rudimentary homolog OS=Sus scrofa OX=9823 GN=ERH PE=1 SV=1	12.3
F2Z5J9	7	7	5	5	6	6		6	6	6	6	4	4		7	7		F2Z5J9	Uncharacterized protein OS=Sus scrofa OX=9823 GN=RAB11B PE=1 SV=1	>tr|F2Z5J9|F2Z5J9_PIG Uncharacterized protein OS=Sus scrofa OX=9823 GN=RAB11B PE=1 SV=1	24.5
F2Z5K2	4	4						3	3	2	2				4	4		F2Z5K2	Proteasome subunit alpha type OS=Sus scrofa OX=9823 GN=PSMA5 PE=1 SV=1	>tr|F2Z5K2|F2Z5K2_PIG Proteasome subunit alpha type OS=Sus scrofa OX=9823 GN=PSMA5 PE=1 SV=1	26.4
F2Z5K5					11	3				14	3	14	3		14	3		F2Z5K5	Tubulin beta chain OS=Sus scrofa OX=9823 GN=TUBB4A PE=1 SV=2	>tr|F2Z5K5|F2Z5K5_PIG Tubulin beta chain OS=Sus scrofa OX=9823 GN=TUBB4A PE=1 SV=2	49.5
F2Z5L7	7	7	4	4	3	3		3	3	3	3	4	4		7	7		F2Z5L7	Proteasome subunit alpha type OS=Sus scrofa OX=9823 GN=PSMA1 PE=1 SV=1	>tr|F2Z5L7|F2Z5L7_PIG Proteasome subunit alpha type OS=Sus scrofa OX=9823 GN=PSMA1 PE=1 SV=1	29.5
F2Z5M2					2	2						2	2		2	2		F2Z5M2	Protein S100-A10 OS=Sus scrofa OX=9823 GN=S100A10 PE=2 SV=1	>tr|F2Z5M2|F2Z5M2_PIG Protein S100-A10 OS=Sus scrofa OX=9823 GN=S100A10 PE=2 SV=1	11.2
F2Z5M9	8	8	4	4				8	8	5	5				8	8		F2Z5M9	Signal recognition particle 54 kDa protein OS=Sus scrofa OX=9823 GN=SRP54 PE=1 SV=1	>tr|F2Z5M9|F2Z5M9_PIG Signal recognition particle 54 kDa protein OS=Sus scrofa OX=9823 GN=SRP54 PE=1 SV=1	55.7
F2Z5N0	7	7	2	2	3	3		4	4	4	4	2	2		7	7		F2Z5N0	Proteasome subunit alpha type OS=Sus scrofa OX=9823 GN=PSMA6 PE=1 SV=1	>tr|F2Z5N0|F2Z5N0_PIG Proteasome subunit alpha type OS=Sus scrofa OX=9823 GN=PSMA6 PE=1 SV=1	27.4
F2Z5N5	8	8													8	8		F2Z5N5	Uncharacterized protein OS=Sus scrofa OX=9823 GN=RPL26L1 PE=1 SV=1	>tr|F2Z5N5|F2Z5N5_PIG Uncharacterized protein OS=Sus scrofa OX=9823 GN=RPL26L1 PE=1 SV=1	17.2
F2Z5P0	2	2	2	2				3	3	3	3				3	3		F2Z5P0	Uncharacterized protein OS=Sus scrofa OX=9823 GN=SEC61B PE=1 SV=2	>tr|F2Z5P0|F2Z5P0_PIG Uncharacterized protein OS=Sus scrofa OX=9823 GN=SEC61B PE=1 SV=2	14.1
F2Z5P9										2	2				2	2		F2Z5P9	U6 snRNA-associated Sm-like protein LSm8 OS=Sus scrofa OX=9823 GN=LSM8 PE=3 SV=1	>tr|F2Z5P9|F2Z5P9_PIG U6 snRNA-associated Sm-like protein LSm8 OS=Sus scrofa OX=9823 GN=LSM8 PE=3 SV=1	10.4
F2Z5Q6	5	3			5	5		6	4	4	2				6	5		F2Z5Q6	40S ribosomal protein S6 OS=Sus scrofa OX=9823 GN=RPS6 PE=1 SV=3	>tr|F2Z5Q6|F2Z5Q6_PIG 40S ribosomal protein S6 OS=Sus scrofa OX=9823 GN=RPS6 PE=1 SV=3	25
F2Z5Q9										2	2				2	2		F2Z5Q9	Nuclear cap-binding protein subunit 2 OS=Sus scrofa OX=9823 GN=NCBP2 PE=1 SV=1	>tr|F2Z5Q9|F2Z5Q9_PIG Nuclear cap-binding protein subunit 2 OS=Sus scrofa OX=9823 GN=NCBP2 PE=1 SV=1	18
F2Z5R2	2	2	2	2						3	3				3	3		F2Z5R2	GTP-binding protein Rheb OS=Sus scrofa OX=9823 GN=RHEB PE=1 SV=3	>tr|F2Z5R2|F2Z5R2_PIG GTP-binding protein Rheb OS=Sus scrofa OX=9823 GN=RHEB PE=1 SV=3	20.5
F2Z5R6	15	15	10	10	8	8		12	12	10	10	8	8		15	15		F2Z5R6	Uncharacterized protein OS=Sus scrofa OX=9823 GN=CAND1 PE=1 SV=2	>tr|F2Z5R6|F2Z5R6_PIG Uncharacterized protein OS=Sus scrofa OX=9823 GN=CAND1 PE=1 SV=2	125.7
F2Z5T3	2	2			2	2		2	2						2	2		F2Z5T3	Chromobox 5 OS=Sus scrofa OX=9823 GN=CBX5 PE=1 SV=1	>tr|F2Z5T3|F2Z5T3_PIG Chromobox 5 OS=Sus scrofa OX=9823 GN=CBX5 PE=1 SV=1	22.2
F2Z5V0	11	11	6	6	3	3		6	6	8	8	6	6		11	11		F2Z5V0	tRNA-splicing ligase RtcB homolog OS=Sus scrofa OX=9823 GN=RTCB PE=3 SV=1	>tr|F2Z5V0|F2Z5V0_PIG tRNA-splicing ligase RtcB homolog OS=Sus scrofa OX=9823 GN=RTCB PE=3 SV=1	55.2
F2Z5V2	2	2													2	2		F2Z5V2	Small nuclear ribonucleoprotein G OS=Sus scrofa OX=9823 GN=SNRPG PE=1 SV=1	>tr|F2Z5V2|F2Z5V2_PIG Small nuclear ribonucleoprotein G OS=Sus scrofa OX=9823 GN=SNRPG PE=1 SV=1	8.5
F2Z5V3	3	3			2	2		2	2	4	4				4	4		F2Z5V3	Uncharacterized protein OS=Sus scrofa OX=9823 GN=SNU13 PE=4 SV=1	>tr|F2Z5V3|F2Z5V3_PIG Uncharacterized protein OS=Sus scrofa OX=9823 GN=SNU13 PE=4 SV=1	14.2
F2Z5W4	6	5	5	5	6	5		6	5	7	6	5	4		7	6		F2Z5W4	Heterogeneous nuclear ribonucleoprotein H3 OS=Sus scrofa OX=9823 GN=HNRNPH3 PE=1 SV=3	>tr|F2Z5W4|F2Z5W4_PIG Heterogeneous nuclear ribonucleoprotein H3 OS=Sus scrofa OX=9823 GN=HNRNPH3 PE=1 SV=3	36.9
F6PVY0	5	5	3	3	3	3		5	5	4	4				5	5		F6PVY0	Uncharacterized protein OS=Sus scrofa OX=9823 GN=FABP5 PE=1 SV=1	>tr|F6PVY0|F6PVY0_PIG Uncharacterized protein OS=Sus scrofa OX=9823 GN=FABP5 PE=1 SV=1	26
F6PYW2	10	3	10	3	8	2		10	3	10	4	6	3		10	4		F6PYW2	Histone cluster 1 H1 family member d OS=Sus scrofa OX=9823 GN=HIST1H1D PE=1 SV=1	>tr|F6PYW2|F6PYW2_PIG Histone cluster 1 H1 family member d OS=Sus scrofa OX=9823 GN=HIST1H1D PE=1 SV=1	27.7
F6Q1M2	15	15	8	8	4	4		13	13	14	14	9	9		15	15		F6Q1M2	Uncharacterized protein OS=Sus scrofa OX=9823 GN=ASNS PE=1 SV=1	>tr|F6Q1M2|F6Q1M2_PIG Uncharacterized protein OS=Sus scrofa OX=9823 GN=ASNS PE=1 SV=1	64.2
F6Q1W0	13	12	13	12	5	5		14	13	15	14	11	10		15	14		F6Q1W0	Triacylglycerol lipase OS=Sus scrofa OX=9823 GN=PNLIPRP1 PE=3 SV=1	>tr|F6Q1W0|F6Q1W0_PIG Triacylglycerol lipase OS=Sus scrofa OX=9823 GN=PNLIPRP1 PE=3 SV=1	51.6
F6Q5P0	8	8	6	6	5	5		9	9	8	8	5	5		9	9		F6Q5P0	40S ribosomal protein S13 OS=Sus scrofa OX=9823 GN=RPS13 PE=1 SV=3	>tr|F6Q5P0|F6Q5P0_PIG 40S ribosomal protein S13 OS=Sus scrofa OX=9823 GN=RPS13 PE=1 SV=3	17.2
F6QA08	30	30	21	21	15	15		28	28	28	28	19	19		30	30		F6QA08	Protein disulfide-isomerase OS=Sus scrofa OX=9823 GN=PDIA3 PE=1 SV=1	>tr|F6QA08|F6QA08_PIG Protein disulfide-isomerase OS=Sus scrofa OX=9823 GN=PDIA3 PE=1 SV=1	56.7
F6QA36	2	2						2	2	3	3	2	2		3	3		F6QA36	ARP2 actin related protein 2 homolog OS=Sus scrofa OX=9823 GN=ACTR2 PE=1 SV=1	>tr|F6QA36|F6QA36_PIG ARP2 actin related protein 2 homolog OS=Sus scrofa OX=9823 GN=ACTR2 PE=1 SV=1	45.3
F6QAE4								2	2						2	2		F6QAE4	TP53RK binding protein OS=Sus scrofa OX=9823 GN=TPRKB PE=1 SV=1		21.3
G9F6X8	31	31	24	24	15	15		26	26	31	31	20	20		31	31		G9F6X8	Protein disulfide-isomerase OS=Sus scrofa OX=9823 GN=P4HB PE=2 SV=1	>tr|G9F6X8|G9F6X8_PIG Protein disulfide-isomerase OS=Sus scrofa OX=9823 GN=P4HB PE=2 SV=1	56.4
I3L5P4	2	2													2	2		I3L5P4	Uncharacterized protein OS=Sus scrofa OX=9823 GN=THNSL2 PE=1 SV=1	>tr|I3L5P4|I3L5P4_PIG Uncharacterized protein OS=Sus scrofa OX=9823 GN=THNSL2 PE=1 SV=1	23.8
I3L5T3	7	7	5	5	3	3		6	6	9	9	4	4		9	9		I3L5T3	Fibrillarin OS=Sus scrofa OX=9823 GN=FBL PE=1 SV=2	>tr|I3L5T3|I3L5T3_PIG Fibrillarin OS=Sus scrofa OX=9823 GN=FBL PE=1 SV=2	33.7
I3L5X7	2	2													2	2		I3L5X7	Uncharacterized protein OS=Sus scrofa OX=9823 GN=RBM3 PE=1 SV=1	>tr|I3L5X7|I3L5X7_PIG Uncharacterized protein OS=Sus scrofa OX=9823 GN=RBM3 PE=1 SV=1	17
I3L650	7	7	3	3	4	4		6	6	3	3	4	4		7	7		I3L650	Caldesmon 1 OS=Sus scrofa OX=9823 GN=CALD1 PE=1 SV=2	>tr|I3L650|I3L650_PIG Caldesmon 1 OS=Sus scrofa OX=9823 GN=CALD1 PE=1 SV=2	94
I3L677	2	2								2	2				2	2		I3L677	Glucose-6-phosphate 1-dehydrogenase OS=Sus scrofa OX=9823 GN=G6PD PE=1 SV=2	>tr|I3L677|I3L677_PIG Glucose-6-phosphate 1-dehydrogenase OS=Sus scrofa OX=9823 GN=G6PD PE=1 SV=2	63.3
I3L6D7	2	2								2	2				2	2		I3L6D7	Desmoglein 2 OS=Sus scrofa OX=9823 GN=DSG2 PE=1 SV=2	>tr|I3L6D7|I3L6D7_PIG Desmoglein 2 OS=Sus scrofa OX=9823 GN=DSG2 PE=1 SV=2	122.6
I3L6J1										2	2	2	2		2	2		I3L6J1	Reticulon OS=Sus scrofa OX=9823 GN=RTN1 PE=1 SV=2	>tr|I3L6J1|I3L6J1_PIG Reticulon OS=Sus scrofa OX=9823 GN=RTN1 PE=1 SV=2	82.5
I3L704	2	2													2	2		I3L704	Anamorsin OS=Sus scrofa OX=9823 GN=CIAPIN1 PE=1 SV=2	>tr|I3L704|I3L704_PIG Anamorsin OS=Sus scrofa OX=9823 GN=CIAPIN1 PE=1 SV=2	33.4
I3L712	3	3													3	3		I3L712	Phosphoribosylformylglycinamidine synthase OS=Sus scrofa OX=9823 GN=PFAS PE=1 SV=2	>tr|I3L712|I3L712_PIG Phosphoribosylformylglycinamidine synthase OS=Sus scrofa OX=9823 GN=PFAS PE=1 SV=2	138.9
I3L762	2	2						2	2						2	2		I3L762	Syncollin OS=Sus scrofa OX=9823 GN=SYCN PE=4 SV=2	>tr|I3L762|I3L762_PIG Syncollin OS=Sus scrofa OX=9823 GN=SYCN PE=4 SV=2	17.4
I3L7B7	3	3								3	3				3	3		I3L7B7	RNA helicase OS=Sus scrofa OX=9823 GN=DDX18 PE=1 SV=2	>tr|I3L7B7|I3L7B7_PIG RNA helicase OS=Sus scrofa OX=9823 GN=DDX18 PE=1 SV=2	87.1
I3L7E5	6	6	2	2						6	6				6	6		I3L7E5	DNA helicase OS=Sus scrofa OX=9823 GN=MCM3 PE=1 SV=2	>tr|I3L7E5|I3L7E5_PIG DNA helicase OS=Sus scrofa OX=9823 GN=MCM3 PE=1 SV=2	90.9
I3L7P7	3	3	3	3	3	3		2	2	3	3	2	2		3	3		I3L7P7	Uncharacterized protein OS=Sus scrofa OX=9823 GN=ATOX1 PE=1 SV=2	>tr|I3L7P7|I3L7P7_PIG Uncharacterized protein OS=Sus scrofa OX=9823 GN=ATOX1 PE=1 SV=2	11.7
I3L7T4	5	5						5	5	3	3				5	5		I3L7T4	Lon protease homolog, mitochondrial OS=Sus scrofa OX=9823 GN=LONP1 PE=1 SV=2	>tr|I3L7T4|I3L7T4_PIG Lon protease homolog, mitochondrial OS=Sus scrofa OX=9823 GN=LONP1 PE=1 SV=2	106.8
I3L7Y1			6	6	5	5		6	6	8	8	7	7		8	8		I3L7Y1	Uncharacterized protein OS=Sus scrofa OX=9823 GN=RPL26 PE=1 SV=1	>tr|I3L7Y1|I3L7Y1_PIG Uncharacterized protein OS=Sus scrofa OX=9823 GN=RPL26 PE=1 SV=1	17.2
I3L7Z3										2	2				2	2		I3L7Z3	NudC domain containing 1 OS=Sus scrofa OX=9823 GN=NUDCD1 PE=1 SV=2	>tr|I3L7Z3|I3L7Z3_PIG NudC domain containing 1 OS=Sus scrofa OX=9823 GN=NUDCD1 PE=1 SV=2	66.7
I3L7Z6												2	2		2	2		I3L7Z6	Protein S100 OS=Sus scrofa OX=9823 GN=S100A6 PE=3 SV=2	>tr|I3L7Z6|I3L7Z6_PIG Protein S100 OS=Sus scrofa OX=9823 GN=S100A6 PE=3 SV=2	10.1
I3L804	21	21	12	12	4	4		10	10	13	13	5	5		21	21		I3L804	Tyrosine--tRNA ligase OS=Sus scrofa OX=9823 GN=YARS PE=1 SV=2	>tr|I3L804|I3L804_PIG Tyrosine--tRNA ligase OS=Sus scrofa OX=9823 GN=YARS PE=1 SV=2	59
I3L813	5	5	4	4				5	5	4	4	2	2		5	5		I3L813	Proliferating cell nuclear antigen OS=Sus scrofa OX=9823 GN=PCNA PE=3 SV=2	>tr|I3L813|I3L813_PIG Proliferating cell nuclear antigen OS=Sus scrofa OX=9823 GN=PCNA PE=3 SV=2	29.8
I3L8I5								2	2						2	2		I3L8I5	Eukaryotic translation initiation factor 6 OS=Sus scrofa OX=9823 GN=EIF6 PE=1 SV=2		26.6
I3L8K4	5	5	2	2	2	2		2	2			2	2		5	5		I3L8K4	Eukaryotic translation initiation factor 5B OS=Sus scrofa OX=9823 GN=EIF5B PE=1 SV=2	>tr|I3L8K4|I3L8K4_PIG Eukaryotic translation initiation factor 5B OS=Sus scrofa OX=9823 GN=EIF5B PE=1 SV=2	138.2
I3L920	4	4	3	3				2	2			2	2		4	4		I3L920	Coronin OS=Sus scrofa OX=9823 GN=CORO1C PE=1 SV=2	>tr|I3L920|I3L920_PIG Coronin OS=Sus scrofa OX=9823 GN=CORO1C PE=1 SV=2	57.3
I3L995	8	8	8	8	6	6		8	8	12	12	7	7		12	12		I3L995	Leucine rich repeat containing 59 OS=Sus scrofa OX=9823 GN=LRRC59 PE=1 SV=2	>tr|I3L995|I3L995_PIG Leucine rich repeat containing 59 OS=Sus scrofa OX=9823 GN=LRRC59 PE=1 SV=2	34.8
I3L9C8	3	3													3	3		I3L9C8	Integrin linked kinase OS=Sus scrofa OX=9823 GN=ILK PE=1 SV=1	>tr|I3L9C8|I3L9C8_PIG Integrin linked kinase OS=Sus scrofa OX=9823 GN=ILK PE=1 SV=1	51.4
I3L9F5	7	7			2	2		2	2	2	2	2	2		7	7		I3L9F5	Prenylcysteine oxidase 1 OS=Sus scrofa OX=9823 GN=PCYOX1 PE=1 SV=2	>tr|I3L9F5|I3L9F5_PIG Prenylcysteine oxidase 1 OS=Sus scrofa OX=9823 GN=PCYOX1 PE=1 SV=2	57
I3L9F7					2	2									2	2		I3L9F7	Uncharacterized protein OS=Sus scrofa OX=9823 GN=KPNA1 PE=1 SV=2	>tr|I3L9F7|I3L9F7_PIG Uncharacterized protein OS=Sus scrofa OX=9823 GN=KPNA1 PE=1 SV=2	71.3
I3L9I6	2	2						3	3	4	4				4	4		I3L9I6	Basal cell adhesion molecule (Lutheran blood group) OS=Sus scrofa OX=9823 GN=BCAM PE=1 SV=1	>tr|I3L9I6|I3L9I6_PIG Basal cell adhesion molecule (Lutheran blood group) OS=Sus scrofa OX=9823 GN=BCAM PE=1 SV=1	67.2
I3L9J4	9	9	7	7	6	6		6	6	11	11	8	8		11	11		I3L9J4	Uncharacterized protein OS=Sus scrofa OX=9823 GN=CCT6A PE=1 SV=2	>tr|I3L9J4|I3L9J4_PIG Uncharacterized protein OS=Sus scrofa OX=9823 GN=CCT6A PE=1 SV=2	57.9
I3L9K5	2	2			2	2		2	2			2	2		2	2		I3L9K5	Nuclear casein kinase and cyclin dependent kinase substrate 1 OS=Sus scrofa OX=9823 GN=NUCKS1 PE=1 SV=2	>tr|I3L9K5|I3L9K5_PIG Nuclear casein kinase and cyclin dependent kinase substrate 1 OS=Sus scrofa OX=9823 GN=NUCKS1 PE=1 SV=2	28.1
I3L9N5	5	5	2	2	2	2		2	2	3	3	2	2		5	5		I3L9N5	Proteasome 26S subunit, non-ATPase 5 OS=Sus scrofa OX=9823 GN=PSMD5 PE=1 SV=2	>tr|I3L9N5|I3L9N5_PIG Proteasome 26S subunit, non-ATPase 5 OS=Sus scrofa OX=9823 GN=PSMD5 PE=1 SV=2	56.1
I3L9V2	11	11	6	6	5	5		9	9	8	8	4	4		11	11		I3L9V2	Vesicle amine transport 1 OS=Sus scrofa OX=9823 GN=VAT1 PE=1 SV=1	>tr|I3L9V2|I3L9V2_PIG Vesicle amine transport 1 OS=Sus scrofa OX=9823 GN=VAT1 PE=1 SV=1	42.7
I3LA48	2	2								3	3				3	3		I3LA48	Transcription elongation factor SPT5 OS=Sus scrofa OX=9823 GN=SUPT5H PE=1 SV=2	>tr|I3LA48|I3LA48_PIG Transcription elongation factor SPT5 OS=Sus scrofa OX=9823 GN=SUPT5H PE=1 SV=2	119.8
I3LAB6	5	5	3	3	4	4		2	2	3	3	3	3		5	5		I3LAB6	Proteasome subunit alpha type OS=Sus scrofa OX=9823 GN=PSMA2 PE=1 SV=1	>tr|I3LAB6|I3LAB6_PIG Proteasome subunit alpha type OS=Sus scrofa OX=9823 GN=PSMA2 PE=1 SV=1	25.9
I3LAH9												2	2		2	2		I3LAH9	Cytidine deaminase OS=Sus scrofa OX=9823 GN=CDA PE=1 SV=1	>tr|I3LAH9|I3LAH9_PIG Cytidine deaminase OS=Sus scrofa OX=9823 GN=CDA PE=1 SV=1	16.2
I3LB10			2	2											2	2		I3LB10	Gamma-glutamyl carboxylase OS=Sus scrofa OX=9823 GN=GGCX PE=4 SV=1	>tr|I3LB10|I3LB10_PIG Gamma-glutamyl carboxylase OS=Sus scrofa OX=9823 GN=GGCX PE=4 SV=1	87.2
I3LB64	4	4	4	4	3	3		4	4	7	7	2	2		7	7		I3LB64	NOP56 ribonucleoprotein OS=Sus scrofa OX=9823 GN=NOP56 PE=1 SV=1	>tr|I3LB64|I3LB64_PIG NOP56 ribonucleoprotein OS=Sus scrofa OX=9823 GN=NOP56 PE=1 SV=1	66.1
I3LB80	3	3								2	2	2	2		3	3		I3LB80	Solute carrier family 3 member 2 OS=Sus scrofa OX=9823 GN=SLC3A2 PE=1 SV=2	>tr|I3LB80|I3LB80_PIG Solute carrier family 3 member 2 OS=Sus scrofa OX=9823 GN=SLC3A2 PE=1 SV=2	56.3
I3LBB2	8	8	8	8	2	2		6	6	5	5	4	4		8	8		I3LBB2	Vacuolar protein sorting-associated protein 35 OS=Sus scrofa OX=9823 GN=VPS35 PE=1 SV=2	>tr|I3LBB2|I3LBB2_PIG Vacuolar protein sorting-associated protein 35 OS=Sus scrofa OX=9823 GN=VPS35 PE=1 SV=2	91.6
I3LBK9	8	8	6	6				9	9	13	13	2	2		13	13		I3LBK9	Uncharacterized protein OS=Sus scrofa OX=9823 GN=DNAJC3 PE=1 SV=2	>tr|I3LBK9|I3LBK9_PIG Uncharacterized protein OS=Sus scrofa OX=9823 GN=DNAJC3 PE=1 SV=2	57.6
I3LC07	3	3	3	3				2	2						3	3		I3LC07	RAB18, member RAS oncogene family OS=Sus scrofa OX=9823 GN=RAB18 PE=1 SV=1	>tr|I3LC07|I3LC07_PIG RAB18, member RAS oncogene family OS=Sus scrofa OX=9823 GN=RAB18 PE=1 SV=1	23
I3LC09												2	2		2	2		I3LC09	Translocase of inner mitochondrial membrane 50 OS=Sus scrofa OX=9823 GN=TIMM50 PE=1 SV=2	>tr|I3LC09|I3LC09_PIG Translocase of inner mitochondrial membrane 50 OS=Sus scrofa OX=9823 GN=TIMM50 PE=1 SV=2	39.3
I3LC73	10	10	2	2	6	6		2	2	3	3	7	7		10	10		I3LC73	Uncharacterized protein OS=Sus scrofa OX=9823 GN=FASN PE=1 SV=2	>tr|I3LC73|I3LC73_PIG Uncharacterized protein OS=Sus scrofa OX=9823 GN=FASN PE=1 SV=2	271.8
I3LC77	6	6	2	2	2	2		4	4	5	5				6	6		I3LC77	Thymocyte nuclear protein 1 OS=Sus scrofa OX=9823 GN=THYN1 PE=1 SV=2	>tr|I3LC77|I3LC77_PIG Thymocyte nuclear protein 1 OS=Sus scrofa OX=9823 GN=THYN1 PE=1 SV=2	26.1
I3LC92	4	4								2	2				4	4		I3LC92	Enolase superfamily member 1 OS=Sus scrofa OX=9823 GN=ENOSF1 PE=1 SV=2	>tr|I3LC92|I3LC92_PIG Enolase superfamily member 1 OS=Sus scrofa OX=9823 GN=ENOSF1 PE=1 SV=2	49.6
I3LCA2	18	18	11	11	7	7		11	11	12	12	9	9		18	18		I3LCA2	Chaperonin containing TCP1 subunit 8 OS=Sus scrofa OX=9823 GN=CCT8 PE=1 SV=2	>tr|I3LCA2|I3LCA2_PIG Chaperonin containing TCP1 subunit 8 OS=Sus scrofa OX=9823 GN=CCT8 PE=1 SV=2	59.9
I3LCI2	9	9	4	4	3	3		7	7	6	6	4	4		9	9		I3LCI2	Pyruvate dehydrogenase E1 component subunit alpha OS=Sus scrofa OX=9823 GN=PDHA1 PE=1 SV=1	>tr|I3LCI2|I3LCI2_PIG Pyruvate dehydrogenase E1 component subunit alpha OS=Sus scrofa OX=9823 GN=PDHA1 PE=1 SV=1	43.3
I3LCK3	3	3										2	2		3	3		I3LCK3	Histone deacetylase OS=Sus scrofa OX=9823 GN=HDAC1 PE=1 SV=1	>tr|I3LCK3|I3LCK3_PIG Histone deacetylase OS=Sus scrofa OX=9823 GN=HDAC1 PE=1 SV=1	55
I3LCP8	3	2													3	2		I3LCP8	Serpin family B member 6 OS=Sus scrofa OX=9823 GN=SERPINB6 PE=1 SV=2	>tr|I3LCP8|I3LCP8_PIG Serpin family B member 6 OS=Sus scrofa OX=9823 GN=SERPINB6 PE=1 SV=2	42.8
I3LCU9	2	2	2	2	2	2				2	2	2	2		2	2		I3LCU9	Calcium regulated heat stable protein 1 OS=Sus scrofa OX=9823 GN=CARHSP1 PE=1 SV=2	>tr|I3LCU9|I3LCU9_PIG Calcium regulated heat stable protein 1 OS=Sus scrofa OX=9823 GN=CARHSP1 PE=1 SV=2	15.8
I3LD13	9	9	7	7	4	4		7	7	7	7	4	4		9	9		I3LD13	Sec61 translocon alpha 1 subunit OS=Sus scrofa OX=9823 GN=SEC61A1 PE=1 SV=2	>tr|I3LD13|I3LD13_PIG Sec61 translocon alpha 1 subunit OS=Sus scrofa OX=9823 GN=SEC61A1 PE=1 SV=2	52.2
I3LD43	9	9	4	4				7	7	8	8	4	4		9	9		I3LD43	Cytosol aminopeptidase OS=Sus scrofa OX=9823 GN=LAP3 PE=1 SV=2	>tr|I3LD43|I3LD43_PIG Cytosol aminopeptidase OS=Sus scrofa OX=9823 GN=LAP3 PE=1 SV=2	56
I3LD72	5	5			3	3						2	2		5	5		I3LD72	EH domain containing 2 OS=Sus scrofa OX=9823 GN=EHD2 PE=1 SV=1	>tr|I3LD72|I3LD72_PIG EH domain containing 2 OS=Sus scrofa OX=9823 GN=EHD2 PE=1 SV=1	61.2
I3LD74												3	3		3	3		I3LD74	60S ribosomal protein L11 OS=Sus scrofa OX=9823 GN=RPL11 PE=3 SV=2	>tr|I3LD74|I3LD74_PIG 60S ribosomal protein L11 OS=Sus scrofa OX=9823 GN=RPL11 PE=3 SV=2	20.3
I3LDA5	3	3			2	2									3	3		I3LDA5	EH domain containing 4 OS=Sus scrofa OX=9823 GN=EHD4 PE=1 SV=2	>tr|I3LDA5|I3LDA5_PIG EH domain containing 4 OS=Sus scrofa OX=9823 GN=EHD4 PE=1 SV=2	61.2
I3LDC1	6	6	4	4				2	2	2	2				6	6		I3LDC1	Succinate dehydrogenase [ubiquinone] iron-sulfur subunit, mitochondrial OS=Sus scrofa OX=9823 GN=SDHB PE=1 SV=1	>tr|I3LDC1|I3LDC1_PIG Succinate dehydrogenase [ubiquinone] iron-sulfur subunit, mitochondrial OS=Sus scrofa OX=9823 GN=SDHB PE=1 SV=1	31.6
I3LDC3	2	2	2	2				3	3						3	3		I3LDC3	NADH:ubiquinone oxidoreductase subunit B10 OS=Sus scrofa OX=9823 GN=NDUFB10 PE=1 SV=1	>tr|I3LDC3|I3LDC3_PIG NADH:ubiquinone oxidoreductase subunit B10 OS=Sus scrofa OX=9823 GN=NDUFB10 PE=1 SV=1	20.9
I3LDC7	7	7	8	8	6	6		5	5	7	6	9	9		9	9		I3LDC7	Isocitrate dehydrogenase [NADP] OS=Sus scrofa OX=9823 GN=IDH1 PE=1 SV=2	>tr|I3LDC7|I3LDC7_PIG Isocitrate dehydrogenase [NADP] OS=Sus scrofa OX=9823 GN=IDH1 PE=1 SV=2	46.7
I3LDH3	11	11	4	4	2	2		7	7	4	4				11	11		I3LDH3	Poly [ADP-ribose] polymerase OS=Sus scrofa OX=9823 GN=PARP1 PE=1 SV=2	>tr|I3LDH3|I3LDH3_PIG Poly [ADP-ribose] polymerase OS=Sus scrofa OX=9823 GN=PARP1 PE=1 SV=2	111.5
I3LDM7	3	3						2	2	4	4				4	4		I3LDM7	Lactoylglutathione lyase OS=Sus scrofa OX=9823 GN=GLO1 PE=1 SV=1	>tr|I3LDM7|I3LDM7_PIG Lactoylglutathione lyase OS=Sus scrofa OX=9823 GN=GLO1 PE=1 SV=1	20.7
I3LDR9	3	3						2	2						3	3		I3LDR9	Caveolae associated protein 2 OS=Sus scrofa OX=9823 GN=CAVIN2 PE=1 SV=2	>tr|I3LDR9|I3LDR9_PIG Caveolae associated protein 2 OS=Sus scrofa OX=9823 GN=CAVIN2 PE=1 SV=2	46.8
I3LDS3	12	6	9	4	6	2		10	5	9	3				12	6		I3LDS3	Keratin 10 OS=Sus scrofa OX=9823 GN=KRT10 PE=1 SV=2	>tr|I3LDS3|I3LDS3_PIG Keratin 10 OS=Sus scrofa OX=9823 GN=KRT10 PE=1 SV=2	58.9
I3LDY2												2	2		2	2		I3LDY2	Uncharacterized protein OS=Sus scrofa OX=9823 GN=LOC100625049 PE=4 SV=1	>tr|I3LDY2|I3LDY2_PIG Uncharacterized protein OS=Sus scrofa OX=9823 GN=LOC100625049 PE=4 SV=1	32.6
I3LE99										2	2				2	2		I3LE99	Adaptor related protein complex 1 subunit mu 2 OS=Sus scrofa OX=9823 GN=AP1M2 PE=1 SV=2	>tr|I3LE99|I3LE99_PIG Adaptor related protein complex 1 subunit mu 2 OS=Sus scrofa OX=9823 GN=AP1M2 PE=1 SV=2	56.3
I3LEC2	7	5	5	3				9	6	7	5	4	2		9	6		I3LEC2	Poly(rC) binding protein 1 OS=Sus scrofa OX=9823 GN=PCBP1 PE=1 SV=1	>tr|I3LEC2|I3LEC2_PIG Poly(rC) binding protein 1 OS=Sus scrofa OX=9823 GN=PCBP1 PE=1 SV=1	37.5
I3LEF8					2	2				2	2	3	3		3	3		I3LEF8	Hydroxysteroid 17-beta dehydrogenase 4 OS=Sus scrofa OX=9823 GN=HSD17B4 PE=1 SV=2	>tr|I3LEF8|I3LEF8_PIG Hydroxysteroid 17-beta dehydrogenase 4 OS=Sus scrofa OX=9823 GN=HSD17B4 PE=1 SV=2	80
I3LEH4	9	8	2	2	5	5		7	6	6	6	4	4		9	8		I3LEH4	Amine oxidase OS=Sus scrofa OX=9823 GN=MAOB PE=1 SV=2	>tr|I3LEH4|I3LEH4_PIG Amine oxidase OS=Sus scrofa OX=9823 GN=MAOB PE=1 SV=2	58.2
I3LEI1	3	3	2	2	2	2		2	2	2	2				3	3		I3LEI1	Leukotriene C4 synthase OS=Sus scrofa OX=9823 GN=LTC4S PE=1 SV=1	>tr|I3LEI1|I3LEI1_PIG Leukotriene C4 synthase OS=Sus scrofa OX=9823 GN=LTC4S PE=1 SV=1	16.2
I3LEI8	2	2													2	2		I3LEI8	1,2-dihydroxy-3-keto-5-methylthiopentene dioxygenase OS=Sus scrofa OX=9823 GN=ADI1 PE=1 SV=1	>tr|I3LEI8|I3LEI8_PIG 1,2-dihydroxy-3-keto-5-methylthiopentene dioxygenase OS=Sus scrofa OX=9823 GN=ADI1 PE=1 SV=1	21.6
I3LER5	2	2	3	3	3	3		3	3	3	3	4	4		4	4		I3LER5	Cytochrome c oxidase subunit 4 isoform 1, mitochondrial OS=Sus scrofa OX=9823 GN=COX4I1 PE=1 SV=2	>tr|I3LER5|I3LER5_PIG Cytochrome c oxidase subunit 4 isoform 1, mitochondrial OS=Sus scrofa OX=9823 GN=COX4I1 PE=1 SV=2	19.6
I3LEY2	8	8			4	4		2	2	5	5	3	3		8	8		I3LEY2	Annexin OS=Sus scrofa OX=9823 GN=ANXA7 PE=1 SV=2	>tr|I3LEY2|I3LEY2_PIG Annexin OS=Sus scrofa OX=9823 GN=ANXA7 PE=1 SV=2	51.9
I3LF36	2	2	3	3				3	3	2	2	2	2		3	3		I3LF36	Histone deacetylase complex subunit SAP18 OS=Sus scrofa OX=9823 GN=SAP18 PE=1 SV=1	>tr|I3LF36|I3LF36_PIG Histone deacetylase complex subunit SAP18 OS=Sus scrofa OX=9823 GN=SAP18 PE=1 SV=1	17.6
I3LFE8			3	3											3	3		I3LFE8	Pyrophosphatase (inorganic) 2 OS=Sus scrofa OX=9823 GN=PPA2 PE=1 SV=2	>tr|I3LFE8|I3LFE8_PIG Pyrophosphatase (inorganic) 2 OS=Sus scrofa OX=9823 GN=PPA2 PE=1 SV=2	38.7
I3LFH1	3	3						2	2						3	3		I3LFH1	Uncharacterized protein OS=Sus scrofa OX=9823 PE=1 SV=2	>tr|I3LFH1|I3LFH1_PIG Uncharacterized protein OS=Sus scrofa OX=9823 PE=1 SV=2	10.8
I3LFV4	4	4			3	2		4	3	4	4	3	3		4	4		I3LFV4	Uncharacterized protein OS=Sus scrofa OX=9823 GN=YBX1 PE=1 SV=2	>tr|I3LFV4|I3LFV4_PIG Uncharacterized protein OS=Sus scrofa OX=9823 GN=YBX1 PE=1 SV=2	41.5
I3LFX8	2	2			3	3									3	3		I3LFX8	Acylamino-acid-releasing enzyme OS=Sus scrofa OX=9823 GN=APEH PE=4 SV=2	>tr|I3LFX8|I3LFX8_PIG Acylamino-acid-releasing enzyme OS=Sus scrofa OX=9823 GN=APEH PE=4 SV=2	83.8
I3LG73	4	4										3	3		4	4		I3LG73	Ribosomal L1 domain containing 1 OS=Sus scrofa OX=9823 GN=RSL1D1 PE=1 SV=2	>tr|I3LG73|I3LG73_PIG Ribosomal L1 domain containing 1 OS=Sus scrofa OX=9823 GN=RSL1D1 PE=1 SV=2	54.2
I3LGD6										2	2				2	2		I3LGD6	Signal sequence receptor subunit 3 OS=Sus scrofa OX=9823 GN=SSR3 PE=1 SV=1	>tr|I3LGD6|I3LGD6_PIG Signal sequence receptor subunit 3 OS=Sus scrofa OX=9823 GN=SSR3 PE=1 SV=1	21.1
I3LGH6	2	2													2	2		I3LGH6	Dipeptidyl peptidase 3 OS=Sus scrofa OX=9823 GN=DPP3 PE=1 SV=2	>tr|I3LGH6|I3LGH6_PIG Dipeptidyl peptidase 3 OS=Sus scrofa OX=9823 GN=DPP3 PE=1 SV=2	84.6
I3LGI8	2	2													2	2		I3LGI8	Ficolin-2 OS=Sus scrofa OX=9823 GN=FCN2 PE=1 SV=2	>tr|I3LGI8|I3LGI8_PIG Ficolin-2 OS=Sus scrofa OX=9823 GN=FCN2 PE=1 SV=2	34.7
I3LGP4								2	2						2	2		I3LGP4	DNA-directed RNA polymerase subunit beta OS=Sus scrofa OX=9823 GN=POLR2B PE=1 SV=2		142.1
I3LGT3					2	2									2	2		I3LGT3	Ladinin 1 OS=Sus scrofa OX=9823 GN=LAD1 PE=1 SV=2	>tr|I3LGT3|I3LGT3_PIG Ladinin 1 OS=Sus scrofa OX=9823 GN=LAD1 PE=1 SV=2	58.2
I3LH62	2	2													2	2		I3LH62	FMR1 autosomal homolog 1 OS=Sus scrofa OX=9823 GN=FXR1 PE=1 SV=1	>tr|I3LH62|I3LH62_PIG FMR1 autosomal homolog 1 OS=Sus scrofa OX=9823 GN=FXR1 PE=1 SV=1	76.2
I3LHB2										6	6				6	6		I3LHB2	Replication protein A subunit OS=Sus scrofa OX=9823 GN=RPA1 PE=1 SV=2	>tr|I3LHB2|I3LHB2_PIG Replication protein A subunit OS=Sus scrofa OX=9823 GN=RPA1 PE=1 SV=2	66.9
I3LHC8								2	2	3	3	3	3		3	3		I3LHC8	3-hydroxybutyrate dehydrogenase 2 OS=Sus scrofa OX=9823 GN=BDH2 PE=1 SV=1	>tr|I3LHC8|I3LHC8_PIG 3-hydroxybutyrate dehydrogenase 2 OS=Sus scrofa OX=9823 GN=BDH2 PE=1 SV=1	26.6
I3LHM3	4	4			5	5		2	2	3	3	5	5		5	5		I3LHM3	Uncharacterized protein OS=Sus scrofa OX=9823 GN=TOP1 PE=1 SV=2	>tr|I3LHM3|I3LHM3_PIG Uncharacterized protein OS=Sus scrofa OX=9823 GN=TOP1 PE=1 SV=2	91.1
I3LHS5	3	3						2	2						3	3		I3LHS5	Vesicle associated membrane protein 8 OS=Sus scrofa OX=9823 GN=VAMP8 PE=1 SV=1	>tr|I3LHS5|I3LHS5_PIG Vesicle associated membrane protein 8 OS=Sus scrofa OX=9823 GN=VAMP8 PE=1 SV=1	11.4
I3LHS7	4	4	2	2	2	2		2	2	5	5	2	2		5	5		I3LHS7	Coenzyme Q9 OS=Sus scrofa OX=9823 GN=COQ9 PE=1 SV=2	>tr|I3LHS7|I3LHS7_PIG Coenzyme Q9 OS=Sus scrofa OX=9823 GN=COQ9 PE=1 SV=2	35.4
I3LI05	3	3								3	3				3	3		I3LI05	Serrate, RNA effector molecule OS=Sus scrofa OX=9823 GN=SRRT PE=1 SV=2	>tr|I3LI05|I3LI05_PIG Serrate, RNA effector molecule OS=Sus scrofa OX=9823 GN=SRRT PE=1 SV=2	92.8
I3LI59	4	4	3	3	2	2		2	2	3	3	3	3		4	4		I3LI59	RNA-binding protein 8A OS=Sus scrofa OX=9823 GN=RBM8A PE=1 SV=2	>tr|I3LI59|I3LI59_PIG RNA-binding protein 8A OS=Sus scrofa OX=9823 GN=RBM8A PE=1 SV=2	19.9
I3LIA4	2	2								3	3				3	3		I3LIA4	Guanidinoacetate N-methyltransferase OS=Sus scrofa OX=9823 GN=GAMT PE=1 SV=2	>tr|I3LIA4|I3LIA4_PIG Guanidinoacetate N-methyltransferase OS=Sus scrofa OX=9823 GN=GAMT PE=1 SV=2	29.6
I3LII3	33	32	27	26	24	23		33	32	28	27	25	24		33	32		I3LII3	Eukaryotic translation elongation factor 2 OS=Sus scrofa OX=9823 GN=EEF2 PE=1 SV=2	>tr|I3LII3|I3LII3_PIG Eukaryotic translation elongation factor 2 OS=Sus scrofa OX=9823 GN=EEF2 PE=1 SV=2	95.8
I3LIM2	11	11	3	3	2	2		5	5	7	7	3	3		11	11		I3LIM2	UDP-glucose 6-dehydrogenase OS=Sus scrofa OX=9823 GN=UGDH PE=1 SV=1	>tr|I3LIM2|I3LIM2_PIG UDP-glucose 6-dehydrogenase OS=Sus scrofa OX=9823 GN=UGDH PE=1 SV=1	55
I3LIN5	2	2						3	3	3	3				3	3		I3LIN5	Ubiquitin specific peptidase 14 OS=Sus scrofa OX=9823 GN=USP14 PE=1 SV=2	>tr|I3LIN5|I3LIN5_PIG Ubiquitin specific peptidase 14 OS=Sus scrofa OX=9823 GN=USP14 PE=1 SV=2	55.9
I3LIX0	2	2	2	2											2	2		I3LIX0	Uncharacterized protein OS=Sus scrofa OX=9823 GN=GOLGA2 PE=1 SV=2	>tr|I3LIX0|I3LIX0_PIG Uncharacterized protein OS=Sus scrofa OX=9823 GN=GOLGA2 PE=1 SV=2	115.9
I3LIX4										2	2				2	2		I3LIX4	Serine/threonine kinase 39 OS=Sus scrofa OX=9823 GN=STK39 PE=1 SV=2	>tr|I3LIX4|I3LIX4_PIG Serine/threonine kinase 39 OS=Sus scrofa OX=9823 GN=STK39 PE=1 SV=2	59.3
I3LJ48			2	2						2	2	2	2		2	2		I3LJ48	Enoyl-CoA hydratase and 3-hydroxyacyl CoA dehydrogenase OS=Sus scrofa OX=9823 GN=EHHADH PE=1 SV=2	>tr|I3LJ48|I3LJ48_PIG Enoyl-CoA hydratase and 3-hydroxyacyl CoA dehydrogenase OS=Sus scrofa OX=9823 GN=EHHADH PE=1 SV=2	80.3
I3LJ52	6	6	5	5	5	5		6	6	7	7	4	4		7	7		I3LJ52	Uncharacterized protein OS=Sus scrofa OX=9823 GN=CTRB2 PE=3 SV=1	>tr|I3LJ52|I3LJ52_PIG Uncharacterized protein OS=Sus scrofa OX=9823 GN=CTRB2 PE=3 SV=1	27.5
I3LJ73	2	2						2	2						2	2		I3LJ73	Guanine monophosphate synthase OS=Sus scrofa OX=9823 GN=GMPS PE=1 SV=2	>tr|I3LJ73|I3LJ73_PIG Guanine monophosphate synthase OS=Sus scrofa OX=9823 GN=GMPS PE=1 SV=2	77.4
I3LJ78	2	2													2	2		I3LJ78	Sorting nexin 1 OS=Sus scrofa OX=9823 GN=SNX1 PE=1 SV=2	>tr|I3LJ78|I3LJ78_PIG Sorting nexin 1 OS=Sus scrofa OX=9823 GN=SNX1 PE=1 SV=2	54.6
I3LJ87	11	11	6	6	9	9		10	10	9	9	7	7		11	11		I3LJ87	Uncharacterized protein OS=Sus scrofa OX=9823 GN=RPS2 PE=1 SV=2	>tr|I3LJ87|I3LJ87_PIG Uncharacterized protein OS=Sus scrofa OX=9823 GN=RPS2 PE=1 SV=2	31.2
I3LJB6	2	2								5	5				5	5		I3LJB6	SAC1 like phosphatidylinositide phosphatase OS=Sus scrofa OX=9823 GN=SACM1L PE=1 SV=2	>tr|I3LJB6|I3LJB6_PIG SAC1 like phosphatidylinositide phosphatase OS=Sus scrofa OX=9823 GN=SACM1L PE=1 SV=2	67.1
I3LJE2	9	8			5	5		5	5	4	4	4	4		9	8		I3LJE2	Dihydropyrimidinase like 2 OS=Sus scrofa OX=9823 GN=DPYSL2 PE=1 SV=1	>tr|I3LJE2|I3LJE2_PIG Dihydropyrimidinase like 2 OS=Sus scrofa OX=9823 GN=DPYSL2 PE=1 SV=1	73.5
I3LJI1	6	6	3	3				3	3	3	3				6	6		I3LJI1	Uncharacterized protein OS=Sus scrofa OX=9823 GN=NDUFA4 PE=1 SV=1	>tr|I3LJI1|I3LJI1_PIG Uncharacterized protein OS=Sus scrofa OX=9823 GN=NDUFA4 PE=1 SV=1	15.4
I3LJT9								2	2						2	2		I3LJT9	Protein phosphatase methylesterase 1 OS=Sus scrofa OX=9823 GN=PPME1 PE=1 SV=2		39.7
I3LJY8	5	5			2	2		4	4	5	5	5	5		5	5		I3LJY8	Hydroxysteroid 17-beta dehydrogenase 12 OS=Sus scrofa OX=9823 GN=HSD17B12 PE=1 SV=2	>tr|I3LJY8|I3LJY8_PIG Hydroxysteroid 17-beta dehydrogenase 12 OS=Sus scrofa OX=9823 GN=HSD17B12 PE=1 SV=2	34.5
I3LK68					3	2						3	2		3	2		I3LK68	ATP-dependent 6-phosphofructokinase OS=Sus scrofa OX=9823 GN=PFKP PE=1 SV=2	>tr|I3LK68|I3LK68_PIG ATP-dependent 6-phosphofructokinase OS=Sus scrofa OX=9823 GN=PFKP PE=1 SV=2	86.1
I3LK71	9	9	6	6	5	5		7	7	9	9	4	4		9	9		I3LK71	Uncharacterized protein OS=Sus scrofa OX=9823 GN=HNRNPC PE=1 SV=2	>tr|I3LK71|I3LK71_PIG Uncharacterized protein OS=Sus scrofa OX=9823 GN=HNRNPC PE=1 SV=2	33.7
I3LKM9	2	2													2	2		I3LKM9	Legumain OS=Sus scrofa OX=9823 GN=LGMN PE=1 SV=2	>tr|I3LKM9|I3LKM9_PIG Legumain OS=Sus scrofa OX=9823 GN=LGMN PE=1 SV=2	49.7
I3LKT8	3	3	4	4	3	3				4	2				4	4		I3LKT8	Histone-binding protein RBBP4 OS=Sus scrofa OX=9823 GN=RBBP4 PE=1 SV=2	>tr|I3LKT8|I3LKT8_PIG Histone-binding protein RBBP4 OS=Sus scrofa OX=9823 GN=RBBP4 PE=1 SV=2	47.6
I3LL97	5	5	2	2	2	2									5	5		I3LL97	Cysteine and glycine rich protein 1 OS=Sus scrofa OX=9823 GN=CSRP1 PE=1 SV=1	>tr|I3LL97|I3LL97_PIG Cysteine and glycine rich protein 1 OS=Sus scrofa OX=9823 GN=CSRP1 PE=1 SV=1	20.6
I3LLD6	2	2						2	2	2	2				2	2		I3LLD6	THUMP domain containing 1 OS=Sus scrofa OX=9823 GN=THUMPD1 PE=1 SV=1	>tr|I3LLD6|I3LLD6_PIG THUMP domain containing 1 OS=Sus scrofa OX=9823 GN=THUMPD1 PE=1 SV=1	40
I3LLK1	2	2			2	2		2	2			2	2		2	2		I3LLK1	RAN binding protein 2 OS=Sus scrofa OX=9823 GN=RANBP2 PE=1 SV=2	>tr|I3LLK1|I3LLK1_PIG RAN binding protein 2 OS=Sus scrofa OX=9823 GN=RANBP2 PE=1 SV=2	365.5
I3LLQ8										3	3	2	2		3	3		I3LLQ8	AFG3 like matrix AAA peptidase subunit 2 OS=Sus scrofa OX=9823 GN=AFG3L2 PE=1 SV=2	>tr|I3LLQ8|I3LLQ8_PIG AFG3 like matrix AAA peptidase subunit 2 OS=Sus scrofa OX=9823 GN=AFG3L2 PE=1 SV=2	87.6
I3LLT2	7	7	2	2						4	4	2	2		7	7		I3LLT2	Carbamoyl-phosphate synthetase 2, aspartate transcarbamylase, and dihydroorotase OS=Sus scrofa OX=9823 GN=CAD PE=1 SV=2	>tr|I3LLT2|I3LLT2_PIG Carbamoyl-phosphate synthetase 2, aspartate transcarbamylase, and dihydroorotase OS=Sus scrofa OX=9823 GN=CAD PE=1 SV=2	240.4
I3LLU0	10	10	8	8	3	3		11	11	10	10	3	3		11	11		I3LLU0	Glycerol-3-phosphate dehydrogenase [NAD(+)] OS=Sus scrofa OX=9823 GN=GPD1L PE=1 SV=1	>tr|I3LLU0|I3LLU0_PIG Glycerol-3-phosphate dehydrogenase [NAD(+)] OS=Sus scrofa OX=9823 GN=GPD1L PE=1 SV=1	38.2
I3LLW0	2	2													2	2		I3LLW0	RNA binding motif protein 12 OS=Sus scrofa OX=9823 GN=RBM12 PE=4 SV=2	>tr|I3LLW0|I3LLW0_PIG RNA binding motif protein 12 OS=Sus scrofa OX=9823 GN=RBM12 PE=4 SV=2	97.3
I3LLY3	20	12	10	5	11	4		13	6	18	12	14	5		20	12		I3LLY3	Uncharacterized protein OS=Sus scrofa OX=9823 GN=ACTN1 PE=1 SV=1	>tr|I3LLY3|I3LLY3_PIG Uncharacterized protein OS=Sus scrofa OX=9823 GN=ACTN1 PE=1 SV=1	102.3
I3LLY4										2	2				2	2		I3LLY4	N-ribosyldihydronicotinamide:quinone reductase 2 OS=Sus scrofa OX=9823 GN=NQO2 PE=1 SV=2	>tr|I3LLY4|I3LLY4_PIG N-ribosyldihydronicotinamide:quinone reductase 2 OS=Sus scrofa OX=9823 GN=NQO2 PE=1 SV=2	26.1
I3LM80	2	2	2	2	2	2		2	2	2	2				2	2		I3LM80	Uncharacterized protein OS=Sus scrofa OX=9823 GN=DHCR24 PE=4 SV=1	>tr|I3LM80|I3LM80_PIG Uncharacterized protein OS=Sus scrofa OX=9823 GN=DHCR24 PE=4 SV=1	60
I3LM93	4	4	3	3	2	2						2	2		4	4		I3LM93	Transportin 1 OS=Sus scrofa OX=9823 GN=TNPO1 PE=1 SV=2	>tr|I3LM93|I3LM93_PIG Transportin 1 OS=Sus scrofa OX=9823 GN=TNPO1 PE=1 SV=2	101.3
I3LM94					3	3						3	3		3	3		I3LM94	SPARC related modular calcium binding 1 OS=Sus scrofa OX=9823 GN=SMOC1 PE=4 SV=2	>tr|I3LM94|I3LM94_PIG SPARC related modular calcium binding 1 OS=Sus scrofa OX=9823 GN=SMOC1 PE=4 SV=2	48
I3LMK2								2	2	2	2				2	2		I3LMK2	Trefoil factor 2 OS=Sus scrofa OX=9823 GN=TFF2 PE=4 SV=1	>tr|I3LMK2|I3LMK2_PIG Trefoil factor 2 OS=Sus scrofa OX=9823 GN=TFF2 PE=4 SV=1	14.2
I3LN42	5	5						2	2						5	5		I3LN42	GC, vitamin D binding protein OS=Sus scrofa OX=9823 GN=GC PE=1 SV=2	>tr|I3LN42|I3LN42_PIG GC, vitamin D binding protein OS=Sus scrofa OX=9823 GN=GC PE=1 SV=2	53.1
I3LN50										2	2				2	2		I3LN50	Eukaryotic translation initiation factor 2B subunit gamma OS=Sus scrofa OX=9823 GN=EIF2B3 PE=1 SV=2	>tr|I3LN50|I3LN50_PIG Eukaryotic translation initiation factor 2B subunit gamma OS=Sus scrofa OX=9823 GN=EIF2B3 PE=1 SV=2	42.7
I3LN84	2	2													2	2		I3LN84	Latexin OS=Sus scrofa OX=9823 GN=LXN PE=1 SV=1	>tr|I3LN84|I3LN84_PIG Latexin OS=Sus scrofa OX=9823 GN=LXN PE=1 SV=1	25.6
I3LNG8	26	26	17	17	13	13		17	17	22	22	14	14		26	26		I3LNG8	Stress induced phosphoprotein 1 OS=Sus scrofa OX=9823 GN=STIP1 PE=1 SV=2	>tr|I3LNG8|I3LNG8_PIG Stress induced phosphoprotein 1 OS=Sus scrofa OX=9823 GN=STIP1 PE=1 SV=2	62.4
I3LNK5	7	7	4	4	4	4		6	6	4	4	4	4		7	7		I3LNK5	G1 to S phase transition 1 OS=Sus scrofa OX=9823 GN=GSPT1 PE=1 SV=2	>tr|I3LNK5|I3LNK5_PIG G1 to S phase transition 1 OS=Sus scrofa OX=9823 GN=GSPT1 PE=1 SV=2	69
I3LP02	5	5	4	4	5	5		5	5	8	8	6	6		8	8		I3LP02	Acetyl-CoA acetyltransferase 1 OS=Sus scrofa OX=9823 GN=ACAT1 PE=1 SV=2	>tr|I3LP02|I3LP02_PIG Acetyl-CoA acetyltransferase 1 OS=Sus scrofa OX=9823 GN=ACAT1 PE=1 SV=2	45.3
I3LP11	5	5	3	3				2	2	4	4	3	3		5	5		I3LP11	KH RNA binding domain containing, signal transduction associated 1 OS=Sus scrofa OX=9823 GN=KHDRBS1 PE=1 SV=1	>tr|I3LP11|I3LP11_PIG KH RNA binding domain containing, signal transduction associated 1 OS=Sus scrofa OX=9823 GN=KHDRBS1 PE=1 SV=1	48.2
I3LP41	12	12	12	12	10	10		13	13	15	15	10	10		15	15		I3LP41	Malate dehydrogenase OS=Sus scrofa OX=9823 GN=MDH2 PE=3 SV=2	>tr|I3LP41|I3LP41_PIG Malate dehydrogenase OS=Sus scrofa OX=9823 GN=MDH2 PE=3 SV=2	42
I3LP78	8	8	6	6				6	6	6	6	5	5		8	8		I3LP78	Uncharacterized protein OS=Sus scrofa OX=9823 GN=RPL9 PE=1 SV=1	>tr|I3LP78|I3LP78_PIG Uncharacterized protein OS=Sus scrofa OX=9823 GN=RPL9 PE=1 SV=1	21.9
I3LPB5												2	2		2	2		I3LPB5	Creatine kinase B-type OS=Sus scrofa OX=9823 GN=CKB PE=3 SV=2	>tr|I3LPB5|I3LPB5_PIG Creatine kinase B-type OS=Sus scrofa OX=9823 GN=CKB PE=3 SV=2	42.7
I3LPB8	18	18	12	12	5	5		17	17	15	15	7	7		18	18		I3LPB8	Uncharacterized protein OS=Sus scrofa OX=9823 GN=SRM PE=1 SV=1	>tr|I3LPB8|I3LPB8_PIG Uncharacterized protein OS=Sus scrofa OX=9823 GN=SRM PE=1 SV=1	34
I3LPH5					2	2									2	2		I3LPH5	G3BP stress granule assembly factor 2 OS=Sus scrofa OX=9823 GN=G3BP2 PE=1 SV=2	>tr|I3LPH5|I3LPH5_PIG G3BP stress granule assembly factor 2 OS=Sus scrofa OX=9823 GN=G3BP2 PE=1 SV=2	54
I3LPL7	8	8	4	4	5	5		4	4	4	4	2	2		8	8		I3LPL7	Golgi glycoprotein 1 OS=Sus scrofa OX=9823 GN=GLG1 PE=1 SV=2	>tr|I3LPL7|I3LPL7_PIG Golgi glycoprotein 1 OS=Sus scrofa OX=9823 GN=GLG1 PE=1 SV=2	132.6
I3LPP4	11	11	7	7	6	6		8	8	12	12	9	9		12	12		I3LPP4	Chromosome segregation 1 like OS=Sus scrofa OX=9823 GN=CSE1L PE=1 SV=2	>tr|I3LPP4|I3LPP4_PIG Chromosome segregation 1 like OS=Sus scrofa OX=9823 GN=CSE1L PE=1 SV=2	110.6
I3LQ57	4	4						2	2	3	3				4	4		I3LQ57	Phosphotriesterase related OS=Sus scrofa OX=9823 GN=PTER PE=1 SV=2	>tr|I3LQ57|I3LQ57_PIG Phosphotriesterase related OS=Sus scrofa OX=9823 GN=PTER PE=1 SV=2	38.5
I3LQ79	6	6			4	4		5	5	4	4	2	2		6	6		I3LQ79	Major vault protein OS=Sus scrofa OX=9823 GN=MVP PE=1 SV=2	>tr|I3LQ79|I3LQ79_PIG Major vault protein OS=Sus scrofa OX=9823 GN=MVP PE=1 SV=2	99.6
I3LQ84	4	4	2	2	12	12				2	2	11	11		12	12		I3LQ84	Collagen type VI alpha 2 chain OS=Sus scrofa OX=9823 GN=COL6A2 PE=1 SV=2	>tr|I3LQ84|I3LQ84_PIG Collagen type VI alpha 2 chain OS=Sus scrofa OX=9823 GN=COL6A2 PE=1 SV=2	102.7
I3LQD3					3	3						3	3		3	3		I3LQD3	Calpain-2 catalytic subunit OS=Sus scrofa OX=9823 GN=CAPN2 PE=1 SV=2	>tr|I3LQD3|I3LQD3_PIG Calpain-2 catalytic subunit OS=Sus scrofa OX=9823 GN=CAPN2 PE=1 SV=2	79.8
I3LQH7	6	6			2	2		3	3	2	2				6	6		I3LQH7	Biliverdin reductase B OS=Sus scrofa OX=9823 GN=BLVRB PE=1 SV=2	>tr|I3LQH7|I3LQH7_PIG Biliverdin reductase B OS=Sus scrofa OX=9823 GN=BLVRB PE=1 SV=2	22.2
I3LQN4	10	10	7	7	8	8		9	9	11	11	7	7		11	11		I3LQN4	Uncharacterized protein OS=Sus scrofa OX=9823 GN=PHB2 PE=1 SV=1	>tr|I3LQN4|I3LQN4_PIG Uncharacterized protein OS=Sus scrofa OX=9823 GN=PHB2 PE=1 SV=1	33.4
I3LQS0	16	16	12	12	13	13		17	17	15	15	13	13		17	17		I3LQS0	Heterogeneous nuclear ribonucleoprotein K OS=Sus scrofa OX=9823 GN=HNRNPK PE=1 SV=2	>tr|I3LQS0|I3LQS0_PIG Heterogeneous nuclear ribonucleoprotein K OS=Sus scrofa OX=9823 GN=HNRNPK PE=1 SV=2	48.5
I3LQS7										2	2				2	2		I3LQS7	Ribosomal RNA processing 9, U3 small nucleolar RNA binding protein OS=Sus scrofa OX=9823 GN=RRP9 PE=4 SV=2	>tr|I3LQS7|I3LQS7_PIG Ribosomal RNA processing 9, U3 small nucleolar RNA binding protein OS=Sus scrofa OX=9823 GN=RRP9 PE=4 SV=2	52
I3LR20	3	3													3	3		I3LR20	DEAD-box helicase 46 OS=Sus scrofa OX=9823 GN=DDX46 PE=1 SV=1	>tr|I3LR20|I3LR20_PIG DEAD-box helicase 46 OS=Sus scrofa OX=9823 GN=DDX46 PE=1 SV=1	117.3
I3LR30					2	2									2	2		I3LR30	Zinc metallopeptidase STE24 OS=Sus scrofa OX=9823 GN=ZMPSTE24 PE=1 SV=2	>tr|I3LR30|I3LR30_PIG Zinc metallopeptidase STE24 OS=Sus scrofa OX=9823 GN=ZMPSTE24 PE=1 SV=2	54.7
I3LR32	17	16	7	7	8	7		10	9	15	15	8	7		17	16		I3LR32	T-complex protein 1 subunit epsilon OS=Sus scrofa OX=9823 GN=CCT5 PE=1 SV=2	>tr|I3LR32|I3LR32_PIG T-complex protein 1 subunit epsilon OS=Sus scrofa OX=9823 GN=CCT5 PE=1 SV=2	59.6
I3LR51	3	3						2	2	2	2	3	3		3	3		I3LR51	Peptidylprolyl isomerase OS=Sus scrofa OX=9823 GN=FKBP3 PE=1 SV=2	>tr|I3LR51|I3LR51_PIG Peptidylprolyl isomerase OS=Sus scrofa OX=9823 GN=FKBP3 PE=1 SV=2	29
I3LR66	3	3						3	3			2	2		3	3		I3LR66	Dynamin 1 like OS=Sus scrofa OX=9823 GN=DNM1L PE=1 SV=2	>tr|I3LR66|I3LR66_PIG Dynamin 1 like OS=Sus scrofa OX=9823 GN=DNM1L PE=1 SV=2	83.3
I3LR86	8	8	3	3						4	4				8	8		I3LR86	DNA helicase OS=Sus scrofa OX=9823 GN=MCM5 PE=1 SV=2	>tr|I3LR86|I3LR86_PIG DNA helicase OS=Sus scrofa OX=9823 GN=MCM5 PE=1 SV=2	81
I3LRD5	5	5	4	4	5	5		2	2	5	5				5	5		I3LRD5	Uncharacterized protein OS=Sus scrofa OX=9823 GN=EIF4H PE=1 SV=1	>tr|I3LRD5|I3LRD5_PIG Uncharacterized protein OS=Sus scrofa OX=9823 GN=EIF4H PE=1 SV=1	27.3
I3LRP1	6	6						2	2	3	3				6	6		I3LRP1	Nuclear autoantigenic sperm protein OS=Sus scrofa OX=9823 GN=NASP PE=1 SV=2	>tr|I3LRP1|I3LRP1_PIG Nuclear autoantigenic sperm protein OS=Sus scrofa OX=9823 GN=NASP PE=1 SV=2	83.2
I3LRR4	3	3						3	3	3	3				3	3		I3LRR4	NADH:ubiquinone oxidoreductase subunit V3 OS=Sus scrofa OX=9823 GN=NDUFV3 PE=1 SV=2	>tr|I3LRR4|I3LRR4_PIG NADH:ubiquinone oxidoreductase subunit V3 OS=Sus scrofa OX=9823 GN=NDUFV3 PE=1 SV=2	48.1
I3LS60	8	8	6	6	2	2		8	8	7	7	2	2		8	8		I3LS60	ATP-dependent (S)-NAD(P)H-hydrate dehydratase OS=Sus scrofa OX=9823 GN=CARKD PE=1 SV=2	>tr|I3LS60|I3LS60_PIG ATP-dependent (S)-NAD(P)H-hydrate dehydratase OS=Sus scrofa OX=9823 GN=CARKD PE=1 SV=2	36.4
I3LS73	2	2						2	2						2	2		I3LS73	Translocase of inner mitochondrial membrane 13 OS=Sus scrofa OX=9823 GN=TIMM13 PE=1 SV=1	>tr|I3LS73|I3LS73_PIG Translocase of inner mitochondrial membrane 13 OS=Sus scrofa OX=9823 GN=TIMM13 PE=1 SV=1	10.5
I3LS94	4	4								2	2				4	4		I3LS94	Dimethylaniline monooxygenase [N-oxide-forming] OS=Sus scrofa OX=9823 GN=FMO3 PE=1 SV=1	>tr|I3LS94|I3LS94_PIG Dimethylaniline monooxygenase [N-oxide-forming] OS=Sus scrofa OX=9823 GN=FMO3 PE=1 SV=1	60.2
I3LSA5	13	13													13	13		I3LSA5	Alpha-amylase OS=Sus scrofa OX=9823 GN=LOC100153446 PE=3 SV=1	>tr|I3LSA5|I3LSA5_PIG Alpha-amylase OS=Sus scrofa OX=9823 GN=LOC100153446 PE=3 SV=1	56.1
I3LSD3	7	7	9	9	7	7		9	9	10	10	8	8		10	10		I3LSD3	60S ribosomal protein L13 OS=Sus scrofa OX=9823 GN=RPL13 PE=1 SV=1	>tr|I3LSD3|I3LSD3_PIG 60S ribosomal protein L13 OS=Sus scrofa OX=9823 GN=RPL13 PE=1 SV=1	24.3
I3LSK5	7	5	4	4	7	5		8	4	4	2	5	3		8	5		I3LSK5	G protein subunit beta 1 OS=Sus scrofa OX=9823 GN=GNB1 PE=4 SV=2	>tr|I3LSK5|I3LSK5_PIG G protein subunit beta 1 OS=Sus scrofa OX=9823 GN=GNB1 PE=4 SV=2	37.4
I3LSP1												2	2		2	2		I3LSP1	Methionine aminopeptidase 2 OS=Sus scrofa OX=9823 GN=METAP2 PE=1 SV=2	>tr|I3LSP1|I3LSP1_PIG Methionine aminopeptidase 2 OS=Sus scrofa OX=9823 GN=METAP2 PE=1 SV=2	52.8
I3LSU1	10	9	9	8	8	7		10	9	11	10	9	8		11	10		I3LSU1	Non-POU domain containing octamer binding OS=Sus scrofa OX=9823 GN=NONO PE=1 SV=2	>tr|I3LSU1|I3LSU1_PIG Non-POU domain containing octamer binding OS=Sus scrofa OX=9823 GN=NONO PE=1 SV=2	62.4
I3LSZ5					4	4									4	4		I3LSZ5	Uridine phosphorylase OS=Sus scrofa OX=9823 GN=UPP1 PE=1 SV=2	>tr|I3LSZ5|I3LSZ5_PIG Uridine phosphorylase OS=Sus scrofa OX=9823 GN=UPP1 PE=1 SV=2	33.5
I3LTC6	4	4													4	4		I3LTC6	Inositol-1-monophosphatase OS=Sus scrofa OX=9823 GN=IMPA1 PE=3 SV=2	>tr|I3LTC6|I3LTC6_PIG Inositol-1-monophosphatase OS=Sus scrofa OX=9823 GN=IMPA1 PE=3 SV=2	30.2
I3LTK9	17	17	18	18	9	9		19	19	21	21	13	13		21	21		I3LTK9	Carboxylic ester hydrolase OS=Sus scrofa OX=9823 GN=CEL PE=1 SV=2	>tr|I3LTK9|I3LTK9_PIG Carboxylic ester hydrolase OS=Sus scrofa OX=9823 GN=CEL PE=1 SV=2	63.5
I3LTW0	2	2	2	2	2	2		2	2	2	2	2	2		2	2		I3LTW0	Transmembrane protein 97 OS=Sus scrofa OX=9823 GN=TMEM97 PE=4 SV=2	>tr|I3LTW0|I3LTW0_PIG Transmembrane protein 97 OS=Sus scrofa OX=9823 GN=TMEM97 PE=4 SV=2	20.9
I3LU04	2	2	2	2	2	2						2	2		2	2		I3LU04	Methionine adenosyltransferase 2 subunit beta OS=Sus scrofa OX=9823 GN=MAT2B PE=1 SV=2	>tr|I3LU04|I3LU04_PIG Methionine adenosyltransferase 2 subunit beta OS=Sus scrofa OX=9823 GN=MAT2B PE=1 SV=2	37.7
I3LU51	3	3			2	2		2	2	4	4				4	4		I3LU51	Uncharacterized protein OS=Sus scrofa OX=9823 GN=HNRNPUL1 PE=1 SV=2	>tr|I3LU51|I3LU51_PIG Uncharacterized protein OS=Sus scrofa OX=9823 GN=HNRNPUL1 PE=1 SV=2	93
I3LUI5										2	2				2	2		I3LUI5	Family with sequence similarity 151 member B OS=Sus scrofa OX=9823 GN=FAM151B PE=4 SV=2	>tr|I3LUI5|I3LUI5_PIG Family with sequence similarity 151 member B OS=Sus scrofa OX=9823 GN=FAM151B PE=4 SV=2	31.5
I3LUM8	10	10	5	5	2	2		8	8	4	4	3	3		10	10		I3LUM8	Uncharacterized protein OS=Sus scrofa OX=9823 GN=FARSB PE=1 SV=2	>tr|I3LUM8|I3LUM8_PIG Uncharacterized protein OS=Sus scrofa OX=9823 GN=FARSB PE=1 SV=2	66.3
I3LUM9								3	3						3	3		I3LUM9	Eukaryotic translation initiation factor 2 subunit 3 OS=Sus scrofa OX=9823 GN=EIF2S3 PE=1 SV=1		51
I3LUP1	4	4	2	2				2	2	4	4				4	4		I3LUP1	Mannose-1-phosphate guanyltransferase alpha OS=Sus scrofa OX=9823 GN=GMPPA PE=1 SV=2	>sp|I3LUP1|GMPPA_PIG Mannose-1-phosphate guanyltransferase alpha OS=Sus scrofa OX=9823 GN=GMPPA PE=1 SV=2	46.1
I3LUR5										3	2				3	2		I3LUR5	Acyl-CoA dehydrogenase family member 9 OS=Sus scrofa OX=9823 GN=ACAD9 PE=1 SV=2	>tr|I3LUR5|I3LUR5_PIG Acyl-CoA dehydrogenase family member 9 OS=Sus scrofa OX=9823 GN=ACAD9 PE=1 SV=2	68.6
I3LUR7	16	16	5	5	19	19		10	10	4	4	21	21		21	21		I3LUR7	Collagen type VI alpha 3 chain OS=Sus scrofa OX=9823 GN=COL6A3 PE=1 SV=2	>tr|I3LUR7|I3LUR7_PIG Collagen type VI alpha 3 chain OS=Sus scrofa OX=9823 GN=COL6A3 PE=1 SV=2	317.6
I3LUV4										2	2				2	2		I3LUV4	UDP-glucuronosyltransferase OS=Sus scrofa OX=9823 GN=LOC100515741 PE=1 SV=2	>tr|I3LUV4|I3LUV4_PIG UDP-glucuronosyltransferase OS=Sus scrofa OX=9823 GN=LOC100515741 PE=1 SV=2	59.2
I3LUV5								2	2						2	2		I3LUV5	Secretogranin-2 OS=Sus scrofa OX=9823 GN=SCG2 PE=4 SV=2		70.9
I3LV17	2	2	3	3	3	3									3	3		I3LV17	RAS like proto-oncogene B OS=Sus scrofa OX=9823 GN=RALB PE=1 SV=2	>tr|I3LV17|I3LV17_PIG RAS like proto-oncogene B OS=Sus scrofa OX=9823 GN=RALB PE=1 SV=2	23.4
I3LV50	3	3	3	3				3	3	3	3	2	2		3	3		I3LV50	Phospholipase A(2) OS=Sus scrofa OX=9823 GN=PLA2G1B PE=3 SV=1	>tr|I3LV50|I3LV50_PIG Phospholipase A(2) OS=Sus scrofa OX=9823 GN=PLA2G1B PE=3 SV=1	16.2
I3LV99	8	2			6	2				5	4	6	2		8	4		I3LV99	Myosin heavy chain 14 OS=Sus scrofa OX=9823 GN=MYH14 PE=1 SV=2	>tr|I3LV99|I3LV99_PIG Myosin heavy chain 14 OS=Sus scrofa OX=9823 GN=MYH14 PE=1 SV=2	228.8
I3LVB8										2	2				2	2		I3LVB8	AP complex subunit sigma OS=Sus scrofa OX=9823 GN=AP1S1 PE=1 SV=2	>tr|I3LVB8|I3LVB8_PIG AP complex subunit sigma OS=Sus scrofa OX=9823 GN=AP1S1 PE=1 SV=2	18.7
I3LVF5	12	12	7	7	6	6		9	9	11	11	7	7		12	12		I3LVF5	Uncharacterized protein OS=Sus scrofa OX=9823 GN=PA2G4 PE=1 SV=2	>tr|I3LVF5|I3LVF5_PIG Uncharacterized protein OS=Sus scrofa OX=9823 GN=PA2G4 PE=1 SV=2	43.8
I3LVS7	7	2	5	5	4	2		5	2	6	2	4	4		7	5		I3LVS7	Ras homolog family member A OS=Sus scrofa OX=9823 GN=RHOA PE=1 SV=1	>tr|I3LVS7|I3LVS7_PIG Ras homolog family member A OS=Sus scrofa OX=9823 GN=RHOA PE=1 SV=1	21.8
I3W8V7	4	4	4	4	5	5		4	4	4	4	4	4		5	5		I3W8V7	U2 snRNP auxiliary factor large subunit OS=Sus scrofa OX=9823 GN=U2AF2 PE=2 SV=1	>tr|I3W8V7|I3W8V7_PIG U2 snRNP auxiliary factor large subunit OS=Sus scrofa OX=9823 GN=U2AF2 PE=2 SV=1	53.1
I7KJP5	3	3						2	2	2	2				3	3		I7KJP5	HN1-like protein OS=Sus scrofa OX=9823 GN=JPT2 PE=1 SV=1	>tr|I7KJP5|I7KJP5_PIG HN1-like protein OS=Sus scrofa OX=9823 GN=JPT2 PE=1 SV=1	19.8
J9JIK8	2	2								2	2				2	2		J9JIK8	Protein-L-isoaspartate O-methyltransferase OS=Sus scrofa OX=9823 GN=PCMT1 PE=3 SV=2	>tr|J9JIK8|J9JIK8_PIG Protein-L-isoaspartate O-methyltransferase OS=Sus scrofa OX=9823 GN=PCMT1 PE=3 SV=2	30.3
J9JIM2												2	2		2	2		J9JIM2	Glutathione hydrolase 1 proenzyme OS=Sus scrofa OX=9823 GN=GGT1 PE=4 SV=1	>tr|J9JIM2|J9JIM2_PIG Glutathione hydrolase 1 proenzyme OS=Sus scrofa OX=9823 GN=GGT1 PE=4 SV=1	61.3
K4P7U5	3	3	2	2											3	3		K4P7U5	Perilipin OS=Sus scrofa OX=9823 GN=PLIN3 PE=1 SV=1	>tr|K4P7U5|K4P7U5_PIG Perilipin OS=Sus scrofa OX=9823 GN=PLIN3 PE=1 SV=1	47.8
K7GK90	3	3	3	3				3	3	3	3				3	3		K7GK90	Signal sequence receptor subunit 4 OS=Sus scrofa OX=9823 GN=SSR4 PE=1 SV=1	>tr|K7GK90|K7GK90_PIG Signal sequence receptor subunit 4 OS=Sus scrofa OX=9823 GN=SSR4 PE=1 SV=1	18.9
K7GKA5	3	3						3	3	2	2				3	3		K7GKA5	Magnesium transporter 1 OS=Sus scrofa OX=9823 GN=MAGT1 PE=1 SV=2	>tr|K7GKA5|K7GKA5_PIG Magnesium transporter 1 OS=Sus scrofa OX=9823 GN=MAGT1 PE=1 SV=2	42.3
K7GKD3	5	3						2	2	4	3	2	2		5	3		K7GKD3	Insulin like growth factor 2 mRNA binding protein 2 OS=Sus scrofa OX=9823 GN=IGF2BP2 PE=1 SV=2	>tr|K7GKD3|K7GKD3_PIG Insulin like growth factor 2 mRNA binding protein 2 OS=Sus scrofa OX=9823 GN=IGF2BP2 PE=1 SV=2	66
K7GKJ5	5	3			4	3		4	4			6	6		6	6		K7GKJ5	Uncharacterized protein OS=Sus scrofa OX=9823 GN=REG3G PE=4 SV=1	>tr|K7GKJ5|K7GKJ5_PIG Uncharacterized protein OS=Sus scrofa OX=9823 GN=REG3G PE=4 SV=1	22.7
K7GL45	2	2													2	2		K7GL45	Glucocorticoid receptor OS=Sus scrofa OX=9823 GN=NR3C1 PE=3 SV=2	>tr|K7GL45|K7GL45_PIG Glucocorticoid receptor OS=Sus scrofa OX=9823 GN=NR3C1 PE=3 SV=2	88.6
K7GL74								3	3	2	2				3	3		K7GL74	Uncharacterized protein OS=Sus scrofa OX=9823 GN=PRPS2 PE=1 SV=2	>tr|K7GL74|K7GL74_PIG Uncharacterized protein OS=Sus scrofa OX=9823 GN=PRPS2 PE=1 SV=2	34.8
K7GLP9					4	4		2	2	3	3	2	2		4	4		K7GLP9	Uncharacterized protein OS=Sus scrofa OX=9823 GN=SMS PE=1 SV=2	>tr|K7GLP9|K7GLP9_PIG Uncharacterized protein OS=Sus scrofa OX=9823 GN=SMS PE=1 SV=2	41.2
K7GLT8	19	19	16	16	16	16		17	17	19	19	18	18		19	19		K7GLT8	ATP synthase subunit beta OS=Sus scrofa OX=9823 GN=ATP5F1B PE=1 SV=2	>tr|K7GLT8|K7GLT8_PIG ATP synthase subunit beta OS=Sus scrofa OX=9823 GN=ATP5F1B PE=1 SV=2	60.8
K7GLU6	3	3													3	3		K7GLU6	Aminopeptidase OS=Sus scrofa OX=9823 GN=ERAP1 PE=1 SV=2	>tr|K7GLU6|K7GLU6_PIG Aminopeptidase OS=Sus scrofa OX=9823 GN=ERAP1 PE=1 SV=2	107.4
K7GM40	20	20						15	15						20	20		K7GM40	Apolipoprotein A-I OS=Sus scrofa OX=9823 GN=APOA1 PE=3 SV=2	>tr|K7GM40|K7GM40_PIG Apolipoprotein A-I OS=Sus scrofa OX=9823 GN=APOA1 PE=3 SV=2	30.3
K7GMF9	6	6	9	9	10	10		6	6	9	9	12	12		12	12		K7GMF9	Aminopeptidase OS=Sus scrofa OX=9823 GN=ANPEP PE=1 SV=1	>tr|K7GMF9|K7GMF9_PIG Aminopeptidase OS=Sus scrofa OX=9823 GN=ANPEP PE=1 SV=1	108.8
K7GN67	2	2	4	4	2	2		3	3	5	5	2	2		5	5		K7GN67	Uncharacterized protein OS=Sus scrofa OX=9823 GN=DKC1 PE=1 SV=1	>tr|K7GN67|K7GN67_PIG Uncharacterized protein OS=Sus scrofa OX=9823 GN=DKC1 PE=1 SV=1	58.6
K7GND3	32	32	19	19	14	14		18	18	21	21	16	16		32	32		K7GND3	DExH-box helicase 9 OS=Sus scrofa OX=9823 GN=DHX9 PE=1 SV=2	>tr|K7GND3|K7GND3_PIG DExH-box helicase 9 OS=Sus scrofa OX=9823 GN=DHX9 PE=1 SV=2	149.6
K7GNL4	4	4	2	2	2	2		4	4	7	7	3	3		7	7		K7GNL4	Hydroxysteroid dehydrogenase like 2 OS=Sus scrofa OX=9823 GN=HSDL2 PE=1 SV=2	>tr|K7GNL4|K7GNL4_PIG Hydroxysteroid dehydrogenase like 2 OS=Sus scrofa OX=9823 GN=HSDL2 PE=1 SV=2	48.2
K7GNY7	9	9	7	7	8	8		4	4	8	8	6	6		9	9		K7GNY7	Integrin beta OS=Sus scrofa OX=9823 GN=ITGB1 PE=1 SV=2	>tr|K7GNY7|K7GNY7_PIG Integrin beta OS=Sus scrofa OX=9823 GN=ITGB1 PE=1 SV=2	93.8
K7GNY9										2	2				2	2		K7GNY9	Prefoldin subunit 3 OS=Sus scrofa OX=9823 GN=VBP1 PE=1 SV=2	>tr|K7GNY9|K7GNY9_PIG Prefoldin subunit 3 OS=Sus scrofa OX=9823 GN=VBP1 PE=1 SV=2	26.5
K7GNZ3	4	4			2	2		2	2	2	2				4	4		K7GNZ3	Uncharacterized protein OS=Sus scrofa OX=9823 GN=NACA PE=1 SV=1	>tr|K7GNZ3|K7GNZ3_PIG Uncharacterized protein OS=Sus scrofa OX=9823 GN=NACA PE=1 SV=1	23.4
K7GP28	7	7	3	3	4	4		5	5	7	7	2	2		7	7		K7GP28	Hydroxysteroid 17-beta dehydrogenase 10 OS=Sus scrofa OX=9823 GN=HSD17B10 PE=1 SV=1	>tr|K7GP28|K7GP28_PIG Hydroxysteroid 17-beta dehydrogenase 10 OS=Sus scrofa OX=9823 GN=HSD17B10 PE=1 SV=1	30.8
K7GP99	17	17	12	12	8	8		13	13	11	11	8	8		17	17		K7GP99	Interleukin enhancer binding factor 3 OS=Sus scrofa OX=9823 GN=ILF3 PE=1 SV=2	>tr|K7GP99|K7GP99_PIG Interleukin enhancer binding factor 3 OS=Sus scrofa OX=9823 GN=ILF3 PE=1 SV=2	76.8
K7GQL2	2	2													2	2		K7GQL2	Coagulation factor XIII A chain OS=Sus scrofa OX=9823 GN=F13A1 PE=1 SV=1	>tr|K7GQL2|K7GQL2_PIG Coagulation factor XIII A chain OS=Sus scrofa OX=9823 GN=F13A1 PE=1 SV=1	83.3
K7GQS5	3	3	2	2											3	3		K7GQS5	Plastin 3 OS=Sus scrofa OX=9823 GN=PLS3 PE=1 SV=2	>tr|K7GQS5|K7GQS5_PIG Plastin 3 OS=Sus scrofa OX=9823 GN=PLS3 PE=1 SV=2	64.8
K7GRY0	19	19	13	13	15	15		14	14	15	15	11	11		19	19		K7GRY0	Ubiquitin like modifier activating enzyme 1 OS=Sus scrofa OX=9823 GN=UBA1 PE=1 SV=2	>tr|K7GRY0|K7GRY0_PIG Ubiquitin like modifier activating enzyme 1 OS=Sus scrofa OX=9823 GN=UBA1 PE=1 SV=2	117.7
K7GS49	5	5	4	4	5	5		5	5	5	5	5	5		5	5		K7GS49	Interleukin enhancer binding factor 2 OS=Sus scrofa OX=9823 GN=ILF2 PE=1 SV=1	>tr|K7GS49|K7GS49_PIG Interleukin enhancer binding factor 2 OS=Sus scrofa OX=9823 GN=ILF2 PE=1 SV=1	43
K7GSE5	2	2						2	2	3	3				3	3		K7GSE5	NADH:ubiquinone oxidoreductase subunit B9 OS=Sus scrofa OX=9823 GN=NDUFB9 PE=1 SV=1	>tr|K7GSE5|K7GSE5_PIG NADH:ubiquinone oxidoreductase subunit B9 OS=Sus scrofa OX=9823 GN=NDUFB9 PE=1 SV=1	21.8
K7GT00	20	20						8	8						20	20		K7GT00	Collagen type XIV alpha 1 chain OS=Sus scrofa OX=9823 GN=COL14A1 PE=1 SV=2	>tr|K7GT00|K7GT00_PIG Collagen type XIV alpha 1 chain OS=Sus scrofa OX=9823 GN=COL14A1 PE=1 SV=2	191.9
K7GT68	2	2	2	2				4	4						4	4		K7GT68	Integrin subunit alpha 6 OS=Sus scrofa OX=9823 GN=ITGA6 PE=1 SV=2	>tr|K7GT68|K7GT68_PIG Integrin subunit alpha 6 OS=Sus scrofa OX=9823 GN=ITGA6 PE=1 SV=2	121.4
K7N7E7	2	2								4	4				4	4		K7N7E7	Mannosyl-oligosaccharide glucosidase OS=Sus scrofa OX=9823 GN=MOGS PE=1 SV=1	>tr|K7N7E7|K7N7E7_PIG Mannosyl-oligosaccharide glucosidase OS=Sus scrofa OX=9823 GN=MOGS PE=1 SV=1	92.5
K9IVF7	3	3						2	2	2	2				3	3		K9IVF7	X-prolyl aminopeptidase (Aminopeptidase P) 1, soluble OS=Sus scrofa OX=9823 GN=XPNPEP1 PE=1 SV=1	>tr|K9IVF7|K9IVF7_PIG X-prolyl aminopeptidase (Aminopeptidase P) 1, soluble OS=Sus scrofa OX=9823 GN=XPNPEP1 PE=1 SV=1	74.6
K9IVK6								2	2						2	2		K9IVK6	Large neutral amino acids transporter small subunit 1 OS=Sus scrofa OX=9823 GN=SLC7A5 PE=2 SV=1		54.8
K9IVR7	3	3	4	4	5	5		2	2	3	3	3	3		5	5		K9IVR7	WD repeat domain 1 OS=Sus scrofa OX=9823 GN=WDR1 PE=2 SV=1	>tr|K9IVR7|K9IVR7_PIG WD repeat domain 1 OS=Sus scrofa OX=9823 GN=WDR1 PE=2 SV=1	66.1
K9IVV3			2	2											2	2		K9IVV3	Transmembrane 9 superfamily member OS=Sus scrofa OX=9823 GN=TM9SF2 PE=1 SV=1	>tr|K9IVV3|K9IVV3_PIG Transmembrane 9 superfamily member OS=Sus scrofa OX=9823 GN=TM9SF2 PE=1 SV=1	75.8
K9J4V0	8	8	6	6	4	4		6	6	8	8	5	5		8	8		K9J4V0	Small nuclear ribonucleoprotein U5 subunit 200 OS=Sus scrofa OX=9823 GN=SNRNP200 PE=1 SV=1	>tr|K9J4V0|K9J4V0_PIG Small nuclear ribonucleoprotein U5 subunit 200 OS=Sus scrofa OX=9823 GN=SNRNP200 PE=1 SV=1	244.4
K9J6J2	5	5			4	4						3	3		5	5		K9J6J2	Erythrocyte band 7 integral membrane protein isoform a OS=Sus scrofa OX=9823 GN=STOM_tv1 PE=1 SV=1	>tr|K9J6J2|K9J6J2_PIG Erythrocyte band 7 integral membrane protein isoform a OS=Sus scrofa OX=9823 GN=STOM_tv1 PE=1 SV=1	31.2
K9J6K2	5	5								2	2				5	5		K9J6K2	Utrophin OS=Sus scrofa OX=9823 GN=UTRN PE=1 SV=1	>tr|K9J6K2|K9J6K2_PIG Utrophin OS=Sus scrofa OX=9823 GN=UTRN PE=1 SV=1	393.8
M3TYC1	11	11	3	3	3	3		7	7	11	11	4	4		11	11		M3TYC1	Eukaryotic translation initiation factor 3 subunit B OS=Sus scrofa OX=9823 GN=EIF3B PE=2 SV=1	>tr|M3TYC1|M3TYC1_PIG Eukaryotic translation initiation factor 3 subunit B OS=Sus scrofa OX=9823 GN=EIF3B PE=2 SV=1	89
M3TYJ4	8	8													8	8		M3TYJ4	DNA helicase OS=Sus scrofa OX=9823 GN=MCM6 PE=2 SV=1	>tr|M3TYJ4|M3TYJ4_PIG DNA helicase OS=Sus scrofa OX=9823 GN=MCM6 PE=2 SV=1	93
M3TYR7	3	3	2	2	2	2		2	2						3	3		M3TYR7	Nicotinate phosphoribosyltransferase OS=Sus scrofa OX=9823 GN=NAPRT1 PE=2 SV=1	>tr|M3TYR7|M3TYR7_PIG Nicotinate phosphoribosyltransferase OS=Sus scrofa OX=9823 GN=NAPRT1 PE=2 SV=1	57.8
M3TYW5	7	7	2	2	2	2		2	2	5	5	2	2		7	7		M3TYW5	Glutaminyl-tRNA synthetase OS=Sus scrofa OX=9823 GN=QARS PE=2 SV=1	>tr|M3TYW5|M3TYW5_PIG Glutaminyl-tRNA synthetase OS=Sus scrofa OX=9823 GN=QARS PE=2 SV=1	87.5
M3UZ00	3	3								2	2				3	3		M3UZ00	Zinc finger CCCH-type containing 18 OS=Sus scrofa OX=9823 GN=ZC3H18 PE=2 SV=1	>tr|M3UZ00|M3UZ00_PIG Zinc finger CCCH-type containing 18 OS=Sus scrofa OX=9823 GN=ZC3H18 PE=2 SV=1	103.1
M3UZ42	4	4	2	2				4	4	3	3				4	4		M3UZ42	Ubiquitin-fold modifier 1 OS=Sus scrofa OX=9823 GN=UFM1 PE=1 SV=1	>tr|M3UZ42|M3UZ42_PIG Ubiquitin-fold modifier 1 OS=Sus scrofa OX=9823 GN=UFM1 PE=1 SV=1	9.1
M3UZ63	2	2								3	3				3	3		M3UZ63	Myeloid derived growth factor OS=Sus scrofa OX=9823 GN=C19orf10 PE=2 SV=1	>tr|M3UZ63|M3UZ63_PIG Myeloid derived growth factor OS=Sus scrofa OX=9823 GN=C19orf10 PE=2 SV=1	18.9
M3V815	11	6	7	3	7	2		5	2	8	4	8	3		11	6		M3V815	Heterogeneous nuclear ribonucleoprotein R OS=Sus scrofa OX=9823 GN=HNRNPR PE=1 SV=1	>tr|M3V815|M3V815_PIG Heterogeneous nuclear ribonucleoprotein R OS=Sus scrofa OX=9823 GN=HNRNPR PE=1 SV=1	70.9
M3V855										2	2				2	2		M3V855	Golgi phosphoprotein 3 (Coat-protein) OS=Sus scrofa OX=9823 GN=GOLPH3 PE=2 SV=1	>tr|M3V855|M3V855_PIG Golgi phosphoprotein 3 (Coat-protein) OS=Sus scrofa OX=9823 GN=GOLPH3 PE=2 SV=1	33.7
M3VJZ7	4	4	3	3	6	6		4	4	3	3				6	6		M3VJZ7	LIM and SH3 domain protein 1 OS=Sus scrofa OX=9823 GN=LASP1 PE=2 SV=1	>tr|M3VJZ7|M3VJZ7_PIG LIM and SH3 domain protein 1 OS=Sus scrofa OX=9823 GN=LASP1 PE=2 SV=1	29.7
M3VK02	4	4	2	2						4	4				4	4		M3VK02	Adaptor-related protein complex 3, delta 1 subunit OS=Sus scrofa OX=9823 GN=AP3D1 PE=1 SV=1	>tr|M3VK02|M3VK02_PIG Adaptor-related protein complex 3, delta 1 subunit OS=Sus scrofa OX=9823 GN=AP3D1 PE=1 SV=1	136.3
O02705	34	19	17	11	16	10		29	16	26	18	21	13		34	19		O02705	Heat shock protein HSP 90-alpha OS=Sus scrofa OX=9823 GN=HSP90AA1 PE=2 SV=3	>sp|O02705|HS90A_PIG Heat shock protein HSP 90-alpha OS=Sus scrofa OX=9823 GN=HSP90AA1 PE=2 SV=3	84.7
O18831								2	2						2	2		O18831	Growth/differentiation factor 8 OS=Sus scrofa OX=9823 GN=MSTN PE=2 SV=1		42.8
O79876			2	2						2	2				2	2		O79876	Cytochrome c oxidase subunit 1 OS=Sus scrofa OX=9823 GN=MT-CO1 PE=3 SV=2	>sp|O79876|COX1_PIG Cytochrome c oxidase subunit 1 OS=Sus scrofa OX=9823 GN=MT-CO1 PE=3 SV=2	56.9
O97788	2	2													2	2		O97788	Fatty acid-binding protein, adipocyte OS=Sus scrofa OX=9823 GN=FABP4 PE=1 SV=3	>sp|O97788|FABP4_PIG Fatty acid-binding protein, adipocyte OS=Sus scrofa OX=9823 GN=FABP4 PE=1 SV=3	14.7
P00172	5	5	5	5	4	4		4	4	5	5	4	4		5	5		P00172	Cytochrome b5 OS=Sus scrofa OX=9823 GN=CYB5A PE=1 SV=3	>sp|P00172|CYB5_PIG Cytochrome b5 OS=Sus scrofa OX=9823 GN=CYB5A PE=1 SV=3	15.3
P00339	11	10	3	2	8	7		5	4	5	3	11	9		11	10		P00339	L-lactate dehydrogenase A chain OS=Sus scrofa OX=9823 GN=LDHA PE=1 SV=3	>sp|P00339|LDHA_PIG L-lactate dehydrogenase A chain OS=Sus scrofa OX=9823 GN=LDHA PE=1 SV=3	36.6
P00348	11	11	14	14	8	8		11	11	11	11	9	9		14	14		P00348	Hydroxyacyl-coenzyme A dehydrogenase, mitochondrial OS=Sus scrofa OX=9823 GN=HADH PE=1 SV=2	>sp|P00348|HCDH_PIG Hydroxyacyl-coenzyme A dehydrogenase, mitochondrial OS=Sus scrofa OX=9823 GN=HADH PE=1 SV=2	34.1
P00355	16	16	12	12	15	15		15	15	13	13	11	11		16	16		P00355	Glyceraldehyde-3-phosphate dehydrogenase OS=Sus scrofa OX=9823 GN=GAPDH PE=1 SV=4	>sp|P00355|G3P_PIG Glyceraldehyde-3-phosphate dehydrogenase OS=Sus scrofa OX=9823 GN=GAPDH PE=1 SV=4	35.8
P00377	3	3						2	2						3	3		P00377	Dihydrofolate reductase OS=Sus scrofa OX=9823 GN=DHFR PE=1 SV=1	>sp|P00377|DYR_PIG Dihydrofolate reductase OS=Sus scrofa OX=9823 GN=DHFR PE=1 SV=1	21.4
P00503	6	6	3	3	2	2		4	4	6	6	3	3		6	6		P00503	Aspartate aminotransferase, cytoplasmic OS=Sus scrofa OX=9823 GN=GOT1 PE=1 SV=3	>sp|P00503|AATC_PIG Aspartate aminotransferase, cytoplasmic OS=Sus scrofa OX=9823 GN=GOT1 PE=1 SV=3	46.4
P00506	13	13	9	9	10	10		10	10	9	9	11	11		13	13		P00506	Aspartate aminotransferase, mitochondrial OS=Sus scrofa OX=9823 GN=GOT2 PE=1 SV=2	>sp|P00506|AATM_PIG Aspartate aminotransferase, mitochondrial OS=Sus scrofa OX=9823 GN=GOT2 PE=1 SV=2	47.4
P00571	7	7	6	6	3	3		5	5	8	8	6	6		8	8		P00571	Adenylate kinase isoenzyme 1 OS=Sus scrofa OX=9823 GN=AK1 PE=1 SV=1	>sp|P00571|KAD1_PIG Adenylate kinase isoenzyme 1 OS=Sus scrofa OX=9823 GN=AK1 PE=1 SV=1	21.6
P00636	2	2	2	2				5	5	5	5	2	2		5	5		P00636	Fructose-1,6-bisphosphatase 1 OS=Sus scrofa OX=9823 GN=FBP1 PE=1 SV=4	>sp|P00636|F16P1_PIG Fructose-1,6-bisphosphatase 1 OS=Sus scrofa OX=9823 GN=FBP1 PE=1 SV=4	36.8
P00761	5	5	5	5				5	5	5	5				5	5		P00761	Trypsin OS=Sus scrofa OX=9823 PE=1 SV=1	>sp|P00761|TRYP_PIG Trypsin OS=Sus scrofa OX=9823 PE=1 SV=1	24.4
P00889	7	7	4	4	4	4		3	3	4	4	4	4		7	7		P00889	Citrate synthase, mitochondrial OS=Sus scrofa OX=9823 GN=CS PE=1 SV=2	>sp|P00889|CISY_PIG Citrate synthase, mitochondrial OS=Sus scrofa OX=9823 GN=CS PE=1 SV=2	51.6
P01274	6	6	6	6	5	5		3	3	4	4	5	5		6	6		P01274	Glucagon OS=Sus scrofa OX=9823 GN=GCG PE=1 SV=4	>sp|P01274|GLUC_PIG Glucagon OS=Sus scrofa OX=9823 GN=GCG PE=1 SV=4	21
P02540	11	6	6	2	10	5						9	5		11	6		P02540	Desmin OS=Sus scrofa OX=9823 GN=DES PE=1 SV=4	>sp|P02540|DESM_PIG Desmin OS=Sus scrofa OX=9823 GN=DES PE=1 SV=4	53.6
P02543	35	27	14	9	24	18		26	22	22	18	21	16		35	27		P02543	Vimentin OS=Sus scrofa OX=9823 GN=VIM PE=1 SV=2	>sp|P02543|VIME_PIG Vimentin OS=Sus scrofa OX=9823 GN=VIM PE=1 SV=2	53.6
P02550	18	2			16	2		15	2			17	2		18	2		P02550	Tubulin alpha-1A chain OS=Sus scrofa OX=9823 GN=TUBA1A PE=1 SV=1	>sp|P02550|TBA1A_PIG Tubulin alpha-1A chain OS=Sus scrofa OX=9823 GN=TUBA1A PE=1 SV=1	50
P02703	4	4	5	5	4	4		5	5	5	5	4	4		5	5		P02703	Colipase OS=Sus scrofa OX=9823 GN=CLPS PE=1 SV=3	>sp|P02703|COL_PIG Colipase OS=Sus scrofa OX=9823 GN=CLPS PE=1 SV=3	12.1
P04178	5	5	5	5	4	4		5	5	4	4	5	5		5	5		P04178	Superoxide dismutase [Cu-Zn] OS=Sus scrofa OX=9823 GN=SOD1 PE=1 SV=2	>sp|P04178|SODC_PIG Superoxide dismutase [Cu-Zn] OS=Sus scrofa OX=9823 GN=SOD1 PE=1 SV=2	15.9
P04366			2	2				4	4						4	4		P04366	Protein AMBP (Fragment) OS=Sus scrofa OX=9823 GN=AMBP PE=1 SV=2	>sp|P04366|AMBP_PIG Protein AMBP (Fragment) OS=Sus scrofa OX=9823 GN=AMBP PE=1 SV=2	37.7
P04404	15	3						9	9	14	14	7	7		15	14		P04404	Chromogranin-A (Fragment) OS=Sus scrofa OX=9823 GN=CHGA PE=1 SV=2	>sp|P04404|CMGA_PIG Chromogranin-A (Fragment) OS=Sus scrofa OX=9823 GN=CHGA PE=1 SV=2	49.3
P04574	3	3								2	2				3	3		P04574	Calpain small subunit 1 OS=Sus scrofa OX=9823 GN=CAPNS1 PE=1 SV=1	>sp|P04574|CPNS1_PIG Calpain small subunit 1 OS=Sus scrofa OX=9823 GN=CAPNS1 PE=1 SV=1	28.1
P05027	4	4			3	3				3	3	2	2		4	4		P05027	Sodium/potassium-transporting ATPase subunit beta-1 OS=Sus scrofa OX=9823 GN=ATP1B1 PE=1 SV=2	>sp|P05027|AT1B1_PIG Sodium/potassium-transporting ATPase subunit beta-1 OS=Sus scrofa OX=9823 GN=ATP1B1 PE=1 SV=2	35.1
P08059	8	8	5	5	11	11		5	5	8	8	9	9		11	11		P08059	Glucose-6-phosphate isomerase OS=Sus scrofa OX=9823 GN=GPI PE=1 SV=3	>sp|P08059|G6PI_PIG Glucose-6-phosphate isomerase OS=Sus scrofa OX=9823 GN=GPI PE=1 SV=3	63.1
P08132	15	15	12	12	13	13		12	12	13	13	15	14		15	15		P08132	Annexin A4 OS=Sus scrofa OX=9823 GN=ANXA4 PE=1 SV=2	>sp|P08132|ANXA4_PIG Annexin A4 OS=Sus scrofa OX=9823 GN=ANXA4 PE=1 SV=2	35.8
P09954	16	16	15	15	13	13		17	17	17	17	15	15		17	17		P09954	Carboxypeptidase A1 OS=Sus scrofa OX=9823 GN=CPA1 PE=1 SV=2	>sp|P09954|CBPA1_PIG Carboxypeptidase A1 OS=Sus scrofa OX=9823 GN=CPA1 PE=1 SV=2	47.2
P0C5I2	2	2	3	3	2	2		2	2	3	3	2	2		3	3		P0C5I2	Mannose-1-phosphate guanyltransferase beta OS=Sus scrofa OX=9823 GN=GMPPB PE=1 SV=1	>sp|P0C5I2|GMPPB_PIG Mannose-1-phosphate guanyltransferase beta OS=Sus scrofa OX=9823 GN=GMPPB PE=1 SV=1	39.8
P10668	11	10	6	5	8	7		9	8	10	9	10	9		11	10		P10668	Cofilin-1 OS=Sus scrofa OX=9823 GN=CFL1 PE=1 SV=3	>sp|P10668|COF1_PIG Cofilin-1 OS=Sus scrofa OX=9823 GN=CFL1 PE=1 SV=3	18.5
P10775	13	13	5	5	3	3		9	9	3	3	2	2		13	13		P10775	Ribonuclease inhibitor OS=Sus scrofa OX=9823 GN=RNH1 PE=1 SV=1	>sp|P10775|RINI_PIG Ribonuclease inhibitor OS=Sus scrofa OX=9823 GN=RNH1 PE=1 SV=1	49
P11607	18	18	12	12	4	4		15	15	13	13	6	6		18	18		P11607	Sarcoplasmic/endoplasmic reticulum calcium ATPase 2 OS=Sus scrofa OX=9823 GN=ATP2A2 PE=1 SV=1	>sp|P11607|AT2A2_PIG Sarcoplasmic/endoplasmic reticulum calcium ATPase 2 OS=Sus scrofa OX=9823 GN=ATP2A2 PE=1 SV=1	114.7
P11708	13	13	10	10	7	7		10	10	10	10	9	9		13	13		P11708	Malate dehydrogenase, cytoplasmic OS=Sus scrofa OX=9823 GN=MDH1 PE=1 SV=4	>sp|P11708|MDHC_PIG Malate dehydrogenase, cytoplasmic OS=Sus scrofa OX=9823 GN=MDH1 PE=1 SV=4	36.4
P12026	2	2	2	2				2	2	3	3				3	3		P12026	Acyl-CoA-binding protein OS=Sus scrofa OX=9823 GN=DBI PE=1 SV=2	>sp|P12026|ACBP_PIG Acyl-CoA-binding protein OS=Sus scrofa OX=9823 GN=DBI PE=1 SV=2	9.9
P12309	4	4						4	4	4	4				4	4		P12309	Glutaredoxin-1 OS=Sus scrofa OX=9823 GN=GLRX PE=1 SV=2	>sp|P12309|GLRX1_PIG Glutaredoxin-1 OS=Sus scrofa OX=9823 GN=GLRX PE=1 SV=2	11.8
P14632	6	4													6	4		P14632	Lactotransferrin OS=Sus scrofa OX=9823 GN=LTF PE=1 SV=3	>sp|P14632|TRFL_PIG Lactotransferrin OS=Sus scrofa OX=9823 GN=LTF PE=1 SV=3	77.6
P18137	3	3													3	3		P18137	Alpha-lactalbumin OS=Sus scrofa OX=9823 GN=LALBA PE=1 SV=2	>sp|P18137|LALBA_PIG Alpha-lactalbumin OS=Sus scrofa OX=9823 GN=LALBA PE=1 SV=2	16.2
P19205			2	2											2	2		P19205	Acylamino-acid-releasing enzyme OS=Sus scrofa OX=9823 GN=APEH PE=1 SV=2	>sp|P19205|ACPH_PIG Acylamino-acid-releasing enzyme OS=Sus scrofa OX=9823 GN=APEH PE=1 SV=2	81.2
P20305	10	10			6	6		7	7	4	4	7	7		10	10		P20305	Gelsolin (Fragment) OS=Sus scrofa OX=9823 GN=GSN PE=1 SV=1	>sp|P20305|GELS_PIG Gelsolin (Fragment) OS=Sus scrofa OX=9823 GN=GSN PE=1 SV=1	84.7
P23687	10	10	9	9	6	6		8	8	9	9	6	6		10	10		P23687	Prolyl endopeptidase OS=Sus scrofa OX=9823 GN=PREP PE=1 SV=1	>sp|P23687|PPCE_PIG Prolyl endopeptidase OS=Sus scrofa OX=9823 GN=PREP PE=1 SV=1	80.7
P26234	33	33	23	23	27	27		26	26	31	31	24	24		33	33		P26234	Vinculin OS=Sus scrofa OX=9823 GN=VCL PE=1 SV=4	>sp|P26234|VINC_PIG Vinculin OS=Sus scrofa OX=9823 GN=VCL PE=1 SV=4	123.9
P27917	3	3						2	2						3	3		P27917	Apolipoprotein C-III OS=Sus scrofa OX=9823 GN=APOC3 PE=1 SV=2	>sp|P27917|APOC3_PIG Apolipoprotein C-III OS=Sus scrofa OX=9823 GN=APOC3 PE=1 SV=2	10.7
P28491	21	21	20	20	15	15		18	18	21	21	15	15		21	21		P28491	Calreticulin OS=Sus scrofa OX=9823 GN=CALR PE=1 SV=3	>sp|P28491|CALR_PIG Calreticulin OS=Sus scrofa OX=9823 GN=CALR PE=1 SV=3	48.3
P29797	3	2													3	2		P29797	Guanine nucleotide-binding protein G(s) subunit alpha OS=Sus scrofa OX=9823 GN=GNAS PE=2 SV=1	>sp|P29797|GNAS_PIG Guanine nucleotide-binding protein G(s) subunit alpha OS=Sus scrofa OX=9823 GN=GNAS PE=2 SV=1	46.4
P31950								2	2	2	2	2	2		2	2		P31950	Protein S100-A11 OS=Sus scrofa OX=9823 GN=S100A11 PE=1 SV=1	>sp|P31950|S10AB_PIG Protein S100-A11 OS=Sus scrofa OX=9823 GN=S100A11 PE=1 SV=1	11.2
P35750	9	9	6	6	8	8		6	6	6	6	4	4		9	9		P35750	Calpain-1 catalytic subunit OS=Sus scrofa OX=9823 GN=CAPN1 PE=2 SV=3	>sp|P35750|CAN1_PIG Calpain-1 catalytic subunit OS=Sus scrofa OX=9823 GN=CAPN1 PE=2 SV=3	81.7
P36968	2	2	2	2				3	3	4	4				4	4		P36968	Phospholipid hydroperoxide glutathione peroxidase OS=Sus scrofa OX=9823 GN=GPX4 PE=1 SV=3	>sp|P36968|GPX4_PIG Phospholipid hydroperoxide glutathione peroxidase OS=Sus scrofa OX=9823 GN=GPX4 PE=1 SV=3	22.3
P37111	5	5	2	2				3	3	6	6				6	6		P37111	Aminoacylase-1 OS=Sus scrofa OX=9823 GN=ACY1 PE=1 SV=2	>sp|P37111|ACY1_PIG Aminoacylase-1 OS=Sus scrofa OX=9823 GN=ACY1 PE=1 SV=2	45.3
P41367	4	4								3	3				4	4		P41367	Medium-chain specific acyl-CoA dehydrogenase, mitochondrial OS=Sus scrofa OX=9823 GN=ACADM PE=1 SV=3	>sp|P41367|ACADM_PIG Medium-chain specific acyl-CoA dehydrogenase, mitochondrial OS=Sus scrofa OX=9823 GN=ACADM PE=1 SV=3	46.5
P42639										8	4				8	4		P42639	Tropomyosin alpha-1 chain OS=Sus scrofa OX=9823 GN=TPM1 PE=1 SV=2	>sp|P42639|TPM1_PIG Tropomyosin alpha-1 chain OS=Sus scrofa OX=9823 GN=TPM1 PE=1 SV=2	32.7
P46405	7	7	2	2	3	3		5	5	5	5	3	3		7	7		P46405	40S ribosomal protein S12 OS=Sus scrofa OX=9823 GN=RPS12 PE=2 SV=2	>sp|P46405|RS12_PIG 40S ribosomal protein S12 OS=Sus scrofa OX=9823 GN=RPS12 PE=2 SV=2	14.5
P47787					2	2						3	3		3	3		P47787	Thromboxane-A synthase OS=Sus scrofa OX=9823 GN=TBXAS1 PE=2 SV=1	>sp|P47787|THAS_PIG Thromboxane-A synthase OS=Sus scrofa OX=9823 GN=TBXAS1 PE=2 SV=1	60.4
P47788								2	2	3	3				3	3		P47788	Thimet oligopeptidase OS=Sus scrofa OX=9823 GN=THOP1 PE=2 SV=2	>sp|P47788|THOP1_PIG Thimet oligopeptidase OS=Sus scrofa OX=9823 GN=THOP1 PE=2 SV=2	78.1
P49171	2	2								2	2				2	2		P49171	40S ribosomal protein S26 OS=Sus scrofa OX=9823 GN=RPS26 PE=1 SV=4	>sp|P49171|RS26_PIG 40S ribosomal protein S26 OS=Sus scrofa OX=9823 GN=RPS26 PE=1 SV=4	13
P49666	3	3	2	2				3	3	3	3	3	3		3	3		P49666	60S ribosomal protein L21 OS=Sus scrofa OX=9823 GN=RPL21 PE=1 SV=3	>sp|P49666|RL21_PIG 60S ribosomal protein L21 OS=Sus scrofa OX=9823 GN=RPL21 PE=1 SV=3	18.6
P50390	3	3													3	3		P50390	Transthyretin OS=Sus scrofa OX=9823 GN=TTR PE=1 SV=1	>sp|P50390|TTHY_PIG Transthyretin OS=Sus scrofa OX=9823 GN=TTR PE=1 SV=1	16.1
P50441	19	19	13	13	10	10		16	16	20	20	14	14		20	20		P50441	Glycine amidinotransferase, mitochondrial OS=Sus scrofa OX=9823 GN=GATM PE=1 SV=2	>sp|P50441|GATM_PIG Glycine amidinotransferase, mitochondrial OS=Sus scrofa OX=9823 GN=GATM PE=1 SV=2	48.3
P50447	9	9						8	8						9	9		P50447	Alpha-1-antitrypsin OS=Sus scrofa OX=9823 GN=SERPINA1 PE=2 SV=1	>sp|P50447|A1AT_PIG Alpha-1-antitrypsin OS=Sus scrofa OX=9823 GN=SERPINA1 PE=2 SV=1	47.2
P51525	2	2													2	2		P51525	Prophenin-2 OS=Sus scrofa OX=9823 PE=2 SV=1	>sp|P51525|PF12_PIG Prophenin-2 OS=Sus scrofa OX=9823 PE=2 SV=1	25.8
P51781					2	2									2	2		P51781	Glutathione S-transferase alpha M14 OS=Sus scrofa OX=9823 PE=2 SV=2	>sp|P51781|GSTA1_PIG Glutathione S-transferase alpha M14 OS=Sus scrofa OX=9823 PE=2 SV=2	25.3
P54612	11	11	5	5	4	4		7	7	8	8	8	8		11	11		P54612	Serine/threonine-protein phosphatase 2A 65 kDa regulatory subunit A alpha isoform OS=Sus scrofa OX=9823 GN=PPP2R1A PE=2 SV=2	>sp|P54612|2AAA_PIG Serine/threonine-protein phosphatase 2A 65 kDa regulatory subunit A alpha isoform OS=Sus scrofa OX=9823 GN=PPP2R1A PE=2 SV=2	65.3
P55944			2	2	2	2									2	2		P55944	Metallothionein-3 OS=Sus scrofa OX=9823 GN=MT3 PE=2 SV=1	>sp|P55944|MT3_PIG Metallothionein-3 OS=Sus scrofa OX=9823 GN=MT3 PE=2 SV=1	6.9
P59083	7	7	5	5	4	4		4	4	5	5	3	3		7	7		P59083	14 kDa phosphohistidine phosphatase OS=Sus scrofa OX=9823 GN=PHPT1 PE=1 SV=2	>sp|P59083|PHP14_PIG 14 kDa phosphohistidine phosphatase OS=Sus scrofa OX=9823 GN=PHPT1 PE=1 SV=2	13.9
P60662	8	8	6	6	7	7		7	7	8	8	7	7		8	8		P60662	Myosin light polypeptide 6 OS=Sus scrofa OX=9823 GN=MYL6 PE=1 SV=2	>sp|P60662|MYL6_PIG Myosin light polypeptide 6 OS=Sus scrofa OX=9823 GN=MYL6 PE=1 SV=2	16.9
P60982	4	3			3	2		3	2						4	3		P60982	Destrin OS=Sus scrofa OX=9823 GN=DSTN PE=1 SV=3	>sp|P60982|DEST_PIG Destrin OS=Sus scrofa OX=9823 GN=DSTN PE=1 SV=3	18.5
P61288	6	6	2	2	3	3		3	3	3	3	3	3		6	6		P61288	Translationally-controlled tumor protein OS=Sus scrofa OX=9823 GN=TPT1 PE=2 SV=1	>sp|P61288|TCTP_PIG Translationally-controlled tumor protein OS=Sus scrofa OX=9823 GN=TPT1 PE=2 SV=1	19.6
P61291	2	2								3	3				3	3		P61291	Proteasome activator complex subunit 3 OS=Sus scrofa OX=9823 GN=PSME3 PE=2 SV=1	>sp|P61291|PSME3_PIG Proteasome activator complex subunit 3 OS=Sus scrofa OX=9823 GN=PSME3 PE=2 SV=1	29.5
P62197	11	10	4	4	6	5		5	4	7	6	4	3		11	10		P62197	26S proteasome regulatory subunit 8 OS=Sus scrofa OX=9823 GN=PSMC5 PE=2 SV=1	>sp|P62197|PRS8_PIG 26S proteasome regulatory subunit 8 OS=Sus scrofa OX=9823 GN=PSMC5 PE=2 SV=1	45.6
P62272	5	5	5	5	3	3		5	5	4	4	5	5		5	5		P62272	40S ribosomal protein S18 OS=Sus scrofa OX=9823 GN=RPS18 PE=1 SV=3	>sp|P62272|RS18_PIG 40S ribosomal protein S18 OS=Sus scrofa OX=9823 GN=RPS18 PE=1 SV=3	17.7
P62802	8	8	7	7	7	7		7	7	7	7	8	8		8	8		P62802	Histone H4 OS=Sus scrofa OX=9823 PE=1 SV=2	>sp|P62802|H4_PIG Histone H4 OS=Sus scrofa OX=9823 PE=1 SV=2	11.4
P62831	6	6	5	5	3	3		4	4	4	4	4	4		6	6		P62831	60S ribosomal protein L23 OS=Sus scrofa OX=9823 GN=RPL23 PE=1 SV=1	>sp|P62831|RL23_PIG 60S ribosomal protein L23 OS=Sus scrofa OX=9823 GN=RPL23 PE=1 SV=1	14.9
P62844	4	4	2	2				4	4	3	3	2	2		4	4		P62844	40S ribosomal protein S15 OS=Sus scrofa OX=9823 GN=RPS15 PE=1 SV=2	>sp|P62844|RS15_PIG 40S ribosomal protein S15 OS=Sus scrofa OX=9823 GN=RPS15 PE=1 SV=2	17
P62895	5	5	5	5											5	5		P62895	Cytochrome c OS=Sus scrofa OX=9823 GN=CYCS PE=1 SV=2	>sp|P62895|CYC_PIG Cytochrome c OS=Sus scrofa OX=9823 GN=CYCS PE=1 SV=2	11.7
P62901	6	6	5	5	4	4		6	6	6	6	5	5		6	6		P62901	60S ribosomal protein L31 OS=Sus scrofa OX=9823 GN=RPL31 PE=1 SV=1	>sp|P62901|RL31_PIG 60S ribosomal protein L31 OS=Sus scrofa OX=9823 GN=RPL31 PE=1 SV=1	14.5
P62936	7	7	6	6	5	5		6	6	6	6	6	6		7	7		P62936	Peptidyl-prolyl cis-trans isomerase A OS=Sus scrofa OX=9823 GN=PPIA PE=1 SV=2	>sp|P62936|PPIA_PIG Peptidyl-prolyl cis-trans isomerase A OS=Sus scrofa OX=9823 GN=PPIA PE=1 SV=2	17.9
P63053			2	2	3	3						4	4		4	4		P63053	Ubiquitin-60S ribosomal protein L40 OS=Sus scrofa OX=9823 GN=UBA52 PE=1 SV=2	>sp|P63053|RL40_PIG Ubiquitin-60S ribosomal protein L40 OS=Sus scrofa OX=9823 GN=UBA52 PE=1 SV=2	14.7
P63221	4	4	2	2	2	2		2	2	3	3	2	2		4	4		P63221	40S ribosomal protein S21 OS=Sus scrofa OX=9823 GN=RPS21 PE=1 SV=1	>sp|P63221|RS21_PIG 40S ribosomal protein S21 OS=Sus scrofa OX=9823 GN=RPS21 PE=1 SV=1	9.1
P63246	11	11	11	11	7	7		13	13	12	12	9	9		13	13		P63246	Receptor of activated protein C kinase 1 OS=Sus scrofa OX=9823 GN=RACK1 PE=1 SV=3	>sp|P63246|RACK1_PIG Receptor of activated protein C kinase 1 OS=Sus scrofa OX=9823 GN=RACK1 PE=1 SV=3	35.1
P67776								4	4						4	4		P67776	Serine/threonine-protein phosphatase 2A catalytic subunit alpha isoform OS=Sus scrofa OX=9823 GN=PPP2CA PE=2 SV=1		35.6
P67937	13	9	8	5	10	8		7	4	6	2	9	6		13	9		P67937	Tropomyosin alpha-4 chain OS=Sus scrofa OX=9823 GN=TPM4 PE=2 SV=3	>sp|P67937|TPM4_PIG Tropomyosin alpha-4 chain OS=Sus scrofa OX=9823 GN=TPM4 PE=2 SV=3	28.5
P67985	3	3	3	3				3	3	3	3	2	2		3	3		P67985	60S ribosomal protein L22 OS=Sus scrofa OX=9823 GN=RPL22 PE=1 SV=2	>sp|P67985|RL22_PIG 60S ribosomal protein L22 OS=Sus scrofa OX=9823 GN=RPL22 PE=1 SV=2	14.8
P68211					2	2				2	2				2	2		P68211	Alpha-endosulfine OS=Sus scrofa OX=9823 GN=ENSA PE=1 SV=1	>sp|P68211|ENSA_PIG Alpha-endosulfine OS=Sus scrofa OX=9823 GN=ENSA PE=1 SV=1	13.4
P79274	2	2													2	2		P79274	Long-chain specific acyl-CoA dehydrogenase, mitochondrial OS=Sus scrofa OX=9823 GN=ACADL PE=2 SV=1	>sp|P79274|ACADL_PIG Long-chain specific acyl-CoA dehydrogenase, mitochondrial OS=Sus scrofa OX=9823 GN=ACADL PE=2 SV=1	47.9
P79303			6	6	5	5		7	7			6	6		7	7		P79303	UTP--glucose-1-phosphate uridylyltransferase OS=Sus scrofa OX=9823 GN=UGP2 PE=2 SV=3	>sp|P79303|UGPA_PIG UTP--glucose-1-phosphate uridylyltransferase OS=Sus scrofa OX=9823 GN=UGP2 PE=2 SV=3	56.9
P79307					2	2									2	2		P79307	Amyloid-beta A4 protein OS=Sus scrofa OX=9823 GN=APP PE=2 SV=2	>sp|P79307|A4_PIG Amyloid-beta A4 protein OS=Sus scrofa OX=9823 GN=APP PE=2 SV=2	86.9
P79379	2	2	3	2											3	2		P79379	Metallothionein-2A OS=Sus scrofa OX=9823 GN=MT2A PE=3 SV=1	>sp|P79379|MT2A_PIG Metallothionein-2A OS=Sus scrofa OX=9823 GN=MT2A PE=3 SV=1	6
P79381	8	8	6	6	6	6				3	3	2	2		8	8		P79381	Epoxide hydrolase 1 OS=Sus scrofa OX=9823 GN=EPHX1 PE=2 SV=1	>sp|P79381|HYEP_PIG Epoxide hydrolase 1 OS=Sus scrofa OX=9823 GN=EPHX1 PE=2 SV=1	52.4
P79384					2	2									2	2		P79384	Propionyl-CoA carboxylase beta chain, mitochondrial OS=Sus scrofa OX=9823 GN=PCCB PE=2 SV=1	>sp|P79384|PCCB_PIG Propionyl-CoA carboxylase beta chain, mitochondrial OS=Sus scrofa OX=9823 GN=PCCB PE=2 SV=1	58.6
P79403	20	20													20	20		P79403	Neutral alpha-glucosidase AB OS=Sus scrofa OX=9823 GN=GANAB PE=1 SV=1	>sp|P79403|GANAB_PIG Neutral alpha-glucosidase AB OS=Sus scrofa OX=9823 GN=GANAB PE=1 SV=1	106.6
P80021	24	24	17	17	15	15		20	20	20	20	17	17		24	24		P80021	ATP synthase subunit alpha, mitochondrial OS=Sus scrofa OX=9823 GN=ATP5F1A PE=1 SV=2	>sp|P80021|ATPA_PIG ATP synthase subunit alpha, mitochondrial OS=Sus scrofa OX=9823 GN=ATP5F1A PE=1 SV=2	59.7
P81405	3	2	3	3	2	2		3	2	3	2				3	3		P81405	Saposin-B-Val OS=Sus scrofa OX=9823 GN=PSAP PE=1 SV=2	>sp|P81405|SAP_PIG Saposin-B-Val OS=Sus scrofa OX=9823 GN=PSAP PE=1 SV=2	8.9
P81693								2	2						2	2		P81693	Low molecular weight phosphotyrosine protein phosphatase OS=Sus scrofa OX=9823 GN=ACP1 PE=1 SV=2		18
P82460	3	3	2	2	2	2		2	2			3	3		3	3		P82460	Thioredoxin OS=Sus scrofa OX=9823 GN=TXN PE=1 SV=3	>sp|P82460|THIO_PIG Thioredoxin OS=Sus scrofa OX=9823 GN=TXN PE=1 SV=3	11.8
Q007T2	7	6	4	4	6	6		7	6	5	5	3	3		7	6		Q007T2	Cell division control protein 42 homolog OS=Sus scrofa OX=9823 GN=CDC42 PE=2 SV=2	>sp|Q007T2|CDC42_PIG Cell division control protein 42 homolog OS=Sus scrofa OX=9823 GN=CDC42 PE=2 SV=2	21.2
Q02038	5	5	2	2	3	3		2	2	2	2	2	2		5	5		Q02038	Neurolysin, mitochondrial OS=Sus scrofa OX=9823 GN=NLN PE=1 SV=1	>sp|Q02038|NEUL_PIG Neurolysin, mitochondrial OS=Sus scrofa OX=9823 GN=NLN PE=1 SV=1	80.7
Q06A96	2	2													2	2		Q06A96	RU2B OS=Sus scrofa OX=9823 GN=SNRPB2 PE=2 SV=1	>tr|Q06A96|Q06A96_PIG RU2B OS=Sus scrofa OX=9823 GN=SNRPB2 PE=2 SV=1	25.5
Q06A97	7	7	6	6	4	4		6	6	4	4	3	3		7	7		Q06A97	Secretagogin OS=Sus scrofa OX=9823 GN=SCGN PE=2 SV=1	>sp|Q06A97|SEGN_PIG Secretagogin OS=Sus scrofa OX=9823 GN=SCGN PE=2 SV=1	31.9
Q06A98	4	4	4	4	4	4		3	3	2	2	3	3		4	4		Q06A98	Serine/arginine-rich splicing factor 2 OS=Sus scrofa OX=9823 GN=SRSF2 PE=2 SV=1	>sp|Q06A98|SRSF2_PIG Serine/arginine-rich splicing factor 2 OS=Sus scrofa OX=9823 GN=SRSF2 PE=2 SV=1	25.4
Q06AA0	5	3	4	3	5	5		6	6	7	6	3	2		7	6		Q06AA0	SFRS6 OS=Sus scrofa OX=9823 GN=SRSF6 PE=1 SV=1	>tr|Q06AA0|Q06AA0_PIG SFRS6 OS=Sus scrofa OX=9823 GN=SRSF6 PE=1 SV=1	39.7
Q06AA4	3	3	4	3				3	3	2	2	2	2		4	3		Q06AA4	U1 small nuclear ribonucleoprotein A OS=Sus scrofa OX=9823 GN=SNRPA PE=1 SV=1	>sp|Q06AA4|SNRPA_PIG U1 small nuclear ribonucleoprotein A OS=Sus scrofa OX=9823 GN=SNRPA PE=1 SV=1	31.3
Q06AA7	4	4	2	2				3	3						4	4		Q06AA7	TRA2B OS=Sus scrofa OX=9823 GN=TRA2B PE=1 SV=1	>tr|Q06AA7|Q06AA7_PIG TRA2B OS=Sus scrofa OX=9823 GN=TRA2B PE=1 SV=1	33.6
Q06AB2								2	2	2	2				2	2		Q06AB2	UBC1 OS=Sus scrofa OX=9823 GN=UBE2K PE=1 SV=1	>tr|Q06AB2|Q06AB2_PIG UBC1 OS=Sus scrofa OX=9823 GN=UBE2K PE=1 SV=1	22.4
Q06AB3					2	2		2	2						2	2		Q06AB3	Ubiquitin carboxyl-terminal hydrolase isozyme L3 OS=Sus scrofa OX=9823 GN=UCHL3 PE=2 SV=1	>sp|Q06AB3|UCHL3_PIG Ubiquitin carboxyl-terminal hydrolase isozyme L3 OS=Sus scrofa OX=9823 GN=UCHL3 PE=2 SV=1	26.1
Q06AS6	6	2													6	2		Q06AS6	G protein subunit alpha i2 OS=Sus scrofa OX=9823 GN=GNAI2 PE=1 SV=1	>tr|Q06AS6|Q06AS6_PIG G protein subunit alpha i2 OS=Sus scrofa OX=9823 GN=GNAI2 PE=1 SV=1	40.4
Q06AS8								4	3	3	3				4	3		Q06AS8	G protein subunit alpha i3 OS=Sus scrofa OX=9823 GN=GNAI3 PE=1 SV=1	>tr|Q06AS8|Q06AS8_PIG G protein subunit alpha i3 OS=Sus scrofa OX=9823 GN=GNAI3 PE=1 SV=1	40.5
Q06AU6	4	2			4	2		3	2	4	2	4	2		4	2		Q06AU6	Ras-related protein Rab-5A OS=Sus scrofa OX=9823 GN=RAB5A PE=2 SV=1	>sp|Q06AU6|RAB5A_PIG Ras-related protein Rab-5A OS=Sus scrofa OX=9823 GN=RAB5A PE=2 SV=1	23.7
Q0PM28	2	2													2	2		Q0PM28	Pigment epithelium-derived factor OS=Sus scrofa OX=9823 GN=SERPINF1 PE=1 SV=1	>tr|Q0PM28|Q0PM28_PIG Pigment epithelium-derived factor OS=Sus scrofa OX=9823 GN=SERPINF1 PE=1 SV=1	45.6
Q0QF01	14	14	6	6	7	7		10	10	11	11	8	8		14	14		Q0QF01	Succinate dehydrogenase [ubiquinone] flavoprotein subunit, mitochondrial OS=Sus scrofa OX=9823 GN=SDHA PE=1 SV=2	>sp|Q0QF01|SDHA_PIG Succinate dehydrogenase [ubiquinone] flavoprotein subunit, mitochondrial OS=Sus scrofa OX=9823 GN=SDHA PE=1 SV=2	72.8
Q0R678	11	11	10	10	9	9		8	8	5	5	7	7		11	11		Q0R678	DJ-1 protein OS=Sus scrofa OX=9823 GN=PARK7 PE=1 SV=1	>tr|Q0R678|Q0R678_PIG DJ-1 protein OS=Sus scrofa OX=9823 GN=PARK7 PE=1 SV=1	19.9
Q0Z8U2	15	15	10	10	9	9		11	11	16	16	8	8		16	16		Q0Z8U2	40S ribosomal protein S3 OS=Sus scrofa OX=9823 GN=RPS3 PE=1 SV=1	>sp|Q0Z8U2|RS3_PIG 40S ribosomal protein S3 OS=Sus scrofa OX=9823 GN=RPS3 PE=1 SV=1	26.7
Q19QT8	10	10	9	9	6	6		9	9	9	9	8	8		10	10		Q19QT8	Quinone oxidoreductase OS=Sus scrofa OX=9823 GN=CRYZ PE=2 SV=1	>tr|Q19QT8|Q19QT8_PIG Quinone oxidoreductase OS=Sus scrofa OX=9823 GN=CRYZ PE=2 SV=1	35.2
Q19S50	2	2			3	3						2	2		3	3		Q19S50	Signal transducer and activator of transcription 3 OS=Sus scrofa OX=9823 GN=STAT3 PE=1 SV=1	>sp|Q19S50|STAT3_PIG Signal transducer and activator of transcription 3 OS=Sus scrofa OX=9823 GN=STAT3 PE=1 SV=1	88
Q1G1K7	3	3						2	2	4	4				4	4		Q1G1K7	Isocitrate dehydrogenase [NAD] subunit, mitochondrial OS=Sus scrofa OX=9823 GN=IDH3B PE=1 SV=1	>tr|Q1G1K7|Q1G1K7_PIG Isocitrate dehydrogenase [NAD] subunit, mitochondrial OS=Sus scrofa OX=9823 GN=IDH3B PE=1 SV=1	42.3
Q1W0Y2										2	2				2	2		Q1W0Y2	Cytochrome c oxidase subunit 7C, mitochondrial OS=Sus scrofa OX=9823 GN=COX7C PE=1 SV=1	>sp|Q1W0Y2|COX7C_PIG Cytochrome c oxidase subunit 7C, mitochondrial OS=Sus scrofa OX=9823 GN=COX7C PE=1 SV=1	7.3
Q28960	4	4	2	2	2	2		2	2						4	4		Q28960	Carbonyl reductase [NADPH] 1 OS=Sus scrofa OX=9823 GN=CBR1 PE=1 SV=3	>sp|Q28960|CBR1_PIG Carbonyl reductase [NADPH] 1 OS=Sus scrofa OX=9823 GN=CBR1 PE=1 SV=3	31.7
Q29036	2	2						2	2	2	2				2	2		Q29036	Dolichyl-diphosphooligosaccharide--protein glycosyltransferase subunit DAD1 OS=Sus scrofa OX=9823 GN=DAD1 PE=3 SV=3	>sp|Q29036|DAD1_PIG Dolichyl-diphosphooligosaccharide--protein glycosyltransferase subunit DAD1 OS=Sus scrofa OX=9823 GN=DAD1 PE=3 SV=3	12.5
Q29092	40	30	40	28	31	30		46	34	47	45	33	32		47	45		Q29092	Endoplasmin OS=Sus scrofa OX=9823 GN=HSP90B1 PE=2 SV=3	>sp|Q29092|ENPL_PIG Endoplasmin OS=Sus scrofa OX=9823 GN=HSP90B1 PE=2 SV=3	92.4
Q29122										3	3				3	3		Q29122	Unconventional myosin-VI OS=Sus scrofa OX=9823 GN=MYO6 PE=1 SV=1	>sp|Q29122|MYO6_PIG Unconventional myosin-VI OS=Sus scrofa OX=9823 GN=MYO6 PE=1 SV=1	144.8
Q29195	8	8	7	7	6	6		7	7	7	7	7	7		8	8		Q29195	60S ribosomal protein L10 OS=Sus scrofa OX=9823 GN=RPL10 PE=1 SV=3	>sp|Q29195|RL10_PIG 60S ribosomal protein L10 OS=Sus scrofa OX=9823 GN=RPL10 PE=1 SV=3	24.6
Q29201	10	10	7	7	5	5		11	11	7	7	9	9		11	11		Q29201	40S ribosomal protein S16 OS=Sus scrofa OX=9823 GN=RPS16 PE=1 SV=4	>sp|Q29201|RS16_PIG 40S ribosomal protein S16 OS=Sus scrofa OX=9823 GN=RPS16 PE=1 SV=4	16.4
Q29205	4	4	3	3	4	4		3	3						4	4		Q29205	60S ribosomal protein L11 OS=Sus scrofa OX=9823 GN=RPL11 PE=1 SV=3	>sp|Q29205|RL11_PIG 60S ribosomal protein L11 OS=Sus scrofa OX=9823 GN=RPL11 PE=1 SV=3	20.2
Q29214	10	10	10	10	7	7		10	10	9	9	10	10		10	10		Q29214	60S acidic ribosomal protein P0 OS=Sus scrofa OX=9823 GN=RPLP0 PE=1 SV=2	>sp|Q29214|RLA0_PIG 60S acidic ribosomal protein P0 OS=Sus scrofa OX=9823 GN=RPLP0 PE=1 SV=2	34.3
Q29221	5	3	3	2				3	2	3	2	3	2		5	3		Q29221	F-actin-capping protein subunit alpha-2 OS=Sus scrofa OX=9823 GN=CAPZA2 PE=2 SV=3	>sp|Q29221|CAZA2_PIG F-actin-capping protein subunit alpha-2 OS=Sus scrofa OX=9823 GN=CAPZA2 PE=2 SV=3	33
Q29223	6	6	6	6	3	3		6	6	5	5	4	4		6	6		Q29223	60S ribosomal protein L34 OS=Sus scrofa OX=9823 GN=RPL34 PE=1 SV=3	>sp|Q29223|RL34_PIG 60S ribosomal protein L34 OS=Sus scrofa OX=9823 GN=RPL34 PE=1 SV=3	13.3
Q29261	22	22	9	9	5	5		16	16	19	19	8	8		22	22		Q29261	Villin-1 OS=Sus scrofa OX=9823 GN=VIL1 PE=2 SV=2	>sp|Q29261|VILI_PIG Villin-1 OS=Sus scrofa OX=9823 GN=VIL1 PE=2 SV=2	92.6
Q29290												2	2		2	2		Q29290	Cystatin-B OS=Sus scrofa OX=9823 GN=CSTB PE=1 SV=1	>sp|Q29290|CYTB_PIG Cystatin-B OS=Sus scrofa OX=9823 GN=CSTB PE=1 SV=1	11.1
Q29307			3	3				2	2			3	3		3	3		Q29307	ATPase inhibitor, mitochondrial OS=Sus scrofa OX=9823 GN=ATP5IF1 PE=3 SV=2	>sp|Q29307|ATIF1_PIG ATPase inhibitor, mitochondrial OS=Sus scrofa OX=9823 GN=ATP5IF1 PE=3 SV=2	12.2
Q29361	5	5	3	3	3	3		3	3	3	3	3	3		5	5		Q29361	60S ribosomal protein L35 OS=Sus scrofa OX=9823 GN=RPL35 PE=1 SV=3	>sp|Q29361|RL35_PIG 60S ribosomal protein L35 OS=Sus scrofa OX=9823 GN=RPL35 PE=1 SV=3	14.5
Q29381					4	4						4	4		4	4		Q29381	Dolichyl-diphosphooligosaccharide--protein glycosyltransferase 48 kDa subunit OS=Sus scrofa OX=9823 GN=DDOST PE=1 SV=2	>sp|Q29381|OST48_PIG Dolichyl-diphosphooligosaccharide--protein glycosyltransferase 48 kDa subunit OS=Sus scrofa OX=9823 GN=DDOST PE=1 SV=2	48.8
Q29387	10	10	8	8	4	4		9	9	12	12	10	10		12	12		Q29387	Elongation factor 1-gamma (Fragment) OS=Sus scrofa OX=9823 GN=EEF1G PE=2 SV=2	>sp|Q29387|EF1G_PIG Elongation factor 1-gamma (Fragment) OS=Sus scrofa OX=9823 GN=EEF1G PE=2 SV=2	49.6
Q29549	3	3			10	10		2	2			12	12		12	12		Q29549	Clusterin OS=Sus scrofa OX=9823 GN=CLU PE=1 SV=1	>sp|Q29549|CLUS_PIG Clusterin OS=Sus scrofa OX=9823 GN=CLU PE=1 SV=1	51.7
Q29551										2	2				2	2		Q29551	Succinyl-CoA:3-ketoacid coenzyme A transferase 1, mitochondrial OS=Sus scrofa OX=9823 GN=OXCT1 PE=1 SV=2	>sp|Q29551|SCOT1_PIG Succinyl-CoA:3-ketoacid coenzyme A transferase 1, mitochondrial OS=Sus scrofa OX=9823 GN=OXCT1 PE=1 SV=2	56.3
Q29554	19	19	13	13	12	12		17	17	20	20	15	15		20	20		Q29554	Trifunctional enzyme subunit alpha, mitochondrial OS=Sus scrofa OX=9823 GN=HADHA PE=1 SV=1	>sp|Q29554|ECHA_PIG Trifunctional enzyme subunit alpha, mitochondrial OS=Sus scrofa OX=9823 GN=HADHA PE=1 SV=1	83.1
Q2EN76	7	3	5	4	5	5		7	5	8	4	7	4		8	5		Q2EN76	Nucleoside diphosphate kinase B OS=Sus scrofa OX=9823 GN=NME2 PE=2 SV=1	>sp|Q2EN76|NDKB_PIG Nucleoside diphosphate kinase B OS=Sus scrofa OX=9823 GN=NME2 PE=2 SV=1	17.2
Q2EN77										2	2				2	2		Q2EN77	Microsomal glutathione S-transferase 3 OS=Sus scrofa OX=9823 GN=MGST3 PE=1 SV=1	>tr|Q2EN77|Q2EN77_PIG Microsomal glutathione S-transferase 3 OS=Sus scrofa OX=9823 GN=MGST3 PE=1 SV=1	16.7
Q2MJK3					2	2						2	2		2	2		Q2MJK3	GTPase NRas OS=Sus scrofa OX=9823 GN=NRAS PE=2 SV=1	>sp|Q2MJK3|RASN_PIG GTPase NRas OS=Sus scrofa OX=9823 GN=NRAS PE=2 SV=1	21.2
Q2QLE3	6	6	2	2	2	2		5	5	8	8	2	2		8	8		Q2QLE3	Testin OS=Sus scrofa OX=9823 GN=TES PE=3 SV=1	>sp|Q2QLE3|TES_PIG Testin OS=Sus scrofa OX=9823 GN=TES PE=3 SV=1	47.9
Q2XQV4	11	11	9	9	8	8		7	7	14	12	10	10		14	12		Q2XQV4	Aldehyde dehydrogenase, mitochondrial OS=Sus scrofa OX=9823 GN=ALDH2 PE=2 SV=1	>sp|Q2XQV4|ALDH2_PIG Aldehyde dehydrogenase, mitochondrial OS=Sus scrofa OX=9823 GN=ALDH2 PE=2 SV=1	56.9
Q2YGT9	11	11	9	9	7	7		10	10	9	9	8	8		11	11		Q2YGT9	60S ribosomal protein L6 OS=Sus scrofa OX=9823 GN=RPL6 PE=1 SV=3	>sp|Q2YGT9|RL6_PIG 60S ribosomal protein L6 OS=Sus scrofa OX=9823 GN=RPL6 PE=1 SV=3	32.2
Q3HUX1					2	2									2	2		Q3HUX1	Fatty acid translocase/CD36 OS=Sus scrofa OX=9823 GN=CD36 PE=1 SV=1	>tr|Q3HUX1|Q3HUX1_PIG Fatty acid translocase/CD36 OS=Sus scrofa OX=9823 GN=CD36 PE=1 SV=1	52.8
Q3YLA6	8	8	3	3	6	6		9	9	8	8	7	7		9	9		Q3YLA6	Serine/arginine-rich splicing factor 1 OS=Sus scrofa OX=9823 GN=SRSF1 PE=2 SV=3	>sp|Q3YLA6|SRSF1_PIG Serine/arginine-rich splicing factor 1 OS=Sus scrofa OX=9823 GN=SRSF1 PE=2 SV=3	27.7
Q45FY6	2	2						2	2	2	2				2	2		Q45FY6	Hypoxanthine-guanine phosphoribosyltransferase OS=Sus scrofa OX=9823 GN=HPRT1 PE=2 SV=3	>sp|Q45FY6|HPRT_PIG Hypoxanthine-guanine phosphoribosyltransferase OS=Sus scrofa OX=9823 GN=HPRT1 PE=2 SV=3	24.5
Q4GWZ2	7	7	7	7	4	4		7	7	8	8	4	4		8	8		Q4GWZ2	40S ribosomal protein SA OS=Sus scrofa OX=9823 GN=RPSA PE=1 SV=3	>sp|Q4GWZ2|RSSA_PIG 40S ribosomal protein SA OS=Sus scrofa OX=9823 GN=RPSA PE=1 SV=3	32.9
Q4LE85								3	2	2	2				3	2		Q4LE85	Ras-related protein Rab-27A OS=Sus scrofa OX=9823 GN=RAB27A PE=2 SV=1	>sp|Q4LE85|RB27A_PIG Ras-related protein Rab-27A OS=Sus scrofa OX=9823 GN=RAB27A PE=2 SV=1	24.9
Q52NJ3	5	3	5	4	5	3		3	2	5	3	4	4		5	4		Q52NJ3	GTP-binding protein SAR1a OS=Sus scrofa OX=9823 GN=SAR1A PE=2 SV=1	>sp|Q52NJ3|SAR1A_PIG GTP-binding protein SAR1a OS=Sus scrofa OX=9823 GN=SAR1A PE=2 SV=1	22.4
Q52NJ4	4	4						2	2			2	2		4	4		Q52NJ4	ADP-ribosylation factor-like protein 3 OS=Sus scrofa OX=9823 GN=ARL3 PE=2 SV=1	>sp|Q52NJ4|ARL3_PIG ADP-ribosylation factor-like protein 3 OS=Sus scrofa OX=9823 GN=ARL3 PE=2 SV=1	20.5
Q52NJ5	3	3			2	2		3	3	3	3	3	3		3	3		Q52NJ5	ADP ribosylation factor like GTPase 1 OS=Sus scrofa OX=9823 GN=ARL1 PE=1 SV=1	>tr|Q52NJ5|Q52NJ5_PIG ADP ribosylation factor like GTPase 1 OS=Sus scrofa OX=9823 GN=ARL1 PE=1 SV=1	20.4
Q56P20	7	3	6	3				5	2						7	3		Q56P20	ADP-ribosylation factor 4 OS=Sus scrofa OX=9823 GN=ARF4 PE=1 SV=1	>tr|Q56P20|Q56P20_PIG ADP-ribosylation factor 4 OS=Sus scrofa OX=9823 GN=ARF4 PE=1 SV=1	20.5
Q56VC2										2	2				2	2		Q56VC2	FAS-associated death domain protein OS=Sus scrofa OX=9823 GN=TNFRSF6 PE=1 SV=1	>tr|Q56VC2|Q56VC2_PIG FAS-associated death domain protein OS=Sus scrofa OX=9823 GN=TNFRSF6 PE=1 SV=1	23.6
Q5D144	2	2								2	2	3	3		3	3		Q5D144	Transcription factor A, mitochondrial OS=Sus scrofa OX=9823 GN=TFAM PE=2 SV=1	>sp|Q5D144|TFAM_PIG Transcription factor A, mitochondrial OS=Sus scrofa OX=9823 GN=TFAM PE=2 SV=1	28.7
Q5DT24					2	2		2	2	3	3				3	3		Q5DT24	Cationic amino acid transporter-1 OS=Sus scrofa OX=9823 GN=SLC7A1 PE=2 SV=1	>tr|Q5DT24|Q5DT24_PIG Cationic amino acid transporter-1 OS=Sus scrofa OX=9823 GN=SLC7A1 PE=2 SV=1	67.7
Q5PYH3										4	2				4	2		Q5PYH3	GTP-binding protein SAR1b OS=Sus scrofa OX=9823 GN=SAR1B PE=2 SV=1	>sp|Q5PYH3|SAR1B_PIG GTP-binding protein SAR1b OS=Sus scrofa OX=9823 GN=SAR1B PE=2 SV=1	22.4
Q5S1U1	6	6	2	2	3	3		5	5	3	3	3	3		6	6		Q5S1U1	Heat shock protein beta-1 OS=Sus scrofa OX=9823 GN=HSPB1 PE=2 SV=1	>sp|Q5S1U1|HSPB1_PIG Heat shock protein beta-1 OS=Sus scrofa OX=9823 GN=HSPB1 PE=2 SV=1	22.9
Q5S3G4	2	2								2	2				2	2		Q5S3G4	Cytochrome c oxidase subunit 5B, mitochondrial OS=Sus scrofa OX=9823 GN=COX5B PE=2 SV=1	>sp|Q5S3G4|COX5B_PIG Cytochrome c oxidase subunit 5B, mitochondrial OS=Sus scrofa OX=9823 GN=COX5B PE=2 SV=1	13.8
Q66X52			2	2											2	2		Q66X52	Ragulator complex protein LAMTOR5 OS=Sus scrofa OX=9823 GN=LAMTOR5 PE=3 SV=2	>sp|Q66X52|LTOR5_PIG Ragulator complex protein LAMTOR5 OS=Sus scrofa OX=9823 GN=LAMTOR5 PE=3 SV=2	9.6
Q684M6	3	3	3	3	3	3				4	4	3	3		4	4		Q684M6	CDC37 cell division cycle 37 protein OS=Sus scrofa OX=9823 GN=CDC37 PE=1 SV=1	>tr|Q684M6|Q684M6_PIG CDC37 cell division cycle 37 protein OS=Sus scrofa OX=9823 GN=CDC37 PE=1 SV=1	44.5
Q69GF7	3	3	2	2	2	2		3	3	4	4	2	2		4	4		Q69GF7	Cytochrome c oxidase subunit 2 OS=Sus scrofa OX=9823 GN=COX2 PE=1 SV=1	>tr|Q69GF7|Q69GF7_PIG Cytochrome c oxidase subunit 2 OS=Sus scrofa OX=9823 GN=COX2 PE=1 SV=1	26.2
Q6DUB7	4	4			4	4				4	4				4	4		Q6DUB7	Stathmin OS=Sus scrofa OX=9823 GN=STMN1 PE=2 SV=3	>sp|Q6DUB7|STMN1_PIG Stathmin OS=Sus scrofa OX=9823 GN=STMN1 PE=2 SV=3	17.3
Q6J1I8	2	2													2	2		Q6J1I8	E3 ubiquitin-protein ligase RNF114 OS=Sus scrofa OX=9823 GN=RNF114 PE=2 SV=1	>sp|Q6J1I8|RN114_PIG E3 ubiquitin-protein ligase RNF114 OS=Sus scrofa OX=9823 GN=RNF114 PE=2 SV=1	25.6
Q6QAP7	4	4	2	2				4	4	4	4	2	2		4	4		Q6QAP7	40S ribosomal protein S17 OS=Sus scrofa OX=9823 GN=RPS17 PE=1 SV=3	>sp|Q6QAP7|RS17_PIG 40S ribosomal protein S17 OS=Sus scrofa OX=9823 GN=RPS17 PE=1 SV=3	15.5
Q6QAQ1	17	9	17	8	17	9		16	9	17	9	16	8		17	9		Q6QAQ1	Actin, cytoplasmic 1 OS=Sus scrofa OX=9823 GN=ACTB PE=1 SV=2	>sp|Q6QAQ1|ACTB_PIG Actin, cytoplasmic 1 OS=Sus scrofa OX=9823 GN=ACTB PE=1 SV=2	41.7
Q6QAT0	3	3	2	2	2	2		4	4	4	4				4	4		Q6QAT0	60S ribosomal protein L32 OS=Sus scrofa OX=9823 GN=RPL32 PE=1 SV=3	>sp|Q6QAT0|RL32_PIG 60S ribosomal protein L32 OS=Sus scrofa OX=9823 GN=RPL32 PE=1 SV=3	15.9
Q6QAT1	3	3	3	3	3	3		3	3	3	3	3	3		3	3		Q6QAT1	40S ribosomal protein S28 OS=Sus scrofa OX=9823 GN=RPS28 PE=1 SV=2	>sp|Q6QAT1|RS28_PIG 40S ribosomal protein S28 OS=Sus scrofa OX=9823 GN=RPS28 PE=1 SV=2	7.8
Q6RVA9	2	2			4	4		2	2	2	2				4	4		Q6RVA9	Caveolin-1 OS=Sus scrofa OX=9823 GN=CAV1 PE=2 SV=1	>sp|Q6RVA9|CAV1_PIG Caveolin-1 OS=Sus scrofa OX=9823 GN=CAV1 PE=2 SV=1	20.6
Q6SEG5	2	2													2	2		Q6SEG5	Ubiquitin carboxyl-terminal hydrolase isozyme L1 OS=Sus scrofa OX=9823 GN=UCHL1 PE=2 SV=1	>sp|Q6SEG5|UCHL1_PIG Ubiquitin carboxyl-terminal hydrolase isozyme L1 OS=Sus scrofa OX=9823 GN=UCHL1 PE=2 SV=1	24.8
Q6UAQ8	8	8	6	6	4	4		7	7	9	9	5	5		9	9		Q6UAQ8	Electron transfer flavoprotein subunit beta OS=Sus scrofa OX=9823 GN=ETFB PE=1 SV=3	>sp|Q6UAQ8|ETFB_PIG Electron transfer flavoprotein subunit beta OS=Sus scrofa OX=9823 GN=ETFB PE=1 SV=3	27.7
Q75QW1	3	3	2	2				2	2	3	3				3	3		Q75QW1	Epithelial cell adhesion molecule OS=Sus scrofa OX=9823 GN=TACSTD1 PE=2 SV=1	>sp|Q75QW1|EPCAM_PIG Epithelial cell adhesion molecule OS=Sus scrofa OX=9823 GN=TACSTD1 PE=2 SV=1	34.8
Q767L0	2	2			3	3		2	2	4	4				4	4		Q767L0	ATP-binding cassette sub-family F member 1 OS=Sus scrofa OX=9823 GN=ABCF1 PE=3 SV=1	>sp|Q767L0|ABCF1_PIG ATP-binding cassette sub-family F member 1 OS=Sus scrofa OX=9823 GN=ABCF1 PE=3 SV=1	91.6
Q767L6	2	2								2	2				2	2		Q767L6	Flotillin-1 OS=Sus scrofa OX=9823 GN=FLOT1 PE=3 SV=1	>sp|Q767L6|FLOT1_PIG Flotillin-1 OS=Sus scrofa OX=9823 GN=FLOT1 PE=3 SV=1	47.3
Q767L7	18	3	13	3	13	2		16	3	18	7	16	2		18	7		Q767L7	Tubulin beta chain OS=Sus scrofa OX=9823 GN=TUBB PE=2 SV=1	>sp|Q767L7|TBB5_PIG Tubulin beta chain OS=Sus scrofa OX=9823 GN=TUBB PE=2 SV=1	49.6
Q8HZV3					3	3				3	3				3	3		Q8HZV3	Transferrin receptor protein 1 OS=Sus scrofa OX=9823 GN=TFRC PE=2 SV=1	>sp|Q8HZV3|TFR1_PIG Transferrin receptor protein 1 OS=Sus scrofa OX=9823 GN=TFRC PE=2 SV=1	86.1
Q8MIR0								2	2						2	2		Q8MIR0	L-threonine 3-dehydrogenase, mitochondrial OS=Sus scrofa OX=9823 GN=TDH PE=1 SV=1		41.4
Q8MIZ3	3	3	2	2											3	3		Q8MIZ3	m7GpppX diphosphatase OS=Sus scrofa OX=9823 GN=DCPS PE=2 SV=1	>sp|Q8MIZ3|DCPS_PIG m7GpppX diphosphatase OS=Sus scrofa OX=9823 GN=DCPS PE=2 SV=1	38.6
Q8MJ30	4	4	2	2				3	3						4	4		Q8MJ30	Dihydropteridine reductase OS=Sus scrofa OX=9823 GN=QDPR PE=2 SV=1	>sp|Q8MJ30|DHPR_PIG Dihydropteridine reductase OS=Sus scrofa OX=9823 GN=QDPR PE=2 SV=1	25.7
Q8MJ76	23	22						20	19						23	22		Q8MJ76	Alpha-fetoprotein OS=Sus scrofa OX=9823 GN=AFP PE=2 SV=1	>sp|Q8MJ76|FETA_PIG Alpha-fetoprotein OS=Sus scrofa OX=9823 GN=AFP PE=2 SV=1	68.6
Q8SPJ9	2	2			2	2									2	2		Q8SPJ9	Cytochrome c oxidase subunit 7A1, mitochondrial OS=Sus scrofa OX=9823 GN=COX7A1 PE=3 SV=1	>sp|Q8SPJ9|CX7A1_PIG Cytochrome c oxidase subunit 7A1, mitochondrial OS=Sus scrofa OX=9823 GN=COX7A1 PE=3 SV=1	9
Q8SPS7	7	7						12	12						12	12		Q8SPS7	Haptoglobin OS=Sus scrofa OX=9823 GN=HP PE=1 SV=1	>sp|Q8SPS7|HPT_PIG Haptoglobin OS=Sus scrofa OX=9823 GN=HP PE=1 SV=1	38.5
Q8WNV7	3	3								3	3				3	3		Q8WNV7	Dehydrogenase/reductase SDR family member 4 OS=Sus scrofa OX=9823 GN=DHRS4 PE=1 SV=2	>sp|Q8WNV7|DHRS4_PIG Dehydrogenase/reductase SDR family member 4 OS=Sus scrofa OX=9823 GN=DHRS4 PE=1 SV=2	29.9
Q8WNW3	11	8	4	4	6	4		8	7	9	7	3	3		11	8		Q8WNW3	Junction plakoglobin OS=Sus scrofa OX=9823 GN=Jup PE=2 SV=1	>sp|Q8WNW3|PLAK_PIG Junction plakoglobin OS=Sus scrofa OX=9823 GN=Jup PE=2 SV=1	81.8
Q8WNW4	16	13	6	6	9	7		9	8	10	8	5	5		16	13		Q8WNW4	Beta-catenin OS=Sus scrofa OX=9823 GN=CTNNB1 PE=1 SV=1	>tr|Q8WNW4|Q8WNW4_PIG Beta-catenin OS=Sus scrofa OX=9823 GN=CTNNB1 PE=1 SV=1	85.5
Q95250	6	5	4	4	4	4		6	5	5	5	2	2		6	5		Q95250	Membrane-associated progesterone receptor component 1 OS=Sus scrofa OX=9823 GN=PGRMC1 PE=1 SV=3	>sp|Q95250|PGRC1_PIG Membrane-associated progesterone receptor component 1 OS=Sus scrofa OX=9823 GN=PGRMC1 PE=1 SV=3	21.6
Q95266	2	2			3	3						5	5		5	5		Q95266	Calcium/calmodulin-dependent protein kinase type II subunit delta OS=Sus scrofa OX=9823 GN=CAMK2D PE=2 SV=1	>sp|Q95266|KCC2D_PIG Calcium/calmodulin-dependent protein kinase type II subunit delta OS=Sus scrofa OX=9823 GN=CAMK2D PE=2 SV=1	56.4
Q95281	3	3	2	2				2	2						3	3		Q95281	60S ribosomal protein L29 OS=Sus scrofa OX=9823 GN=RPL29 PE=1 SV=4	>sp|Q95281|RL29_PIG 60S ribosomal protein L29 OS=Sus scrofa OX=9823 GN=RPL29 PE=1 SV=4	17.5
Q95339	2	2	2	2	2	2		2	2	2	2				2	2		Q95339	ATP synthase subunit f, mitochondrial OS=Sus scrofa OX=9823 GN=ATP5MF PE=3 SV=4	>sp|Q95339|ATPK_PIG ATP synthase subunit f, mitochondrial OS=Sus scrofa OX=9823 GN=ATP5MF PE=3 SV=4	10.3
Q95342	5	5	5	5	5	5		5	5	5	5	5	5		5	5		Q95342	60S ribosomal protein L18 OS=Sus scrofa OX=9823 GN=RPL18 PE=1 SV=4	>sp|Q95342|RL18_PIG 60S ribosomal protein L18 OS=Sus scrofa OX=9823 GN=RPL18 PE=1 SV=4	22.3
Q9GJT2	3	3			2	2		3	3	2	2				3	3		Q9GJT2	S-formylglutathione hydrolase OS=Sus scrofa OX=9823 GN=ESD PE=2 SV=1	>sp|Q9GJT2|ESTD_PIG S-formylglutathione hydrolase OS=Sus scrofa OX=9823 GN=ESD PE=2 SV=1	31.5
Q9GKE8	2	2								2	2				2	2		Q9GKE8	Leukocyte surface antigen CD47 OS=Sus scrofa OX=9823 GN=CD47 PE=1 SV=1	>sp|Q9GKE8|CD47_PIG Leukocyte surface antigen CD47 OS=Sus scrofa OX=9823 GN=CD47 PE=1 SV=1	33.2
Q9GKX6	3	3													3	3		Q9GKX6	Aldose 1-epimerase OS=Sus scrofa OX=9823 GN=GALM PE=2 SV=1	>sp|Q9GKX6|GALM_PIG Aldose 1-epimerase OS=Sus scrofa OX=9823 GN=GALM PE=2 SV=1	37.8
Q9GLG4	2	2						3	3	2	2				3	3		Q9GLG4	Secretogranin-1 OS=Sus scrofa OX=9823 GN=CHGB PE=1 SV=1	>sp|Q9GLG4|SCG1_PIG Secretogranin-1 OS=Sus scrofa OX=9823 GN=CHGB PE=1 SV=1	74.3
Q9MYT8	2	2								3	3				3	3		Q9MYT8	ATP synthase subunit e, mitochondrial OS=Sus scrofa OX=9823 GN=ATP5ME PE=3 SV=4	>sp|Q9MYT8|ATP5I_PIG ATP synthase subunit e, mitochondrial OS=Sus scrofa OX=9823 GN=ATP5ME PE=3 SV=4	8.2
Q9MZ16	6	6	4	4	5	5		5	5	5	4	6	6		6	6		Q9MZ16	Voltage-dependent anion-selective channel protein 1 OS=Sus scrofa OX=9823 GN=VDAC1 PE=2 SV=3	>sp|Q9MZ16|VDAC1_PIG Voltage-dependent anion-selective channel protein 1 OS=Sus scrofa OX=9823 GN=VDAC1 PE=2 SV=3	30.7
Q9N0F1	3	3			4	4		4	4	3	3	2	2		4	4		Q9N0F1	Dihydrolipoyllysine-residue succinyltransferase component of 2-oxoglutarate dehydrogenase complex, mitochondrial OS=Sus scrofa OX=9823 GN=DLST PE=1 SV=1	>sp|Q9N0F1|ODO2_PIG Dihydrolipoyllysine-residue succinyltransferase component of 2-oxoglutarate dehydrogenase complex, mitochondrial OS=Sus scrofa OX=9823 GN=DLST PE=1 SV=1	48.9
Q9N0Y9			2	2											2	2		Q9N0Y9	Ubiquitous tropomodulin U-Tmod OS=Sus scrofa OX=9823 GN=TMOD3 PE=1 SV=1	>tr|Q9N0Y9|Q9N0Y9_PIG Ubiquitous tropomodulin U-Tmod OS=Sus scrofa OX=9823 GN=TMOD3 PE=1 SV=1	39.6
Q9N1F5	8	8	6	6	3	3		6	6	8	8	6	6		8	8		Q9N1F5	Glutathione S-transferase omega-1 OS=Sus scrofa OX=9823 GN=GSTO1 PE=1 SV=2	>sp|Q9N1F5|GSTO1_PIG Glutathione S-transferase omega-1 OS=Sus scrofa OX=9823 GN=GSTO1 PE=1 SV=2	27.4
Q9TSX9	6	6	6	6	3	3		7	7	6	6	6	6		7	7		Q9TSX9	Peroxiredoxin-6 OS=Sus scrofa OX=9823 GN=PRDX6 PE=2 SV=3	>sp|Q9TSX9|PRDX6_PIG Peroxiredoxin-6 OS=Sus scrofa OX=9823 GN=PRDX6 PE=2 SV=3	25
Q9TV69	3	3	2	2	2	2		3	3						3	3		Q9TV69	Trans-1,2-dihydrobenzene-1,2-diol dehydrogenase OS=Sus scrofa OX=9823 GN=DHDH PE=1 SV=1	>sp|Q9TV69|DHDH_PIG Trans-1,2-dihydrobenzene-1,2-diol dehydrogenase OS=Sus scrofa OX=9823 GN=DHDH PE=1 SV=1	36.5
Q9XSD9	5	5						2	2						5	5		Q9XSD9	Decorin OS=Sus scrofa OX=9823 GN=DCN PE=2 SV=1	>sp|Q9XSD9|PGS2_PIG Decorin OS=Sus scrofa OX=9823 GN=DCN PE=2 SV=1	39.9
X5FUA3	3	3								2	2	2	2		3	3		X5FUA3	CDGSH iron sulfur domain 1 OS=Sus scrofa OX=9823 GN=CISD1 PE=2 SV=1	>tr|X5FUA3|X5FUA3_PIG CDGSH iron sulfur domain 1 OS=Sus scrofa OX=9823 GN=CISD1 PE=2 SV=1	12

## Sheet:  Relative coverage (est.)
Accession (1699)	103_NPP-# Peptides	103_NPP-# Unique Peptides	Redundancy / efficiency ratio	103_NPCC-0D-# Peptides	103_NPCC-0D-# Unique Peptides	Redundancy / efficiency ratio	103_NPCC-3D-# Peptides	103_NPCC-3D-# Unique Peptides	Redundancy / efficiency ratio		104_NPP-# Peptides	104_NPP-# Unique Peptides	Redundancy / efficiency ratio	104_NPCC-0D-# Peptides	104_NPCC-0D-# Unique Peptides	Redundancy / efficiency ratio	104_NPCC-3D-# Peptides	104_NPCC-3D-# Unique Peptides	Redundancy / efficiency ratio
A0A075B7I5	2	2	100			#DIV/0!			#DIV/0!				#DIV/0!			#DIV/0!			#DIV/0!
A0A0H5ANC0	8	8	100			#DIV/0!			#DIV/0!		5	5	100			#DIV/0!			#DIV/0!
A0A0K1TQQ0			#DIV/0!			#DIV/0!			#DIV/0!				#DIV/0!	2	2	100			#DIV/0!
A0A0U2ETD0	2	2	100			#DIV/0!			#DIV/0!				#DIV/0!			#DIV/0!			#DIV/0!
A0A286ZFW3	3	3	100			#DIV/0!			#DIV/0!				#DIV/0!			#DIV/0!			#DIV/0!
A0A286ZHZ3	5	5	100	2	2	100	2	2	100				#DIV/0!	3	3	100	3	3	100
A0A286ZI52	16	13	81.25	16	14	87.5	16	13	81.25		18	15	83.3333	17	14	82.3529	16	13	81.25
A0A286ZID7			#DIV/0!	2	2	100			#DIV/0!				#DIV/0!			#DIV/0!			#DIV/0!
A0A286ZIE8			#DIV/0!			#DIV/0!			#DIV/0!		9	2	22.2222			#DIV/0!			#DIV/0!
A0A286ZIF4			#DIV/0!			#DIV/0!			#DIV/0!		5	2	40	6	3	50	4	3	75
A0A286ZIM7			#DIV/0!			#DIV/0!			#DIV/0!		2	2	100			#DIV/0!			#DIV/0!
A0A286ZIM8	3	3	100			#DIV/0!			#DIV/0!		4	4	100	4	4	100			#DIV/0!
A0A286ZIS0	3	3	100	2	2	100			#DIV/0!		2	2	100	4	4	100	2	2	100
A0A286ZIZ4	12	6	50	4	2	50			#DIV/0!		6	3	50	11	7	63.6364			#DIV/0!
A0A286ZJ74	2	2	100			#DIV/0!			#DIV/0!		2	2	100	6	6	100	3	3	100
A0A286ZJB9	2	2	100	4	4	100			#DIV/0!		3	3	100	5	5	100	2	2	100
A0A286ZJG5			#DIV/0!			#DIV/0!			#DIV/0!		3	2	66.6667			#DIV/0!			#DIV/0!
A0A286ZJL8			#DIV/0!			#DIV/0!			#DIV/0!				#DIV/0!	2	2	100			#DIV/0!
A0A286ZJL9	8	5	62.5			#DIV/0!			#DIV/0!		9	4	44.4444			#DIV/0!			#DIV/0!
A0A286ZJM4	4	4	100			#DIV/0!			#DIV/0!		2	2	100	4	4	100			#DIV/0!
A0A286ZJQ0	4	4	100	3	3	100			#DIV/0!		5	5	100	3	3	100	2	2	100
A0A286ZJU5	2	2	100			#DIV/0!			#DIV/0!				#DIV/0!			#DIV/0!			#DIV/0!
A0A286ZJV6	14	14	100	9	9	100	15	15	100		12	12	100	10	10	100	15	15	100
A0A286ZKH3	6	6	100	2	2	100	3	3	100		4	4	100	2	2	100	3	3	100
A0A286ZKQ3	11	9	81.8182	8	8	100	6	4	66.6667		9	9	100	7	7	100	6	6	100
A0A286ZKU8			#DIV/0!			#DIV/0!			#DIV/0!				#DIV/0!	2	2	100			#DIV/0!
A0A286ZKW2	5	5	100	4	4	100	2	2	100		3	3	100	3	3	100	2	2	100
A0A286ZL42			#DIV/0!	2	2	100	4	4	100				#DIV/0!			#DIV/0!	3	3	100
A0A286ZL51	6	6	100			#DIV/0!	2	2	100		3	3	100	4	4	100			#DIV/0!
A0A286ZL56	6	6	100	4	4	100			#DIV/0!		5	5	100	5	4	80			#DIV/0!
A0A286ZL61			#DIV/0!			#DIV/0!	2	2	100		2	2	100			#DIV/0!			#DIV/0!
A0A286ZL65	7	7	100	8	8	100	4	4	100		9	9	100	9	9	100	4	4	100
A0A286ZL79	8	8	100	6	6	100	5	5	100		7	7	100	11	11	100	4	4	100
A0A286ZLB1	6	5	83.3333			#DIV/0!	3	3	100				#DIV/0!	3	2	66.6667	7	6	85.7143
A0A286ZLB3			#DIV/0!			#DIV/0!			#DIV/0!				#DIV/0!			#DIV/0!	3	3	100
A0A286ZLF3			#DIV/0!			#DIV/0!			#DIV/0!				#DIV/0!	3	3	100			#DIV/0!
A0A286ZLH7	2	2	100			#DIV/0!			#DIV/0!		2	2	100	2	2	100			#DIV/0!
A0A286ZLI8	20	14	70	10	7	70	12	7	58.3333		14	9	64.2857	10	7	70	11	6	54.5455
A0A286ZLK7			#DIV/0!			#DIV/0!			#DIV/0!		2	2	100	2	2	100	2	2	100
A0A286ZLP7	2	2	100			#DIV/0!			#DIV/0!				#DIV/0!	2	2	100			#DIV/0!
A0A286ZLW3			#DIV/0!			#DIV/0!			#DIV/0!		2	2	100	2	2	100			#DIV/0!
A0A286ZLZ0			#DIV/0!	2	2	100			#DIV/0!				#DIV/0!			#DIV/0!	2	2	100
A0A286ZM82	3	3	100			#DIV/0!			#DIV/0!		3	3	100	3	3	100	2	2	100
A0A286ZMY6	2	2	100			#DIV/0!			#DIV/0!				#DIV/0!			#DIV/0!	3	3	100
A0A286ZN24	17	17	100			#DIV/0!			#DIV/0!		9	9	100			#DIV/0!			#DIV/0!
A0A286ZN35	4	3	75			#DIV/0!			#DIV/0!				#DIV/0!			#DIV/0!			#DIV/0!
A0A286ZN52			#DIV/0!	2	2	100			#DIV/0!		3	3	100	3	3	100	2	2	100
A0A286ZN56	4	4	100	2	2	100			#DIV/0!		2	2	100	3	3	100			#DIV/0!
A0A286ZND1	5	5	100			#DIV/0!			#DIV/0!		2	2	100	3	3	100			#DIV/0!
A0A286ZND5	9	6	66.6667	6	4	66.6667	4	2	50		6	3	50	8	6	75	7	4	57.1429
A0A286ZNH3	4	4	100	3	3	100	5	5	100		5	5	100	4	4	100	3	3	100
A0A286ZNN4	3	3	100	4	4	100			#DIV/0!		2	2	100	5	5	100	5	5	100
A0A286ZNR9	6	6	100	3	3	100	3	3	100		3	3	100	5	5	100	3	3	100
A0A286ZNV2	7	2	28.5714	7	2	28.5714	6	2	33.3333				#DIV/0!	8	2	25			#DIV/0!
A0A286ZNW1	4	4	100	2	2	100			#DIV/0!		2	2	100	3	3	100	3	3	100
A0A286ZNY1	18	3	16.6667	12	2	16.6667	16	4	25		17	4	23.5294	16	3	18.75	15	3	20
A0A286ZP11			#DIV/0!			#DIV/0!			#DIV/0!				#DIV/0!			#DIV/0!	2	2	100
A0A286ZP69	6	6	100	4	4	100	3	3	100		6	6	100	2	2	100	4	4	100
A0A286ZP85	13	13	100	5	5	100	3	3	100		8	8	100	9	9	100	6	6	100
A0A286ZPA2	2	2	100			#DIV/0!			#DIV/0!				#DIV/0!	3	3	100			#DIV/0!
A0A286ZPD7	3	3	100			#DIV/0!	2	2	100		4	4	100	3	3	100	2	2	100
A0A286ZPE3	14	11	78.5714	10	8	80	10	7	70		13	10	76.9231	13	10	76.9231	10	7	70
A0A286ZPF5	2	2	100	2	2	100	3	3	100		4	2	50	5	5	100	3	3	100
A0A286ZPR8			#DIV/0!			#DIV/0!			#DIV/0!				#DIV/0!	2	2	100			#DIV/0!
A0A286ZPY9	5	5	100	2	2	100			#DIV/0!		2	2	100	2	2	100			#DIV/0!
A0A286ZQ07			#DIV/0!			#DIV/0!	2	2	100				#DIV/0!			#DIV/0!			#DIV/0!
A0A286ZQ44	5	5	100			#DIV/0!			#DIV/0!				#DIV/0!	2	2	100			#DIV/0!
A0A286ZQA5	12	12	100	9	9	100	4	4	100		8	8	100	12	12	100	6	6	100
A0A286ZQD3	7	7	100	7	7	100	4	4	100		3	3	100	4	4	100	2	2	100
A0A286ZQE9	2	2	100			#DIV/0!			#DIV/0!		2	2	100	2	2	100			#DIV/0!
A0A286ZQI6	2	2	100	3	3	100	3	3	100		4	4	100	4	4	100	4	4	100
A0A286ZQW0	31	31	100	16	16	100	6	6	100		20	20	100	24	24	100	8	8	100
A0A286ZQW3	3	3	100			#DIV/0!	2	2	100		2	2	100			#DIV/0!			#DIV/0!
A0A286ZQW5	4	4	100	5	5	100	3	3	100		4	4	100	4	4	100	3	3	100
A0A286ZQY6	5	5	100	3	3	100	5	5	100		4	4	100	3	3	100	5	5	100
A0A286ZQY9	2	2	100			#DIV/0!			#DIV/0!				#DIV/0!			#DIV/0!			#DIV/0!
A0A286ZR68	27	11	40.7407	15	7	46.6667	16	9	56.25		26	12	46.1538	21	11	52.381	21	12	57.1429
A0A286ZRJ3	7	7	100	3	3	100	5	5	100		5	5	100	7	7	100	3	3	100
A0A286ZRK0	5	5	100	2	2	100	3	3	100		2	2	100	4	4	100			#DIV/0!
A0A286ZRL1			#DIV/0!			#DIV/0!			#DIV/0!				#DIV/0!	2	2	100			#DIV/0!
A0A286ZRL3	7	7	100	2	2	100	2	2	100		4	4	100			#DIV/0!			#DIV/0!
A0A286ZRU9	10	10	100	2	2	100	7	7	100		8	8	100	4	4	100	4	4	100
A0A286ZRV2	13	2	15.3846	8	8	100	8	8	100		8	8	100	8	8	100	9	9	100
A0A286ZRX4	4	4	100	2	2	100			#DIV/0!		2	2	100	4	4	100			#DIV/0!
A0A286ZS69	3	3	100			#DIV/0!			#DIV/0!		3	3	100	2	2	100			#DIV/0!
A0A286ZS77	2	2	100			#DIV/0!			#DIV/0!		3	3	100	3	3	100			#DIV/0!
A0A286ZSB7	3	3	100			#DIV/0!			#DIV/0!				#DIV/0!			#DIV/0!			#DIV/0!
A0A286ZSD6			#DIV/0!			#DIV/0!			#DIV/0!				#DIV/0!	2	2	100			#DIV/0!
A0A286ZSD7			#DIV/0!			#DIV/0!	2	2	100				#DIV/0!			#DIV/0!			#DIV/0!
A0A286ZSH3	2	2	100	2	2	100			#DIV/0!				#DIV/0!			#DIV/0!			#DIV/0!
A0A286ZSM8			#DIV/0!			#DIV/0!	2	2	100				#DIV/0!			#DIV/0!			#DIV/0!
A0A286ZT34			#DIV/0!			#DIV/0!			#DIV/0!				#DIV/0!	2	2	100			#DIV/0!
A0A286ZT52	4	4	100	4	4	100	3	3	100		3	3	100	4	4	100	2	2	100
A0A286ZT56	2	2	100	2	2	100			#DIV/0!				#DIV/0!			#DIV/0!	2	2	100
A0A286ZTA4	12	11	91.6667	9	8	88.8889	3	2	66.6667		5	4	80	11	10	90.9091	5	4	80
A0A286ZTB0	16	16	100	9	9	100	5	5	100		14	14	100	15	15	100	6	6	100
A0A286ZTB9	4	4	100	2	2	100			#DIV/0!		3	3	100	2	2	100			#DIV/0!
A0A286ZTC7	2	2	100			#DIV/0!	3	3	100				#DIV/0!	2	2	100	3	3	100
A0A286ZTC9	15	15	100			#DIV/0!			#DIV/0!		10	10	100			#DIV/0!			#DIV/0!
A0A286ZTD8	3	3	100			#DIV/0!	2	2	100				#DIV/0!			#DIV/0!			#DIV/0!
A0A286ZTN4	3	3	100	2	2	100			#DIV/0!		4	4	100	3	3	100	2	2	100
A0A286ZTN5	4	4	100	2	2	100	2	2	100				#DIV/0!	3	3	100			#DIV/0!
A0A286ZTU7			#DIV/0!			#DIV/0!			#DIV/0!		5	3	60			#DIV/0!			#DIV/0!
A0A286ZTW5			#DIV/0!			#DIV/0!			#DIV/0!		2	2	100			#DIV/0!			#DIV/0!
A0A286ZU22	3	3	100			#DIV/0!			#DIV/0!				#DIV/0!			#DIV/0!			#DIV/0!
A0A286ZU34	2	2	100			#DIV/0!			#DIV/0!				#DIV/0!	2	2	100	2	2	100
A0A286ZU54	2	2	100			#DIV/0!			#DIV/0!				#DIV/0!			#DIV/0!			#DIV/0!
A0A286ZU97	2	2	100			#DIV/0!	2	2	100				#DIV/0!	3	3	100	4	4	100
A0A286ZUK6			#DIV/0!			#DIV/0!			#DIV/0!		3	3	100	3	3	100			#DIV/0!
A0A286ZUM8	30	30	100	27	27	100	19	19	100		26	26	100	28	28	100	24	24	100
A0A286ZUS4	3	3	100	3	3	100	3	3	100		3	3	100	2	2	100	2	2	100
A0A286ZUU8	6	6	100			#DIV/0!			#DIV/0!		3	3	100			#DIV/0!			#DIV/0!
A0A286ZUW5			#DIV/0!			#DIV/0!	2	2	100				#DIV/0!			#DIV/0!			#DIV/0!
A0A286ZV44			#DIV/0!			#DIV/0!			#DIV/0!				#DIV/0!	2	2	100			#DIV/0!
A0A286ZV83	6	6	100	2	2	100			#DIV/0!		4	4	100			#DIV/0!			#DIV/0!
A0A286ZV86			#DIV/0!			#DIV/0!			#DIV/0!		3	2	66.6667			#DIV/0!			#DIV/0!
A0A286ZV95	8	8	100	6	6	100	4	4	100		4	4	100	7	7	100	5	5	100
A0A286ZVA8	8	8	100	3	3	100	5	5	100		4	4	100	9	9	100	5	5	100
A0A286ZVG0	4	3	75			#DIV/0!			#DIV/0!		3	2	66.6667	3	2	66.6667			#DIV/0!
A0A286ZVJ4	5	5	100	3	3	100			#DIV/0!				#DIV/0!	4	4	100	2	2	100
A0A286ZVJ9	2	2	100			#DIV/0!			#DIV/0!				#DIV/0!	3	3	100	2	2	100
A0A286ZVL0	19	19	100	17	17	100	13	13	100		15	15	100	16	16	100	13	13	100
A0A286ZVL1	3	3	100			#DIV/0!			#DIV/0!		2	2	100			#DIV/0!			#DIV/0!
A0A286ZVS0	12	12	100	5	5	100	3	3	100		6	6	100	4	4	100	3	3	100
A0A286ZW70	11	10	90.9091	8	7	87.5	7	7	100		12	11	91.6667	11	10	90.9091	7	6	85.7143
A0A286ZW72	4	4	100	4	4	100	4	4	100		5	5	100	4	4	100	4	4	100
A0A286ZWA5			#DIV/0!			#DIV/0!			#DIV/0!		2	2	100			#DIV/0!			#DIV/0!
A0A286ZWB2	7	7	100	2	2	100	4	4	100		4	4	100	2	2	100	3	3	100
A0A286ZWG1	2	2	100			#DIV/0!			#DIV/0!				#DIV/0!			#DIV/0!			#DIV/0!
A0A286ZWI2	3	3	100			#DIV/0!			#DIV/0!				#DIV/0!			#DIV/0!			#DIV/0!
A0A286ZWJ2	2	2	100			#DIV/0!			#DIV/0!		3	3	100	3	3	100			#DIV/0!
A0A286ZWJ3	15	15	100	12	12	100	8	8	100		14	14	100	14	14	100	6	6	100
A0A286ZWJ9	9	9	100	8	8	100	7	7	100		7	7	100	8	8	100	8	8	100
A0A286ZWN6	8	7	87.5			#DIV/0!			#DIV/0!		6	5	83.3333			#DIV/0!			#DIV/0!
A0A286ZWS0	2	2	100	2	2	100			#DIV/0!		2	2	100	2	2	100			#DIV/0!
A0A286ZX26	5	5	100	4	4	100	2	2	100		7	7	100	6	6	100	2	2	100
A0A286ZX74	2	2	100			#DIV/0!			#DIV/0!				#DIV/0!			#DIV/0!			#DIV/0!
A0A286ZXA3			#DIV/0!	2	2	100			#DIV/0!				#DIV/0!			#DIV/0!			#DIV/0!
A0A286ZXA4	2	2	100			#DIV/0!			#DIV/0!				#DIV/0!	2	2	100			#DIV/0!
A0A286ZXQ0	3	3	100	3	3	100	3	3	100				#DIV/0!	2	2	100			#DIV/0!
A0A286ZXS0	43	43	100	21	21	100	19	19	100		23	23	100	36	36	100	20	20	100
A0A286ZXU8	3	3	100	3	3	100	3	3	100		2	2	100	4	4	100			#DIV/0!
A0A286ZYL7	3	3	100	3	3	100	2	2	100		3	3	100	3	3	100	3	3	100
A0A286ZYM6	4	4	100	6	6	100	6	6	100		7	7	100	7	7	100	5	5	100
A0A286ZYN1	3	3	100	4	4	100			#DIV/0!		3	3	100	4	4	100			#DIV/0!
A0A286ZZ96			#DIV/0!			#DIV/0!	2	2	100				#DIV/0!			#DIV/0!			#DIV/0!
A0A286ZZ97	5	5	100			#DIV/0!	2	2	100		4	4	100	2	2	100			#DIV/0!
A0A286ZZB7	10	3	30	10	3	30	9	3	33.3333		11	4	36.3636	10	4	40	6	3	50
A0A286ZZL7	14	12	85.7143	3	3	100	7	5	71.4286		8	7	87.5	6	6	100	6	5	83.3333
A0A286ZZW4			#DIV/0!			#DIV/0!			#DIV/0!		2	2	100	3	3	100			#DIV/0!
A0A287A080			#DIV/0!			#DIV/0!	7	6	85.7143				#DIV/0!			#DIV/0!	3	2	66.6667
A0A287A096	9	9	100			#DIV/0!	4	4	100		7	7	100	5	5	100	5	5	100
A0A287A0J0	6	6	100	5	5	100	5	5	100		5	5	100	7	7	100	7	7	100
A0A287A0S1			#DIV/0!	2	2	100			#DIV/0!				#DIV/0!			#DIV/0!			#DIV/0!
A0A287A0Z5	2	2	100			#DIV/0!			#DIV/0!				#DIV/0!			#DIV/0!			#DIV/0!
A0A287A1G6	5	5	100	2	2	100	14	14	100				#DIV/0!			#DIV/0!	14	14	100
A0A287A1H3	9	9	100	7	7	100	5	5	100		7	7	100	7	7	100	7	7	100
A0A287A1J6	4	4	100			#DIV/0!			#DIV/0!		3	3	100			#DIV/0!			#DIV/0!
A0A287A1S1	6	6	100	2	2	100	2	2	100		6	6	100	5	5	100			#DIV/0!
A0A287A1S6	2	2	100			#DIV/0!			#DIV/0!				#DIV/0!			#DIV/0!			#DIV/0!
A0A287A1U4	3	3	100	2	2	100			#DIV/0!		2	2	100	3	3	100			#DIV/0!
A0A287A1V5	16	13	81.25	11	10	90.9091	13	12	92.3077		12	11	91.6667	11	10	90.9091	11	9	81.8182
A0A287A1V9	2	2	100			#DIV/0!			#DIV/0!		3	3	100	2	2	100			#DIV/0!
A0A287A1Z9	18	18	100	6	6	100	4	4	100		8	8	100	10	10	100	3	3	100
A0A287A211	4	4	100	3	3	100	2	2	100		3	3	100	6	6	100			#DIV/0!
A0A287A217	19	4	21.0526			#DIV/0!			#DIV/0!		17	3	17.6471			#DIV/0!			#DIV/0!
A0A287A228	2	2	100			#DIV/0!	2	2	100		2	2	100	2	2	100			#DIV/0!
A0A287A284	2	2	100	2	2	100			#DIV/0!		2	2	100	2	2	100			#DIV/0!
A0A287A286	7	7	100	5	5	100	2	2	100		6	6	100	6	6	100	3	3	100
A0A287A2L0	3	2	66.6667			#DIV/0!			#DIV/0!				#DIV/0!			#DIV/0!			#DIV/0!
A0A287A2R9	12	10	83.3333	12	10	83.3333	10	9	90		14	11	78.5714	11	9	81.8182	9	6	66.6667
A0A287A2U9			#DIV/0!			#DIV/0!	2	2	100				#DIV/0!			#DIV/0!			#DIV/0!
A0A287A2V7	9	5	55.5556			#DIV/0!			#DIV/0!		9	5	55.5556			#DIV/0!			#DIV/0!
A0A287A2X3	3	3	100			#DIV/0!			#DIV/0!				#DIV/0!	3	3	100			#DIV/0!
A0A287A326			#DIV/0!			#DIV/0!			#DIV/0!		2	2	100			#DIV/0!			#DIV/0!
A0A287A328			#DIV/0!			#DIV/0!	2	2	100				#DIV/0!			#DIV/0!			#DIV/0!
A0A287A3D2	2	2	100			#DIV/0!			#DIV/0!				#DIV/0!			#DIV/0!			#DIV/0!
A0A287A3H0	4	3	75			#DIV/0!			#DIV/0!		3	3	100	2	2	100			#DIV/0!
A0A287A3J4	7	7	100	3	3	100	2	2	100				#DIV/0!	6	6	100	2	2	100
A0A287A3K5			#DIV/0!			#DIV/0!	2	2	100				#DIV/0!			#DIV/0!			#DIV/0!
A0A287A3U5			#DIV/0!			#DIV/0!			#DIV/0!		2	2	100			#DIV/0!			#DIV/0!
A0A287A3W3	6	6	100			#DIV/0!			#DIV/0!		4	4	100			#DIV/0!			#DIV/0!
A0A287A4F2	17	16	94.1176	13	12	92.3077	13	12	92.3077		12	11	91.6667	14	13	92.8571	11	10	90.9091
A0A287A4W0	33	30	90.9091	3	2	66.6667	25	22	88		12	12	100	6	6	100	25	23	92
A0A287A4W6	3	3	100			#DIV/0!			#DIV/0!		2	2	100			#DIV/0!			#DIV/0!
A0A287A4Z2	4	4	100			#DIV/0!	3	3	100		2	2	100			#DIV/0!			#DIV/0!
A0A287A531	10	10	100	8	8	100	12	12	100		10	10	100	12	12	100	12	11	91.6667
A0A287A584	3	3	100			#DIV/0!			#DIV/0!		2	2	100			#DIV/0!			#DIV/0!
A0A287A5I0	6	4	66.6667	3	3	100			#DIV/0!		6	6	100			#DIV/0!	3	3	100
A0A287A5M7	9	8	88.8889	3	3	100	3	3	100		5	5	100	4	4	100	5	5	100
A0A287A5N6	3	3	100			#DIV/0!			#DIV/0!				#DIV/0!			#DIV/0!			#DIV/0!
A0A287A5S7	3	3	100			#DIV/0!	4	4	100				#DIV/0!	3	3	100	3	3	100
A0A287A5T1	2	2	100			#DIV/0!	2	2	100				#DIV/0!	2	2	100			#DIV/0!
A0A287A608	27	27	100	5	5	100	8	8	100		11	11	100	8	8	100	6	6	100
A0A287A682	3	3	100	3	3	100	3	3	100		5	5	100	5	5	100	2	2	100
A0A287A690	10	10	100	8	8	100	8	8	100		9	9	100	9	9	100	7	7	100
A0A287A6D6	5	5	100	4	4	100	3	3	100		3	3	100	3	3	100	4	4	100
A0A287A6F5			#DIV/0!			#DIV/0!			#DIV/0!				#DIV/0!	3	3	100			#DIV/0!
A0A287A6K2			#DIV/0!			#DIV/0!			#DIV/0!		7	5	71.4286	5	4	80			#DIV/0!
A0A287A6K7	3	3	100			#DIV/0!	4	4	100				#DIV/0!	3	3	100	2	2	100
A0A287A6V6			#DIV/0!			#DIV/0!			#DIV/0!				#DIV/0!	2	2	100			#DIV/0!
A0A287A6V9			#DIV/0!			#DIV/0!			#DIV/0!		2	2	100			#DIV/0!			#DIV/0!
A0A287A6Y9	15	2	13.3333			#DIV/0!	12	2	16.6667				#DIV/0!			#DIV/0!	14	2	14.2857
A0A287A725	3	3	100	2	2	100			#DIV/0!		2	2	100	2	2	100	2	2	100
A0A287A770	2	2	100			#DIV/0!			#DIV/0!				#DIV/0!			#DIV/0!			#DIV/0!
A0A287A784	32	27	84.375	27	22	81.4815	29	24	82.7586		28	23	82.1429	33	28	84.8485	27	23	85.1852
A0A287A7G8	8	3	37.5	5	5	100	4	4	100				#DIV/0!	8	7	87.5	5	5	100
A0A287A7Q7	2	2	100			#DIV/0!			#DIV/0!		3	3	100	6	6	100			#DIV/0!
A0A287A7R5	15	15	100	5	5	100	11	11	100		4	4	100	7	6	85.7143	13	12	92.3077
A0A287A808	4	4	100	3	3	100	3	3	100		5	5	100	4	4	100	2	2	100
A0A287A8Q6	3	3	100			#DIV/0!			#DIV/0!		3	3	100	2	2	100			#DIV/0!
A0A287A8R9	2	2	100			#DIV/0!			#DIV/0!				#DIV/0!			#DIV/0!			#DIV/0!
A0A287A8T0	11	11	100	11	11	100	5	5	100		9	9	100	14	14	100	6	6	100
A0A287A8Y8	4	4	100	3	3	100			#DIV/0!		2	2	100	6	6	100	2	2	100
A0A287A9G4	2	2	100			#DIV/0!	2	2	100				#DIV/0!			#DIV/0!			#DIV/0!
A0A287A9I6	2	2	100			#DIV/0!			#DIV/0!				#DIV/0!			#DIV/0!			#DIV/0!
A0A287A9I8	9	9	100	6	6	100	7	7	100		7	7	100	7	7	100	6	6	100
A0A287A9Y6	7	7	100	8	8	100	8	8	100		8	8	100	7	7	100	8	8	100
A0A287AA21	5	5	100	3	3	100	3	3	100		7	7	100	6	6	100	2	2	100
A0A287AA30	26	18	69.2308	20	15	75	27	20	74.0741		25	17	68	21	14	66.6667	32	22	68.75
A0A287AAM0	2	2	100			#DIV/0!			#DIV/0!				#DIV/0!			#DIV/0!			#DIV/0!
A0A287AAP0	7	7	100	4	4	100	2	2	100		3	3	100	4	4	100	3	3	100
A0A287AB01	6	6	100			#DIV/0!			#DIV/0!		4	4	100	3	3	100			#DIV/0!
A0A287AB49			#DIV/0!			#DIV/0!			#DIV/0!				#DIV/0!	2	2	100			#DIV/0!
A0A287ABD7			#DIV/0!			#DIV/0!			#DIV/0!				#DIV/0!			#DIV/0!	2	2	100
A0A287ABS9	2	2	100			#DIV/0!			#DIV/0!				#DIV/0!			#DIV/0!			#DIV/0!
A0A287ABU6			#DIV/0!	2	2	100			#DIV/0!				#DIV/0!			#DIV/0!			#DIV/0!
A0A287AC34	39	33	84.6154	12	8	66.6667	14	12	85.7143		21	17	80.9524	14	13	92.8571	19	17	89.4737
A0A287AC85			#DIV/0!			#DIV/0!	2	2	100				#DIV/0!			#DIV/0!			#DIV/0!
A0A287ACL6	5	5	100	4	4	100	3	3	100		3	3	100	3	3	100	4	4	100
A0A287ACV3	13	7	53.8462			#DIV/0!	10	5	50		8	3	37.5	9	6	66.6667	7	2	28.5714
A0A287ACX4	5	5	100	4	4	100	4	4	100		3	3	100	4	4	100	3	3	100
A0A287ACY5	3	3	100	2	2	100	2	2	100		2	2	100	2	2	100	2	2	100
A0A287AD24	3	3	100			#DIV/0!			#DIV/0!				#DIV/0!			#DIV/0!			#DIV/0!
A0A287AD53	3	3	100			#DIV/0!	2	2	100				#DIV/0!			#DIV/0!			#DIV/0!
A0A287AD55	8	8	100	2	2	100			#DIV/0!		2	2	100	5	5	100			#DIV/0!
A0A287AD92			#DIV/0!			#DIV/0!			#DIV/0!				#DIV/0!	2	2	100			#DIV/0!
A0A287ADE6	6	6	100	6	6	100	6	6	100		7	7	100	7	7	100	5	5	100
A0A287ADH9	3	3	100			#DIV/0!			#DIV/0!		2	2	100	3	3	100			#DIV/0!
A0A287ADI8	5	5	100			#DIV/0!			#DIV/0!		4	4	100			#DIV/0!			#DIV/0!
A0A287ADJ2	22	21	95.4545	15	15	100	14	14	100		16	16	100	20	20	100	15	15	100
A0A287ADL4	8	8	100			#DIV/0!			#DIV/0!		2	2	100			#DIV/0!			#DIV/0!
A0A287ADV8	19	14	73.6842	8	6	75	13	8	61.5385		10	6	60	14	10	71.4286	11	6	54.5455
A0A287AE99	2	2	100			#DIV/0!	2	2	100				#DIV/0!			#DIV/0!			#DIV/0!
A0A287AEE1	3	3	100	2	2	100	3	3	100		4	4	100	4	4	100			#DIV/0!
A0A287AEH0	2	2	100	2	2	100			#DIV/0!				#DIV/0!			#DIV/0!			#DIV/0!
A0A287AEL2	8	3	37.5	7	3	42.8571			#DIV/0!				#DIV/0!			#DIV/0!	6	3	50
A0A287AES5	4	4	100			#DIV/0!	4	4	100		2	2	100	4	4	100	3	3	100
A0A287AEV6	2	2	100			#DIV/0!			#DIV/0!		2	2	100			#DIV/0!			#DIV/0!
A0A287AEW7	4	4	100	2	2	100	2	2	100				#DIV/0!			#DIV/0!			#DIV/0!
A0A287AF08			#DIV/0!			#DIV/0!			#DIV/0!		2	2	100			#DIV/0!			#DIV/0!
A0A287AF47	11	11	100			#DIV/0!			#DIV/0!		5	5	100			#DIV/0!	3	3	100
A0A287AFA5	12	2	16.6667	14	2	14.2857			#DIV/0!				#DIV/0!			#DIV/0!			#DIV/0!
A0A287AFT5	2	2	100			#DIV/0!			#DIV/0!				#DIV/0!			#DIV/0!			#DIV/0!
A0A287AG15			#DIV/0!			#DIV/0!			#DIV/0!				#DIV/0!	2	2	100			#DIV/0!
A0A287AG25	5	5	100	4	4	100			#DIV/0!		3	3	100	4	4	100	2	2	100
A0A287AG48	17	12	70.5882	9	4	44.4444	26	21	80.7692		12	8	66.6667	16	11	68.75	20	15	75
A0A287AGF9	6	6	100	2	2	100	2	2	100		4	4	100	4	4	100	3	3	100
A0A287AGG3	3	3	100			#DIV/0!	3	3	100				#DIV/0!			#DIV/0!			#DIV/0!
A0A287AGH0			#DIV/0!			#DIV/0!			#DIV/0!				#DIV/0!	4	4	100			#DIV/0!
A0A287AGT0	2	2	100			#DIV/0!	3	3	100		2	2	100	2	2	100	4	4	100
A0A287AGT7			#DIV/0!			#DIV/0!	2	2	100				#DIV/0!			#DIV/0!			#DIV/0!
A0A287AH70	2	2	100			#DIV/0!			#DIV/0!				#DIV/0!			#DIV/0!			#DIV/0!
A0A287AH85	5	5	100	5	5	100	2	2	100		6	6	100	5	5	100	5	5	100
A0A287AHD3			#DIV/0!			#DIV/0!			#DIV/0!				#DIV/0!	2	2	100			#DIV/0!
A0A287AI37	2	2	100			#DIV/0!			#DIV/0!				#DIV/0!			#DIV/0!			#DIV/0!
A0A287AI68	3	3	100	2	2	100			#DIV/0!		2	2	100	2	2	100			#DIV/0!
A0A287AI94	3	3	100			#DIV/0!			#DIV/0!				#DIV/0!			#DIV/0!			#DIV/0!
A0A287AIE6	2	2	100			#DIV/0!			#DIV/0!				#DIV/0!			#DIV/0!			#DIV/0!
A0A287AIG2	2	2	100			#DIV/0!			#DIV/0!				#DIV/0!			#DIV/0!			#DIV/0!
A0A287AII8	9	9	100	4	4	100			#DIV/0!		4	4	100	7	7	100			#DIV/0!
A0A287AIN9	3	2	66.6667			#DIV/0!			#DIV/0!				#DIV/0!			#DIV/0!			#DIV/0!
A0A287AIQ7	2	2	100			#DIV/0!			#DIV/0!		2	2	100			#DIV/0!			#DIV/0!
A0A287AIQ8	3	3	100	2	2	100			#DIV/0!		2	2	100	3	3	100			#DIV/0!
A0A287AJ85			#DIV/0!			#DIV/0!			#DIV/0!		2	2	100	2	2	100			#DIV/0!
A0A287AJB4	2	2	100			#DIV/0!	3	3	100		2	2	100	2	2	100			#DIV/0!
A0A287AJF0	13	13	100	5	5	100	3	3	100		13	13	100	7	7	100	3	3	100
A0A287AJH8	7	7	100	3	3	100	2	2	100		3	3	100	4	4	100			#DIV/0!
A0A287AJQ1	4	2	50	2	2	100			#DIV/0!				#DIV/0!			#DIV/0!			#DIV/0!
A0A287AJQ9	14	9	64.2857	13	8	61.5385	11	7	63.6364		14	9	64.2857	13	7	53.8462	14	10	71.4286
A0A287AJT7	5	5	100	3	3	100	2	2	100		4	4	100	4	4	100	3	3	100
A0A287AJU1			#DIV/0!			#DIV/0!	2	2	100				#DIV/0!			#DIV/0!	3	3	100
A0A287AJX7	5	5	100	3	3	100	2	2	100		2	2	100	4	4	100			#DIV/0!
A0A287AJY4			#DIV/0!			#DIV/0!			#DIV/0!				#DIV/0!			#DIV/0!	2	2	100
A0A287AK19	11	6	54.5455	5	2	40	13	9	69.2308		8	5	62.5	6	2	33.3333	7	5	71.4286
A0A287AKA3			#DIV/0!			#DIV/0!	6	4	66.6667				#DIV/0!			#DIV/0!			#DIV/0!
A0A287AKC0	8	8	100	6	6	100	4	4	100		6	6	100	7	7	100	4	4	100
A0A287AKE5	2	2	100			#DIV/0!			#DIV/0!				#DIV/0!			#DIV/0!			#DIV/0!
A0A287AKU6			#DIV/0!			#DIV/0!			#DIV/0!				#DIV/0!	2	2	100			#DIV/0!
A0A287AKW8			#DIV/0!			#DIV/0!			#DIV/0!				#DIV/0!			#DIV/0!	2	2	100
A0A287AKZ9	2	2	100			#DIV/0!			#DIV/0!				#DIV/0!			#DIV/0!			#DIV/0!
A0A287AL05	4	4	100	4	4	100	3	3	100		4	4	100	4	4	100	5	5	100
A0A287AL59			#DIV/0!			#DIV/0!			#DIV/0!				#DIV/0!	2	2	100			#DIV/0!
A0A287AL76	15	15	100	6	6	100	6	6	100		8	8	100	8	8	100	3	3	100
A0A287ALA0	3	3	100			#DIV/0!	8	8	100				#DIV/0!			#DIV/0!	7	7	100
A0A287ALM0	6	6	100	3	3	100			#DIV/0!		5	5	100	3	3	100	3	3	100
A0A287AME4	4	4	100	4	4	100	3	3	100		3	3	100	3	3	100	3	3	100
A0A287AMK7	4	3	75			#DIV/0!	3	2	66.6667				#DIV/0!	3	2	66.6667	4	3	75
A0A287AMM6	12	12	100	9	9	100	7	7	100		8	8	100	13	13	100	8	8	100
A0A287AMN2			#DIV/0!	2	2	100	2	2	100		2	2	100			#DIV/0!	2	2	100
A0A287AMY4			#DIV/0!			#DIV/0!	2	2	100				#DIV/0!			#DIV/0!			#DIV/0!
A0A287AMZ2	19	19	100	15	15	100	11	11	100		17	17	100	15	15	100	11	11	100
A0A287AN02	12	12	100	5	5	100	4	4	100		5	5	100	5	5	100	6	6	100
A0A287AN25	4	4	100			#DIV/0!	2	2	100		3	3	100	3	3	100	2	2	100
A0A287AN37	9	8	88.8889	4	3	75	6	5	83.3333		8	7	87.5	5	4	80	9	8	88.8889
A0A287ANK4	3	3	100			#DIV/0!	3	3	100		3	3	100	2	2	100			#DIV/0!
A0A287ANM8	9	9	100	7	7	100	7	7	100		8	8	100	6	6	100	4	4	100
A0A287ANV7			#DIV/0!			#DIV/0!	4	2	50		2	2	100	3	3	100	3	3	100
A0A287AP52	4	4	100	2	2	100	3	3	100		2	2	100	4	4	100	3	3	100
A0A287APP9			#DIV/0!	2	2	100			#DIV/0!				#DIV/0!			#DIV/0!			#DIV/0!
A0A287APR1	5	5	100	2	2	100	2	2	100		2	2	100	2	2	100	2	2	100
A0A287APR9	5	5	100	4	4	100	7	7	100		2	2	100	4	4	100	3	3	100
A0A287APW0	4	4	100	3	3	100			#DIV/0!		2	2	100			#DIV/0!			#DIV/0!
A0A287APX6	5	4	80	5	4	80			#DIV/0!				#DIV/0!			#DIV/0!	7	6	85.7143
A0A287AQW5			#DIV/0!	2	2	100			#DIV/0!				#DIV/0!			#DIV/0!			#DIV/0!
A0A287AR05	2	2	100			#DIV/0!	4	4	100				#DIV/0!	2	2	100	2	2	100
A0A287AR12			#DIV/0!			#DIV/0!			#DIV/0!				#DIV/0!	2	2	100			#DIV/0!
A0A287AR48	4	4	100			#DIV/0!			#DIV/0!				#DIV/0!	5	5	100	2	2	100
A0A287AR55	2	2	100	4	4	100	3	3	100		2	2	100	4	4	100	5	5	100
A0A287AR56	2	2	100			#DIV/0!			#DIV/0!				#DIV/0!	2	2	100			#DIV/0!
A0A287ARB4			#DIV/0!			#DIV/0!			#DIV/0!				#DIV/0!	2	2	100			#DIV/0!
A0A287ARC6			#DIV/0!	3	2	66.6667	2	2	100				#DIV/0!			#DIV/0!			#DIV/0!
A0A287ARC8	2	2	100	2	2	100			#DIV/0!				#DIV/0!	2	2	100			#DIV/0!
A0A287ARG2	4	2	50			#DIV/0!			#DIV/0!				#DIV/0!			#DIV/0!			#DIV/0!
A0A287ARI1	3	3	100	4	4	100	3	3	100		5	5	100	4	4	100	3	3	100
A0A287ARN9			#DIV/0!			#DIV/0!			#DIV/0!		5	3	60			#DIV/0!			#DIV/0!
A0A287ARU4	2	2	100			#DIV/0!			#DIV/0!		3	3	100	2	2	100			#DIV/0!
A0A287ARZ1	9	9	100	5	5	100			#DIV/0!		5	5	100	7	7	100	3	3	100
A0A287ARZ5	2	2	100			#DIV/0!	2	2	100		3	3	100	4	4	100	2	2	100
A0A287AS29	7	4	57.1429	2	2	100	2	2	100		7	5	71.4286	7	4	57.1429			#DIV/0!
A0A287ASD0	6	6	100	4	4	100	4	4	100		7	7	100	7	7	100	3	3	100
A0A287ASK1			#DIV/0!			#DIV/0!	9	4	44.4444		9	2	22.2222			#DIV/0!	8	2	25
A0A287ASS9	5	5	100	2	2	100	2	2	100				#DIV/0!	2	2	100	2	2	100
A0A287ASV3	10	10	100	8	8	100	4	4	100		8	8	100	7	7	100	6	6	100
A0A287ASV9	2	2	100			#DIV/0!			#DIV/0!		2	2	100	3	3	100	3	3	100
A0A287ASX6			#DIV/0!	2	2	100			#DIV/0!				#DIV/0!	3	3	100	2	2	100
A0A287ASY8			#DIV/0!			#DIV/0!			#DIV/0!				#DIV/0!	2	2	100			#DIV/0!
A0A287ASZ5	5	4	80	5	4	80	6	5	83.3333		6	5	83.3333	5	4	80	5	4	80
A0A287AT18	6	6	100	6	6	100	4	4	100		6	6	100	5	5	100	4	4	100
A0A287AT21	10	10	100	9	9	100	8	8	100		10	10	100	11	11	100	6	6	100
A0A287AT39	3	3	100			#DIV/0!			#DIV/0!				#DIV/0!	2	2	100	3	3	100
A0A287AT82			#DIV/0!			#DIV/0!	2	2	100				#DIV/0!	2	2	100			#DIV/0!
A0A287ATD0			#DIV/0!	5	2	40			#DIV/0!				#DIV/0!			#DIV/0!			#DIV/0!
A0A287ATE4	2	2	100			#DIV/0!			#DIV/0!		3	3	100			#DIV/0!			#DIV/0!
A0A287ATJ5			#DIV/0!			#DIV/0!	2	2	100		2	2	100	2	2	100			#DIV/0!
A0A287ATT9			#DIV/0!	2	2	100			#DIV/0!				#DIV/0!			#DIV/0!			#DIV/0!
A0A287AU22	2	2	100			#DIV/0!			#DIV/0!		2	2	100			#DIV/0!			#DIV/0!
A0A287AU85	6	6	100	6	6	100			#DIV/0!		2	2	100	2	2	100			#DIV/0!
A0A287AUH4	2	2	100			#DIV/0!			#DIV/0!				#DIV/0!	2	2	100			#DIV/0!
A0A287AV07			#DIV/0!			#DIV/0!	2	2	100				#DIV/0!	3	3	100	3	3	100
A0A287AV47			#DIV/0!			#DIV/0!			#DIV/0!				#DIV/0!	3	3	100			#DIV/0!
A0A287AV98	5	5	100	4	4	100	2	2	100		5	5	100	7	7	100	3	3	100
A0A287AVF4	4	2	50			#DIV/0!			#DIV/0!				#DIV/0!			#DIV/0!			#DIV/0!
A0A287AVI6	3	3	100			#DIV/0!			#DIV/0!				#DIV/0!			#DIV/0!			#DIV/0!
A0A287AVQ0	14	4	28.5714	13	6	46.1538	11	5	45.4545		13	3	23.0769	12	4	33.3333	12	4	33.3333
A0A287AW71			#DIV/0!			#DIV/0!	5	5	100				#DIV/0!			#DIV/0!			#DIV/0!
A0A287AWH7	2	2	100	2	2	100			#DIV/0!				#DIV/0!	2	2	100			#DIV/0!
A0A287AWH8	3	3	100	2	2	100	2	2	100		2	2	100			#DIV/0!	2	2	100
A0A287AWK8	28	28	100	17	17	100	2	2	100		25	25	100	29	29	100	2	2	100
A0A287AWW1			#DIV/0!			#DIV/0!	3	2	66.6667				#DIV/0!			#DIV/0!			#DIV/0!
A0A287AX39	4	4	100	4	4	100	4	4	100		4	4	100	3	3	100	3	3	100
A0A287AX59			#DIV/0!			#DIV/0!			#DIV/0!		2	2	100	2	2	100			#DIV/0!
A0A287AXA0			#DIV/0!			#DIV/0!			#DIV/0!				#DIV/0!	2	2	100			#DIV/0!
A0A287AXF5	23	23	100	17	17	100	13	13	100		18	18	100	15	15	100	13	13	100
A0A287AXJ7	2	2	100			#DIV/0!	2	2	100				#DIV/0!			#DIV/0!			#DIV/0!
A0A287AXL2	2	2	100	2	2	100			#DIV/0!				#DIV/0!			#DIV/0!			#DIV/0!
A0A287AXX0	8	8	100	4	4	100	2	2	100		4	4	100	4	4	100			#DIV/0!
A0A287AY28	2	2	100			#DIV/0!	2	2	100		2	2	100	2	2	100	3	3	100
A0A287AY31	3	3	100			#DIV/0!	2	2	100				#DIV/0!			#DIV/0!			#DIV/0!
A0A287AYJ0	3	2	66.6667			#DIV/0!			#DIV/0!		2	2	100			#DIV/0!			#DIV/0!
A0A287AYL9	2	2	100			#DIV/0!			#DIV/0!				#DIV/0!	3	2	66.6667			#DIV/0!
A0A287AYW3	7	7	100	4	4	100			#DIV/0!				#DIV/0!	4	4	100	3	3	100
A0A287AZ07			#DIV/0!			#DIV/0!	3	3	100				#DIV/0!			#DIV/0!			#DIV/0!
A0A287AZ25	3	3	100	2	2	100			#DIV/0!				#DIV/0!			#DIV/0!			#DIV/0!
A0A287AZ91	4	4	100	2	2	100	2	2	100		2	2	100	3	3	100	3	3	100
A0A287AZA7			#DIV/0!			#DIV/0!			#DIV/0!		3	2	66.6667			#DIV/0!			#DIV/0!
A0A287AZB0	8	8	100	4	4	100			#DIV/0!		5	5	100	4	4	100			#DIV/0!
A0A287AZD8			#DIV/0!			#DIV/0!			#DIV/0!				#DIV/0!	2	2	100			#DIV/0!
A0A287AZF9			#DIV/0!			#DIV/0!			#DIV/0!		2	2	100	2	2	100			#DIV/0!
A0A287AZK2	3	3	100			#DIV/0!	2	2	100		3	3	100			#DIV/0!	3	3	100
A0A287AZU8			#DIV/0!			#DIV/0!			#DIV/0!				#DIV/0!	2	2	100			#DIV/0!
A0A287AZZ1	3	2	66.6667			#DIV/0!	4	3	75				#DIV/0!			#DIV/0!			#DIV/0!
A0A287B006	2	2	100			#DIV/0!			#DIV/0!		2	2	100	2	2	100			#DIV/0!
A0A287B088	2	2	100	2	2	100			#DIV/0!				#DIV/0!	2	2	100	2	2	100
A0A287B0C3	4	4	100	4	4	100	2	2	100		2	2	100	6	6	100	5	5	100
A0A287B0C4			#DIV/0!			#DIV/0!			#DIV/0!				#DIV/0!	3	3	100			#DIV/0!
A0A287B0I6	2	2	100	3	3	100	2	2	100				#DIV/0!	3	3	100			#DIV/0!
A0A287B0P2			#DIV/0!			#DIV/0!			#DIV/0!				#DIV/0!	3	3	100			#DIV/0!
A0A287B0P4	5	5	100	2	2	100			#DIV/0!		3	3	100	2	2	100			#DIV/0!
A0A287B182			#DIV/0!			#DIV/0!			#DIV/0!				#DIV/0!	3	3	100			#DIV/0!
A0A287B186	5	5	100	4	4	100	2	2	100		8	7	87.5	5	5	100	5	5	100
A0A287B1I2	9	5	55.5556			#DIV/0!	5	3	60				#DIV/0!			#DIV/0!			#DIV/0!
A0A287B1I6	2	2	100	3	3	100			#DIV/0!		2	2	100	2	2	100			#DIV/0!
A0A287B1K5	2	2	100			#DIV/0!			#DIV/0!				#DIV/0!			#DIV/0!			#DIV/0!
A0A287B1Q0	31	31	100	26	26	100	16	16	100		30	30	100	37	37	100	22	22	100
A0A287B1T7	5	5	100			#DIV/0!			#DIV/0!		6	6	100	6	6	100	4	4	100
A0A287B1V1	5	5	100	4	4	100	3	3	100		7	7	100	8	8	100	4	4	100
A0A287B231			#DIV/0!			#DIV/0!			#DIV/0!				#DIV/0!	2	2	100			#DIV/0!
A0A287B249	4	4	100			#DIV/0!			#DIV/0!		4	4	100			#DIV/0!			#DIV/0!
A0A287B250	6	6	100	3	3	100	2	2	100		3	3	100	4	4	100	2	2	100
A0A287B272	9	3	33.3333	7	3	42.8571	4	2	50		7	2	28.5714	4	2	50			#DIV/0!
A0A287B2B4	5	5	100			#DIV/0!			#DIV/0!		2	2	100	2	2	100	4	4	100
A0A287B2G4	6	6	100	4	4	100	3	3	100		11	11	100	15	15	100	4	4	100
A0A287B2L4	4	3	75			#DIV/0!	3	2	66.6667				#DIV/0!	3	2	66.6667			#DIV/0!
A0A287B2N9			#DIV/0!			#DIV/0!			#DIV/0!				#DIV/0!	2	2	100			#DIV/0!
A0A287B311	2	2	100			#DIV/0!			#DIV/0!				#DIV/0!	3	3	100			#DIV/0!
A0A287B356	6	6	100	5	5	100	2	2	100		7	7	100	6	6	100	3	3	100
A0A287B364	14	13	92.8571	10	9	90			#DIV/0!		13	12	92.3077	13	12	92.3077			#DIV/0!
A0A287B386	4	4	100	4	4	100	3	3	100		6	5	83.3333	7	6	85.7143	3	2	66.6667
A0A287B3F4			#DIV/0!	2	2	100			#DIV/0!				#DIV/0!			#DIV/0!			#DIV/0!
A0A287B3K6	4	4	100	3	3	100			#DIV/0!		6	6	100	3	3	100			#DIV/0!
A0A287B3U6	6	6	100	2	2	100	2	2	100		3	3	100	4	4	100	2	2	100
A0A287B3W6	11	11	100	10	10	100	9	9	100		8	8	100	11	11	100	9	9	100
A0A287B401	4	4	100			#DIV/0!			#DIV/0!				#DIV/0!			#DIV/0!			#DIV/0!
A0A287B478			#DIV/0!	10	10	100	11	11	100		19	19	100	19	19	100	9	9	100
A0A287B4G4	6	5	83.3333	4	4	100	4	4	100		5	4	80	5	5	100	3	3	100
A0A287B4J2	14	13	92.8571	10	10	100	5	4	80		13	12	92.3077	11	11	100	8	8	100
A0A287B4N8	2	2	100	2	2	100	3	3	100		2	2	100	2	2	100	3	3	100
A0A287B4P8	3	3	100	3	3	100	2	2	100		3	3	100	6	6	100			#DIV/0!
A0A287B4S0	5	5	100	3	3	100	3	3	100		5	5	100	4	4	100	2	2	100
A0A287B5G7	2	2	100			#DIV/0!	2	2	100				#DIV/0!	2	2	100	4	4	100
A0A287B5L2			#DIV/0!			#DIV/0!			#DIV/0!				#DIV/0!	2	2	100			#DIV/0!
A0A287B5M9	2	2	100			#DIV/0!	4	4	100				#DIV/0!			#DIV/0!	5	5	100
A0A287B5N7	11	6	54.5455	5	2	40	6	3	50		5	3	60			#DIV/0!	6	2	33.3333
A0A287B5Q4	3	3	100			#DIV/0!			#DIV/0!				#DIV/0!			#DIV/0!			#DIV/0!
A0A287B5Q7			#DIV/0!			#DIV/0!			#DIV/0!		3	3	100	4	4	100	2	2	100
A0A287B5T6	7	3	42.8571	5	2	40			#DIV/0!		6	3	50	7	3	42.8571	5	3	60
A0A287B5U9	18	18	100	14	14	100	7	7	100		16	16	100	16	16	100	11	11	100
A0A287B5V1	15	15	100	14	14	100	12	12	100		13	13	100	13	13	100	12	12	100
A0A287B5V2	3	3	100			#DIV/0!			#DIV/0!		3	3	100			#DIV/0!			#DIV/0!
A0A287B5W2			#DIV/0!			#DIV/0!	4	4	100				#DIV/0!			#DIV/0!	4	4	100
A0A287B5Z7			#DIV/0!			#DIV/0!			#DIV/0!				#DIV/0!	2	2	100			#DIV/0!
A0A287B626	4	4	100			#DIV/0!			#DIV/0!		3	3	100			#DIV/0!			#DIV/0!
A0A287B665	6	5	83.3333	5	5	100	3	3	100		6	6	100	6	6	100	5	4	80
A0A287B6A9			#DIV/0!			#DIV/0!	2	2	100				#DIV/0!			#DIV/0!			#DIV/0!
A0A287B6J6	11	11	100	4	4	100	11	10	90.9091		6	6	100	10	9	90	10	9	90
A0A287B6S5	15	9	60	10	4	40	10	6	60		13	7	53.8462	12	8	66.6667	11	6	54.5455
A0A287B6U5	2	2	100			#DIV/0!			#DIV/0!				#DIV/0!			#DIV/0!			#DIV/0!
A0A287B6W8	3	3	100	3	3	100	2	2	100		2	2	100	7	7	100	4	4	100
A0A287B6X3	5	5	100			#DIV/0!	2	2	100				#DIV/0!	3	3	100			#DIV/0!
A0A287B742	4	4	100			#DIV/0!			#DIV/0!		2	2	100			#DIV/0!	2	2	100
A0A287B770	2	2	100			#DIV/0!	2	2	100		2	2	100			#DIV/0!			#DIV/0!
A0A287B7A0	5	5	100	3	3	100	4	4	100		3	3	100	5	5	100	4	4	100
A0A287B7J3	4	4	100			#DIV/0!			#DIV/0!				#DIV/0!			#DIV/0!			#DIV/0!
A0A287B7P2	3	2	66.6667			#DIV/0!			#DIV/0!				#DIV/0!			#DIV/0!			#DIV/0!
[truncated: 1,255 more rows]

## Sheet: Est. Coverage (10aa)
		103_NPP-# Unique Peptides		104_NPP-# Unique Peptides			103_NPCC-0D-# Unique Peptides		104_NPCC-0D-# Unique Peptides			103_NPCC-3D-# Unique Peptides		104_NPCC-3D-# Unique Peptides
[truncated: 1,701 more rows]

[truncated: 2 more sheets: Est. Coverage (10aa)-trim, Changing slopes]
