# Supplementary material for: Integrated transcriptomic and proteomic analysis reveals isolation and culture associated molecular changes in neonatal porcine pancreatic cell clusters
Source: Mol Biol Rep. 2026 Jul 23;53(1):1247. doi: 10.1007/s11033-026-12376-8 (PMC13395948; doi:10.1007/s11033-026-12376-8)
Supplement: Supplementary file 6 — Supplementary Material 6 [file 11033_2026_12376_MOESM6_ESM.xlsx]

## Sheet: NPCC_0D vs NPP
Ensembl	Gene_name	Gene_description	Base Mean	Log2FoldChange	lfcSE	stat	pvalue	padj
ENSSSCG00000000002	GTSE1	G2 and S-phase expressed 1 [Source:VGNC Symbol;Acc:VGNC:88745]	13.9288	-0.332783	1.562	-0.213049	0.831289	0.999991
ENSSSCG00000000003	TTC38	tetratricopeptide repeat domain 38 [Source:VGNC Symbol;Acc:VGNC:94550]	6.87972	0.511523	1.92315	0.265982	0.790253
ENSSSCG00000000005	CDPF1	cysteine rich DPF motif domain containing 1 [Source:VGNC Symbol;Acc:VGNC:86520]	1048.94	1.14885	0.793293	1.44821	0.14756	0.999991
ENSSSCG00000000006	PPARA	peroxisome proliferator activated receptor alpha [Source:NCBI gene (formerly Entrezgene);Acc:397239]	222.98	-1.11961	0.971189	-1.15283	0.248982	0.999991
ENSSSCG00000000007	TRMU	tRNA mitochondrial 2-thiouridylase [Source:VGNC Symbol;Acc:VGNC:94454]	13.2465	0.937834	1.49482	0.627388	0.530405	0.999991
ENSSSCG00000000010	FBLN1	fibulin 1 [Source:VGNC Symbol;Acc:VGNC:103280]	83.1778	-4.35461	1.28724	-3.3829	0.000717238	0.0630497
ENSSSCG00000000014	FAM118A	family with sequence similarity 118 member A [Source:VGNC Symbol;Acc:VGNC:87893]	12.4897	-0.608248	1.57112	-0.387142	0.698651	0.999991
ENSSSCG00000000018	KIAA0930	KIAA0930 [Source:VGNC Symbol;Acc:VGNC:89438]	84.4462	-0.0630018	0.916771	-0.0687215	0.945211	0.999991
ENSSSCG00000000019	NUP50	nucleoporin 50 [Source:VGNC Symbol;Acc:VGNC:90983]	56.8425	0.336278	0.984635	0.341526	0.732708	0.999991
ENSSSCG00000000020	PHF21B	PHD finger protein 21B [Source:VGNC Symbol;Acc:VGNC:91385]	16.4416	-0.300412	1.36232	-0.220514	0.825471	0.999991
ENSSSCG00000000021	ARHGAP8	Rho GTPase activating protein 8 [Source:VGNC Symbol;Acc:VGNC:109175]	20.579	1.64258	1.46054	1.12464	0.260742	0.999991
ENSSSCG00000000022	RTL6	retrotransposon Gag like 6 [Source:VGNC Symbol;Acc:VGNC:92499]	44.7273	0.0194796	1.07302	0.0181539	0.985516	0.999991
ENSSSCG00000000024	PARVB	parvin beta [Source:VGNC Symbol;Acc:VGNC:91186]	34.2994	-2.14228	1.13413	-1.88891	0.0589034	0.833452
ENSSSCG00000000025	PARVG	parvin gamma [Source:VGNC Symbol;Acc:VGNC:91187]	8.23048	-2.9824	2.04535	-1.45814	0.144803
ENSSSCG00000000026	SULT4A1	sulfotransferase family 4A member 1 [Source:VGNC Symbol;Acc:VGNC:93615]	0.596655	-0.622901	4.909	-0.12689	0.899028
ENSSSCG00000000028	ENSSSCG00000000028	None	3.61014	-0.715321	2.81643	-0.253982	0.79951
ENSSSCG00000000029	SCUBE1	signal peptide, CUB domain and EGF like domain containing 1 [Source:VGNC Symbol;Acc:VGNC:92650]	117.638	-1.12729	1.03264	-1.09166	0.274983	0.999991
ENSSSCG00000000031	MCAT	malonyl-CoA-acyl carrier protein transacylase [Source:VGNC Symbol;Acc:VGNC:90062]	6.50163	-1.11234	1.93206	-0.575727	0.5648
ENSSSCG00000000033	TSPO	translocator protein [Source:NCBI gene (formerly Entrezgene);Acc:396592]	6.84007	-3.75424	2.25019	-1.66841	0.0952341
ENSSSCG00000000034	TTLL12	tubulin tyrosine ligase like 12 [Source:VGNC Symbol;Acc:VGNC:94568]	101.982	-0.568199	0.977084	-0.581526	0.560886	0.999991
ENSSSCG00000000035	TTLL1	TTL family tubulin polyglutamylase complex subunit L1 [Source:VGNC Symbol;Acc:VGNC:94566]	36.4608	-1.57965	1.25858	-1.2551	0.209442	0.999991
ENSSSCG00000000036	PACSIN2	protein kinase C and casein kinase substrate in neurons 2 [Source:VGNC Symbol;Acc:VGNC:91143]	122.544	0.151547	0.871745	0.173844	0.861988	0.999991
ENSSSCG00000000037	ARFGAP3	ADP ribosylation factor GTPase activating protein 3 [Source:VGNC Symbol;Acc:VGNC:85450]	283.997	1.25446	0.85398	1.46896	0.141845	0.999991
ENSSSCG00000000038	CYB5R3	cytochrome b5 reductase 3 [Source:VGNC Symbol;Acc:VGNC:103227]	192.262	-1.33293	1.02494	-1.3005	0.193431	0.999991
ENSSSCG00000000039	POLDIP3	DNA polymerase delta interacting protein 3 [Source:VGNC Symbol;Acc:VGNC:91630]	83.7097	-0.0398131	0.938006	-0.0424444	0.966144	0.999991
ENSSSCG00000000040	SEPTIN3	septin 3 [Source:VGNC Symbol;Acc:VGNC:92722]	1.37883	-1.03654	4.46124	-0.232344	0.816271
ENSSSCG00000000045	NDUFA6	NADH:ubiquinone oxidoreductase subunit A6 [Source:VGNC Symbol;Acc:VGNC:90637]	36.1404	-0.143444	1.132	-0.126717	0.899164	0.999991
ENSSSCG00000000046	CYP2D6	cytochrome P450 family 2 subfamily D member 6 [Source:NCBI gene (formerly Entrezgene);Acc:397687]	2.58417	0.336424	3.14065	0.107119	0.914694
ENSSSCG00000000050	NAGA	alpha-N-acetylgalactosaminidase [Source:NCBI gene (formerly Entrezgene);Acc:100142667]	4255.55	-1.43447	0.981537	-1.46145	0.143893	0.999991
ENSSSCG00000000058	SNU13	small nuclear ribonucleoprotein 13 [Source:NCBI gene (formerly Entrezgene);Acc:100155420]	41.3086	-0.532879	1.1009	-0.484041	0.628357	0.999991
ENSSSCG00000000059	XRCC6	X-ray repair cross complementing 6 [Source:VGNC Symbol;Acc:VGNC:95011]	41.4895	-0.825802	1.12136	-0.73643	0.461469	0.999991
ENSSSCG00000000061	PMM1	phosphomannomutase 1 [Source:VGNC Symbol;Acc:VGNC:91589]	22.9079	0.235864	1.23657	0.19074	0.848729	0.999991
ENSSSCG00000000062	CSDC2	cold shock domain containing C2 [Source:VGNC Symbol;Acc:VGNC:87028]	66.1974	-0.148933	0.987915	-0.150755	0.880169	0.999991
ENSSSCG00000000063	POLR3H	RNA polymerase III subunit H [Source:VGNC Symbol;Acc:VGNC:91658]	633.284	0.667533	0.80791	0.826247	0.408664	0.999991
ENSSSCG00000000064	ACO2	aconitase 2 [Source:NCBI gene (formerly Entrezgene);Acc:396999]	1345.63	0.0947265	0.804931	0.117683	0.906319	0.999991
ENSSSCG00000000066	L3MBTL2	L3MBTL histone methyl-lysine binding protein 2 [Source:VGNC Symbol;Acc:VGNC:89613]	116.661	0.18305	0.881353	0.207692	0.83547	0.999991
ENSSSCG00000000067	CHADL	chondroadherin like [Source:VGNC Symbol;Acc:VGNC:86622]	7.64629	1.50153	1.9555	0.767852	0.442575
ENSSSCG00000000068	EP300	E1A binding protein p300 [Source:VGNC Symbol;Acc:VGNC:87720]	120.675	-0.235364	0.875557	-0.268816	0.788071	0.999991
ENSSSCG00000000071	ST13	ST13 Hsp70 interacting protein [Source:HGNC Symbol;Acc:HGNC:11343]	333.887	0.026291	0.889377	0.0295612	0.976417	0.999991
ENSSSCG00000000072	SLC25A17	solute carrier family 25 member 17 [Source:VGNC Symbol;Acc:VGNC:92996]	16.5991	-0.764456	1.38324	-0.552656	0.580499	0.999991
ENSSSCG00000000074	MCHR1	melanin concentrating hormone receptor 1 [Source:VGNC Symbol;Acc:VGNC:103300]	13.267	-0.51923	1.84742	-0.281057	0.778667	0.999991
ENSSSCG00000000075	MRTFA	myocardin related transcription factor A [Source:VGNC Symbol;Acc:VGNC:96745]	58.0567	0.237792	0.991015	0.239948	0.810371	0.999991
ENSSSCG00000000076	SGSM3	small G protein signaling modulator 3 [Source:VGNC Symbol;Acc:VGNC:92802]	2724.88	-0.175403	0.77327	-0.226832	0.820554	0.999991
ENSSSCG00000000077	ADSL	adenylosuccinate lyase [Source:NCBI gene (formerly Entrezgene);Acc:100170844]	146.073	1.25721	0.897698	1.40048	0.161369	0.999991
ENSSSCG00000000078	TNRC6B	trinucleotide repeat containing adaptor 6B [Source:VGNC Symbol;Acc:VGNC:94293]	99.7328	0.470454	0.919004	0.511917	0.608709	0.999991
ENSSSCG00000000079	FAM83F	family with sequence similarity 83 member F [Source:VGNC Symbol;Acc:VGNC:87991]	14.8867	1.42039	1.57777	0.90025	0.367987	0.999991
ENSSSCG00000000080	GRAP2	GRB2 related adaptor protein 2 [Source:VGNC Symbol;Acc:VGNC:88660]	12.8463	0.114945	1.64749	0.0697695	0.944377	0.999991
ENSSSCG00000000081	ENTHD1	ENTH domain containing 1 [Source:VGNC Symbol;Acc:VGNC:109552]	15.1986	-1.36471	1.8628	-0.732612	0.463795	0.999991
ENSSSCG00000000082	CACNA1I	calcium voltage-gated channel subunit alpha1 I [Source:VGNC Symbol;Acc:VGNC:97908]	4.7707	1.1212	2.49628	0.449147	0.653326
ENSSSCG00000000087	TAB1	TGF-beta activated kinase 1 (MAP3K7) binding protein 1 [Source:NCBI gene (formerly Entrezgene);Acc:100153785]	154.717	0.663712	0.883084	0.751584	0.452301	0.999991
ENSSSCG00000000091	ENSSSCG00000000091	None	0.782174	-1.19739	4.86564	-0.246092	0.805611
ENSSSCG00000000092	NPTXR	neuronal pentraxin receptor [Source:VGNC Symbol;Acc:VGNC:98158]	7.18356	0.0631246	1.84964	0.034128	0.972775
ENSSSCG00000000093	DNAL4	dynein axonemal light chain 4 [Source:VGNC Symbol;Acc:VGNC:87374]	29.0603	-2.26168	1.25073	-1.80828	0.0705625	0.884824
ENSSSCG00000000094	SUN2	Sad1 and UNC84 domain containing 2 [Source:VGNC Symbol;Acc:VGNC:93619]	152.843	0.176452	0.974147	0.181135	0.856261	0.999991
ENSSSCG00000000095	GTPBP1	GTP binding protein 1 [Source:VGNC Symbol;Acc:VGNC:88742]	12946.6	0.839807	0.770912	1.08937	0.275992	0.999991
ENSSSCG00000000097	TOMM22	translocase of outer mitochondrial membrane 22 [Source:HGNC Symbol;Acc:HGNC:18002]	40.7138	-0.161022	1.07032	-0.150443	0.880415	0.999991
ENSSSCG00000000103	DMC1	DNA meiotic recombinase 1 [Source:VGNC Symbol;Acc:VGNC:87346]	24.0468	-1.28238	1.25813	-1.01927	0.308073	0.999991
ENSSSCG00000000104	ENSSSCG00000000104	DEAD-box helicase 17 [Source:VGNC Symbol;Acc:VGNC:103229]	175.895	0.206758	0.880333	0.234863	0.814315	0.999991
ENSSSCG00000000105	KDELR3	KDEL endoplasmic reticulum protein retention receptor 3 [Source:NCBI gene (formerly Entrezgene);Acc:100514523]	31.0035	-1.23418	1.23843	-0.996565	0.318976	0.999991
ENSSSCG00000000107	CSNK1E	casein kinase 1 epsilon [Source:HGNC Symbol;Acc:HGNC:2453]	44.6602	-0.685463	1.06262	-0.645068	0.518883	0.999991
ENSSSCG00000000108	TMEM184B	transmembrane protein 184B [Source:VGNC Symbol;Acc:VGNC:94120]	52.1767	-0.49983	1.02661	-0.486873	0.626348	0.999991
ENSSSCG00000000110	PLA2G6	phospholipase A2 group VI [Source:VGNC Symbol;Acc:VGNC:91500]	27.4827	-0.168801	1.22982	-0.137256	0.890828	0.999991
ENSSSCG00000000111	BAIAP2L2	BAR/IMD domain containing adaptor protein 2 like 2 [Source:VGNC Symbol;Acc:VGNC:85750]	26.3084	1.12529	1.29535	0.868721	0.385	0.999991
ENSSSCG00000000113	SLC16A8	solute carrier family 16 member 8 [Source:VGNC Symbol;Acc:VGNC:92948]	5.73359	1.4773	2.29711	0.64311	0.520153
ENSSSCG00000000114	PICK1	protein interacting with PRKCA 1 [Source:VGNC Symbol;Acc:VGNC:91416]	81.4665	-0.00761505	0.950883	-0.00800839	0.99361	0.999991
ENSSSCG00000000116	POLR2F	RNA polymerase II, I and III subunit F [Source:VGNC Symbol;Acc:VGNC:91650]	1051.21	0.919535	0.833994	1.10257	0.270215	0.999991
ENSSSCG00000000117	C22orf23	chromosome 5 C22orf23 homolog [Source:VGNC Symbol;Acc:VGNC:86049]	209.459	-1.10817	0.86997	-1.27381	0.202732	0.999991
ENSSSCG00000000118	MICALL1	MICAL like 1 [Source:VGNC Symbol;Acc:VGNC:90209]	60.5001	-0.630336	0.976804	-0.645304	0.51873	0.999991
ENSSSCG00000000119	EIF3L	eukaryotic translation initiation factor 3 subunit L [Source:VGNC Symbol;Acc:VGNC:87623]	173.951	0.107682	0.886582	0.121457	0.903329	0.999991
ENSSSCG00000000120	ANKRD54	ankyrin repeat domain 54 [Source:VGNC Symbol;Acc:VGNC:85344]	25.5642	1.40741	1.2423	1.13291	0.257254	0.999991
ENSSSCG00000000121	GALR3	galanin receptor 3 [Source:VGNC Symbol;Acc:VGNC:88341]	1.75495	1.83719	3.7037	0.49604	0.619866
ENSSSCG00000000130	CYTH4	cytohesin 4 [Source:NCBI gene (formerly Entrezgene);Acc:100240722]	28.682	-1.56993	1.2179	-1.28904	0.197384	0.999991
ENSSSCG00000000132	CIMIP4	ciliary microtubule inner protein 4 [Source:VGNC Symbol;Acc:VGNC:93899]	4.12152	5.59337	2.94088	1.90194	0.0571793
ENSSSCG00000000133	TST	thiosulfate sulfurtransferase [Source:VGNC Symbol;Acc:VGNC:94529]	589.241	0.152155	0.789343	0.192762	0.847145	0.999991
ENSSSCG00000000135	KCTD17	potassium channel tetramerization domain containing 17 [Source:VGNC Symbol;Acc:VGNC:89396]	7.62702	-1.60019	1.88525	-0.848794	0.395996
ENSSSCG00000000136	CSF2RB	colony stimulating factor 2 receptor subunit beta [Source:VGNC Symbol;Acc:VGNC:87033]	3.7555	-2.02074	2.48563	-0.81297	0.416235
ENSSSCG00000000137	NCF4	neutrophil cytosolic factor 4 [Source:VGNC Symbol;Acc:VGNC:90608]	30.1547	-3.63748	1.3346	-2.72551	0.0064202	0.230947
ENSSSCG00000000138	PVALB	parvalbumin [Source:VGNC Symbol;Acc:VGNC:92007]	36.8423	0.00624101	1.07748	0.00579222	0.995379	0.999991
ENSSSCG00000000139	IFT27	intraflagellar transport 27 [Source:VGNC Symbol;Acc:VGNC:98043]	16.6789	0.0304371	1.36907	0.0222319	0.982263	0.999991
ENSSSCG00000000141	EIF3D	eukaryotic translation initiation factor 3 subunit D [Source:NCBI gene (formerly Entrezgene);Acc:100512835]	211.24	0.0130338	0.891312	0.0146232	0.988333	0.999991
ENSSSCG00000000142	FOXRED2	FAD dependent oxidoreductase domain containing 2 [Source:VGNC Symbol;Acc:VGNC:88229]	11.4874	-2.55353	1.69935	-1.50265	0.13293
ENSSSCG00000000144	TXN2	thioredoxin 2 [Source:VGNC Symbol;Acc:VGNC:94602]	73.6237	-0.820788	1.00684	-0.815215	0.414949	0.999991
ENSSSCG00000000145	MYH9	myosin heavy chain 9 [Source:VGNC Symbol;Acc:VGNC:90512]	820.212	0.180034	0.790734	0.22768	0.819895	0.999991
ENSSSCG00000000146	MYH11	myosin heavy chain 11 [Source:VGNC Symbol;Acc:VGNC:90510]	226.635	-1.17074	0.856785	-1.36643	0.171803	0.999991
ENSSSCG00000000148	ENSSSCG00000000148	None	0.740807	3.12072	4.85957	0.642181	0.520756
ENSSSCG00000000151	ENSSSCG00000000151	None	5.57958	-1.33296	2.43685	-0.547002	0.584377
ENSSSCG00000000152	RBFOX2	RNA binding fox-1 homolog 2 [Source:VGNC Symbol;Acc:VGNC:92140]	132.796	-0.618944	0.927085	-0.667623	0.504374	0.999991
ENSSSCG00000000156	FBXO7	F-box protein 7 [Source:VGNC Symbol;Acc:VGNC:88053]	114.528	0.906783	1.02783	0.882231	0.377652	0.999991
ENSSSCG00000000157	BPIFC	BPI fold containing family C [Source:VGNC Symbol;Acc:VGNC:85865]	192.161	-0.147605	0.860303	-0.171574	0.863773	0.999991
ENSSSCG00000000158	RTCB	RNA 2',3'-cyclic phosphate and 5'-OH ligase [Source:NCBI gene (formerly Entrezgene);Acc:733658]	40.4778	-0.282501	1.09568	-0.257833	0.796536	0.999991
ENSSSCG00000000160	PRDM4	PR/SET domain 4 [Source:VGNC Symbol;Acc:VGNC:91779]	14.8362	-0.102827	1.41038	-0.0729072	0.94188	0.999991
ENSSSCG00000000161	PWP1	PWP1 homolog, endonuclein [Source:VGNC Symbol;Acc:VGNC:92009]	44.2181	-0.471769	1.03995	-0.453647	0.650083	0.999991
ENSSSCG00000000162	ABTB3	BTB domain containing 11 [Source:VGNC Symbol;Acc:VGNC:85901]	12.8145	-2.54121	2.00346	-1.26841	0.204652	0.999991
ENSSSCG00000000164	CRY1	cryptochrome circadian regulator 1 [Source:VGNC Symbol;Acc:VGNC:87011]	19.2358	-0.955589	1.34108	-0.712553	0.476122	0.999991
ENSSSCG00000000167	RIC8B	RIC8 guanine nucleotide exchange factor B [Source:VGNC Symbol;Acc:VGNC:92302]	102.59	0.130724	0.899515	0.145327	0.884452	0.999991
ENSSSCG00000000171	CKAP4	cytoskeleton associated protein 4 [Source:NCBI gene (formerly Entrezgene);Acc:100523493]	247.542	0.434333	0.850274	0.510816	0.60948	0.999991
ENSSSCG00000000174	SPMIP11	sperm microtubule inner protein 11 [Source:HGNC Symbol;Acc:HGNC:48628]	641.381	-0.278259	1.15871	-0.240146	0.810217	0.999991
ENSSSCG00000000175	ADCY6	adenylate cyclase 6 [Source:VGNC Symbol;Acc:VGNC:85110]	95.3116	0.0857285	0.932749	0.0919095	0.92677	0.999991
ENSSSCG00000000176	DDX23	DEAD-box helicase 23 [Source:VGNC Symbol;Acc:VGNC:103230]	93.3026	-0.0129222	0.965671	-0.0133816	0.989323	0.999991
ENSSSCG00000000179	CCDC65	coiled-coil domain containing 65 [Source:VGNC Symbol;Acc:VGNC:86306]	643.681	1.06403	0.943483	1.12777	0.259417	0.999991
ENSSSCG00000000182	WNT10B	Wnt family member 10B [Source:VGNC Symbol;Acc:VGNC:94965]	5.19003	2.33559	2.55061	0.915697	0.359826
ENSSSCG00000000183	WNT1	Wnt family member 1 [Source:HGNC Symbol;Acc:HGNC:12774]	119.422	0.673372	3.04807	0.220918	0.825156	0.999991
ENSSSCG00000000185	PRKAG1	protein kinase AMP-activated non-catalytic subunit gamma 1 [Source:VGNC Symbol;Acc:VGNC:103314]	17.2956	-0.765956	1.34252	-0.570538	0.568313	0.999991
ENSSSCG00000000186	RHEBL1	RHEB like 1 [Source:VGNC Symbol;Acc:VGNC:92280]	1.60445	-0.45814	4.17662	-0.109692	0.912654
ENSSSCG00000000188	DHH	desert hedgehog signaling molecule [Source:VGNC Symbol;Acc:VGNC:87280]	0.51519	2.59218	4.89227	0.529852	0.596214
ENSSSCG00000000189	LMBR1L	limb development membrane protein 1 like [Source:VGNC Symbol;Acc:VGNC:89753]	10.4786	0.170458	1.59712	0.106728	0.915005
ENSSSCG00000000190	TUBA1B	tubulin alpha 1b [Source:NCBI gene (formerly Entrezgene);Acc:733594]	231.744	-0.906904	0.933244	-0.971777	0.331162	0.999991
ENSSSCG00000000194	ENSSSCG00000000194	None	43703.2	-2.37683	1.05667	-2.24935	0.0244901	0.514877
ENSSSCG00000000195	PRPH	peripherin [Source:VGNC Symbol;Acc:VGNC:91847]	5.40776	0.803239	2.25268	0.35657	0.721413
ENSSSCG00000000197	C1QL4	complement C1q like 4 [Source:VGNC Symbol;Acc:VGNC:85980]	6.45942	0.543319	2.26706	0.239658	0.810595
ENSSSCG00000000198	DNAJC22	DnaJ heat shock protein family (Hsp40) member C22 [Source:VGNC Symbol;Acc:VGNC:103231]	40.6952	1.42891	1.46955	0.972348	0.330877	0.999991
ENSSSCG00000000199	SPATS2	spermatogenesis associated serine rich 2 [Source:HGNC Symbol;Acc:HGNC:18650]	30.5047	-0.640213	1.24197	-0.515483	0.606216	0.999991
ENSSSCG00000000202	MCRS1	microspherule protein 1 [Source:VGNC Symbol;Acc:VGNC:90082]	28.2957	0.403191	1.16136	0.347171	0.728463	0.999991
ENSSSCG00000000203	KCNH3	potassium voltage-gated channel subfamily H member 3 [Source:VGNC Symbol;Acc:VGNC:89344]	20.2982	1.88104	1.61291	1.16624	0.243518	0.999991
ENSSSCG00000000204	PRPF40B	pre-mRNA processing factor 40 homolog B [Source:VGNC Symbol;Acc:VGNC:91844]	67.5632	0.451802	1.08212	0.417516	0.676301	0.999991
ENSSSCG00000000205	FAM186B	family with sequence similarity 186 member B [Source:VGNC Symbol;Acc:VGNC:87941]	26.9954	0.267511	1.37756	0.194192	0.846026	0.999991
ENSSSCG00000000206	FAIM2	Fas apoptotic inhibitory molecule 2 [Source:VGNC Symbol;Acc:VGNC:87883]	25.6009	1.03966	1.30276	0.798042	0.424846	0.999991
ENSSSCG00000000207	ENSSSCG00000000207	None	36.7564	0.505863	1.08741	0.4652	0.641788	0.999991
ENSSSCG00000000209	NCKAP5L	NCK associated protein 5 like [Source:VGNC Symbol;Acc:VGNC:90611]	16.5784	-1.51763	1.46706	-1.03447	0.300915	0.999991
ENSSSCG00000000214	GPD1	glycerol-3-phosphate dehydrogenase 1 [Source:VGNC Symbol;Acc:VGNC:88583]	456.64	-0.722068	0.796158	-0.906941	0.364438	0.999991
ENSSSCG00000000215	SMARCD1	SWI/SNF related, matrix associated, actin dependent regulator of chromatin, subfamily d, member 1 [Source:VGNC Symbol;Acc:VGNC:93233]	159.253	-0.112771	0.854412	-0.131987	0.894995	0.999991
ENSSSCG00000000216	ASIC1	acid sensing ion channel subunit 1 [Source:VGNC Symbol;Acc:VGNC:85578]	1.21747	-3.70108	4.69819	-0.787767	0.430833
ENSSSCG00000000217	RACGAP1	Rac GTPase activating protein 1 [Source:VGNC Symbol;Acc:VGNC:92050]	19.2192	-0.48749	1.42035	-0.343218	0.731434	0.999991
ENSSSCG00000000220	POU6F1	POU class 6 homeobox 1 [Source:HGNC Symbol;Acc:HGNC:9224]	9.04556	-1.43654	1.90825	-0.752803	0.451568
ENSSSCG00000000223	BIN2	bridging integrator 2 [Source:VGNC Symbol;Acc:VGNC:85825]	12.4627	-3.6221	1.81628	-1.99424	0.0461254	0.742407
ENSSSCG00000000228	SCN8A	sodium voltage-gated channel alpha subunit 8 [Source:VGNC Symbol;Acc:VGNC:92638]	215.399	-2.83546	1.06582	-2.66036	0.00780566	0.261397
ENSSSCG00000000232	ACVRL1	activin A receptor like type 1 [Source:VGNC Symbol;Acc:VGNC:85057]	33.5553	-1.08349	1.1547	-0.938329	0.348075	0.999991
ENSSSCG00000000233	ACVR1B	activin A receptor type 1B [Source:VGNC Symbol;Acc:VGNC:85056]	84.8809	1.19455	1.09428	1.09163	0.274996	0.999991
ENSSSCG00000000234	TAMALIN	trafficking regulator and scaffold protein tamalin [Source:VGNC Symbol;Acc:VGNC:88661]	34.1149	0.565561	1.16324	0.486196	0.626828	0.999991
ENSSSCG00000000236	KRT75	keratin 75 [Source:VGNC Symbol;Acc:VGNC:107242]	0.371038	-2.0151	4.91816	-0.409727	0.682006
ENSSSCG00000000240	KRT85	keratin 85 [Source:HGNC Symbol;Acc:HGNC:6462]	0.185519	-1.21575	4.98159	-0.244049	0.807193
ENSSSCG00000000241	KRT84	keratin 84 [Source:VGNC Symbol;Acc:VGNC:89599]	0.579146	2.74819	4.88137	0.562995	0.573438
ENSSSCG00000000249	KRT72	keratin 72 [Source:VGNC Symbol;Acc:VGNC:107239]	0.185519	-1.21575	4.98159	-0.244049	0.807193
ENSSSCG00000000252	KRT8	keratin 8 [Source:NCBI gene (formerly Entrezgene);Acc:100152077]	374.561	1.32138	0.89059	1.48372	0.137884	0.999991
ENSSSCG00000000253	KRT18	keratin 18 [Source:VGNC Symbol;Acc:VGNC:89580]	288.204	1.09545	1.15979	0.944529	0.3449	0.999991
ENSSSCG00000000257	ITGB7	integrin subunit beta 7 [Source:VGNC Symbol;Acc:VGNC:89245]	10.1526	0.436346	1.71833	0.253936	0.799545
ENSSSCG00000000258	RARG	retinoic acid receptor gamma [Source:HGNC Symbol;Acc:HGNC:9866]	34.3332	-1.22376	1.11498	-1.09756	0.272395	0.999991
ENSSSCG00000000259	CSAD	cysteine sulfinic acid decarboxylase [Source:VGNC Symbol;Acc:VGNC:87027]	271.846	0.529211	0.820749	0.64479	0.519063	0.999991
ENSSSCG00000000260	SOAT2	sterol O-acyltransferase 2 [Source:VGNC Symbol;Acc:VGNC:93328]	4.7665	1.37201	2.20876	0.621167	0.53449
ENSSSCG00000000261	IGFBP6	insulin like growth factor binding protein 6 [Source:VGNC Symbol;Acc:VGNC:89059]	61.0958	-4.74934	1.38194	-3.43671	0.000588817	0.0552114
ENSSSCG00000000262	SPRYD3	SPRY domain containing 3 [Source:VGNC Symbol;Acc:VGNC:93428]	96.0761	0.0856243	0.937248	0.0913572	0.927209	0.999991
ENSSSCG00000000263	TNS2	tensin 2 [Source:VGNC Symbol;Acc:VGNC:94295]	197.297	-0.408091	0.838268	-0.486826	0.626382	0.999991
ENSSSCG00000000264	MFSD5	major facilitator superfamily domain containing 5 [Source:VGNC Symbol;Acc:VGNC:90192]	3.64921	-0.26443	2.49698	-0.1059	0.915662
ENSSSCG00000000265	ESPL1	extra spindle pole bodies like 1, separase [Source:VGNC Symbol;Acc:VGNC:87790]	17.4994	0.618324	1.36677	0.452399	0.650982	0.999991
ENSSSCG00000000267	PFDN5	MYG1 exonuclease [Source:VGNC Symbol;Acc:VGNC:90509]	34.9596	-1.31509	1.2306	-1.06866	0.285224	0.999991
ENSSSCG00000000268	AAAS	aladin WD repeat nucleoporin [Source:VGNC Symbol;Acc:VGNC:84936]	20.4603	-0.0504165	1.26848	-0.0397455	0.968296	0.999991
ENSSSCG00000000271	AMHR2	anti-Mullerian hormone receptor type 2 [Source:VGNC Symbol;Acc:VGNC:85279]	0.451234	2.42102	4.90563	0.493518	0.621647
ENSSSCG00000000272	SP1	Sp1 transcription factor [Source:VGNC Symbol;Acc:VGNC:93360]	34.3292	0.731474	1.10623	0.661232	0.508463	0.999991
ENSSSCG00000000273	PRR13	proline rich 13 [Source:NCBI gene (formerly Entrezgene);Acc:100517160]	41.54	-1.29266	1.1564	-1.11782	0.263642	0.999991
ENSSSCG00000000274	PCBP2	poly(rC) binding protein 2 [Source:VGNC Symbol;Acc:VGNC:103309]	661.311	-1.13901	0.871617	-1.30678	0.191288	0.999991
ENSSSCG00000000275	MAP3K12	mitogen-activated protein kinase kinase kinase 12 [Source:VGNC Symbol;Acc:VGNC:89983]	230.193	0.117531	0.82597	0.142295	0.886847	0.999991
ENSSSCG00000000276	TARBP2	TARBP2 subunit of RISC loading complex [Source:VGNC Symbol;Acc:VGNC:93737]	24.6764	-0.337058	1.22979	-0.274077	0.784026	0.999991
ENSSSCG00000000277	NPFF	neuropeptide FF-amide peptide [Source:VGNC Symbol;Acc:VGNC:90845]	58.4909	-0.464092	1.00945	-0.459746	0.645699	0.999991
ENSSSCG00000000278	ATF7	activating transcription factor 7 [Source:HGNC Symbol;Acc:HGNC:792]	57.1	-0.928427	0.996995	-0.931225	0.351737	0.999991
ENSSSCG00000000288	ENSSSCG00000000288	heteroous nuclear ribonucleoprotein A1 [Source:VGNC Symbol;Acc:VGNC:88918]	315.385	-0.582158	0.950716	-0.612336	0.540315	0.999991
ENSSSCG00000000289	NFE2	nuclear factor, erythroid 2 [Source:VGNC Symbol;Acc:VGNC:90712]	0.950184	0.592711	4.80012	0.123478	0.901728
ENSSSCG00000000290	COPZ1	COPI coat complex subunit zeta 1 [Source:VGNC Symbol;Acc:VGNC:86903]	74.9692	0.254152	0.947049	0.268362	0.788421	0.999991
ENSSSCG00000000291	GPR84	G protein-coupled receptor 84 [Source:NCBI gene (formerly Entrezgene);Acc:100152279]	0.225617	1.53257	4.98847	0.307223	0.758674
ENSSSCG00000000292	ZNF385A	zinc finger protein 385A [Source:VGNC Symbol;Acc:VGNC:95233]	39.2828	-6.32791	1.71105	-3.69826	0.000217086	0.0285357
ENSSSCG00000000293	ITGA5	integrin subunit alpha 5 [Source:VGNC Symbol;Acc:VGNC:89236]	95.4499	0.436842	0.916281	0.476755	0.633537	0.999991
ENSSSCG00000000295	NCKAP1L	NCK associated protein 1 like [Source:VGNC Symbol;Acc:VGNC:90610]	16.055	-2.17218	1.4394	-1.50909	0.131277	0.999991
ENSSSCG00000000296	ENSSSCG00000000296	None	0.371038	-2.0151	4.91816	-0.409727	0.682006
ENSSSCG00000000297	PDE1B	phosphodiesterase 1B [Source:VGNC Symbol;Acc:VGNC:91249]	4.64136	-1.61076	2.47077	-0.651923	0.514451
ENSSSCG00000000298	ENSSSCG00000000298	protein phosphatase 1 regulatory inhibitor subunit 1A [Source:VGNC Symbol;Acc:VGNC:91727]	89.8582	-1.52033	1.06592	-1.42631	0.153779	0.999991
ENSSSCG00000000299	TESPA1	thymocyte expressed, positive selection associated 1 [Source:VGNC Symbol;Acc:VGNC:93887]	13.7748	-7.20083	2.25389	-3.19485	0.00139903	0.0932579
ENSSSCG00000000318	ENSSSCG00000000318	None	0.185519	-1.21575	4.98159	-0.244049	0.807193
ENSSSCG00000000333	ENSSSCG00000000333	None	5.16941	-2.22566	2.74814	-0.809879	0.41801
ENSSSCG00000000359	BLOC1S1	biogenesis of lysosomal organelles complex 1 subunit 1 [Source:HGNC Symbol;Acc:HGNC:4200]	155.754	-1.00547	0.896243	-1.12187	0.261919	0.999991
ENSSSCG00000000361	CD63	CD63 molecule [Source:VGNC Symbol;Acc:VGNC:86424]	101.984	-0.274797	1.00483	-0.273477	0.784486	0.999991
ENSSSCG00000000363	GDF11	growth differentiation factor 11 [Source:VGNC Symbol;Acc:VGNC:88398]	152.678	-0.198657	0.871198	-0.228027	0.819625	0.999991
ENSSSCG00000000364	SARNP	SAP domain containing ribonucleoprotein [Source:VGNC Symbol;Acc:VGNC:99729]	2012.58	-1.68256	0.983333	-1.71108	0.087067	0.961907
ENSSSCG00000000365	ORMDL2	ORMDL sphingolipid biosynthesis regulator 2 [Source:VGNC Symbol;Acc:VGNC:103307]	100.05	1.20219	0.936649	1.2835	0.199315	0.999991
ENSSSCG00000000366	DNAJC14	DnaJ heat shock protein family (Hsp40) member C14 [Source:NCBI gene (formerly Entrezgene);Acc:100151876]	172.981	0.462742	0.871934	0.530707	0.595622	0.999991
ENSSSCG00000000367	ENSSSCG00000000367	transmembrane protein 198B [Source:VGNC Symbol;Acc:VGNC:109165]	13.1355	-3.55348	1.7142	-2.07297	0.0381748	0.682247
ENSSSCG00000000368	MMP19	matrix metallopeptidase 19 [Source:VGNC Symbol;Acc:VGNC:90273]	10.952	-0.751285	1.63754	-0.458789	0.646386
ENSSSCG00000000370	DGKA	diacylglycerol kinase alpha [Source:VGNC Symbol;Acc:VGNC:87269]	24.8176	-2.14226	1.26192	-1.69762	0.0895798	0.972663
ENSSSCG00000000371	PMEL	premelanosome protein [Source:VGNC Symbol;Acc:VGNC:91587]	36.4787	-0.50246	1.11273	-0.451555	0.65159	0.999991
ENSSSCG00000000376	SUOX	sulfite oxidase [Source:VGNC Symbol;Acc:VGNC:93621]	24.1853	-0.1519	1.21875	-0.124636	0.900812	0.999991
ENSSSCG00000000377	ENSSSCG00000000377	None	150.851	0.242525	0.880716	0.275373	0.78303	0.999991
ENSSSCG00000000379	ESYT1	extended synaptotagmin 1 [Source:VGNC Symbol;Acc:VGNC:87796]	326.539	0.217539	0.884668	0.245899	0.805761	0.999991
ENSSSCG00000000382	SMARCC2	SWI/SNF related, matrix associated, actin dependent regulator of chromatin subfamily c member 2 [Source:VGNC Symbol;Acc:VGNC:93232]	317.562	-0.172539	0.849151	-0.20319	0.838987	0.999991
ENSSSCG00000000383	RNF41	ring finger protein 41 [Source:VGNC Symbol;Acc:VGNC:92394]	30.58	-0.0543556	1.13544	-0.0478717	0.961819	0.999991
ENSSSCG00000000384	NABP2	nucleic acid binding protein 2 [Source:VGNC Symbol;Acc:VGNC:90561]	55.7247	0.15935	0.997627	0.159729	0.873094	0.999991
ENSSSCG00000000385	SLC39A5	solute carrier family 39 member 5 [Source:VGNC Symbol;Acc:VGNC:93106]	143.999	1.58235	0.951434	1.66312	0.0962881	0.999991
ENSSSCG00000000386	ANKRD52	ankyrin repeat domain 52 [Source:VGNC Symbol;Acc:VGNC:85342]	284.66	1.69124	1.12671	1.50105	0.133343	0.999991
ENSSSCG00000000393	PAN2	poly(A) specific ribonuclease subunit PAN2 [Source:VGNC Symbol;Acc:VGNC:109558]	109.771	0.0254249	1.07035	0.0237538	0.981049	0.999991
ENSSSCG00000000394	CNPY2	canopy FGF signaling regulator 2 [Source:VGNC Symbol;Acc:VGNC:109185]	77.3597	0.440822	0.955996	0.461113	0.644717	0.999991
ENSSSCG00000000396	STAT2	signal transducer and activator of transcription 2 [Source:NCBI gene (formerly Entrezgene);Acc:396923]	115.65	1.05891	0.974566	1.08654	0.27724	0.999991
ENSSSCG00000000398	APOF	apolipoprotein F [Source:NCBI gene (formerly Entrezgene);Acc:445462]	1.48161	4.11986	4.31571	0.95462	0.33977
ENSSSCG00000000399	TIMELESS	timeless circadian regulator [Source:HGNC Symbol;Acc:HGNC:11813]	19.4971	-0.690396	1.34748	-0.512362	0.608398	0.999991
ENSSSCG00000000400	MIP	major intrinsic protein of lens fiber [Source:VGNC Symbol;Acc:VGNC:90235]	1.1758	1.06952	4.33245	0.246862	0.805015
ENSSSCG00000000401	GLS2	glutaminase 2 [Source:VGNC Symbol;Acc:VGNC:88497]	642.992	0.850268	0.934603	0.909764	0.362947	0.999991
ENSSSCG00000000402	RBMS2	RNA binding motif single stranded interacting protein 2 [Source:VGNC Symbol;Acc:VGNC:98286]	170.567	0.586453	0.918173	0.638717	0.523007	0.999991
ENSSSCG00000000403	BAZ2A	bromodomain adjacent to zinc finger domain 2A [Source:VGNC Symbol;Acc:VGNC:85763]	959.123	0.571624	0.98979	0.57752	0.563588	0.999991
ENSSSCG00000000405	ENSSSCG00000000405	None	139.686	0.0108062	0.90113	0.0119919	0.990432	0.999991
ENSSSCG00000000406	PTGES3	prostaglandin E synthase 3 [Source:VGNC Symbol;Acc:VGNC:91952]	118.641	-0.532189	0.890561	-0.597588	0.550115	0.999991
ENSSSCG00000000411	NAB2	NGFI-A binding protein 2 [Source:VGNC Symbol;Acc:VGNC:90560]	51.9128	-0.517293	1.00451	-0.514972	0.606572	0.999991
ENSSSCG00000000413	MYO1A	myosin IA [Source:VGNC Symbol;Acc:VGNC:90525]	2.08081	-2.91935	3.89218	-0.750055	0.453222
ENSSSCG00000000415	SDR9C7	short chain dehydrogenase/reductase family 9C member 7 [Source:VGNC Symbol;Acc:VGNC:92664]	0.742077	-2.999	4.85283	-0.61799	0.536582
ENSSSCG00000000431	MBD6	methyl-CpG binding domain protein 6 [Source:VGNC Symbol;Acc:VGNC:90051]	51.9142	0.189919	1.00855	0.18831	0.850634	0.999991
ENSSSCG00000000433	B4GALNT1	beta-1,4-N-acetyl-galactosaminyltransferase 1 [Source:VGNC Symbol;Acc:VGNC:85730]	6.79271	-2.66466	2.16473	-1.23095	0.218343
ENSSSCG00000000435	ARHGEF25	Rho guanine nucleotide exchange factor 25 [Source:VGNC Symbol;Acc:VGNC:103216]	40.2535	-2.10929	1.36139	-1.54937	0.121293	0.999991
ENSSSCG00000000436	PIP4K2C	phosphatidylinositol-5-phosphate 4-kinase type 2 gamma [Source:VGNC Symbol;Acc:VGNC:91455]	70.3725	-1.7559	1.08387	-1.62004	0.105224	0.999991
ENSSSCG00000000437	ARHGAP9	Rho GTPase activating protein 9 [Source:VGNC Symbol;Acc:VGNC:85482]	598.88	0.0930012	0.840013	0.110714	0.911843	0.999991
ENSSSCG00000000439	KIF5A	kinesin family member 5A [Source:VGNC Symbol;Acc:VGNC:89472]	5.11271	1.98129	2.21372	0.895007	0.370783
ENSSSCG00000000442	INHBE	inhibin subunit beta E [Source:VGNC Symbol;Acc:VGNC:89135]	0.225617	1.53257	4.98847	0.307223	0.758674
ENSSSCG00000000443	GLI1	GLI family zinc finger 1 [Source:VGNC Symbol;Acc:VGNC:88482]	19.8817	-0.302493	1.28834	-0.234794	0.814369	0.999991
ENSSSCG00000000444	DCTN2	dynactin subunit 2 [Source:VGNC Symbol;Acc:VGNC:87193]	82.4044	-0.259448	1.03285	-0.251196	0.801663	0.999991
ENSSSCG00000000449	DTX3	deltex E3 ubiquitin ligase 3 [Source:VGNC Symbol;Acc:VGNC:87468]	86.2008	-2.21341	1.1081	-1.99749	0.0457719	0.73913
ENSSSCG00000000453	ATP23	ATP23 metallopeptidase and ATP synthase assembly factor homolog [Source:VGNC Symbol;Acc:VGNC:85645]	19.113	0.517372	1.30035	0.397871	0.690726	0.999991
ENSSSCG00000000455	LRIG3	leucine rich repeats and immunoglobulin like domains 3 [Source:VGNC Symbol;Acc:VGNC:89812]	11.7473	-1.63894	1.56051	-1.05026	0.293601
ENSSSCG00000000456	SLC16A7	solute carrier family 16 member 7 [Source:VGNC Symbol;Acc:VGNC:92947]	48.9861	0.396564	1.29858	0.305384	0.760074	0.999991
ENSSSCG00000000457	USP15	ubiquitin specific peptidase 15 [Source:VGNC Symbol;Acc:VGNC:94748]	23.4562	-1.16225	1.2354	-0.940788	0.346813	0.999991
ENSSSCG00000000458	MON2	MON2 homolog, regulator of endosome-to-Golgi trafficking [Source:VGNC Symbol;Acc:VGNC:90301]	24.1904	-0.886974	1.23953	-0.715571	0.474256	0.999991
ENSSSCG00000000462	RXYLT1	ribitol xylosyltransferase 1 [Source:VGNC Symbol;Acc:VGNC:92531]	7.33984	-0.379297	1.83871	-0.206285	0.836569
ENSSSCG00000000464	C12orf56	chromosome 5 C12orf56 homolog [Source:VGNC Symbol;Acc:VGNC:86044]	459.086	-0.0435695	0.796005	-0.0547351	0.956349	0.999991
ENSSSCG00000000466	XPOT	exportin for tRNA [Source:VGNC Symbol;Acc:VGNC:95008]	55.0705	1.04652	1.01208	1.03403	0.301121	0.999991
ENSSSCG00000000469	LEMD3	LEM domain containing 3 [Source:NCBI gene (formerly Entrezgene);Acc:100511508]	86.2433	0.825412	1.02342	0.806523	0.419942	0.999991
ENSSSCG00000000473	TMBIM4	transmembrane BAX inhibitor motif containing 4 [Source:HGNC Symbol;Acc:HGNC:24257]	10.2461	0.3298	1.61157	0.204645	0.837849
ENSSSCG00000000475	IRAK3	interleukin 1 receptor associated kinase 3 [Source:VGNC Symbol;Acc:VGNC:89201]	16.2725	-0.377674	1.39139	-0.271437	0.786055	0.999991
ENSSSCG00000000477	HELB	DNA helicase B [Source:VGNC Symbol;Acc:VGNC:88837]	41.3904	0.942357	1.08959	0.86487	0.38711	0.999991
ENSSSCG00000000478	GRIP1	glutamate receptor interacting protein 1 [Source:VGNC Symbol;Acc:VGNC:88690]	85.437	-1.10958	0.960067	-1.15574	0.247789	0.999991
ENSSSCG00000000483	MDM1	Mdm1 nuclear protein [Source:VGNC Symbol;Acc:VGNC:98120]	3.07701	-1.78541	2.9535	-0.604506	0.545507
ENSSSCG00000000486	NUP107	nucleoporin 107 [Source:VGNC Symbol;Acc:VGNC:90971]	23.4954	-2.09868	1.2861	-1.63183	0.102716	0.999991
ENSSSCG00000000487	SLC35E3	solute carrier family 35 member E3 [Source:VGNC Symbol;Acc:VGNC:93079]	8.35151	1.10703	1.79623	0.616303	0.537694
ENSSSCG00000000488	MDM2	MDM2 proto-onco [Source:VGNC Symbol;Acc:VGNC:90093]	5.92188	-0.913789	2.0065	-0.455414	0.648811
ENSSSCG00000000492	LYZ	lysozyme [Source:NCBI gene (formerly Entrezgene);Acc:100157211]	5.81319	-1.68379	2.21632	-0.759721	0.447422
ENSSSCG00000000493	FRS2	fibroblast growth factor receptor substrate 2 [Source:VGNC Symbol;Acc:VGNC:88246]	16.533	-1.72876	1.43358	-1.2059	0.227855	0.999991
ENSSSCG00000000496	CCT2	chaperonin containing TCP1 subunit 2 [Source:VGNC Symbol;Acc:VGNC:86380]	29.4727	0.213189	1.21008	0.176178	0.860154	0.999991
ENSSSCG00000000499	BEST3	bestrophin 3 [Source:VGNC Symbol;Acc:VGNC:85805]	81.6374	-1.3313	0.957778	-1.38998	0.164534	0.999991
ENSSSCG00000000500	RAB3IP	RAB3A interacting protein [Source:VGNC Symbol;Acc:VGNC:111454]	22.6696	0.729186	1.23393	0.590945	0.554557	0.999991
ENSSSCG00000000502	CNOT2	CCR4-NOT transcription complex subunit 2 [Source:NCBI gene (formerly Entrezgene);Acc:100153354]	60.4829	-0.241077	0.998217	-0.241507	0.809162	0.999991
ENSSSCG00000000504	PTPRB	protein tyrosine phosphatase receptor type B [Source:VGNC Symbol;Acc:VGNC:91984]	40.8527	-0.355009	1.09942	-0.322906	0.746767	0.999991
ENSSSCG00000000509	ZFC3H1	zinc finger C3H1-type containing [Source:VGNC Symbol;Acc:VGNC:95139]	100.467	-0.00209901	0.899888	-0.00233252	0.998139	0.999991
ENSSSCG00000000510	TMEM19	transmembrane protein 19 [Source:VGNC Symbol;Acc:VGNC:94124]	6.03192	-0.585769	2.00754	-0.291784	0.770451
ENSSSCG00000000512	TBC1D15	TBC1 domain family member 15 [Source:VGNC Symbol;Acc:VGNC:93764]	17.7112	0.412862	1.36147	0.303247	0.761702	0.999991
ENSSSCG00000000515	TRHDE	thyrotropin releasing hormone degrading enzyme [Source:VGNC Symbol;Acc:VGNC:94390]	12.0913	-3.17186	1.67694	-1.89146	0.0585629	0.831168
ENSSSCG00000000516	KCNC2	potassium voltage-gated channel subfamily C member 2 [Source:VGNC Symbol;Acc:VGNC:89333]	22.7088	0.890764	1.47121	0.605463	0.544871	0.999991
ENSSSCG00000000517	CAPS2	calcyphosine 2 [Source:VGNC Symbol;Acc:VGNC:86181]	1.48288	-0.0256743	3.91806	-0.0065528	0.994772
ENSSSCG00000000519	GLIPR1	GLI pathosis related 1 [Source:VGNC Symbol;Acc:VGNC:98020]	2922.33	-0.139312	0.925484	-0.150529	0.880347	0.999991
ENSSSCG00000000522	NAP1L1	nucleosome assembly protein 1 like 1 [Source:VGNC Symbol;Acc:VGNC:90576]	154.364	-1.25141	1.01498	-1.23294	0.217597	0.999991
ENSSSCG00000000523	BBS10	Bardet-Biedl syndrome 10 [Source:HGNC Symbol;Acc:HGNC:26291]	0.371038	-2.0151	4.91816	-0.409727	0.682006
ENSSSCG00000000527	SYT10	synaptotagmin 10 [Source:VGNC Symbol;Acc:VGNC:93679]	2.95013	-2.25558	2.79946	-0.80572	0.420405
ENSSSCG00000000528	PKP2	plakophilin 2 [Source:VGNC Symbol;Acc:VGNC:91486]	175.723	0.750467	1.17365	0.639428	0.522545	0.999991
ENSSSCG00000000530	FGD4	FYVE, RhoGEF and PH domain containing 4 [Source:VGNC Symbol;Acc:VGNC:88097]	34.5885	-0.650641	1.10582	-0.588379	0.556278	0.999991
ENSSSCG00000000531	BICD1	BICD cargo adaptor 1 [Source:VGNC Symbol;Acc:VGNC:85818]	20.4592	-1.77592	1.58884	-1.11774	0.263677	0.999991
ENSSSCG00000000534	IPO8	importin 8 [Source:VGNC Symbol;Acc:VGNC:89181]	17.3489	0.406927	1.36038	0.299128	0.764842	0.999991
ENSSSCG00000000536	ERGIC2	ERGIC and golgi 2 [Source:VGNC Symbol;Acc:VGNC:87771]	187.904	-2.36738	1.10903	-2.13463	0.032791	0.61006
ENSSSCG00000000540	ENSSSCG00000000540	ovochymase 1 [Source:VGNC Symbol;Acc:VGNC:91109]	9.09044	-6.60142	2.71529	-2.4312	0.0150488
ENSSSCG00000000541	FAR2	fatty acyl-CoA reductase 2 [Source:VGNC Symbol;Acc:VGNC:88011]	4238.46	0.557431	0.863991	0.645182	0.51881	0.999991
ENSSSCG00000000545	KLHL42	kelch like family member 42 [Source:VGNC Symbol;Acc:VGNC:89534]	24.6349	-1.4164	1.3053	-1.08511	0.277871	0.999991
ENSSSCG00000000547	MRPS35	mitochondrial ribosomal protein S35 [Source:NCBI gene (formerly Entrezgene);Acc:100514049]	152.884	0.115016	0.859707	0.133785	0.893573	0.999991
ENSSSCG00000000549	PPFIBP1	PPFIA binding protein 1 [Source:VGNC Symbol;Acc:VGNC:91695]	37.8091	0.0977988	1.06957	0.0914371	0.927145	0.999991
ENSSSCG00000000550	SMCO2	single-pass membrane protein with coiled-coil domains 2 [Source:VGNC Symbol;Acc:VGNC:93244]	5.38006	-5.84595	3.08437	-1.89534	0.0580468
ENSSSCG00000000551	BMAL2	aryl hydrocarbon receptor nuclear translocator like 2 [Source:VGNC Symbol;Acc:VGNC:103217]	40.9354	-3.50452	1.40712	-2.49057	0.0127537	0.363119
ENSSSCG00000000553	TM7SF3	transmembrane 7 superfamily member 3 [Source:VGNC Symbol;Acc:VGNC:94035]	23.1461	-0.352164	1.27458	-0.276298	0.782319	0.999991
ENSSSCG00000000554	FGFR1OP2	FGFR1 onco partner 2 [Source:VGNC Symbol;Acc:VGNC:88119]	7.57568	1.57866	1.88443	0.837738	0.402178
ENSSSCG00000000555	ITPR2	inositol 1,4,5-trisphosphate receptor type 2 [Source:VGNC Symbol;Acc:VGNC:103294]	84.8834	-0.87259	0.996232	-0.87589	0.38109	0.999991
ENSSSCG00000000559	RASSF8	Ras association domain family member 8 [Source:VGNC Symbol;Acc:VGNC:92128]	55.7106	-0.499647	0.989965	-0.504712	0.613761	0.999991
ENSSSCG00000000563	ENSSSCG00000000563	None	752.557	-3.26454	1.05434	-3.09628	0.00195964	0.114367
ENSSSCG00000000567	SOX5	SRY-box transcription factor 5 [Source:VGNC Symbol;Acc:VGNC:93357]	24.9884	-2.80418	1.50626	-1.86169	0.0626474	0.858579
ENSSSCG00000000570	C2CD5	C2 calcium dependent domain containing 5 [Source:VGNC Symbol;Acc:VGNC:85995]	15.7603	0.60316	1.38403	0.4358	0.662982	0.999991
ENSSSCG00000000571	ABCC9	ATP binding cassette subfamily C member 9 [Source:VGNC Symbol;Acc:VGNC:84960]	19.4845	-1.95352	1.31885	-1.48124	0.138543	0.999991
ENSSSCG00000000573	KCNJ8	potassium inwardly rectifying channel subfamily J member 8 [Source:VGNC Symbol;Acc:VGNC:89361]	14.7126	-0.639997	1.49266	-0.428762	0.668097	0.999991
ENSSSCG00000000576	ENSSSCG00000000576	None	142.255	-0.590147	1.09658	-0.538171	0.590459	0.999991
ENSSSCG00000000577	GYS2	glycogen synthase 2 [Source:NCBI gene (formerly Entrezgene);Acc:100157080]	3.68272	0.851226	2.72377	0.312518	0.754647
ENSSSCG00000000579	GOLT1B	golgi transport 1B [Source:NCBI gene (formerly Entrezgene);Acc:100154676]	3.25534	0.229898	2.83831	0.0809984	0.935443
ENSSSCG00000000580	RECQL	RecQ like helicase [Source:VGNC Symbol;Acc:VGNC:92195]	1315.1	0.224113	0.843977	0.265544	0.79059	0.999991
ENSSSCG00000000582	ENSSSCG00000000582	islet amyloid polypeptide [Source:VGNC Symbol;Acc:VGNC:89015]	5.12153	-0.229998	2.13669	-0.107642	0.91428
ENSSSCG00000000583	PYROXD1	pyridine nucleotide-disulphide oxidoreductase domain 1 [Source:VGNC Symbol;Acc:VGNC:92022]	2189.58	-0.573183	0.963774	-0.594727	0.552026	0.999991
ENSSSCG00000000584	SLCO1A2	solute carrier organic anion transporter family member 1A2 [Source:VGNC Symbol;Acc:VGNC:93193]	3.37944	-3.68001	3.31673	-1.10953	0.267202
ENSSSCG00000000585	SLCO1C1	solute carrier organic anion transporter family member 1C1 [Source:VGNC Symbol;Acc:VGNC:93194]	18.3664	-7.61031	4.78756	-1.5896	0.111925	0.999991
ENSSSCG00000000587	AEBP2	AE binding protein 2 [Source:VGNC Symbol;Acc:VGNC:85163]	47.8779	0.799259	1.03854	0.769599	0.441538	0.999991
ENSSSCG00000000588	PLEKHA5	pleckstrin homology domain containing A5 [Source:VGNC Symbol;Acc:VGNC:91535]	42.5751	-0.376926	1.08374	-0.3478	0.727991	0.999991
ENSSSCG00000000589	CAPZA3	capping actin protein of muscle Z-line subunit alpha 3 [Source:HGNC Symbol;Acc:HGNC:24205]	3.82634	-5.3408	3.03781	-1.75811	0.0787289
ENSSSCG00000000590	PLCZ1	phospholipase C zeta 1 [Source:VGNC Symbol;Acc:VGNC:103310]	1.81382	-1.35553	3.67276	-0.369076	0.712071
ENSSSCG00000000591	PIK3C2G	phosphatidylinositol-4-phosphate 3-kinase catalytic subunit type 2 gamma [Source:VGNC Symbol;Acc:VGNC:91438]	31.4167	-2.80631	1.2031	-2.33257	0.0196708	0.456551
ENSSSCG00000000598	SLC15A5	solute carrier family 15 member 5 [Source:VGNC Symbol;Acc:VGNC:92938]	21.0059	-1.19781	1.47439	-0.81241	0.416557	0.999991
ENSSSCG00000000599	DERA	deoxyribose-phosphate aldolase [Source:VGNC Symbol;Acc:VGNC:87260]	27.5678	0.588632	1.20506	0.488467	0.625219	0.999991
ENSSSCG00000000600	EPS8	epidermal growth factor receptor pathway substrate 8 [Source:VGNC Symbol;Acc:VGNC:87749]	34.7137	-2.73825	1.15635	-2.36801	0.017884	0.435941
ENSSSCG00000000601	PTPRO	protein tyrosine phosphatase receptor type O [Source:VGNC Symbol;Acc:VGNC:98226]	38.6522	-2.6785	1.59382	-1.68056	0.0928493	0.986348
ENSSSCG00000000602	RERG	RAS like estrogen regulated growth inhibitor [Source:VGNC Symbol;Acc:VGNC:92217]	22.5628	-5.51485	1.66952	-3.30325	0.000955699	0.0738566
ENSSSCG00000000605	ERP27	endoplasmic reticulum protein 27 [Source:VGNC Symbol;Acc:VGNC:87781]	354.213	2.33262	0.997804	2.33775	0.0194002	0.452511
ENSSSCG00000000607	ART4	ADP-ribosyltransferase 4 [Source:VGNC Symbol;Acc:VGNC:103218]	9.50339	-1.57328	1.75329	-0.897329	0.369544
ENSSSCG00000000610	SMCO3	single-pass membrane protein with coiled-coil domains 3 [Source:VGNC Symbol;Acc:VGNC:93245]	1.3537	3.99443	4.82574	0.827735	0.40782
ENSSSCG00000000611	ENSSSCG00000000611	None	38.6519	0.264062	1.07588	0.245438	0.806117	0.999991
ENSSSCG00000000612	ATF7IP	activating transcription factor 7 interacting protein [Source:VGNC Symbol;Acc:VGNC:85611]	18.4111	-0.374164	1.36118	-0.274882	0.783407	0.999991
ENSSSCG00000000614	GRIN2B	glutamate ionotropic receptor NMDA type subunit 2B [Source:VGNC Symbol;Acc:VGNC:88684]	15.6889	-2.07201	1.56591	-1.32319	0.185771	0.999991
ENSSSCG00000000619	FAM234B	family with sequence similarity 234 member B [Source:VGNC Symbol;Acc:VGNC:87964]	15.877	-2.85077	1.94402	-1.46643	0.142531	0.999991
ENSSSCG00000000623	BCL2L14	BCL2 like 14 [Source:VGNC Symbol;Acc:VGNC:85782]	138.771	0.571922	0.954297	0.599313	0.548964	0.999991
ENSSSCG00000000625	LRP6	LDL receptor related protein 6 [Source:VGNC Symbol;Acc:VGNC:89821]	42.3032	-0.3887	1.04752	-0.371067	0.710587	0.999991
ENSSSCG00000000631	TAS2R9	taste 2 receptor member 9 [Source:VGNC Symbol;Acc:VGNC:93750]	0.371038	-2.0151	4.91816	-0.409727	0.682006
ENSSSCG00000000633	YBX3	Y-box binding protein 3 [Source:VGNC Symbol;Acc:VGNC:95021]	1850.95	0.517463	0.939153	0.550989	0.581641	0.999991
ENSSSCG00000000634	STYK1	serine/threonine/tyrosine kinase 1 [Source:VGNC Symbol;Acc:VGNC:93601]	3.26169	0.559571	2.90681	0.192503	0.847348
ENSSSCG00000000635	ENSSSCG00000000635	mago homolog B, exon junction complex subunit [Source:VGNC Symbol;Acc:VGNC:108099]	2.3359	-3.08017	3.39757	-0.906582	0.364628
ENSSSCG00000000636	ENSSSCG00000000636	killer cell lectin-like receptor subfamily A, member 1 [Source:NCBI gene (formerly Entrezgene);Acc:397612]	1.48415	-3.99005	4.80496	-0.830401	0.406312
ENSSSCG00000000645	GABARAPL1	GABA type A receptor associated protein like 1 [Source:NCBI gene (formerly Entrezgene);Acc:100462751]	34.0438	-0.72966	1.20827	-0.60389	0.545917	0.999991
ENSSSCG00000000647	OLR1	oxidized low density lipoprotein receptor 1 [Source:NCBI gene (formerly Entrezgene);Acc:396724]	1.58851	-4.08602	4.22958	-0.966056	0.334016
ENSSSCG00000000648	CLEC7A	C-type lectin domain containing 7A [Source:VGNC Symbol;Acc:VGNC:86758]	0.185519	-1.21575	4.98159	-0.244049	0.807193
ENSSSCG00000000650	CLEC1B	C-type lectin domain family 1 member B [Source:VGNC Symbol;Acc:VGNC:86751]	30.273	-2.10537	1.29195	-1.6296	0.103186	0.999991
ENSSSCG00000000651	CLEC12B	C-type lectin domain family 12 member B [Source:NCBI gene (formerly Entrezgene);Acc:100519958]	2.97085	2.05613	2.95836	0.695023	0.487041
ENSSSCG00000000656	CLEC2B	C-type lectin domain family 2, member B [Source:NCBI gene (formerly Entrezgene);Acc:100520839]	6.32957	-2.91561	2.17849	-1.33836	0.180779
ENSSSCG00000000657	ENSSSCG00000000657	None	4.44498	-1.15178	2.34105	-0.491995	0.622723
ENSSSCG00000000659	ENSSSCG00000000659	None	5.70779	-1.59348	2.17515	-0.732584	0.463812
ENSSSCG00000000660	A2M	alpha-2-macroglobulin [Source:VGNC Symbol;Acc:VGNC:103209]	16.5924	0.490476	1.73318	0.282992	0.777183	0.999991
ENSSSCG00000000661	PHC1	polyhomeotic homolog 1 [Source:NCBI gene (formerly Entrezgene);Acc:100155344]	30.5918	-0.336238	1.22516	-0.274444	0.783744	0.999991
ENSSSCG00000000663	KLRG1	killer cell lectin like receptor G1 [Source:VGNC Symbol;Acc:VGNC:109555]	2.5161	-4.75055	3.57585	-1.32851	0.184009
ENSSSCG00000000664	A2ML1	alpha-2-macroglobulin like 1 [Source:VGNC Symbol;Acc:VGNC:103210]	12.1529	-0.0842065	1.71371	-0.0491369	0.96081	0.999991
ENSSSCG00000000665	RIMKLB	ribosomal modification protein rimK like family member B [Source:VGNC Symbol;Acc:VGNC:92308]	16.5159	-1.50354	1.54944	-0.970379	0.331857	0.999991
ENSSSCG00000000667	AICDA	activation induced cytidine deaminase [Source:VGNC Symbol;Acc:VGNC:85196]	0.782174	-1.19739	4.86564	-0.246092	0.805611
ENSSSCG00000000668	APOBEC1	apolipoprotein B mRNA editing enzyme catalytic subunit 1 [Source:VGNC Symbol;Acc:VGNC:85418]	4.28953	-2.72579	2.96575	-0.91909	0.358049
ENSSSCG00000000672	CLSTN3	calsyntenin 3 [Source:VGNC Symbol;Acc:VGNC:86786]	26.3751	-1.81099	1.30504	-1.38769	0.165233	0.999991
ENSSSCG00000000679	LRRC23	leucine rich repeat containing 23 [Source:VGNC Symbol;Acc:VGNC:103298]	2.34652	-1.29681	3.60656	-0.35957	0.719169
ENSSSCG00000000680	GPR162	G protein-coupled receptor 162 [Source:VGNC Symbol;Acc:VGNC:88614]	7.79916	1.29627	2.08058	0.623034	0.533262
ENSSSCG00000000681	P3H3	prolyl 3-hydroxylase 3 [Source:VGNC Symbol;Acc:VGNC:91131]	41.0131	-1.43332	1.18437	-1.2102	0.226202	0.999991
ENSSSCG00000000682	GNB3	G protein subunit beta 3 [Source:VGNC Symbol;Acc:VGNC:88532]	6.1609	1.39119	1.99561	0.697126	0.485724
ENSSSCG00000000683	CDCA3	cell division cycle associated 3 [Source:VGNC Symbol;Acc:VGNC:86466]	62.715	0.534176	1.0307	0.518268	0.604271	0.999991
ENSSSCG00000000684	USP5	ubiquitin specific peptidase 5 [Source:VGNC Symbol;Acc:VGNC:94772]	76.5316	-0.784788	1.00175	-0.783421	0.43338	0.999991
ENSSSCG00000000685	TPI1	triosephosphate isomerase 1 [Source:NCBI gene (formerly Entrezgene);Acc:100157582]	260.28	-0.652572	0.932026	-0.700165	0.483824	0.999991
ENSSSCG00000000687	CD4	CD4 molecule [Source:VGNC Symbol;Acc:VGNC:86417]	7.67586	-6.35641	2.47463	-2.56863	0.0102102
ENSSSCG00000000688	LAG3	lymphocyte activating 3 [Source:NCBI gene (formerly Entrezgene);Acc:100125962]	3.17672	-3.42071	3.10428	-1.10194	0.27049
ENSSSCG00000000690	MLF2	myeloid leukemia factor 2 [Source:VGNC Symbol;Acc:VGNC:103302]	122.38	-0.53219	0.926432	-0.574451	0.565663	0.999991
ENSSSCG00000000691	COPS7A	COP9 signalosome subunit 7A [Source:VGNC Symbol;Acc:VGNC:86902]	918.969	-0.513437	0.834547	-0.615228	0.538404	0.999991
ENSSSCG00000000692	PIANP	PILR alpha associated neural protein [Source:VGNC Symbol;Acc:VGNC:91409]	2.14283	0.342664	3.07232	0.111533	0.911194
ENSSSCG00000000693	NCAPD2	non-SMC condensin I complex subunit D2 [Source:VGNC Symbol;Acc:VGNC:90597]	331.269	0.273291	0.840388	0.325196	0.745033	0.999991
ENSSSCG00000000694	ENSSSCG00000000694	glyceraldehyde-3-phosphate dehydrogenase [Source:VGNC Symbol;Acc:VGNC:103283]	693.467	-1.06326	0.935628	-1.13642	0.255783	0.999991
ENSSSCG00000000695	IFFO1	intermediate filament family orphan 1 [Source:VGNC Symbol;Acc:VGNC:89030]	18.5781	-0.142678	1.39583	-0.102217	0.918584	0.999991
ENSSSCG00000000696	NOP2	NOP2 nucleolar protein [Source:VGNC Symbol;Acc:VGNC:103306]	33.2059	0.518979	1.10737	0.468659	0.639314	0.999991
ENSSSCG00000000697	CHD4	chromodomain helicase DNA binding protein 4 [Source:VGNC Symbol;Acc:VGNC:99707]	607.324	0.0432678	0.788202	0.0548944	0.956223	0.999991
ENSSSCG00000000699	LPAR5	lysophosphatidic acid receptor 5 [Source:VGNC Symbol;Acc:VGNC:89787]	106.807	0.0579741	0.907142	0.0639085	0.949043	0.999991
ENSSSCG00000000700	ACRBP	acrosin binding protein [Source:VGNC Symbol;Acc:VGNC:85029]	4.14882	-0.674499	2.33567	-0.288782	0.772749
ENSSSCG00000000702	ZNF384	zinc finger protein 384 [Source:HGNC Symbol;Acc:HGNC:11955]	61.4173	-0.0678092	0.997162	-0.0680022	0.945784	0.999991
ENSSSCG00000000703	ENSSSCG00000000703	vesicle associated membrane protein 1 [Source:VGNC Symbol;Acc:VGNC:94793]	185.617	0.89362	0.932782	0.958015	0.338055	0.999991
ENSSSCG00000000704	TAPBPL	TAP binding protein like [Source:VGNC Symbol;Acc:VGNC:93735]	88.3897	-0.114207	1.02119	-0.111837	0.910953	0.999991
ENSSSCG00000000706	LTBR	lymphotoxin beta receptor [Source:NCBI gene (formerly Entrezgene);Acc:100520196]	49.127	-0.693093	1.04966	-0.660303	0.509059	0.999991
ENSSSCG00000000707	SCNN1A	sodium channel epithelial 1 subunit alpha [Source:VGNC Symbol;Acc:VGNC:92640]	17.2871	1.05476	1.62442	0.649314	0.516135	0.999991
ENSSSCG00000000708	TNFRSF1A	TNF receptor superfamily member 1A [Source:NCBI gene (formerly Entrezgene);Acc:397020]	48.0392	-0.401904	1.02172	-0.393359	0.694054	0.999991
ENSSSCG00000000709	PLEKHG6	pleckstrin homology and RhoGEF domain containing G6 [Source:VGNC Symbol;Acc:VGNC:91548]	80.3131	-0.137054	1.06996	-0.128093	0.898075	0.999991
ENSSSCG00000000712	VWF	von Willebrand factor [Source:VGNC Symbol;Acc:VGNC:104094]	9.29818	-4.23199	2.15569	-1.96317	0.0496262
ENSSSCG00000000718	GALNT8	polypeptide N-acetylgalactosaminyltransferase 8 [Source:VGNC Symbol;Acc:VGNC:109553]	2.59727	-4.79667	3.88632	-1.23425	0.217111
ENSSSCG00000000719	NDUFA9	NADH:ubiquinone oxidoreductase subunit A9 [Source:VGNC Symbol;Acc:VGNC:98149]	16.3394	-0.155197	1.46176	-0.106171	0.915447	0.999991
ENSSSCG00000000720	AKAP3	A-kinase anchoring protein 3 [Source:VGNC Symbol;Acc:VGNC:85218]	43.4444	1.62997	1.28011	1.2733	0.20291	0.999991
ENSSSCG00000000721	DYRK4	dual specificity tyrosine phosphorylation regulated kinase 4 [Source:VGNC Symbol;Acc:VGNC:97971]	125.756	-0.643603	1.00551	-0.640078	0.522122	0.999991
ENSSSCG00000000722	RAD51AP1	RAD51 associated protein 1 [Source:VGNC Symbol;Acc:VGNC:92057]	9.876	0.180831	1.63233	0.110781	0.91179
ENSSSCG00000000723	C12orf4	chromosome 5 C12orf4 homolog [Source:VGNC Symbol;Acc:VGNC:86041]	12.36	0.16366	1.54781	0.105737	0.915791	0.999991
ENSSSCG00000000728	PARP11	poly(ADP-ribose) polymerase family member 11 [Source:VGNC Symbol;Acc:VGNC:103308]	24.4097	-0.7921	1.26401	-0.626655	0.530885	0.999991
ENSSSCG00000000730	PRMT8	protein arginine methyltransferase 8 [Source:VGNC Symbol;Acc:VGNC:91825]	27.2205	1.04768	1.19795	0.874562	0.381812	0.999991
ENSSSCG00000000732	CRACR2A	calcium release activated channel regulator 2A [Source:VGNC Symbol;Acc:VGNC:86974]	43.1862	1.27676	1.35314	0.943556	0.345397	0.999991
ENSSSCG00000000734	TSPAN11	tetraspanin 11 [Source:VGNC Symbol;Acc:VGNC:94500]	44.2234	-3.07565	1.25575	-2.44925	0.0143155	0.38352
ENSSSCG00000000735	TSPAN9	tetraspanin 9 [Source:VGNC Symbol;Acc:VGNC:94516]	79.9361	-2.0783	1.08503	-1.91542	0.0554387	0.814781
ENSSSCG00000000736	TEAD4	TEA domain transcription factor 4 [Source:NCBI gene (formerly Entrezgene);Acc:100152085]	93.317	0.796611	1.20297	0.662206	0.507839	0.999991
ENSSSCG00000000737	TULP3	TUB like protein 3 [Source:VGNC Symbol;Acc:VGNC:94591]	43.1295	0.947458	1.09171	0.867865	0.385468	0.999991
ENSSSCG00000000738	RHNO1	RAD9-HUS1-RAD1 interacting nuclear orphan 1 [Source:VGNC Symbol;Acc:VGNC:92282]	13.368	-0.165969	1.56008	-0.106385	0.915277	0.999991
ENSSSCG00000000739	FOXM1	forkhead box M1 [Source:VGNC Symbol;Acc:VGNC:88217]	143.645	0.163641	0.883052	0.185313	0.852983	0.999991
ENSSSCG00000000741	NRIP2	nuclear receptor interacting protein 2 [Source:VGNC Symbol;Acc:VGNC:90897]	17.6196	-0.0902349	1.39841	-0.0645268	0.948551	0.999991
ENSSSCG00000000742	ITFG2	integrin alpha FG-GAP repeat containing 2 [Source:VGNC Symbol;Acc:VGNC:89230]	21.4115	-0.0224302	1.31432	-0.017066	0.986384	0.999991
ENSSSCG00000000743	FKBP4	FKBP prolyl isomerase 4 [Source:NCBI gene (formerly Entrezgene);Acc:100337672]	373.461	0.609995	0.800955	0.761585	0.446308	0.999991
ENSSSCG00000000744	ENSSSCG00000000744	None	19.6597	-1.46922	1.63777	-0.897089	0.369671	0.999991
ENSSSCG00000000745	DDX11	DEAD/H-box helicase 11 [Source:HGNC Symbol;Acc:HGNC:2736]	472.68	1.30571	0.951358	1.37247	0.169917	0.999991
ENSSSCG00000000746	WASHC1	WASH complex subunit 1 [Source:NCBI gene (formerly Entrezgene);Acc:100512536]	621.71	0.0099729	0.925778	0.0107725	0.991405	0.999991
ENSSSCG00000000748	IQSEC3	IQ motif and Sec7 domain ArfGEF 3 [Source:VGNC Symbol;Acc:VGNC:89196]	25.4638	1.58167	1.55117	1.01967	0.307887	0.999991
ENSSSCG00000000749	SLC6A12	solute carrier family 6 member 12 [Source:VGNC Symbol;Acc:VGNC:93155]	6.39848	-2.56755	2.20618	-1.1638	0.244506
ENSSSCG00000000751	CCDC77	coiled-coil domain containing 77 [Source:VGNC Symbol;Acc:VGNC:86313]	7.67018	-0.230378	1.82005	-0.126578	0.899275
ENSSSCG00000000753	WNK1	WNK lysine deficient protein kinase 1 [Source:VGNC Symbol;Acc:VGNC:94962]	166.124	0.0862355	0.847577	0.101744	0.91896	0.999991
ENSSSCG00000000754	RAD52	RAD52 homolog, DNA repair protein [Source:VGNC Symbol;Acc:VGNC:92060]	123.468	0.581416	0.88356	0.658038	0.510514	0.999991
ENSSSCG00000000755	ERC1	ELKS/RAB6-interacting/CAST family member 1 [Source:VGNC Symbol;Acc:VGNC:87761]	72.2555	-0.142361	0.949816	-0.149883	0.880857	0.999991
ENSSSCG00000000757	ADIPOR2	adiponectin receptor 2 [Source:VGNC Symbol;Acc:VGNC:85141]	38.1718	-0.111617	1.1068	-0.100847	0.919672	0.999991
ENSSSCG00000000759	WNT5B	Wnt family member 5B [Source:HGNC Symbol;Acc:HGNC:16265]	2456.51	0.33556	0.771397	0.435003	0.66356	0.999991
ENSSSCG00000000760	LRTM2	leucine rich repeats and transmembrane domains 2 [Source:VGNC Symbol;Acc:VGNC:89866]	0.225617	1.53257	4.98847	0.307223	0.758674
ENSSSCG00000000764	HDHD5	haloacid dehalogenase like hydrolase domain containing 5 [Source:VGNC Symbol;Acc:VGNC:88823]	12.2444	1.25906	1.56396	0.805049	0.420791	0.999991
ENSSSCG00000000765	IL17RA	interleukin 17 receptor A [Source:VGNC Symbol;Acc:VGNC:89085]	12.0853	-0.69261	1.53772	-0.450414	0.652412	0.999991
ENSSSCG00000000766	CECR2	CECR2 histone acetyl-lysine reader [Source:VGNC Symbol;Acc:VGNC:96576]	34.8534	-1.05823	1.09769	-0.964052	0.33502	0.999991
ENSSSCG00000000769	BID	BH3 interacting domain death agonist [Source:VGNC Symbol;Acc:VGNC:85824]	481.361	0.473361	0.889097	0.532406	0.594445	0.999991
ENSSSCG00000000770	MICAL3	microtubule associated monooxygenase, calponin and LIM domain containing 3 [Source:VGNC Symbol;Acc:VGNC:90208]	104.326	0.292522	0.918941	0.318325	0.750239	0.999991
ENSSSCG00000000774	USP18	ubiquitin specific peptidase 18 [Source:NCBI gene (formerly Entrezgene);Acc:396777]	8.48266	-1.45731	2.1785	-0.66895	0.503527
ENSSSCG00000000778	CPNE8	copine 8 [Source:VGNC Symbol;Acc:VGNC:86955]	118.008	0.369996	0.8811	0.419925	0.67454	0.999991
ENSSSCG00000000779	KIF21A	kinesin family member 21A [Source:VGNC Symbol;Acc:VGNC:89464]	30.3767	1.35666	1.40429	0.966083	0.334003	0.999991
ENSSSCG00000000781	ABCD2	ATP binding cassette subfamily D member 2 [Source:VGNC Symbol;Acc:VGNC:84962]	4.6433	-4.15425	2.68734	-1.54586	0.122139
ENSSSCG00000000782	C12orf40	chromosome 5 C12orf40 homolog [Source:VGNC Symbol;Acc:VGNC:109549]	42.222	-0.948356	1.42609	-0.665002	0.506049	0.999991
ENSSSCG00000000783	SLC2A13	solute carrier family 2 member 13 [Source:VGNC Symbol;Acc:VGNC:93047]	35.1705	-1.26716	1.27271	-0.995642	0.319424	0.999991
ENSSSCG00000000784	LRRK2	leucine rich repeat kinase 2 [Source:NCBI gene (formerly Entrezgene);Acc:780403]	12.7984	-0.0966549	1.53392	-0.0630119	0.949757	0.999991
ENSSSCG00000000789	CNTN1	contactin 1 [Source:VGNC Symbol;Acc:VGNC:86848]	24.184	-1.49236	1.69098	-0.88254	0.377485	0.999991
ENSSSCG00000000791	PDZRN4	PDZ domain containing ring finger 4 [Source:VGNC Symbol;Acc:VGNC:91299]	85.2792	-0.134423	0.940681	-0.1429	0.88637	0.999991
ENSSSCG00000000793	PPHLN1	periphilin 1 [Source:VGNC Symbol;Acc:VGNC:91697]	2952.24	-0.487618	0.823313	-0.592263	0.553675	0.999991
ENSSSCG00000000795	ADAMTS20	ADAM metallopeptidase with thrombospondin type 1 motif 20 [Source:VGNC Symbol;Acc:VGNC:85082]	5.83667	-2.14706	2.25016	-0.95418	0.339993
ENSSSCG00000000798	TWF1	twinfilin actin binding protein 1 [Source:VGNC Symbol;Acc:VGNC:94595]	137.677	-1.06685	0.933236	-1.14317	0.252966	0.999991
ENSSSCG00000000799	IRAK4	interleukin 1 receptor associated kinase 4 [Source:NCBI gene (formerly Entrezgene);Acc:100127166]	6.28567	-0.386165	2.01115	-0.192012	0.847733
ENSSSCG00000000800	PUS7L	pseudouridine synthase 7 like [Source:VGNC Symbol;Acc:VGNC:92006]	5.23778	-0.640613	2.14956	-0.29802	0.765688
ENSSSCG00000000801	TMEM117	transmembrane protein 117 [Source:VGNC Symbol;Acc:VGNC:94070]	29.8925	-2.82358	1.2246	-2.30571	0.0211267	0.473918
ENSSSCG00000000802	NELL2	neural EGFL like 2 [Source:VGNC Symbol;Acc:VGNC:90684]	29.9663	-2.86582	1.23141	-2.32727	0.0199508	0.459716
ENSSSCG00000000804	ANO6	anoctamin 6 [Source:VGNC Symbol;Acc:VGNC:85359]	159.179	-1.69219	0.903577	-1.87277	0.0611003	0.847511
ENSSSCG00000000806	SCAF11	SR-related CTD associated factor 11 [Source:VGNC Symbol;Acc:VGNC:92602]	59.7269	0.391602	0.974938	0.401669	0.687928	0.999991
ENSSSCG00000000807	SLC38A1	solute carrier family 38 member 1 [Source:HGNC Symbol;Acc:HGNC:13447]	655.026	-1.11669	0.916614	-1.21828	0.223119	0.999991
ENSSSCG00000000808	SLC38A2	solute carrier family 38 member 2 [Source:VGNC Symbol;Acc:VGNC:93094]	28.8912	0.617191	1.20464	0.512343	0.608411	0.999991
ENSSSCG00000000810	AMIGO2	adhesion molecule with Ig like domain 2 [Source:VGNC Symbol;Acc:VGNC:85281]	9.93748	1.38884	1.6617	0.83579	0.403273
ENSSSCG00000000811	PCED1B	PC-esterase domain containing 1B [Source:HGNC Symbol;Acc:HGNC:28255]	8.50836	1.79599	1.84225	0.974893	0.329614
ENSSSCG00000000816	SENP1	SUMO specific peptidase 1 [Source:VGNC Symbol;Acc:VGNC:92712]	19.7596	0.0167048	1.28694	0.0129802	0.989644	0.999991
ENSSSCG00000000837	CHST11	carbohydrate sulfotransferase 11 [Source:VGNC Symbol;Acc:VGNC:86675]	19.5345	-1.60672	1.49654	-1.07362	0.282992	0.999991
ENSSSCG00000000838	SLC41A2	solute carrier family 41 member 2 [Source:VGNC Symbol;Acc:VGNC:93114]	19.8152	-1.78759	1.33008	-1.34397	0.178959	0.999991
ENSSSCG00000000839	ALDH1L2	aldehyde dehydrogenase 1 family member L2 [Source:VGNC Symbol;Acc:VGNC:97882]	1125.48	0.888173	0.836023	1.06238	0.288064	0.999991
ENSSSCG00000000840	WASHC4	WASH complex subunit 4 [Source:VGNC Symbol;Acc:VGNC:94895]	21.5638	-0.330881	1.25303	-0.264064	0.791731	0.999991
ENSSSCG00000000841	APPL2	adaptor protein, phosphotyrosine interacting with PH domain and leucine zipper 2 [Source:VGNC Symbol;Acc:VGNC:85427]	208.227	0.365511	0.840623	0.43481	0.663701	0.999991
ENSSSCG00000000842	KANSL2	KAT8 regulatory NSL complex subunit 2 [Source:VGNC Symbol;Acc:VGNC:89300]	234.741	-0.611322	0.843422	-0.724812	0.468567	0.999991
ENSSSCG00000000843	TXNRD1	thioredoxin reductase 1 [Source:NCBI gene (formerly Entrezgene);Acc:396681]	23.8066	-0.442457	1.23961	-0.356934	0.721141	0.999991
ENSSSCG00000000844	NFYB	nuclear transcription factor Y subunit beta [Source:VGNC Symbol;Acc:VGNC:90730]	88.227	0.271616	0.918509	0.295714	0.767449	0.999991
ENSSSCG00000000846	HCFC2	host cell factor C2 [Source:VGNC Symbol;Acc:VGNC:88800]	7.69188	-2.6098	1.95676	-1.33373	0.182291
ENSSSCG00000000847	TDG	thymine DNA glycosylase [Source:VGNC Symbol;Acc:VGNC:93842]	45.4073	-1.58154	1.21487	-1.30181	0.19298	0.999991
ENSSSCG00000000848	GLT8D2	glycosyltransferase 8 domain containing 2 [Source:VGNC Symbol;Acc:VGNC:88501]	44.812	-0.490055	1.10892	-0.441923	0.658545	0.999991
ENSSSCG00000000849	HSP90B1	heat shock protein 90 beta family member 1 [Source:VGNC Symbol;Acc:VGNC:103290]	6182.8	2.12075	0.787952	2.69147	0.00711373	0.24669
ENSSSCG00000000853	NT5DC3	5'-nucleotidase domain containing 3 [Source:VGNC Symbol;Acc:VGNC:90924]	74.2267	0.770879	1.17949	0.653569	0.51339	0.999991
ENSSSCG00000000854	ENSSSCG00000000854	None	452.237	0.618486	1.36706	0.452421	0.650965	0.999991
ENSSSCG00000000856	PAH	phenylalanine hydroxylase [Source:VGNC Symbol;Acc:VGNC:91155]	7.63496	-0.633395	2.24082	-0.282662	0.777436
ENSSSCG00000000857	IGF1	insulin like growth factor 1 [Source:VGNC Symbol;Acc:VGNC:98044]	82.251	-1.47764	0.972843	-1.51889	0.128791	0.999991
ENSSSCG00000000858	PMCH	pro-melanin concentrating hormone [Source:NCBI gene (formerly Entrezgene);Acc:396962]	192.745	0.731176	1.0349	0.706517	0.479866	0.999991
ENSSSCG00000000859	PARPBP	PARP1 binding protein [Source:VGNC Symbol;Acc:VGNC:91183]	6.21901	-1.82465	2.05489	-0.887958	0.374563
ENSSSCG00000000860	NUP37	nucleoporin 37 [Source:VGNC Symbol;Acc:VGNC:90980]	14.4711	-1.7603	1.64921	-1.06736	0.28581	0.999991
ENSSSCG00000000862	GNPTAB	N-acetylglucosamine-1-phosphate transferase subunits alpha and beta [Source:VGNC Symbol;Acc:VGNC:88546]	21.2711	0.297336	1.27	0.234123	0.81489	0.999991
ENSSSCG00000000863	SYCP3	synaptonemal complex protein 3 [Source:HGNC Symbol;Acc:HGNC:18130]	1028.84	0.344559	0.817426	0.421517	0.673378	0.999991
ENSSSCG00000000864	CHPT1	choline phosphotransferase 1 [Source:VGNC Symbol;Acc:VGNC:86659]	24.7926	-0.0649727	1.25292	-0.0518569	0.958643	0.999991
ENSSSCG00000000866	MYBPC1	myosin binding protein C1 [Source:VGNC Symbol;Acc:VGNC:90499]	33.3367	-1.12295	1.29418	-0.867693	0.385562	0.999991
ENSSSCG00000000867	SPIC	Spi-C transcription factor [Source:VGNC Symbol;Acc:VGNC:104061]	37.5753	0.685063	1.27959	0.535376	0.59239	0.999991
ENSSSCG00000000869	UTP20	UTP20 small subunit processome component [Source:VGNC Symbol;Acc:VGNC:94784]	307.039	0.868913	1.01808	0.853479	0.393394	0.999991
ENSSSCG00000000870	ARL1	ADP ribosylation factor like GTPase 1 [Source:VGNC Symbol;Acc:VGNC:85513]	506.051	0.631982	0.850626	0.742961	0.457505	0.999991
ENSSSCG00000000871	SLC5A8	solute carrier family 5 member 8 [Source:VGNC Symbol;Acc:VGNC:93148]	4.04005	-2.79206	2.81926	-0.990353	0.322002
ENSSSCG00000000873	ANO4	anoctamin 4 [Source:VGNC Symbol;Acc:VGNC:85357]	22.7759	-4.22063	1.74124	-2.42393	0.0153537	0.399908
ENSSSCG00000000874	GAS2L3	growth arrest specific 2 like 3 [Source:VGNC Symbol;Acc:VGNC:88357]	11.888	-0.105667	1.52785	-0.0691608	0.944862	0.999991
ENSSSCG00000000875	NR1H4	nuclear receptor subfamily 1 group H member 4 [Source:VGNC Symbol;Acc:VGNC:90872]	3.82941	-0.773587	2.74783	-0.281527	0.778307
ENSSSCG00000000877	SCYL2	SCY1 like pseudokinase 2 [Source:VGNC Symbol;Acc:VGNC:98305]	14.1397	-0.0747767	1.45328	-0.0514538	0.958964	0.999991
ENSSSCG00000000884	APAF1	apoptotic peptidase activating factor 1 [Source:VGNC Symbol;Acc:VGNC:85398]	16.1818	-0.543963	1.38094	-0.393908	0.693649	0.999991
ENSSSCG00000000886	SLC25A3	solute carrier family 25 member 3 [Source:NCBI gene (formerly Entrezgene);Acc:100302698]	79.8728	0.460489	0.978635	0.470542	0.637968	0.999991
ENSSSCG00000000887	ENSSSCG00000000887	None	63.6087	0.588325	1.00976	0.582638	0.560137	0.999991
ENSSSCG00000000890	NEDD1	NEDD1 gamma-tubulin ring complex targeting factor [Source:VGNC Symbol;Acc:VGNC:90665]	4.18856	-0.523186	2.32022	-0.225489	0.821599
ENSSSCG00000000891	LTA4H	leukotriene A4 hydrolase [Source:NCBI gene (formerly Entrezgene);Acc:100154219]	31.2368	0.728675	1.13265	0.643334	0.520008	0.999991
ENSSSCG00000000892	HAL	histidine ammonia-lyase [Source:VGNC Symbol;Acc:VGNC:88775]	4.53334	-3.96524	2.84343	-1.39453	0.163158
ENSSSCG00000000893	AMDHD1	amidohydrolase domain containing 1 [Source:VGNC Symbol;Acc:VGNC:85275]	0.475394	-2.3315	4.89227	-0.476568	0.63367
ENSSSCG00000000894	CCDC38	coiled-coil domain containing 38 [Source:VGNC Symbol;Acc:VGNC:86296]	3154.37	0.0762718	0.85797	0.0888979	0.929163	0.999991
ENSSSCG00000000895	SNRPF	small nuclear ribonucleoprotein polypeptide F [Source:NCBI gene (formerly Entrezgene);Acc:100155855]	34.4366	-2.00455	1.29115	-1.55253	0.120536	0.999991
ENSSSCG00000000896	NTN4	netrin 4 [Source:VGNC Symbol;Acc:VGNC:90933]	33.2458	0.397969	1.5634	0.254553	0.799068	0.999991
ENSSSCG00000000900	VEZT	vezatin, adherens junctions transmembrane protein [Source:VGNC Symbol;Acc:VGNC:94819]	47.0248	0.136521	1.01954	0.133904	0.893479	0.999991
ENSSSCG00000000901	FGD6	FYVE, RhoGEF and PH domain containing 6 [Source:VGNC Symbol;Acc:VGNC:88099]	123.006	-0.129017	0.889076	-0.145113	0.884621	0.999991
ENSSSCG00000000902	NR2C1	nuclear receptor subfamily 2 group C member 1 [Source:VGNC Symbol;Acc:VGNC:90875]	14.5199	0.629849	1.44904	0.434665	0.663805	0.999991
ENSSSCG00000000905	ENSSSCG00000000905	NADH:ubiquinone oxidoreductase subunit A12 [Source:VGNC Symbol;Acc:VGNC:103305]	24.9726	0.597449	1.31018	0.456006	0.648386	0.999991
ENSSSCG00000000906	TMCC3	transmembrane and coiled-coil domain family 3 [Source:VGNC Symbol;Acc:VGNC:98375]	51.0074	-2.01449	1.01837	-1.97816	0.0479112	0.757158
ENSSSCG00000000907	PLXNC1	plexin C1 [Source:VGNC Symbol;Acc:VGNC:91584]	515.035	0.472127	0.837411	0.563793	0.572895	0.999991
ENSSSCG00000000908	ENSSSCG00000000908	None	951.121	0.372889	0.877124	0.425127	0.670744	0.999991
ENSSSCG00000000910	CRADD	CASP2 and RIPK1 domain containing adaptor with death domain [Source:HGNC Symbol;Acc:HGNC:2340]	199.45	-0.173065	0.868229	-0.199331	0.842004	0.999991
ENSSSCG00000000915	DCN	decorin [Source:NCBI gene (formerly Entrezgene);Acc:396957]	229.053	-5.00471	1.17398	-4.26304	2.02e-05	0.00644633
ENSSSCG00000000916	LUM	lumican [Source:NCBI gene (formerly Entrezgene);Acc:100152607]	90.6791	-4.57269	1.28696	-3.55309	0.000380734	0.041352
ENSSSCG00000000917	KERA	keratocan [Source:VGNC Symbol;Acc:VGNC:89420]	0.579749	-2.59958	4.87427	-0.533327	0.593807
ENSSSCG00000000918	EPYC	epiphycan [Source:VGNC Symbol;Acc:VGNC:87755]	13.3615	0.22556	2.1794	0.103496	0.917569	0.999991
ENSSSCG00000000920	POC1B	POC1 centriolar protein B [Source:VGNC Symbol;Acc:VGNC:91616]	39.8062	0.249533	1.22067	0.204423	0.838023	0.999991
ENSSSCG00000000924	C12orf50	chromosome 5 C12orf50 homolog [Source:VGNC Symbol;Acc:VGNC:86043]	0.185519	-1.21575	4.98159	-0.244049	0.807193
ENSSSCG00000000925	RLIG1	RNA 5'-phosphate and 3'-OH ligase 1 [Source:VGNC Symbol;Acc:VGNC:86040]	303.714	-0.110578	0.894841	-0.123573	0.901653	0.999991
ENSSSCG00000000926	CEP290	centrosomal protein 290 [Source:VGNC Symbol;Acc:VGNC:86567]	915.028	0.0905536	0.916127	0.0988438	0.921262	0.999991
ENSSSCG00000000927	TMTC3	transmembrane O-mannosyltransferase targeting cadherins 3 [Source:VGNC Symbol;Acc:VGNC:94243]	10.0418	-1.29741	1.67555	-0.774321	0.438741
ENSSSCG00000000932	NTS	neurotensin [Source:VGNC Symbol;Acc:VGNC:90938]	0.371038	-2.0151	4.91816	-0.409727	0.682006
ENSSSCG00000000934	LRRIQ1	leucine rich repeats and IQ motif containing 1 [Source:VGNC Symbol;Acc:VGNC:98091]	18.9197	-1.43252	1.45012	-0.987863	0.32322	0.999991
ENSSSCG00000000936	SLC6A15	solute carrier family 6 member 15 [Source:VGNC Symbol;Acc:VGNC:93157]	79.3329	2.00076	1.37978	1.45005	0.147043	0.999991
ENSSSCG00000000939	ACSS3	acyl-CoA synthetase short chain family member 3 [Source:VGNC Symbol;Acc:VGNC:85037]	55.5613	0.37016	1.00163	0.369557	0.711712	0.999991
ENSSSCG00000000940	PPFIA2	PTPRF interacting protein alpha 2 [Source:VGNC Symbol;Acc:VGNC:91692]	2260.08	1.43845	0.921834	1.56042	0.118661	0.999991
ENSSSCG00000000941	METTL25	methyltransferase like 25 [Source:VGNC Symbol;Acc:VGNC:90162]	56.4255	-0.431256	1.01339	-0.425558	0.67043	0.999991
ENSSSCG00000000943	OTOGL	otogelin like [Source:VGNC Symbol;Acc:VGNC:91091]	2.82917	-4.91317	3.35359	-1.46505	0.142908
ENSSSCG00000000948	SYT1	synaptotagmin 1 [Source:VGNC Symbol;Acc:VGNC:93678]	99.0282	-1.81823	0.936368	-1.94179	0.0521621	0.794004
ENSSSCG00000000950	E2F7	E2F transcription factor 7 [Source:VGNC Symbol;Acc:VGNC:87518]	24.8134	-0.910888	1.25957	-0.723174	0.469573	0.999991
ENSSSCG00000000951	CSRP2	cysteine and glycine rich protein 2 [Source:VGNC Symbol;Acc:VGNC:103226]	322.689	-0.223346	0.819959	-0.272386	0.785325	0.999991
ENSSSCG00000000952	ZDHHC17	zinc finger DHHC-type palmitoyltransferase 17 [Source:VGNC Symbol;Acc:VGNC:95119]	15.0136	-0.293744	1.52455	-0.192676	0.847212	0.999991
ENSSSCG00000000955	TBC1D22A	TBC1 domain family member 22A [Source:VGNC Symbol;Acc:VGNC:93770]	108.92	-1.30149	0.990035	-1.31459	0.188648	0.999991
ENSSSCG00000000958	DYRK2	dual specificity tyrosine phosphorylation regulated kinase 2 [Source:VGNC Symbol;Acc:VGNC:87507]	46.4849	0.798852	1.1052	0.722811	0.469796	0.999991
ENSSSCG00000000959	LARGE1	LARGE xylosyl- and glucuronyltransferase 1 [Source:VGNC Symbol;Acc:VGNC:96402]	144.288	-2.09378	0.902412	-2.32021	0.0203297	0.461426
ENSSSCG00000000963	SYCE3	synaptonemal complex central element protein 3 [Source:VGNC Symbol;Acc:VGNC:93652]	7.28296	-0.078746	2.19858	-0.0358167	0.971428
ENSSSCG00000000964	LMF2	lipase maturation factor 2 [Source:VGNC Symbol;Acc:VGNC:89758]	241.077	0.0819612	0.846855	0.0967829	0.922899	0.999991
ENSSSCG00000000965	NCAPH2	non-SMC condensin II complex subunit H2 [Source:NCBI gene (formerly Entrezgene);Acc:100518196]	895.029	0.0875118	0.783972	0.111626	0.91112	0.999991
ENSSSCG00000000967	CIMAP1B	ciliary microtubule associated protein 1B [Source:VGNC Symbol;Acc:VGNC:107163]	2.1441	-1.87954	3.37861	-0.556304	0.578003
ENSSSCG00000000968	SBF1	SET binding factor 1 [Source:VGNC Symbol;Acc:VGNC:92593]	107.511	-0.967036	0.98307	-0.98369	0.325268	0.999991
ENSSSCG00000000970	PPP6R2	protein phosphatase 6 regulatory subunit 2 [Source:VGNC Symbol;Acc:VGNC:91761]	154.719	0.23314	0.857667	0.27183	0.785753	0.999991
ENSSSCG00000000971	HDAC10	histone deacetylase 10 [Source:VGNC Symbol;Acc:VGNC:88811]	13.2188	0.0797421	1.46681	0.0543645	0.956645	0.999991
ENSSSCG00000000972	TUBGCP6	tubulin gamma complex associated protein 6 [Source:VGNC Symbol;Acc:VGNC:94587]	1111.42	-0.440612	0.805681	-0.546882	0.58446	0.999991
ENSSSCG00000000973	SELENOO	selenoprotein O [Source:NCBI gene (formerly Entrezgene);Acc:100518971]	838.977	0.351939	0.937316	0.375475	0.707307	0.999991
ENSSSCG00000000974	TRABD	TraB domain containing [Source:VGNC Symbol;Acc:VGNC:94355]	46.6507	0.224447	1.04859	0.214046	0.830511	0.999991
ENSSSCG00000000975	PANX2	pannexin 2 [Source:VGNC Symbol;Acc:VGNC:91167]	3.87616	-0.611953	2.45174	-0.249599	0.802897
ENSSSCG00000000978	MLC1	modulator of VRAC current 1 [Source:VGNC Symbol;Acc:VGNC:90251]	0.86237	1.64433	4.84968	0.339059	0.734565
ENSSSCG00000000980	ALG12	ALG12 alpha-1,6-mannosyltransferase [Source:VGNC Symbol;Acc:VGNC:85248]	45.082	0.699472	1.06373	0.657568	0.510816	0.999991
ENSSSCG00000000981	CRELD2	cysteine rich with EGF like domains 2 [Source:VGNC Symbol;Acc:VGNC:97942]	915.278	1.84971	0.971361	1.90424	0.0568787	0.823781
ENSSSCG00000000982	TTLL8	tubulin tyrosine ligase like 8 [Source:VGNC Symbol;Acc:VGNC:94572]	3.34315	-0.0289854	2.88366	-0.0100516	0.99198
ENSSSCG00000000983	ENSSSCG00000000983	interleukin 17 receptor E like [Source:VGNC Symbol;Acc:VGNC:89088]	23.943	-5.41995	1.74513	-3.10575	0.00189794	0.112162
ENSSSCG00000000985	EXOC2	exocyst complex component 2 [Source:VGNC Symbol;Acc:VGNC:87825]	60.3491	0.196275	1.01964	0.192494	0.847355	0.999991
ENSSSCG00000000991	FOXQ1	forkhead box Q1 [Source:VGNC Symbol;Acc:VGNC:88225]	0.225617	1.53257	4.98847	0.307223	0.758674
ENSSSCG00000000994	GMDS	GDP-mannose 4,6-dehydratase [Source:VGNC Symbol;Acc:VGNC:88507]	374.784	-1.34655	0.935558	-1.4393	0.150066	0.999991
ENSSSCG00000000997	PPP1R3G	protein phosphatase 1 regulatory subunit 3G [Source:VGNC Symbol;Acc:VGNC:91740]	2.17597	2.23727	3.74909	0.596749	0.550675
ENSSSCG00000000998	RPP40	ribonuclease P/MRP subunit p40 [Source:VGNC Symbol;Acc:VGNC:92434]	15.2988	0.412203	1.42745	0.288768	0.772759	0.999991
ENSSSCG00000000999	CDYL	chromodomain Y like [Source:HGNC Symbol;Acc:HGNC:1811]	31.6032	-0.470953	1.12312	-0.419324	0.674979	0.999991
ENSSSCG00000001000	ECI2	enoyl-CoA delta isomerase 2 [Source:VGNC Symbol;Acc:VGNC:87532]	44.0647	0.392705	1.05011	0.373963	0.708431	0.999991
ENSSSCG00000001001	ENSSSCG00000001001	None	2235.96	-0.0448374	0.834632	-0.0537212	0.957157	0.999991
ENSSSCG00000001002	PRPF4B	pre-mRNA processing factor 4B [Source:VGNC Symbol;Acc:VGNC:91845]	125.252	0.777131	0.89379	0.869478	0.384586	0.999991
ENSSSCG00000001004	SLC22A23	solute carrier family 22 member 23 [Source:HGNC Symbol;Acc:HGNC:21106]	261.28	0.911357	0.908608	1.00303	0.315849	0.999991
ENSSSCG00000001008	BPHL	biphenyl hydrolase like [Source:NCBI gene (formerly Entrezgene);Acc:100154272]	28.5405	0.625125	1.16901	0.534747	0.592825	0.999991
ENSSSCG00000001009	RIPK1	receptor interacting serine/threonine kinase 1 [Source:VGNC Symbol;Acc:VGNC:92319]	68.3167	-0.647418	0.972084	-0.66601	0.505404	0.999991
ENSSSCG00000001010	WRNIP1	WRN helicase interacting protein 1 [Source:VGNC Symbol;Acc:VGNC:104096]	68.7428	-0.54268	0.97475	-0.556738	0.577706	0.999991
ENSSSCG00000001011	SERPINB1	serpin family B member 1 [Source:HGNC Symbol;Acc:HGNC:3311]	14.6719	0.297087	1.4962	0.198561	0.842607	0.999991
ENSSSCG00000001021	ENSSSCG00000001021	ras responsive element binding protein 1 [Source:VGNC Symbol;Acc:VGNC:92459]	130.514	1.32131	0.943079	1.40106	0.161197	0.999991
ENSSSCG00000001022	SSR1	signal sequence receptor subunit 1 [Source:NCBI gene (formerly Entrezgene);Acc:100152689]	159.248	0.712006	0.86383	0.824243	0.409801	0.999991
ENSSSCG00000001024	RIOK1	RIO kinase 1 [Source:VGNC Symbol;Acc:VGNC:92315]	41.0035	0.0318772	1.05561	0.030198	0.975909	0.999991
ENSSSCG00000001025	DSP	desmoplakin [Source:VGNC Symbol;Acc:VGNC:87459]	305.864	1.77678	1.00228	1.77275	0.0762709	0.910654
ENSSSCG00000001027	BMP6	bone morphogenetic protein 6 [Source:NCBI gene (formerly Entrezgene);Acc:100155536]	1618.5	-0.362412	0.830784	-0.436229	0.662671	0.999991
ENSSSCG00000001033	SLC35B3	solute carrier family 35 member B3 [Source:VGNC Symbol;Acc:VGNC:93073]	11.6945	0.362035	1.53322	0.236127	0.813334
ENSSSCG00000001036	TFAP2A	transcription factor AP-2 alpha [Source:VGNC Symbol;Acc:VGNC:93908]	21.6522	-1.07465	1.34353	-0.799875	0.423783	0.999991
ENSSSCG00000001038	ENSSSCG00000001038	None	12.3948	-0.764861	1.54958	-0.493593	0.621593	0.999991
ENSSSCG00000001040	C6orf52	chromosome 7 C6orf52 homolog [Source:VGNC Symbol;Acc:VGNC:86073]	20.8545	-0.000530921	1.66554	-0.000318769	0.999746	0.999991
ENSSSCG00000001041	PAK1IP1	PAK1 interacting protein 1 [Source:VGNC Symbol;Acc:VGNC:91157]	48.8655	0.850106	1.02443	0.829836	0.406631	0.999991
ENSSSCG00000001042	MAK	male germ cell associated kinase [Source:VGNC Symbol;Acc:VGNC:89959]	32.3868	0.656448	1.44348	0.454768	0.649276	0.999991
ENSSSCG00000001045	ELOVL2	ELOVL fatty acid elongase 2 [Source:VGNC Symbol;Acc:VGNC:87658]	15.8769	-3.22584	1.63505	-1.97294	0.048503	0.760098
ENSSSCG00000001048	ADTRP	androgen dependent TFPI regulating protein [Source:VGNC Symbol;Acc:VGNC:85161]	48.6991	0.123898	1.10935	0.111685	0.911073	0.999991
ENSSSCG00000001049	HIVEP1	HIVEP zinc finger 1 [Source:VGNC Symbol;Acc:VGNC:96585]	66.977	0.687928	1.03355	0.665594	0.505671	0.999991
ENSSSCG00000001052	PHACTR1	phosphatase and actin regulator 1 [Source:VGNC Symbol;Acc:VGNC:91365]	498.297	0.41449	0.969197	0.427664	0.668896	0.999991
ENSSSCG00000001053	TBC1D7	TBC1 domain family member 7 [Source:VGNC Symbol;Acc:VGNC:93778]	16.0275	1.55641	1.40312	1.10925	0.267321	0.999991
ENSSSCG00000001056	RANBP9	RAN binding protein 9 [Source:VGNC Symbol;Acc:VGNC:92082]	74.7961	-0.138267	0.952006	-0.145238	0.884523	0.999991
ENSSSCG00000001057	ENSSSCG00000001057	mitochondrial calcium uniporter regulator 1 [Source:VGNC Symbol;Acc:VGNC:90087]	2260.23	0.569102	0.778473	0.731049	0.464749	0.999991
ENSSSCG00000001060	ENSSSCG00000001060	None	2.41556	1.12752	3.24492	0.347472	0.728237
ENSSSCG00000001061	JARID2	jumonji and AT-rich interaction domain containing 2 [Source:VGNC Symbol;Acc:VGNC:89279]	316.609	0.398865	0.82143	0.485574	0.627269	0.999991
ENSSSCG00000001062	DTNBP1	dystrobrevin binding protein 1 [Source:NCBI gene (formerly Entrezgene);Acc:100049697]	1138.9	0.232607	0.797405	0.291705	0.770512	0.999991
ENSSSCG00000001063	MYLIP	myosin regulatory light chain interacting protein [Source:VGNC Symbol;Acc:VGNC:103999]	14.072	0.854434	1.4524	0.58829	0.556338	0.999991
ENSSSCG00000001064	GMPR	guanosine monophosphate reductase [Source:VGNC Symbol;Acc:VGNC:88514]	520.297	0.359091	0.792029	0.453381	0.650275	0.999991
ENSSSCG00000001065	ATXN1	ataxin 1 [Source:VGNC Symbol;Acc:VGNC:85687]	30.8724	-1.23049	1.17306	-1.04895	0.294201	0.999991
ENSSSCG00000001067	STMND1	stathmin domain containing 1 [Source:VGNC Symbol;Acc:VGNC:93563]	4.14411	-2.07954	2.7318	-0.761235	0.446517
ENSSSCG00000001068	CAP2	cyclase associated actin cytoskeleton regulatory protein 2 [Source:VGNC Symbol;Acc:VGNC:86168]	10.9604	-1.97862	1.7552	-1.12729	0.259621
ENSSSCG00000001070	FAM8A1	family with sequence similarity 8 member A1 [Source:VGNC Symbol;Acc:VGNC:87996]	35.3446	0.525278	1.14285	0.459622	0.645787	0.999991
ENSSSCG00000001073	TPMT	thiopurine S-methyltransferase [Source:NCBI gene (formerly Entrezgene);Acc:100157630]	3.03033	-1.09371	2.68328	-0.407602	0.683566
ENSSSCG00000001074	KDM1B	lysine demethylase 1B [Source:VGNC Symbol;Acc:VGNC:89409]	171.118	-0.252474	0.953375	-0.264822	0.791147	0.999991
ENSSSCG00000001075	ENSSSCG00000001075	DEK proto-onco [Source:VGNC Symbol;Acc:VGNC:103934]	360.927	-0.170172	0.986318	-0.172533	0.863019	0.999991
ENSSSCG00000001076	RNF144B	ring finger protein 144B [Source:VGNC Symbol;Acc:VGNC:92359]	34.7797	-0.536787	1.19826	-0.447974	0.654172	0.999991
ENSSSCG00000001078	MBOAT1	membrane bound O-acyltransferase domain containing 1 [Source:VGNC Symbol;Acc:VGNC:90057]	20.2957	-1.4734	1.33688	-1.10212	0.270411	0.999991
ENSSSCG00000001080	CDKAL1	CDK5 regulatory subunit associated protein 1 like 1 [Source:VGNC Symbol;Acc:VGNC:86509]	121.314	0.924699	1.04561	0.884361	0.376501	0.999991
ENSSSCG00000001083	ENSSSCG00000001083	HDGF like 1 [Source:VGNC Symbol;Acc:VGNC:88820]	0.579749	-2.59958	4.87427	-0.533327	0.593807
ENSSSCG00000001085	DCDC2	doublecortin domain containing 2 [Source:VGNC Symbol;Acc:VGNC:87181]	28.3128	1.63897	1.29693	1.26372	0.206329	0.999991
ENSSSCG00000001087	MRS2	magnesium transporter MRS2 [Source:VGNC Symbol;Acc:VGNC:90403]	98.3318	1.45019	0.919906	1.57645	0.114922	0.999991
ENSSSCG00000001088	ENSSSCG00000001088	None	60.3967	1.26728	1.10412	1.14777	0.251062	0.999991
ENSSSCG00000001089	GPLD1	glycosylphosphatidylinositol specific phospholipase D1 [Source:VGNC Symbol;Acc:VGNC:88590]	1232.3	1.15495	0.82683	1.39684	0.162461	0.999991
ENSSSCG00000001090	ALDH5A1	aldehyde dehydrogenase 5 family member A1 [Source:NCBI gene (formerly Entrezgene);Acc:100157072]	25.424	0.368618	1.19833	0.307611	0.758379	0.999991
ENSSSCG00000001091	KIAA0319	KIAA0319 [Source:VGNC Symbol;Acc:VGNC:89429]	23.1859	0.643832	1.52817	0.42131	0.673528	0.999991
ENSSSCG00000001092	TDP2	tyrosyl-DNA phosphodiesterase 2 [Source:NCBI gene (formerly Entrezgene);Acc:100157860]	3.94072	-1.50967	2.40679	-0.627254	0.530493
ENSSSCG00000001095	GMNN	geminin DNA replication inhibitor [Source:VGNC Symbol;Acc:VGNC:88513]	27.4344	1.78984	1.18604	1.50909	0.131275	0.999991
ENSSSCG00000001096	ARMH2	armadillo like helical domain containing 2 [Source:VGNC Symbol;Acc:VGNC:85533]	4.36412	-1.58243	2.41656	-0.654828	0.512578
ENSSSCG00000001097	RIPOR2	RHO family interacting cell polarization regulator 2 [Source:VGNC Symbol;Acc:VGNC:92322]	30.7473	-2.24332	1.18235	-1.89734	0.0577835	0.825119
ENSSSCG00000001099	CMAH	cytidine monophospho-N-acetylneuraminic acid hydroxylase [Source:NCBI gene (formerly Entrezgene);Acc:396918]	32.2023	0.230785	1.1346	0.203407	0.838817	0.999991
ENSSSCG00000001100	CARMIL1	capping protein regulator and myosin 1 linker 1 [Source:VGNC Symbol;Acc:VGNC:86192]	1116.31	-0.543179	0.797079	-0.681461	0.49558	0.999991
ENSSSCG00000001101	SCGN	secretagogin, EF-hand calcium binding protein [Source:VGNC Symbol;Acc:VGNC:92624]	18.4189	0.433958	1.68566	0.257441	0.796838	0.999991
ENSSSCG00000001107	SLC17A1	solute carrier family 17 member 1 [Source:VGNC Symbol;Acc:VGNC:92950]	34.317	0.151593	1.16534	0.130085	0.896499	0.999991
ENSSSCG00000001131	ENSSSCG00000001131	None	6.1455	-0.255467	2.20727	-0.115739	0.907859
ENSSSCG00000001132	BTN1A1	butyrophilin subfamily 1 member A1 [Source:VGNC Symbol;Acc:VGNC:85915]	10.5942	-1.03943	2.01691	-0.515356	0.606304
ENSSSCG00000001137	H1-3	H1.3 linker histone, cluster member [Source:VGNC Symbol;Acc:VGNC:109770]	1008.98	1.29888	0.783918	1.65691	0.0975382	0.999991
ENSSSCG00000001156	ZNF322	zinc finger protein 322 [Source:VGNC Symbol;Acc:VGNC:95224]	5.42898	-0.333936	2.08681	-0.160022	0.872864
ENSSSCG00000001164	ZNF184	zinc finger protein 184 [Source:VGNC Symbol;Acc:VGNC:95200]	10.4784	-1.78912	1.6705	-1.07101	0.284166
ENSSSCG00000001201	ZKSCAN8	zinc finger with KRAB and SCAN domains 8 [Source:HGNC Symbol;Acc:HGNC:12983]	28.5446	-1.11939	1.19002	-0.940644	0.346887	0.999991
ENSSSCG00000001202	ZNF389	zinc finger protein 389 [Source:NCBI gene (formerly Entrezgene);Acc:100270748]	1.45903	0.680104	4.34387	0.156566	0.875587
ENSSSCG00000001203	ZSCAN9	zinc finger and SCAN domain containing 9 [Source:VGNC Symbol;Acc:VGNC:95332]	5.65526	-0.382908	2.13296	-0.179519	0.85753
ENSSSCG00000001204	ZKSCAN4	zinc finger with KRAB and SCAN domains 4 [Source:VGNC Symbol;Acc:VGNC:95173]	3.13886	2.81458	2.97302	0.946706	0.343789
ENSSSCG00000001205	NKAPL	NFKB activating protein like [Source:VGNC Symbol;Acc:VGNC:90758]	0.451234	2.42102	4.90563	0.493518	0.621647
ENSSSCG00000001206	ZSCAN26	zinc finger and SCAN domain containing 26 [Source:VGNC Symbol;Acc:VGNC:95330]	3.1153	2.48749	2.73107	0.910814	0.362393
ENSSSCG00000001207	PGBD1	piggyBac transposable element derived 1 [Source:VGNC Symbol;Acc:VGNC:91345]	20.123	-1.02492	1.31095	-0.781817	0.434322	0.999991
ENSSSCG00000001209	ZSCAN12	zinc finger and SCAN domain containing 12 [Source:VGNC Symbol;Acc:VGNC:95325]	10.2313	0.40891	1.73646	0.235485	0.813833
ENSSSCG00000001213	GPX6	glutathione peroxidase 6 [Source:NCBI gene (formerly Entrezgene);Acc:100154091]	16.9532	0.857988	1.47094	0.583293	0.559696	0.999991
ENSSSCG00000001214	GPX5	glutathione peroxidase 5 [Source:NCBI gene (formerly Entrezgene);Acc:396920]	0.185519	-1.21575	4.98159	-0.244049	0.807193
ENSSSCG00000001219	TRIM27	tripartite motif containing 27 [Source:VGNC Symbol;Acc:VGNC:94402]	34.9204	0.253508	1.23142	0.205866	0.836895	0.999991
ENSSSCG00000001229	ENSSSCG00000001229	MHC class I antigen 3 [Source:NCBI gene (formerly Entrezgene);Acc:100037288]	50.6021	-0.023329	1.00776	-0.0231493	0.981531	0.999991
ENSSSCG00000001232	ENSSSCG00000001232	None	2.7866	0.550601	3.07321	0.179161	0.857811
ENSSSCG00000001233	TRIM26	tripartite motif containing 26 [Source:NCBI gene (formerly Entrezgene);Acc:100144460]	42.157	-0.65883	1.04648	-0.629566	0.528979	0.999991
ENSSSCG00000001234	TRIM10	tripartite motif containing 10 [Source:NCBI gene (formerly Entrezgene);Acc:100144459]	1.48415	-3.99005	4.80496	-0.830401	0.406312
ENSSSCG00000001235	TRIM15	tripartite motif containing 15 [Source:VGNC Symbol;Acc:VGNC:94395]	8.3382	1.269	2.02671	0.626137	0.531225
ENSSSCG00000001236	TRIM40	tripartite motif containing 40 [Source:VGNC Symbol;Acc:VGNC:94413]	0.927596	-3.31741	4.83945	-0.685493	0.493033
ENSSSCG00000001242	GABBR1	gamma-aminobutyric acid type B receptor subunit 1 [Source:VGNC Symbol;Acc:VGNC:88297]	37.7662	0.703537	1.18277	0.594821	0.551963	0.999991
ENSSSCG00000001245	POLR1H	RNA polymerase I subunit H [Source:NCBI gene (formerly Entrezgene);Acc:100152094]	28.1912	0.248945	1.15662	0.215235	0.829584	0.999991
ENSSSCG00000001247	ZFP57	ZFP57 zinc finger protein [Source:NCBI gene (formerly Entrezgene);Acc:100141415]	9.42351	-2.21403	1.8534	-1.19457	0.232253
ENSSSCG00000001248	MOG	myelin oligodendrocyte glycoprotein [Source:NCBI gene (formerly Entrezgene);Acc:100141421]	154.202	1.16526	0.859027	1.35649	0.174943	0.999991
ENSSSCG00000001252	UBD	ubiquitin D [Source:NCBI gene (formerly Entrezgene);Acc:100294688]	1.40269	-2.01113	4.50183	-0.446737	0.655065
ENSSSCG00000001253	OR2I1P	olfactory receptor family 2 subfamily I member 1 pseudogene [Source:HGNC Symbol;Acc:HGNC:8258]	0.185519	-1.21575	4.98159	-0.244049	0.807193
ENSSSCG00000001297	ENSSSCG00000001297	None	0.411136	0.176454	4.97254	0.0354856	0.971693
ENSSSCG00000001341	ENSSSCG00000001341	None	47.4503	-0.417008	1.02147	-0.408244	0.683095	0.999991
ENSSSCG00000001342	TRIM39	tripartite motif containing 39 [Source:NCBI gene (formerly Entrezgene);Acc:100151742]	147.75	-0.59451	0.935719	-0.635351	0.5252	0.999991
ENSSSCG00000001346	ABCF1	ATP binding cassette subfamily F member 1 [Source:VGNC Symbol;Acc:VGNC:84966]	252.88	0.0207858	0.849836	0.0244586	0.980487	0.999991
ENSSSCG00000001347	PPP1R10	protein phosphatase 1 regulatory subunit 10 [Source:VGNC Symbol;Acc:VGNC:91717]	81.1712	0.199378	0.970911	0.205352	0.837297	0.999991
ENSSSCG00000001362	MDC1	mediator of DNA damage checkpoint 1 [Source:VGNC Symbol;Acc:VGNC:109434]	151.012	0.518078	0.858066	0.603774	0.545994	0.999991
ENSSSCG00000001372	GNL1	G protein nucleolar 1 (putative) [Source:NCBI gene (formerly Entrezgene);Acc:100151741]	77.7268	-0.401377	0.966693	-0.415206	0.677991	0.999991
ENSSSCG00000001376	DHX16	DEAH-box helicase 16 [Source:VGNC Symbol;Acc:VGNC:87287]	55.0168	0.625121	1.03987	0.601154	0.547737	0.999991
ENSSSCG00000001379	TUBB	tubulin beta class I [Source:NCBI gene (formerly Entrezgene);Acc:733686]	489.692	-1.09076	0.959401	-1.13692	0.255574	0.999991
ENSSSCG00000001382	DDR1	discoidin domain receptor tyrosine kinase 1 [Source:VGNC Symbol;Acc:VGNC:107135]	53.4704	1.42348	1.02673	1.38643	0.165617	0.999991
ENSSSCG00000001384	VARS2	valyl-tRNA synthetase 2, mitochondrial [Source:VGNC Symbol;Acc:VGNC:109436]	19.7715	-0.0752205	1.33803	-0.0562175	0.955169	0.999991
ENSSSCG00000001388	C6orf15	chromosome 7 C6orf15 homolog [Source:NCBI gene (formerly Entrezgene);Acc:100144463]	0.185519	-1.21575	4.98159	-0.244049	0.807193
ENSSSCG00000001391	CCHCR1	coiled-coil alpha-helical rod protein 1 [Source:VGNC Symbol;Acc:VGNC:109423]	12.4348	-1.06735	1.58496	-0.673427	0.500676	0.999991
ENSSSCG00000001392	TCF19	transcription factor 19 [Source:VGNC Symbol;Acc:VGNC:93818]	17.7251	-1.1729	1.48637	-0.789109	0.430048	0.999991
ENSSSCG00000001393	ENSSSCG00000001393	POU class 5 homeobox 1 [Source:NCBI gene (formerly Entrezgene);Acc:100127461]	7.77298	-3.3321	2.14525	-1.55324	0.120365
ENSSSCG00000001394	ENSSSCG00000001394	None	54.3021	-3.11656	1.21651	-2.56189	0.0104103	0.321098
ENSSSCG00000001395	ENSSSCG00000001395	None	52.256	-1.29645	1.11972	-1.15783	0.246932	0.999991
ENSSSCG00000001396	ENSSSCG00000001396	MHC class I antigen 8 [Source:NCBI gene (formerly Entrezgene);Acc:100135036]	15.5252	-0.177471	1.54065	-0.115192	0.908293	0.999991
ENSSSCG00000001398	ENSSSCG00000001398	MHC class I antigen 7 [Source:NCBI gene (formerly Entrezgene);Acc:396650]	8.31052	-1.24072	1.84564	-0.672245	0.501428
ENSSSCG00000001400	DDX39B	DExD-box helicase 39B [Source:VGNC Symbol;Acc:VGNC:109422]	123.655	0.2747	0.91031	0.301765	0.762831	0.999991
ENSSSCG00000001401	ATP6V1G2	ATPase H+ transporting V1 subunit G2 [Source:VGNC Symbol;Acc:VGNC:101485]	77.9545	1.29118	1.03037	1.25312	0.21016	0.999991
ENSSSCG00000001402	NFKBIL1	NFKB inhibitor like 1 [Source:VGNC Symbol;Acc:VGNC:90725]	71.3461	0.205434	0.980476	0.209525	0.834038	0.999991
ENSSSCG00000001409	PRRC2A	proline rich coiled-coil 2A [Source:NCBI gene (formerly Entrezgene);Acc:100137083]	361.358	-0.338118	0.806426	-0.41928	0.675012	0.999991
ENSSSCG00000001410	BAG6	BAG cochaperone 6 [Source:NCBI gene (formerly Entrezgene);Acc:100153950]	106.35	0.117331	0.900995	0.130224	0.896389	0.999991
ENSSSCG00000001411	APOM	apolipoprotein M [Source:VGNC Symbol;Acc:VGNC:85424]	27.424	-0.295742	1.17635	-0.251407	0.8015	0.999991
ENSSSCG00000001413	GPANK1	G-patch domain and ankyrin repeats 1 [Source:VGNC Symbol;Acc:VGNC:88571]	34.6634	-0.212434	1.11439	-0.190628	0.848817	0.999991
ENSSSCG00000001414	CSNK2B	casein kinase 2 beta [Source:NCBI gene (formerly Entrezgene);Acc:397211]	403.741	0.601028	0.805469	0.746184	0.455557	0.999991
ENSSSCG00000001416	LY6G5C	lymphocyte antigen 6 family member G5C [Source:VGNC Symbol;Acc:VGNC:89901]	66.9933	0.234328	1.03353	0.226726	0.820637	0.999991
ENSSSCG00000001418	NEU1	neuraminidase 1 [Source:NCBI gene (formerly Entrezgene);Acc:100124381]	17.2867	-0.177542	1.3381	-0.132683	0.894444	0.999991
ENSSSCG00000001419	SLC44A4	solute carrier family 44 member 4 [Source:VGNC Symbol;Acc:VGNC:93120]	10.1442	-0.728662	1.6622	-0.438373	0.661116
ENSSSCG00000001420	EHMT2	euchromatic histone lysine methyltransferase 2 [Source:NCBI gene (formerly Entrezgene);Acc:100124382]	89.3122	-0.349867	0.984153	-0.355501	0.722214	0.999991
ENSSSCG00000001421	ZBTB12	zinc finger and BTB domain containing 12 [Source:VGNC Symbol;Acc:VGNC:95060]	20.4096	-0.117556	1.27242	-0.0923877	0.92639	0.999991
ENSSSCG00000001422	C2	complement C2 [Source:NCBI gene (formerly Entrezgene);Acc:448981]	17.5019	-0.664359	1.3731	-0.483838	0.628501	0.999991
ENSSSCG00000001423	NELFE	negative elongation factor complex member E [Source:VGNC Symbol;Acc:VGNC:90682]	535.592	0.709933	0.912983	0.777597	0.436807	0.999991
ENSSSCG00000001424	SKIC2	SKI2 subunit of superkiller complex [Source:VGNC Symbol;Acc:VGNC:92904]	171.175	0.820938	1.04536	0.785315	0.432269	0.999991
ENSSSCG00000001425	DXO	decapping exoribonuclease [Source:VGNC Symbol;Acc:VGNC:87493]	1065.1	0.0788314	0.799883	0.0985538	0.921493	0.999991
ENSSSCG00000001426	STK19	serine/threonine kinase 19 [Source:NCBI gene (formerly Entrezgene);Acc:100144527]	476.157	0.455691	0.875365	0.520572	0.602665	0.999991
ENSSSCG00000001427	C4A	complement C4A (Rodgers blood group) [Source:NCBI gene (formerly Entrezgene);Acc:445467]	40.1925	0.0710176	1.08303	0.0655734	0.947718	0.999991
ENSSSCG00000001428	CYP21A2	cytochrome P450 family 21 subfamily A member 1 [Source:VGNC Symbol;Acc:VGNC:103369]	1465.57	-4.94456	1.10537	-4.4732	7.71e-06	0.00401408
ENSSSCG00000001430	ATF6B	activating transcription factor 6 beta [Source:VGNC Symbol;Acc:VGNC:85610]	74.3523	-0.932045	0.967613	-0.963241	0.335427	0.999991
ENSSSCG00000001431	FKBPL	FKBP prolyl isomerase like [Source:VGNC Symbol;Acc:VGNC:98012]	3.06107	-5.01869	3.28068	-1.52977	0.126073
ENSSSCG00000001433	PPT2	palmitoyl-protein thioesterase 2 [Source:NCBI gene (formerly Entrezgene);Acc:100144537]	676.153	-0.334498	1.1751	-0.284654	0.775909	0.999991
ENSSSCG00000001434	EGFL8	EGF like domain multiple 8 [Source:VGNC Symbol;Acc:VGNC:87585]	542.866	-0.364591	0.848797	-0.429539	0.667531	0.999991
ENSSSCG00000001435	AGPAT1	1-acylglycerol-3-phosphate O-acyltransferase 1 [Source:NCBI gene (formerly Entrezgene);Acc:613128]	865.724	1.35469	0.919191	1.47379	0.140539	0.999991
ENSSSCG00000001436	RNF5	ring finger protein 5 [Source:NCBI gene (formerly Entrezgene);Acc:100144528]	61.4705	0.935154	0.99946	0.935659	0.349449	0.999991
ENSSSCG00000001437	AGER	advanced glycosylation end-product specific receptor [Source:VGNC Symbol;Acc:VGNC:85178]	19.3557	1.71591	1.6504	1.03969	0.298482	0.999991
ENSSSCG00000001438	PBX2	PBX homeobox 2 [Source:NCBI gene (formerly Entrezgene);Acc:100144541]	98.8103	-0.100314	0.945273	-0.106121	0.915486	0.999991
ENSSSCG00000001439	GPSM3	G protein signaling modulator 3 [Source:VGNC Symbol;Acc:VGNC:88650]	27.0577	0.0068398	1.32902	0.00514651	0.995894	0.999991
ENSSSCG00000001440	NOTCH4	notch receptor 4 [Source:NCBI gene (formerly Entrezgene);Acc:100144522]	31.0173	0.792141	1.22789	0.645122	0.518848	0.999991
ENSSSCG00000001444	ENSSSCG00000001444	None	1.52425	-2.40779	4.36092	-0.55213	0.58086
ENSSSCG00000001453	HLA-DRA	MHC class II DR-alpha [Source:NCBI gene (formerly Entrezgene);Acc:100135040]	18.3696	0.140672	1.32417	0.106234	0.915397	0.999991
ENSSSCG00000001455	ENSSSCG00000001455	MHC class II histocompatibility antigen SLA-DRB1 [Source:NCBI gene (formerly Entrezgene);Acc:100153386]	10.0685	-0.0995932	1.61711	-0.061587	0.950892
ENSSSCG00000001456	ENSSSCG00000001456	MHC class II histocompatibility antigen SLA-DQA [Source:NCBI gene (formerly Entrezgene);Acc:100153387]	185.869	0.262949	0.845893	0.310854	0.755912	0.999991
ENSSSCG00000001457	SLA-DQB1	SLA-DQ beta1 domain [Source:NCBI gene (formerly Entrezgene);Acc:100037921]	47.9204	1.03369	1.02275	1.01069	0.312163	0.999991
ENSSSCG00000001458	ENSSSCG00000001458	None	0.411136	0.176454	4.97254	0.0354856	0.971693
ENSSSCG00000001459	HLA-DOB	MHC class II, DO beta [Source:NCBI gene (formerly Entrezgene);Acc:100135049]	3.82006	-3.85434	2.84128	-1.35655	0.174925
ENSSSCG00000001463	PSMB9	proteasome 20S subunit beta 9 [Source:VGNC Symbol;Acc:VGNC:91911]	427.81	0.750421	1.23073	0.609737	0.542036	0.999991
ENSSSCG00000001469	SLA-DMB	MHC class II, DM beta [Source:NCBI gene (formerly Entrezgene);Acc:100135050]	4.57807	-1.99815	2.48967	-0.802579	0.422218
ENSSSCG00000001470	SLA-DMA	SLA-DM alpha chain [Source:NCBI gene (formerly Entrezgene);Acc:445528]	7.28514	2.04733	1.90141	1.07674	0.281594
ENSSSCG00000001471	BRD2	bromodomain containing 2 [Source:VGNC Symbol;Acc:VGNC:85872]	343.718	0.15487	0.806709	0.191978	0.847759	0.999991
ENSSSCG00000001472	SLA-DOA	major histocompatibility complex, class II, DO alpha [Source:NCBI gene (formerly Entrezgene);Acc:100157996]	0.185519	-1.21575	4.98159	-0.244049	0.807193
ENSSSCG00000001473	COL11A2	collagen type XI alpha 2 chain [Source:VGNC Symbol;Acc:VGNC:86863]	128.704	0.662515	1.14149	0.580395	0.561648	0.999991
ENSSSCG00000001474	RXRB	retinoid X receptor beta [Source:VGNC Symbol;Acc:VGNC:92529]	82.0499	0.76266	0.95787	0.796204	0.425914	0.999991
ENSSSCG00000001475	SLC39A7	solute carrier family 39 member 7 [Source:VGNC Symbol;Acc:VGNC:93108]	397.352	0.605133	0.79919	0.757183	0.44894	0.999991
ENSSSCG00000001476	HSD17B8	hydroxysteroid 17-beta dehydrogenase 8 [Source:VGNC Symbol;Acc:VGNC:88989]	35.1007	0.599632	1.11842	0.536143	0.59186	0.999991
ENSSSCG00000001477	RING1	ring finger protein 1 [Source:NCBI gene (formerly Entrezgene);Acc:100153162]	68.4957	-0.403344	0.982606	-0.410484	0.681451	0.999991
ENSSSCG00000001478	BMP5	bone morphogenetic protein 5 [Source:NCBI gene (formerly Entrezgene);Acc:100151964]	7.65491	-0.893935	1.89902	-0.470735	0.63783
ENSSSCG00000001479	HMGCLL1	3-hydroxymethyl-3-methylglutaryl-CoA lyase like 1 [Source:VGNC Symbol;Acc:VGNC:88905]	6.94314	-2.2669	2.32007	-0.97708	0.32853
ENSSSCG00000001480	GFRAL	GDNF family receptor alpha like [Source:VGNC Symbol;Acc:VGNC:88430]	69.709	-0.20642	1.49882	-0.137721	0.890461	0.999991
ENSSSCG00000001481	HCRTR2	hypocretin receptor 2 [Source:NCBI gene (formerly Entrezgene);Acc:397428]	8.7595	-5.10623	2.60977	-1.95658	0.050397
ENSSSCG00000001483	FAM83B	family with sequence similarity 83 member B [Source:VGNC Symbol;Acc:VGNC:87989]	10.2886	-0.886684	2.27431	-0.38987	0.696633
ENSSSCG00000001484	TINAG	tubulointerstitial nephritis antigen [Source:VGNC Symbol;Acc:VGNC:93998]	1.87838	-4.3248	3.92931	-1.10065	0.271049
ENSSSCG00000001485	MLIP	muscular LMNA interacting protein [Source:VGNC Symbol;Acc:VGNC:90253]	10.4158	-2.13518	1.94188	-1.09954	0.271531
ENSSSCG00000001486	LRRC1	leucine rich repeat containing 1 [Source:VGNC Symbol;Acc:VGNC:103977]	16.1442	0.232278	1.43904	0.161411	0.871769	0.999991
ENSSSCG00000001487	KLHL31	kelch like family member 31 [Source:VGNC Symbol;Acc:VGNC:89526]	5.40131	-2.29035	2.36871	-0.966918	0.333585
ENSSSCG00000001488	GCLC	glutamate-cysteine ligase catalytic subunit [Source:VGNC Symbol;Acc:VGNC:88386]	11.6207	0.24745	1.54674	0.159982	0.872896
ENSSSCG00000001490	KHDRBS2	KH RNA binding domain containing, signal transduction associated 2 [Source:VGNC Symbol;Acc:VGNC:89423]	45.2558	-1.901	1.31358	-1.44719	0.147843	0.999991
ENSSSCG00000001493	PRIM2	DNA primase subunit 2 [Source:VGNC Symbol;Acc:VGNC:91796]	39.3606	-0.0758896	1.13633	-0.0667848	0.946753	0.999991
ENSSSCG00000001497	ZNF451	zinc finger protein 451 [Source:VGNC Symbol;Acc:VGNC:109433]	17.881	1.1032	1.35689	0.813035	0.416198	0.999991
ENSSSCG00000001498	BEND6	BEN domain containing 6 [Source:VGNC Symbol;Acc:VGNC:85802]	4.76329	-1.57426	2.25534	-0.698014	0.485169
ENSSSCG00000001499	DST	dystonin [Source:HGNC Symbol;Acc:HGNC:1090]	246.058	-0.362639	0.841285	-0.431053	0.66643	0.999991
ENSSSCG00000001500	COL21A1	collagen type XXI alpha 1 chain [Source:HGNC Symbol;Acc:HGNC:17025]	54.8423	-2.04747	1.07694	-1.90118	0.0572782	0.823781
ENSSSCG00000001501	VPS52	VPS52 subunit of GARP complex [Source:VGNC Symbol;Acc:VGNC:94860]	13918.4	0.173646	0.882342	0.196801	0.843983	0.999991
ENSSSCG00000001502	RPS18	ribosomal protein S18 [Source:NCBI gene (formerly Entrezgene);Acc:396980]	1351.01	0.104168	0.893745	0.116553	0.907215	0.999991
ENSSSCG00000001503	B3GALT4	beta-1,3-galactosyltransferase 4 [Source:VGNC Symbol;Acc:VGNC:85716]	848.62	-0.0665037	0.822282	-0.080877	0.93554	0.999991
ENSSSCG00000001504	WDR46	WD repeat domain 46 [Source:VGNC Symbol;Acc:VGNC:94923]	64.1936	-0.0715922	0.960023	-0.0745734	0.940554	0.999991
ENSSSCG00000001505	PFDN6	prefoldin subunit 6 [Source:VGNC Symbol;Acc:VGNC:104024]	69.7946	-0.185813	0.945953	-0.196429	0.844274	0.999991
ENSSSCG00000001506	RGL2	ral guanine nucleotide dissociation stimulator like 2 [Source:NCBI gene (formerly Entrezgene);Acc:100151794]	109.616	-0.0229328	0.90757	-0.0252684	0.979841	0.999991
ENSSSCG00000001507	TAPBP	TAP binding protein [Source:HGNC Symbol;Acc:HGNC:11566]	461.913	0.772442	0.80131	0.963974	0.335059	0.999991
ENSSSCG00000001509	DAXX	death domain associated protein [Source:VGNC Symbol;Acc:VGNC:87161]	82.3015	-0.561869	0.93552	-0.600595	0.548109	0.999991
ENSSSCG00000001510	KIFC1	kinesin family member C1 [Source:VGNC Symbol;Acc:VGNC:89477]	37.9874	0.867613	1.07177	0.809518	0.418217	0.999991
ENSSSCG00000001511	PHF1	PHD finger protein 1 [Source:VGNC Symbol;Acc:VGNC:91375]	32.1068	-0.0587943	1.15143	-0.0510622	0.959276	0.999991
ENSSSCG00000001512	CUTA	cutA divalent cation tolerance homolog [Source:VGNC Symbol;Acc:VGNC:87091]	16.8377	0.542329	1.39779	0.38799	0.698024	0.999991
ENSSSCG00000001513	SYNGAP1	synaptic Ras GTPase activating protein 1 [Source:VGNC Symbol;Acc:VGNC:93664]	11.9447	0.236082	1.52616	0.15469	0.877065	0.999991
ENSSSCG00000001516	ENSSSCG00000001516	BCL2 antagonist/killer 1 [Source:VGNC Symbol;Acc:VGNC:85752]	139.463	-1.01358	0.897805	-1.12895	0.258918	0.999991
ENSSSCG00000001517	ENSSSCG00000001517	gametotin binding protein 1 [Source:VGNC Symbol;Acc:VGNC:109149]	2.60228	-2.02114	2.89889	-0.697212	0.48567
ENSSSCG00000001518	ITPR3	inositol 1,4,5-trisphosphate receptor type 3 [Source:VGNC Symbol;Acc:VGNC:89254]	73.3075	-0.0213437	0.981792	-0.0217396	0.982656	0.999991
ENSSSCG00000001520	LEMD2	LEM domain nuclear envelope protein 2 [Source:VGNC Symbol;Acc:VGNC:89678]	35.9149	-1.0094	1.1129	-0.906996	0.364409	0.999991
ENSSSCG00000001521	MLN	motilin [Source:VGNC Symbol;Acc:VGNC:90258]	0.185519	-1.21575	4.98159	-0.244049	0.807193
ENSSSCG00000001523	GRM4	glutamate metabotropic receptor 4 [Source:VGNC Symbol;Acc:VGNC:98027]	15.1989	1.74285	1.55476	1.12098	0.262297	0.999991
ENSSSCG00000001527	ILRUN	inflammation and lipid regulator with UBA-like and NBR1-like domains [Source:NCBI gene (formerly Entrezgene);Acc:100512239]	100.004	0.366546	0.902693	0.406058	0.6847	0.999991
ENSSSCG00000001531	ENSSSCG00000001531	small nuclear ribonucleoprotein polypeptide C [Source:VGNC Symbol;Acc:VGNC:93295]	27.4318	0.266547	1.19058	0.22388	0.822851	0.999991
ENSSSCG00000001532	BLTP3A	bridge-like lipid transfer protein family member 3A [Source:VGNC Symbol;Acc:VGNC:94690]	1516.21	-0.254064	0.850741	-0.298638	0.765216	0.999991
ENSSSCG00000001533	TAF11	TATA-box binding protein associated factor 11 [Source:NCBI gene (formerly Entrezgene);Acc:100151814]	42.6178	-0.553988	1.09055	-0.507991	0.611459	0.999991
ENSSSCG00000001534	ANKS1A	ankyrin repeat and sterile alpha motif domain containing 1A [Source:VGNC Symbol;Acc:VGNC:85348]	151.264	0.75349	0.873225	0.862882	0.388202	0.999991
ENSSSCG00000001535	TCP11	t-complex 11 [Source:VGNC Symbol;Acc:VGNC:93833]	35.407	-0.194848	1.20562	-0.161617	0.871608	0.999991
ENSSSCG00000001536	SCUBE3	signal peptide, CUB domain and EGF like domain containing 3 [Source:VGNC Symbol;Acc:VGNC:92651]	3475.62	0.584441	0.872434	0.669897	0.502923	0.999991
ENSSSCG00000001537	ZNF76	zinc finger protein 76 [Source:VGNC Symbol;Acc:VGNC:109421]	19.3136	0.470308	1.38515	0.339535	0.734207	0.999991
ENSSSCG00000001538	DEF6	DEF6 guanine nucleotide exchange factor [Source:VGNC Symbol;Acc:VGNC:87238]	15.346	-0.0948259	1.40477	-0.0675026	0.946182	0.999991
ENSSSCG00000001539	PPARD	peroxisome proliferator activated receptor delta [Source:VGNC Symbol;Acc:VGNC:91683]	37.8573	-0.715334	1.07405	-0.666017	0.5054	0.999991
ENSSSCG00000001543	RPL10A	ribosomal protein L10a [Source:VGNC Symbol;Acc:VGNC:106457]	530.229	-0.198758	0.924944	-0.214886	0.829856	0.999991
ENSSSCG00000001544	TEAD3	TEA domain transcription factor 3 [Source:NCBI gene (formerly Entrezgene);Acc:654299]	34.4967	0.333661	1.14765	0.290734	0.771255	0.999991
ENSSSCG00000001546	FANCE	FA complementation group E [Source:HGNC Symbol;Acc:HGNC:3586]	15.2402	0.46749	1.47818	0.316261	0.751805	0.999991
ENSSSCG00000001549	FKBP5	FKBP prolyl isomerase 5 [Source:VGNC Symbol;Acc:VGNC:88148]	172.635	-0.576091	0.881342	-0.653652	0.513336	0.999991
ENSSSCG00000001550	ARMC12	armadillo repeat containing 12 [Source:VGNC Symbol;Acc:VGNC:85528]	21.0525	0.167296	1.3245	0.126308	0.899488	0.999991
ENSSSCG00000001551	CLPSL2	colipase like 2 [Source:HGNC Symbol;Acc:HGNC:21250]	3.49593	2.99312	2.82885	1.05807	0.290024
ENSSSCG00000001552	CLPS	colipase [Source:NCBI gene (formerly Entrezgene);Acc:397407]	3880.66	1.42887	1.16582	1.22564	0.220335	0.999991
ENSSSCG00000001553	LHFPL5	LHFPL tetraspan subfamily member 5 [Source:VGNC Symbol;Acc:VGNC:89708]	176.02	0.78704	1.08713	0.723959	0.469091	0.999991
ENSSSCG00000001554	SRPK1	SRSF protein kinase 1 [Source:VGNC Symbol;Acc:VGNC:93462]	37.6561	0.292858	1.07215	0.273151	0.784737	0.999991
ENSSSCG00000001555	SLC26A8	solute carrier family 26 member 8 [Source:VGNC Symbol;Acc:VGNC:93033]	192.357	-0.135588	0.911797	-0.148705	0.881787	0.999991
ENSSSCG00000001556	MAPK14	mitogen-activated protein kinase 14 [Source:VGNC Symbol;Acc:VGNC:90000]	211.119	0.374167	1.2084	0.309638	0.756836	0.999991
ENSSSCG00000001559	PNPLA1	patatin like phospholipase domain containing 1 [Source:VGNC Symbol;Acc:VGNC:91606]	3.67911	0.192137	2.5096	0.076561	0.938973
ENSSSCG00000001560	BNIP5	BCL2 interacting protein 5 [Source:VGNC Symbol;Acc:VGNC:85857]	2.37038	-1.86825	3.34031	-0.559305	0.575953
ENSSSCG00000001561	ETV7	ETS variant transcription factor 7 [Source:VGNC Symbol;Acc:VGNC:87816]	4366.9	1.13281	1.16149	0.975308	0.329407	0.999991
ENSSSCG00000001562	KCTD20	potassium channel tetramerization domain containing 20 [Source:VGNC Symbol;Acc:VGNC:89399]	212.146	-0.154841	0.830301	-0.186488	0.852062	0.999991
ENSSSCG00000001563	STK38	serine/threonine kinase 38 [Source:VGNC Symbol;Acc:VGNC:93556]	13.7828	-0.621086	1.4662	-0.423602	0.671856	0.999991
ENSSSCG00000001564	SRSF3	serine and arginine rich splicing factor 3 [Source:VGNC Symbol;Acc:VGNC:93475]	56.7623	-0.0597941	0.994678	-0.060114	0.952065	0.999991
ENSSSCG00000001565	CDKN1A	cyclin dependent kinase inhibitor 1A [Source:VGNC Symbol;Acc:VGNC:86514]	16.6027	0.770637	1.38196	0.557642	0.577089	0.999991
ENSSSCG00000001566	RAB44	RAB44, member RAS onco family [Source:VGNC Symbol;Acc:VGNC:98269]	7.6778	-0.665689	1.87295	-0.355422	0.722274
ENSSSCG00000001567	CPNE5	copine 5 [Source:VGNC Symbol;Acc:VGNC:86953]	4.12781	-5.46092	2.95606	-1.84737	0.0646941
ENSSSCG00000001570	PI16	peptidase inhibitor 16 [Source:NCBI gene (formerly Entrezgene);Acc:100155010]	117.141	-0.227592	0.901685	-0.252407	0.800726	0.999991
ENSSSCG00000001571	MTCH1	mitochondrial carrier 1 [Source:VGNC Symbol;Acc:VGNC:103996]	391.601	1.00049	0.967961	1.0336	0.301322	0.999991
ENSSSCG00000001572	FGD2	FYVE, RhoGEF and PH domain containing 2 [Source:VGNC Symbol;Acc:VGNC:88095]	43.6802	-0.182137	1.13987	-0.159787	0.873049	0.999991
ENSSSCG00000001573	PIM1	Pim-1 proto-oncogene, serine/threonine kinase [Source:HGNC Symbol;Acc:HGNC:8986]	12.0157	1.28192	1.53288	0.836283	0.402996	0.999991
ENSSSCG00000001577	TBC1D22B	TBC1 domain family member 22B [Source:VGNC Symbol;Acc:VGNC:93771]	32.611	0.501257	1.14586	0.437451	0.661784	0.999991
ENSSSCG00000001578	RNF8	ring finger protein 8 [Source:HGNC Symbol;Acc:HGNC:10071]	20.8386	-0.178304	1.26526	-0.140922	0.887931	0.999991
ENSSSCG00000001582	MDGA1	MAM domain containing glycosylphosphatidylinositol anchor 1 [Source:VGNC Symbol;Acc:VGNC:90091]	11.3646	0.338482	1.54648	0.218873	0.826749
ENSSSCG00000001589	GLP1R	glucagon like peptide 1 receptor [Source:NCBI gene (formerly Entrezgene);Acc:100154059]	7.98975	2.08689	2.03349	1.02626	0.304769
ENSSSCG00000001592	KCNK17	potassium two pore domain channel subfamily K member 17 [Source:VGNC Symbol;Acc:VGNC:89368]	5.43774	-4.26326	2.5645	-1.66241	0.0964297
ENSSSCG00000001594	ENSSSCG00000001594	None	59.8551	-0.269155	1.22667	-0.219419	0.826323	0.999991
ENSSSCG00000001595	DAAM2	dishevelled associated activator of morphosis 2 [Source:VGNC Symbol;Acc:VGNC:87142]	52.1587	-0.79831	1.00215	-0.796597	0.425685	0.999991
ENSSSCG00000001596	MOCS1	molybdenum cofactor synthesis 1 [Source:VGNC Symbol;Acc:VGNC:107153]	8.55931	1.71816	1.83506	0.936296	0.349121
ENSSSCG00000001597	LRFN2	leucine rich repeat and fibronectin type III domain containing 2 [Source:VGNC Symbol;Acc:VGNC:89805]	9.75232	-0.88964	2.01941	-0.440545	0.659542
ENSSSCG00000001611	NFYA	nuclear transcription factor Y subunit alpha [Source:VGNC Symbol;Acc:VGNC:90729]	223.923	1.11488	0.861036	1.29481	0.195385	0.999991
ENSSSCG00000001612	ENSSSCG00000001612	None	2.79679	0.374228	3.05968	0.12231	0.902654
ENSSSCG00000001616	ENSSSCG00000001616	triggering receptor expressed on myeloid cells like 2 [Source:VGNC Symbol;Acc:VGNC:94386]	1.77373	-2.43284	4.12118	-0.590326	0.554972
ENSSSCG00000001618	ENSSSCG00000001618	None	0.185519	-1.21575	4.98159	-0.244049	0.807193
ENSSSCG00000001619	FOXP4	forkhead box P4 [Source:VGNC Symbol;Acc:VGNC:88224]	151.107	0.800838	0.903694	0.886183	0.375519	0.999991
ENSSSCG00000001620	MDFI	MyoD family inhibitor [Source:VGNC Symbol;Acc:VGNC:90088]	24.2952	-4.18714	1.56813	-2.67015	0.00758166	0.256359
ENSSSCG00000001621	TFEB	transcription factor EB [Source:VGNC Symbol;Acc:VGNC:93917]	18.8734	-1.26205	1.32825	-0.950163	0.342029	0.999991
ENSSSCG00000001624	FRS3	fibroblast growth factor receptor substrate 3 [Source:VGNC Symbol;Acc:VGNC:88247]	20.8493	-2.89416	1.52145	-1.90224	0.0571403	0.823781
ENSSSCG00000001625	PGC	progastricsin [Source:VGNC Symbol;Acc:VGNC:91347]	11.5748	-0.45763	1.91335	-0.239178	0.810968
ENSSSCG00000001629	USP49	ubiquitin specific peptidase 49 [Source:VGNC Symbol;Acc:VGNC:94771]	203.579	-0.0885644	0.854485	-0.103647	0.91745	0.999991
ENSSSCG00000001636	GUCA1A	guanylate cyclase activator 1A [Source:VGNC Symbol;Acc:VGNC:101491]	344.885	-5.64887	1.24052	-4.55364	5.27e-06	0.00345192
ENSSSCG00000001637	GUCA1B	guanylate cyclase activator 1B [Source:VGNC Symbol;Acc:VGNC:88747]	3.48754	-0.421175	2.49736	-0.168648	0.866073
ENSSSCG00000001638	MRPS10	mitochondrial ribosomal protein S10 [Source:VGNC Symbol;Acc:VGNC:90381]	10.4692	-0.717619	1.72108	-0.416959	0.676708
ENSSSCG00000001639	TRERF1	transcriptional regulating factor 1 [Source:VGNC Symbol;Acc:VGNC:94387]	34.4214	-1.15104	1.13328	-1.01567	0.309787	0.999991
ENSSSCG00000001641	UBR2	ubiquitin protein ligase E3 component n-recognin 2 [Source:VGNC Symbol;Acc:VGNC:94669]	48.1579	0.259429	1.0485	0.247428	0.804577	0.999991
ENSSSCG00000001646	BICRAL	BICRA like chromatin remodeling complex associated protein [Source:VGNC Symbol;Acc:VGNC:85823]	157.329	0.316031	0.966752	0.326899	0.743744	0.999991
ENSSSCG00000001650	PTCRA	pre T cell antigen receptor alpha [Source:NCBI gene (formerly Entrezgene);Acc:100126289]	20.0962	1.17118	1.629	0.718953	0.47217	0.999991
ENSSSCG00000001651	CNPY3	canopy FGF signaling regulator 3 [Source:VGNC Symbol;Acc:VGNC:86841]	98.1533	0.381852	0.913451	0.418032	0.675924	0.999991
ENSSSCG00000001653	PEX6	peroxisomal biosis factor 6 [Source:VGNC Symbol;Acc:VGNC:91330]	125.693	0.783075	0.891961	0.877925	0.379984	0.999991
ENSSSCG00000001654	PPP2R5D	protein phosphatase 2 regulatory subunit B'delta [Source:VGNC Symbol;Acc:VGNC:98217]	3103.63	-0.523933	0.860386	-0.608951	0.542557	0.999991
ENSSSCG00000001655	MEA1	male-enhanced antigen 1 [Source:VGNC Symbol;Acc:VGNC:103981]	7223.99	-0.769958	0.85305	-0.902594	0.366741	0.999991
ENSSSCG00000001656	RRP36	ribosomal RNA processing 36 [Source:NCBI gene (formerly Entrezgene);Acc:100141407]	24.3935	-0.87714	1.29966	-0.6749	0.499739	0.999991
ENSSSCG00000001657	CUL7	cullin 7 [Source:VGNC Symbol;Acc:VGNC:97954]	48.8097	0.461226	1.03646	0.445001	0.656319	0.999991
ENSSSCG00000001658	MRPL2	mitochondrial ribosomal protein L2 [Source:VGNC Symbol;Acc:VGNC:103072]	306.302	0.0462961	0.817119	0.0566577	0.954818	0.999991
ENSSSCG00000001659	KLC4	kinesin light chain 4 [Source:VGNC Symbol;Acc:VGNC:89488]	68.0174	1.14353	0.966454	1.18322	0.236723	0.999991
ENSSSCG00000001660	PTK7	protein tyrosine kinase 7 (inactive) [Source:HGNC Symbol;Acc:HGNC:9618]	95.7229	0.413184	0.936601	0.441153	0.659102	0.999991
ENSSSCG00000001661	SRF	serum response factor [Source:VGNC Symbol;Acc:VGNC:93452]	34.7026	0.701222	1.13434	0.618179	0.536457	0.999991
ENSSSCG00000001664	TTBK1	tau tubulin kinase 1 [Source:VGNC Symbol;Acc:VGNC:98386]	77.4319	0.322124	1.31047	0.245809	0.80583	0.999991
ENSSSCG00000001667	ZNF318	zinc finger protein 318 [Source:VGNC Symbol;Acc:VGNC:95222]	15.2334	0.980221	1.42686	0.686979	0.492096	0.999991
ENSSSCG00000001672	CRIP3	cysteine rich protein 3 [Source:VGNC Symbol;Acc:VGNC:86996]	0.596655	-0.622901	4.909	-0.12689	0.899028
ENSSSCG00000001676	LRRC73	leucine rich repeat containing 73 [Source:VGNC Symbol;Acc:VGNC:89854]	18.2032	0.465804	1.69476	0.27485	0.783431	0.999991
ENSSSCG00000001679	XPO5	exportin 5 [Source:VGNC Symbol;Acc:VGNC:95005]	73.2847	-0.0091249	0.950505	-0.00960005	0.99234	0.999991
ENSSSCG00000001680	ABCC10	ATP binding cassette subfamily C member 10 [Source:VGNC Symbol;Acc:VGNC:84953]	66.3251	1.40069	1.22216	1.14608	0.251761	0.999991
ENSSSCG00000001682	DLK2	delta like non-canonical Notch ligand 2 [Source:VGNC Symbol;Acc:VGNC:87334]	43.7554	0.0611419	1.17038	0.0522412	0.958336	0.999991
ENSSSCG00000001683	POLH	DNA polymerase eta [Source:VGNC Symbol;Acc:VGNC:91635]	759.142	0.107276	0.81652	0.131382	0.895473	0.999991
ENSSSCG00000001688	TJAP1	tight junction associated protein 1 [Source:VGNC Symbol;Acc:VGNC:94004]	63.1308	0.378907	1.01124	0.374697	0.707886	0.999991
ENSSSCG00000001689	GTPBP2	GTP binding protein 2 [Source:VGNC Symbol;Acc:VGNC:88743]	32.3397	0.538783	1.12988	0.476851	0.633468	0.999991
ENSSSCG00000001691	RSPH9	radial spoke head component 9 [Source:VGNC Symbol;Acc:VGNC:92482]	35.3389	-0.757234	1.12443	-0.673439	0.500668	0.999991
ENSSSCG00000001692	MRPS18A	mitochondrial ribosomal protein S18A [Source:VGNC Symbol;Acc:VGNC:90384]	55.5659	0.165733	0.98922	0.167539	0.866946	0.999991
ENSSSCG00000001695	VEGFA	vascular endothelial growth factor A [Source:VGNC Symbol;Acc:VGNC:94815]	175.435	0.212175	0.869223	0.244097	0.807156	0.999991
ENSSSCG00000001696	ENSSSCG00000001696	mitochondrial ribosomal protein L14 [Source:VGNC Symbol;Acc:VGNC:90352]	111.789	0.3687	0.92169	0.400026	0.689137	0.999991
ENSSSCG00000001697	TMEM63B	transmembrane protein 63B [Source:VGNC Symbol;Acc:VGNC:94197]	25.7243	0.58717	1.22672	0.478649	0.632188	0.999991
ENSSSCG00000001698	CAPN11	calpain 11 [Source:VGNC Symbol;Acc:VGNC:86171]	4.31079	-0.931946	2.28393	-0.408045	0.683241
ENSSSCG00000001700	SLC29A1	solute carrier family 29 member 1 (Augustine blood group) [Source:HGNC Symbol;Acc:HGNC:11003]	78.2001	0.19035	0.98505	0.193239	0.846772	0.999991
ENSSSCG00000001701	HSP90AB1	heat shock protein 90 alpha family class B member 1 [Source:NCBI gene (formerly Entrezgene);Acc:396742]	875.261	-0.774004	0.921645	-0.839807	0.401016	0.999991
ENSSSCG00000001702	SLC35B2	solute carrier family 35 member B2 [Source:VGNC Symbol;Acc:VGNC:93072]	71282.8	-0.879099	0.923232	-0.952197	0.340997	0.999991
ENSSSCG00000001703	NFKBIE	NFKB inhibitor epsilon [Source:VGNC Symbol;Acc:VGNC:90724]	11.4904	-0.371623	1.64615	-0.225753	0.821394
ENSSSCG00000001705	TCTE1	t-complex-associated-testis-expressed 1 [Source:VGNC Symbol;Acc:VGNC:93836]	36.0334	-0.341286	1.15213	-0.296221	0.767061	0.999991
ENSSSCG00000001706	AARS2	alanyl-tRNA synthetase 2, mitochondrial [Source:VGNC Symbol;Acc:VGNC:84941]	42.1117	1.10837	1.15974	0.955707	0.33922	0.999991
ENSSSCG00000001708	CDC5L	cell division cycle 5 like [Source:VGNC Symbol;Acc:VGNC:86463]	51.6407	0.0850384	1.04685	0.081233	0.935257	0.999991
ENSSSCG00000001709	SUPT3H	SPT3 homolog, SAGA and STAGA complex component [Source:VGNC Symbol;Acc:VGNC:93623]	67.9687	-1.69642	0.96592	-1.75627	0.079042	0.926862
ENSSSCG00000001710	RUNX2	RUNX family transcription factor 2 [Source:VGNC Symbol;Acc:VGNC:92517]	733.58	-0.496419	0.831559	-0.596974	0.550525	0.999991
ENSSSCG00000001715	ENPP5	ectonucleotide pyrophosphatase/phosphodiesterase family member 5 [Source:VGNC Symbol;Acc:VGNC:96730]	4.20806	-1.97851	2.95152	-0.670336	0.502644
ENSSSCG00000001716	RCAN2	regulator of calcineurin 2 [Source:VGNC Symbol;Acc:VGNC:92171]	46.1862	-0.978238	1.25611	-0.778786	0.436106	0.999991
ENSSSCG00000001718	CYP39A1	cytochrome P450 family 39 subfamily A member 1 [Source:NCBI gene (formerly Entrezgene);Acc:100113410]	28.961	-1.52861	1.26353	-1.20979	0.226359	0.999991
ENSSSCG00000001720	SLC25A27	solute carrier family 25 member 27 [Source:VGNC Symbol;Acc:VGNC:93004]	47.782	0.86988	1.08256	0.803539	0.421663	0.999991
ENSSSCG00000001723	PLA2G7	phospholipase A2 group VII [Source:VGNC Symbol;Acc:VGNC:91501]	9.51124	-2.85686	1.93413	-1.47708	0.139654
ENSSSCG00000001724	ENSSSCG00000001724	None	1.70977	-2.59933	4.17758	-0.622209	0.533805
ENSSSCG00000001725	ADGRF5	adhesion G protein-coupled receptor F5 [Source:HGNC Symbol;Acc:HGNC:19030]	25.3016	-0.758683	1.21887	-0.622448	0.533647	0.999991
ENSSSCG00000001726	ADGRF1	adhesion G protein-coupled receptor F1 [Source:VGNC Symbol;Acc:VGNC:85126]	3.69819	-2.47179	2.74105	-0.90177	0.367179
ENSSSCG00000001727	TNFRSF21	TNF receptor superfamily member 21 [Source:VGNC Symbol;Acc:VGNC:94265]	59.5581	0.112431	0.976675	0.115116	0.908353	0.999991
ENSSSCG00000001729	PTCHD4	patched domain containing 4 [Source:VGNC Symbol;Acc:VGNC:91943]	15.2126	-7.34287	2.47767	-2.96361	0.00304049	0.146957
ENSSSCG00000001731	CENPQ	centromere protein Q [Source:VGNC Symbol;Acc:VGNC:86555]	4.86607	-0.24956	2.15831	-0.115627	0.907948
ENSSSCG00000001732	MMUT	methylmalonyl-CoA mutase [Source:NCBI gene (formerly Entrezgene);Acc:399535]	13.5756	1.36947	1.50722	0.908604	0.363559	0.999991
ENSSSCG00000001734	ENSSSCG00000001734	None	3.91492	0.230225	2.4638	0.0934429	0.925552
ENSSSCG00000001735	RHAG	Rh associated glycoprotein [Source:VGNC Symbol;Acc:VGNC:92273]	38.8849	-0.339231	1.09685	-0.309279	0.75711	0.999991
ENSSSCG00000001736	CRISP2	cysteine rich secretory protein 2 [Source:VGNC Symbol;Acc:VGNC:97944]	2.40884	0.391117	3.25692	0.120088	0.904413
ENSSSCG00000001739	CRISP1	cysteine rich secretory protein 1 [Source:VGNC Symbol;Acc:VGNC:97943]	2.14857	3.15325	3.52329	0.894972	0.370802
ENSSSCG00000001741	DEFB114	defensin beta 114 [Source:NCBI gene (formerly Entrezgene);Acc:100170135]	3.94102	-2.10737	2.44578	-0.861634	0.388889
ENSSSCG00000001744	TFAP2D	transcription factor AP-2 delta [Source:VGNC Symbol;Acc:VGNC:93910]	5.97671	-4.54078	2.83732	-1.60038	0.109514
ENSSSCG00000001746	PKHD1	PKHD1 ciliary IPT domain containing fibrocystin/polyductin [Source:VGNC Symbol;Acc:VGNC:91476]	69.0211	-0.905606	1.11666	-0.810993	0.41737	0.999991
ENSSSCG00000001748	IL17A	interleukin 17A [Source:NCBI gene (formerly Entrezgene);Acc:449530]	0.185519	-1.21575	4.98159	-0.244049	0.807193
ENSSSCG00000001750	PAQR8	progestin and adipoQ receptor family member 8 [Source:NCBI gene (formerly Entrezgene);Acc:396559]	55.7618	-1.71932	1.17811	-1.4594	0.144456	0.999991
ENSSSCG00000001751	CHRNA5	cholinergic receptor nicotinic alpha 5 subunit [Source:VGNC Symbol;Acc:VGNC:86670]	0.556558	-2.58959	4.87488	-0.531212	0.595272
ENSSSCG00000001752	CHRNA3	cholinergic receptor nicotinic alpha 3 subunit [Source:VGNC Symbol;Acc:VGNC:86669]	3.92036	2.07388	2.45846	0.843569	0.39891
ENSSSCG00000001755	HYKK	hydroxylysine kinase [Source:VGNC Symbol;Acc:VGNC:89012]	48.2006	0.340575	1.04928	0.32458	0.745499	0.999991
ENSSSCG00000001756	IREB2	iron responsive element binding protein 2 [Source:NCBI gene (formerly Entrezgene);Acc:100153993]	20.2476	0.503647	1.37159	0.367199	0.713471	0.999991
ENSSSCG00000001757	SKIC8	SKI8 subunit of superkiller complex [Source:VGNC Symbol;Acc:VGNC:94932]	62.685	-0.700487	1.23437	-0.567486	0.570384	0.999991
ENSSSCG00000001760	ACSBG1	acyl-CoA synthetase bubblegum family member 1 [Source:VGNC Symbol;Acc:VGNC:85030]	3734.6	0.167946	0.819374	0.204968	0.837597	0.999991
ENSSSCG00000001762	CIB2	calcium and integrin binding family member 2 [Source:VGNC Symbol;Acc:VGNC:103923]	31.5951	-0.91885	1.22024	-0.753011	0.451444	0.999991
ENSSSCG00000001764	SH2D7	SH2 domain containing 7 [Source:VGNC Symbol;Acc:VGNC:92814]	57.6818	-3.34931	1.31053	-2.5557	0.0105975	0.324031
ENSSSCG00000001765	ADAMTS7	ADAM metallopeptidase with thrombospondin type 1 motif 7 [Source:VGNC Symbol;Acc:VGNC:85087]	27.1361	-1.37534	1.26987	-1.08306	0.278781	0.999991
ENSSSCG00000001769	MORF4L1	mortality factor 4 like 1 [Source:VGNC Symbol;Acc:VGNC:90306]	249.12	-0.670525	0.9939	-0.67464	0.499904	0.999991
ENSSSCG00000001770	CTSH	cathepsin H [Source:NCBI gene (formerly Entrezgene);Acc:396969]	61.2919	-1.02793	1.00008	-1.02785	0.304022	0.999991
ENSSSCG00000001771	RASGRF1	Ras protein specific guanine nucleotide releasing factor 1 [Source:VGNC Symbol;Acc:VGNC:92111]	5.79651	-3.51252	2.3798	-1.47598	0.13995
ENSSSCG00000001773	TMED3	transmembrane p24 trafficking protein 3 [Source:VGNC Symbol;Acc:VGNC:94055]	86.2603	1.43418	0.916062	1.56559	0.117445	0.999991
ENSSSCG00000001775	MINAR1	membrane integral NOTCH2 associated receptor 1 [Source:VGNC Symbol;Acc:VGNC:90228]	5.7197	-1.98923	2.31821	-0.858088	0.390844
ENSSSCG00000001779	ZFAND6	zinc finger AN1-type containing 6 [Source:VGNC Symbol;Acc:VGNC:104102]	51.9791	0.59044	1.06655	0.553597	0.579855	0.999991
ENSSSCG00000001780	FAH	fumarylacetoacetate hydrolase [Source:VGNC Symbol;Acc:VGNC:87881]	19.4641	-1.26611	1.30733	-0.968472	0.332809	0.999991
ENSSSCG00000001782	ABHD17C	abhydrolase domain containing 17C, depalmitoylase [Source:VGNC Symbol;Acc:VGNC:84978]	17.518	-1.5778	1.36949	-1.1521	0.249279	0.999991
ENSSSCG00000001787	IL16	interleukin 16 [Source:VGNC Symbol;Acc:VGNC:89084]	36.9049	-5.23881	1.39885	-3.74508	0.000180337	0.0262642
ENSSSCG00000001788	STARD5	StAR related lipid transfer domain containing 5 [Source:VGNC Symbol;Acc:VGNC:93535]	1.79565	0.446386	3.31075	0.134829	0.892747
ENSSSCG00000001789	TMC3	transmembrane channel like 3 [Source:VGNC Symbol;Acc:VGNC:94040]	23.2455	0.0947226	1.32405	0.0715398	0.942968	0.999991
ENSSSCG00000001792	EFL1	elongation factor like GTPase 1 [Source:VGNC Symbol;Acc:VGNC:87572]	48.3546	-1.64244	1.14511	-1.43431	0.151484	0.999991
ENSSSCG00000001793	ADAMTSL3	ADAMTS like 3 [Source:VGNC Symbol;Acc:VGNC:85092]	49.6429	-3.66784	1.11479	-3.29017	0.00100126	0.0761025
ENSSSCG00000001795	SH3GL3	SH3 domain containing GRB2 like 3, endophilin A3 [Source:VGNC Symbol;Acc:VGNC:92825]	28.8251	-8.25934	1.90146	-4.34369	1.4e-05	0.00533873
ENSSSCG00000001798	BNC1	basonuclin 1 [Source:VGNC Symbol;Acc:VGNC:85851]	2.88714	-4.94911	3.41448	-1.44945	0.147212
ENSSSCG00000001800	TM6SF1	transmembrane 6 superfamily member 1 [Source:VGNC Symbol;Acc:VGNC:94034]	3658.75	-1.3167	1.01627	-1.29561	0.195109	0.999991
ENSSSCG00000001801	BTBD1	BTB domain containing 1 [Source:VGNC Symbol;Acc:VGNC:85900]	16.3649	-1.187	1.42436	-0.833356	0.404644	0.999991
ENSSSCG00000001804	HOMER2	homer scaffold protein 2 [Source:VGNC Symbol;Acc:VGNC:88929]	73.4627	1.46738	0.956004	1.53492	0.124805	0.999991
ENSSSCG00000001805	WHAMM	WASP homolog associated with actin, golgi membranes and microtubules [Source:VGNC Symbol;Acc:VGNC:98414]	138.527	1.31114	1.06457	1.23161	0.218094	0.999991
ENSSSCG00000001806	FSD2	fibronectin type III and SPRY domain containing 2 [Source:VGNC Symbol;Acc:VGNC:88253]	98.2572	0.579771	0.916024	0.632921	0.526785	0.999991
ENSSSCG00000001807	AP3B2	adaptor related protein complex 3 subunit beta 2 [Source:VGNC Symbol;Acc:VGNC:85388]	4.84445	-1.60963	2.261	-0.711913	0.476519
ENSSSCG00000001808	CPEB1	cytoplasmic polyadenylation element binding protein 1 [Source:NCBI gene (formerly Entrezgene);Acc:100048944]	13.5138	-0.244219	1.52242	-0.160415	0.872554	0.999991
ENSSSCG00000001810	PDE8A	phosphodiesterase 8A [Source:VGNC Symbol;Acc:VGNC:91263]	218.386	0.873178	0.850973	1.02609	0.304847	0.999991
ENSSSCG00000001814	IQGAP1	IQ motif containing GTPase activating protein 1 [Source:HGNC Symbol;Acc:HGNC:6110]	113.936	0.0450988	0.881408	0.0511668	0.959193	0.999991
ENSSSCG00000001816	BLM	BLM RecQ like helicase [Source:VGNC Symbol;Acc:VGNC:96569]	40.7514	0.750746	1.17143	0.640878	0.521602	0.999991
ENSSSCG00000001817	FURIN	furin, paired basic amino acid cleaving enzyme [Source:VGNC Symbol;Acc:VGNC:88266]	188.008	0.658477	0.890407	0.739523	0.459589	0.999991
ENSSSCG00000001818	FES	FES proto-onco, tyrosine kinase [Source:VGNC Symbol;Acc:VGNC:88090]	14.4549	-1.97746	1.57084	-1.25886	0.208081	0.999991
ENSSSCG00000001819	MAN2A2	mannosidase alpha class 2A member 2 [Source:VGNC Symbol;Acc:VGNC:98099]	53.0693	0.382109	1.04596	0.365321	0.714872	0.999991
ENSSSCG00000001820	HDDC3	HD domain containing 3 [Source:VGNC Symbol;Acc:VGNC:88818]	25.7778	0.683121	1.21448	0.562481	0.573788	0.999991
ENSSSCG00000001821	UNC45A	unc-45 myosin chaperone A [Source:VGNC Symbol;Acc:VGNC:94704]	2652.78	0.321988	0.780009	0.4128	0.679753	0.999991
ENSSSCG00000001822	RCCD1	RCC1 domain containing 1 [Source:VGNC Symbol;Acc:VGNC:92177]	7.16201	-0.449758	1.99637	-0.225288	0.821755
ENSSSCG00000001823	UROC1	urocanate hydratase 1 [Source:VGNC Symbol;Acc:VGNC:94733]	6.76301	-1.41748	2.30328	-0.615416	0.53828
ENSSSCG00000001824	ZXDC	ZXD family zinc finger C [Source:VGNC Symbol;Acc:VGNC:95343]	388.47	0.186132	0.8203	0.226907	0.820496	0.999991
ENSSSCG00000001825	SLC41A3	solute carrier family 41 member 3 [Source:VGNC Symbol;Acc:VGNC:93115]	1152.73	0.0301503	0.895371	0.0336735	0.973137	0.999991
ENSSSCG00000001826	CFAP100	cilia and flagella associated protein 100 [Source:VGNC Symbol;Acc:VGNC:86593]	2.23034	0.686916	3.05878	0.224572	0.822313
ENSSSCG00000001832	ACAN	aggrecan [Source:VGNC Symbol;Acc:VGNC:109451]	4.59691	-4.1461	2.80665	-1.47724	0.139611
ENSSSCG00000001834	MFGE8	milk fat globule EGF and factor V/VIII domain containing [Source:VGNC Symbol;Acc:VGNC:109463]	15.2223	-1.11118	1.4498	-0.766436	0.443417	0.999991
ENSSSCG00000001835	ABHD2	abhydrolase domain containing 2, acylglycerol lipase [Source:VGNC Symbol;Acc:VGNC:84980]	28.2959	-0.542376	1.16759	-0.464524	0.642272	0.999991
ENSSSCG00000001836	RLBP1	retinaldehyde binding protein 1 [Source:VGNC Symbol;Acc:VGNC:92327]	3046.17	-0.215528	0.855639	-0.251891	0.801125	0.999991
ENSSSCG00000001837	FANCI	FA complementation group I [Source:VGNC Symbol;Acc:VGNC:88006]	1195.67	0.462927	0.780856	0.592845	0.553285	0.999991
ENSSSCG00000001838	POLG	DNA polymerase gamma, catalytic subunit [Source:VGNC Symbol;Acc:VGNC:91633]	406.204	0.0614019	0.886459	0.0692664	0.944778	0.999991
ENSSSCG00000001840	KIF7	kinesin family member 7 [Source:VGNC Symbol;Acc:VGNC:89473]	52.4531	-0.58489	1.03955	-0.562637	0.573682	0.999991
ENSSSCG00000001841	RHCG	Rh family C glycoprotein [Source:VGNC Symbol;Acc:VGNC:109430]	1.71606	-4.18537	4.06762	-1.02895	0.303504
ENSSSCG00000001844	PLIN1	perilipin 1 [Source:NCBI gene (formerly Entrezgene);Acc:654411]	44.4655	-5.86299	1.62157	-3.61562	0.000299631	0.0357145
ENSSSCG00000001846	WDR93	WD repeat domain 93 [Source:VGNC Symbol;Acc:VGNC:94951]	638.917	0.486302	0.806929	0.602658	0.546736	0.999991
ENSSSCG00000001847	MESP1	mesoderm posterior bHLH transcription factor 1 [Source:VGNC Symbol;Acc:VGNC:90148]	5.19581	0.599668	2.38975	0.250933	0.801866
ENSSSCG00000001848	MESP2	mesoderm posterior bHLH transcription factor 2 [Source:VGNC Symbol;Acc:VGNC:90149]	17.4401	2.47215	1.62401	1.52225	0.127946	0.999991
ENSSSCG00000001849	ANPEP	alanyl aminopeptidase, membrane [Source:VGNC Symbol;Acc:VGNC:85362]	409.767	1.41931	1.2213	1.16213	0.245183	0.999991
ENSSSCG00000001850	ARPIN	actin related protein 2/3 complex inhibitor [Source:VGNC Symbol;Acc:VGNC:111466]	65.1834	-0.131517	0.979727	-0.134238	0.893214	0.999991
ENSSSCG00000001852	IDH2	isocitrate dehydrogenase (NADP(+)) 2 [Source:NCBI gene (formerly Entrezgene);Acc:397603]	798.901	0.0876008	0.781196	0.112137	0.910715	0.999991
ENSSSCG00000001858	CIB1	calcium and integrin binding 1 [Source:VGNC Symbol;Acc:VGNC:86695]	18.2841	-0.678416	1.40023	-0.484505	0.628028	0.999991
ENSSSCG00000001862	ETFA	electron transfer flavoprotein subunit alpha [Source:VGNC Symbol;Acc:VGNC:87801]	33.2888	0.479592	1.14452	0.419034	0.675191	0.999991
ENSSSCG00000001863	TMEM266	transmembrane protein 266 [Source:VGNC Symbol;Acc:VGNC:94166]	19.4366	-1.36239	1.31954	-1.03247	0.301851	0.999991
ENSSSCG00000001865	SCAPER	S-phase cyclin A associated protein in the ER [Source:VGNC Symbol;Acc:VGNC:92611]	44.7518	-2.08649	1.21357	-1.7193	0.0855599	0.952811
ENSSSCG00000001866	RCN2	reticulocalbin 2 [Source:VGNC Symbol;Acc:VGNC:92181]	11.7966	-0.240408	1.58352	-0.151819	0.87933
ENSSSCG00000001867	PSTPIP1	proline-serine-threonine phosphatase interacting protein 1 [Source:VGNC Symbol;Acc:VGNC:91935]	163.812	2.50091	0.992224	2.52051	0.0117183	0.344809
ENSSSCG00000001868	TSPAN3	tetraspanin 3 [Source:NCBI gene (formerly Entrezgene);Acc:100157865]	27.5861	-0.571343	1.28636	-0.444156	0.65693	0.999991
ENSSSCG00000001869	PEAK1	pseudopodium enriched atypical kinase 1 [Source:VGNC Symbol;Acc:VGNC:91300]	40.3316	-2.00079	1.07606	-1.85937	0.0629741	0.860588
ENSSSCG00000001871	HMG20A	high mobility group 20A [Source:VGNC Symbol;Acc:VGNC:88900]	23.1181	-0.760267	1.23552	-0.615341	0.53833	0.999991
ENSSSCG00000001872	LINGO1	leucine rich repeat and Ig domain containing 1 [Source:VGNC Symbol;Acc:VGNC:89733]	13.6382	-2.53371	1.53864	-1.64672	0.0996154	0.999991
ENSSSCG00000001873	CSPG4	chondroitin sulfate proteoglycan 4 [Source:VGNC Symbol;Acc:VGNC:87043]	16.5856	-2.06312	1.71935	-1.19994	0.230161	0.999991
ENSSSCG00000001875	SNX33	sorting nexin 33 [Source:VGNC Symbol;Acc:VGNC:93321]	35.3237	-0.891707	1.34215	-0.664389	0.506442	0.999991
ENSSSCG00000001877	SNUPN	snurportin 1 [Source:VGNC Symbol;Acc:VGNC:93301]	26.4379	0.450028	1.20976	0.371999	0.709893	0.999991
ENSSSCG00000001878	PTPN9	protein tyrosine phosphatase non-receptor type 9 [Source:VGNC Symbol;Acc:VGNC:91983]	53.7136	-0.378956	1.07472	-0.352609	0.724382	0.999991
ENSSSCG00000001880	SIN3A	SIN3 transcription regulator family member A [Source:VGNC Symbol;Acc:VGNC:92879]	86.3933	1.27397	1.0079	1.26399	0.206234	0.999991
ENSSSCG00000001881	MAN2C1	mannosidase alpha class 2C member 1 [Source:VGNC Symbol;Acc:VGNC:89969]	42.2289	1.55404	1.16544	1.33343	0.18239	0.999991
ENSSSCG00000001882	NEIL1	nei like DNA glycosylase 1 [Source:VGNC Symbol;Acc:VGNC:90672]	27.6172	1.36607	1.2739	1.07235	0.283564	0.999991
ENSSSCG00000001884	COMMD4	COMM domain containing 4 [Source:VGNC Symbol;Acc:VGNC:86888]	190.062	-0.67179	0.924349	-0.726772	0.467366	0.999991
ENSSSCG00000001885	C15orf39	chromosome 7 C15orf39 homolog [Source:VGNC Symbol;Acc:VGNC:86070]	3.23148	0.550254	2.85516	0.192722	0.847177
ENSSSCG00000001887	SCAMP5	secretory carrier membrane protein 5 [Source:VGNC Symbol;Acc:VGNC:92609]	6.65477	0.270727	1.91928	0.141057	0.887825
ENSSSCG00000001888	RPP25	ribonuclease P and MRP subunit p25 [Source:VGNC Symbol;Acc:VGNC:92432]	2.89875	-4.93719	3.7676	-1.31043	0.190049
ENSSSCG00000001892	SCAMP2	secretory carrier membrane protein 2 [Source:VGNC Symbol;Acc:VGNC:92606]	32.6731	0.473873	1.12452	0.421399	0.673464	0.999991
ENSSSCG00000001895	CPLX3	complexin 3 [Source:VGNC Symbol;Acc:VGNC:86945]	0.764665	1.39207	4.86509	0.286134	0.774776
ENSSSCG00000001898	ULK3	unc-51 like kinase 3 [Source:VGNC Symbol;Acc:VGNC:94696]	6.66964	-0.827854	1.92654	-0.429709	0.667407
ENSSSCG00000001900	CSK	C-terminal Src kinase [Source:VGNC Symbol;Acc:VGNC:87037]	31.1089	-1.71119	1.305	-1.31125	0.189773	0.999991
ENSSSCG00000001901	CYP1A2	cytochrome P450 family 1 subfamily A member 2 [Source:VGNC Symbol;Acc:VGNC:103346]	1.78997	-0.718272	4	-0.179568	0.857492
ENSSSCG00000001903	EDC3	enhancer of mRNA decapping 3 [Source:VGNC Symbol;Acc:VGNC:87543]	1963.85	0.34185	0.786403	0.434701	0.66378	0.999991
ENSSSCG00000001904	CLK3	CDC like kinase 3 [Source:VGNC Symbol;Acc:VGNC:107129]	53.8882	-0.577789	0.995497	-0.580403	0.561643	0.999991
ENSSSCG00000001905	ARID3B	AT-rich interaction domain 3B [Source:VGNC Symbol;Acc:VGNC:85508]	17.0472	-1.36122	1.44126	-0.944465	0.344932	0.999991
ENSSSCG00000001906	CYP1A1	cytochrome P450 family 1 subfamily A member 1 [Source:VGNC Symbol;Acc:VGNC:103347]	0.676851	3.00044	4.86601	0.616612	0.537491
ENSSSCG00000001907	UBL7	ubiquitin like 7 [Source:VGNC Symbol;Acc:VGNC:94661]	29.6085	0.0575584	1.20182	0.0478928	0.961802	0.999991
ENSSSCG00000001908	CCDC33	coiled-coil domain containing 33 [Source:VGNC Symbol;Acc:VGNC:86293]	30.5443	-2.11524	1.19415	-1.77134	0.0765043	0.911893
ENSSSCG00000001909	STRA6	signaling receptor and transporter of retinol STRA6 [Source:VGNC Symbol;Acc:VGNC:93573]	0.371038	-2.0151	4.91816	-0.409727	0.682006
ENSSSCG00000001910	ISLR	immunoglobulin superfamily containing leucine rich repeat [Source:VGNC Symbol;Acc:VGNC:98052]	12.9158	-4.71986	2.30971	-2.04348	0.0410048	0.704191
ENSSSCG00000001912	PML	PML nuclear body scaffold [Source:VGNC Symbol;Acc:VGNC:99296]	252.926	-0.496655	0.892681	-0.556364	0.577962	0.999991
ENSSSCG00000001913	STOML1	stomatin like 1 [Source:VGNC Symbol;Acc:VGNC:93566]	3.84204	-0.845488	2.44157	-0.346288	0.729126
ENSSSCG00000001914	LOXL1	lysyl oxidase like 1 [Source:VGNC Symbol;Acc:VGNC:89780]	45.543	-1.45015	1.13408	-1.2787	0.201004	0.999991
ENSSSCG00000001915	TBC1D21	TBC1 domain family member 21 [Source:VGNC Symbol;Acc:VGNC:93769]	6.22168	1.516	2.39016	0.634267	0.525907
ENSSSCG00000001916	INSYN1	inhibitory synaptic factor 1 [Source:VGNC Symbol;Acc:VGNC:89155]	0.225617	1.53257	4.98847	0.307223	0.758674
ENSSSCG00000001917	ENSSSCG00000001917	CD276 molecule [Source:VGNC Symbol;Acc:VGNC:86405]	41.8117	-1.48479	1.18538	-1.25259	0.210356	0.999991
ENSSSCG00000001918	NPTN	neuroplastin [Source:VGNC Symbol;Acc:VGNC:90861]	1251.47	-1.16119	0.897606	-1.29365	0.195787	0.999991
ENSSSCG00000001920	HCN4	hyperpolarization activated cyclic nucleotide gated potassium channel 4 [Source:VGNC Symbol;Acc:VGNC:88805]	3.63925	-1.32706	2.82409	-0.469907	0.638422
ENSSSCG00000001921	NEO1	neogenin 1 [Source:VGNC Symbol;Acc:VGNC:109470]	60.2606	-0.965182	0.988738	-0.976175	0.328978	0.999991
ENSSSCG00000001924	BBS4	Bardet-Biedl syndrome 4 [Source:NCBI gene (formerly Entrezgene);Acc:100513212]	180.744	-0.592187	0.888594	-0.666432	0.505135	0.999991
ENSSSCG00000001926	TMEM202	transmembrane protein 202 [Source:HGNC Symbol;Acc:HGNC:33733]	1198.01	0.231113	0.81935	0.282069	0.77789	0.999991
ENSSSCG00000001927	HEXA	hexosaminidase subunit alpha [Source:VGNC Symbol;Acc:VGNC:111459]	72.4043	-0.544184	0.949151	-0.573337	0.566416	0.999991
ENSSSCG00000001928	CELF6	CUGBP Elav-like family member 6 [Source:HGNC Symbol;Acc:HGNC:14059]	16.579	-0.260551	1.61539	-0.161293	0.871863	0.999991
ENSSSCG00000001930	PKM	pyruvate kinase M1/2 [Source:HGNC Symbol;Acc:HGNC:9021]	268.662	0.137044	0.857938	0.159737	0.873089	0.999991
ENSSSCG00000001931	ENSSSCG00000001931	None	33.3865	-1.62436	1.11691	-1.45434	0.145852	0.999991
ENSSSCG00000001932	ENSSSCG00000001932	None	0.869624	-3.19242	4.84436	-0.658998	0.509897
ENSSSCG00000001934	ENSSSCG00000001934	SEC23 homolog A, COPII coat complex component [Source:VGNC Symbol;Acc:VGNC:98307]	26.6502	-1.24404	1.24427	-0.999814	0.317401	0.999991
ENSSSCG00000001938	SSTR1	somatostatin receptor 1 [Source:VGNC Symbol;Acc:VGNC:93496]	137.869	1.35386	1.15453	1.17266	0.240934	0.999991
ENSSSCG00000001939	TTC6	tetratricopeptide repeat domain 6 [Source:VGNC Symbol;Acc:VGNC:94556]	17.0242	-3.16166	1.73449	-1.82283	0.0683298	0.873637
ENSSSCG00000001942	PAX9	paired box 9 [Source:HGNC Symbol;Acc:HGNC:8623]	182.745	0.150569	0.878557	0.171382	0.863924	0.999991
ENSSSCG00000001944	NKX2-8	NK2 homeobox 8 [Source:VGNC Symbol;Acc:VGNC:90771]	0.676851	3.00044	4.86601	0.616612	0.537491
ENSSSCG00000001946	MBIP	MAP3K12 binding inhibitory protein 1 [Source:VGNC Symbol;Acc:VGNC:90052]	14.6187	0.0126031	1.61019	0.0078271	0.993755	0.999991
ENSSSCG00000001947	BRMS1L	BRMS1 like transcriptional repressor [Source:VGNC Symbol;Acc:VGNC:96571]	12.1315	-0.168175	1.52872	-0.11001	0.912401	0.999991
ENSSSCG00000001950	PRORP	protein only RNase P catalytic subunit [Source:HGNC Symbol;Acc:HGNC:19958]	28.4907	-1.77071	1.17313	-1.50939	0.1312	0.999991
ENSSSCG00000001952	NFKBIA	NFKB inhibitor alpha [Source:NCBI gene (formerly Entrezgene);Acc:406188]	46.1759	-0.599345	1.05707	-0.566989	0.570722	0.999991
ENSSSCG00000001955	SRP54	signal recognition particle 54 [Source:VGNC Symbol;Acc:VGNC:93459]	37.0995	1.25452	1.09571	1.14494	0.252234	0.999991
ENSSSCG00000001958	BAZ1A	bromodomain adjacent to zinc finger domain 1A [Source:VGNC Symbol;Acc:VGNC:85761]	56.7846	-0.41471	0.988387	-0.419582	0.674791	0.999991
ENSSSCG00000001959	CFL2	cofilin 2 [Source:VGNC Symbol;Acc:VGNC:86611]	3.30868	-0.469868	2.67707	-0.175515	0.860675
ENSSSCG00000001960	EAPP	E2F associated phosphoprotein [Source:VGNC Symbol;Acc:VGNC:87523]	13.9618	-0.437031	1.4469	-0.302046	0.762617	0.999991
ENSSSCG00000001963	EGLN3	egl-9 family hypoxia inducible factor 3 [Source:VGNC Symbol;Acc:VGNC:87589]	22.5827	1.54403	1.2585	1.22688	0.219867	0.999991
ENSSSCG00000001964	NPAS3	neuronal PAS domain protein 3 [Source:VGNC Symbol;Acc:VGNC:90838]	110.226	-0.306252	1.17028	-0.261692	0.793559	0.999991
ENSSSCG00000001966	ARHGAP5	Rho GTPase activating protein 5 [Source:VGNC Symbol;Acc:VGNC:85480]	24.1167	0.318846	1.24539	0.25602	0.797935	0.999991
ENSSSCG00000001968	NUBPL	NUBP iron-sulfur cluster assembly factor, mitochondrial [Source:VGNC Symbol;Acc:VGNC:90945]	24.5632	-0.477959	1.22211	-0.391092	0.695729	0.999991
ENSSSCG00000001970	ENSSSCG00000001970	HEAT repeat containing 5A [Source:VGNC Symbol;Acc:VGNC:88826]	394.399	0.83129	0.806206	1.03111	0.302487	0.999991
ENSSSCG00000001971	HECTD1	HECT domain E3 ubiquitin protein ligase 1 [Source:VGNC Symbol;Acc:VGNC:88832]	1023.97	0.244562	0.803484	0.304377	0.760841	0.999991
ENSSSCG00000001972	AP4S1	adaptor related protein complex 4 subunit sigma 1 [Source:VGNC Symbol;Acc:VGNC:85394]	10456.7	0.451882	0.80957	0.558175	0.576725	0.999991
ENSSSCG00000001973	SCFD1	sec1 family domain containing 1 [Source:VGNC Symbol;Acc:VGNC:92619]	69.3614	-0.323775	1.10726	-0.292412	0.769972	0.999991
ENSSSCG00000001974	G2E3	G2/M-phase specific E3 ubiquitin protein ligase [Source:VGNC Symbol;Acc:VGNC:88287]	10.6619	-0.302471	1.71271	-0.176603	0.85982
ENSSSCG00000001975	PRKD1	protein kinase D1 [Source:VGNC Symbol;Acc:VGNC:91812]	64.0982	-1.11093	0.976499	-1.13767	0.255258	0.999991
ENSSSCG00000001977	STXBP6	syntaxin binding protein 6 [Source:NCBI gene (formerly Entrezgene);Acc:100514852]	269.78	0.60375	1.11062	0.543614	0.586707	0.999991
ENSSSCG00000001978	GZMH	granzyme H (cathepsin G-like 2, protein h-CCPX) [Source:NCBI gene (formerly Entrezgene);Acc:100152450]	0.950788	-3.33451	4.83881	-0.689118	0.490749
ENSSSCG00000001983	SDR39U1	short chain dehydrogenase/reductase family 39U member 1 [Source:VGNC Symbol;Acc:VGNC:92661]	4572.38	0.102422	0.820581	0.124817	0.900668	0.999991
ENSSSCG00000001984	KHNYN	KH and NYN domain containing [Source:VGNC Symbol;Acc:VGNC:89426]	113.765	-0.657586	0.90971	-0.722852	0.469771	0.999991
ENSSSCG00000001985	CBLN3	cerebellin 3 precursor [Source:NCBI gene (formerly Entrezgene);Acc:100127149]	332.674	0.207347	0.858433	0.241541	0.809136	0.999991
ENSSSCG00000001986	NFATC4	nuclear factor of activated T cells 4 [Source:VGNC Symbol;Acc:VGNC:90711]	13.079	-1.68838	1.71244	-0.98595	0.324158	0.999991
ENSSSCG00000001987	RIPK3	receptor interacting serine/threonine kinase 3 [Source:VGNC Symbol;Acc:VGNC:92320]	7.27289	-1.27937	1.88161	-0.679933	0.496547
ENSSSCG00000001988	ADCY4	adenylate cyclase 4 [Source:VGNC Symbol;Acc:VGNC:85108]	1.03195	-3.46208	4.83427	-0.716154	0.473896
ENSSSCG00000001989	CIDEB	cell death inducing DFFA like effector b [Source:VGNC Symbol;Acc:VGNC:86699]	22.3795	0.331006	1.2535	0.264066	0.791729	0.999991
ENSSSCG00000001990	NOP9	NOP9 nucleolar protein [Source:VGNC Symbol;Acc:VGNC:90822]	1024.64	0.612393	0.840456	0.728644	0.46622	0.999991
ENSSSCG00000001991	DHRS1	dehydrogenase/reductase 1 [Source:VGNC Symbol;Acc:VGNC:87281]	65.015	1.14088	0.964851	1.18244	0.237029	0.999991
ENSSSCG00000001992	RABGGTA	Rab geranylgeranyltransferase subunit alpha [Source:VGNC Symbol;Acc:VGNC:92046]	9.05252	0.927879	1.72035	0.539353	0.589643
ENSSSCG00000001993	TGM1	transglutaminase 1 [Source:VGNC Symbol;Acc:VGNC:93936]	3.76545	-0.832481	3.02793	-0.274934	0.783367
ENSSSCG00000001994	TINF2	TERF1 interacting nuclear factor 2 [Source:VGNC Symbol;Acc:VGNC:94000]	2914.85	-0.0233652	0.848893	-0.0275243	0.978042	0.999991
ENSSSCG00000002000	IPO4	importin 4 [Source:VGNC Symbol;Acc:VGNC:89178]	53.0421	0.712161	1.06149	0.670906	0.50228	0.999991
ENSSSCG00000002001	REC8	REC8 meiotic recombination protein [Source:VGNC Symbol;Acc:VGNC:92193]	23.683	0.652246	1.29395	0.504075	0.614209	0.999991
ENSSSCG00000002002	IRF9	interferon regulatory factor 9 [Source:NCBI gene (formerly Entrezgene);Acc:780415]	26.3457	-1.08048	1.30945	-0.825135	0.409295	0.999991
ENSSSCG00000002003	RNF31	ring finger protein 31 [Source:HGNC Symbol;Acc:HGNC:16031]	6528.43	0.210884	0.79775	0.264349	0.791511	0.999991
ENSSSCG00000002004	PSME2	proteasome activator subunit 2 [Source:NCBI gene (formerly Entrezgene);Acc:397522]	244.513	-0.0192252	0.825629	-0.0232855	0.981423	0.999991
ENSSSCG00000002005	EMC9	ER membrane protein complex subunit 9 [Source:VGNC Symbol;Acc:VGNC:87673]	127.47	-0.353967	0.869345	-0.407165	0.683887	0.999991
ENSSSCG00000002006	PSME1	proteasome activator subunit 1 [Source:NCBI gene (formerly Entrezgene);Acc:397572]	1311.43	-0.036476	0.8229	-0.0443261	0.964644	0.999991
ENSSSCG00000002007	FITM1	fat storage inducing transmembrane protein 1 [Source:NCBI gene (formerly Entrezgene);Acc:100147706]	35.2081	0.502678	1.11794	0.449646	0.652966	0.999991
ENSSSCG00000002008	DCAF11	DDB1 and CUL4 associated factor 11 [Source:VGNC Symbol;Acc:VGNC:97957]	40.0181	0.798779	1.10823	0.720771	0.471051	0.999991
ENSSSCG00000002009	PCK2	phosphoenolpyruvate carboxykinase 2, mitochondrial [Source:VGNC Symbol;Acc:VGNC:91223]	66.1003	0.74872	1.16571	0.642285	0.520688	0.999991
ENSSSCG00000002012	CARMIL3	capping protein regulator and myosin 1 linker 3 [Source:VGNC Symbol;Acc:VGNC:86194]	1.83671	-0.38066	3.29231	-0.115621	0.907953
ENSSSCG00000002013	DHRS4	dehydrogenase/reductase (SDR family) member 4 [Source:NCBI gene (formerly Entrezgene);Acc:397082]	104.222	-0.610008	1.00334	-0.607976	0.543203	0.999991
ENSSSCG00000002014	JPH4	junctophilin 4 [Source:VGNC Symbol;Acc:VGNC:89292]	18.8486	-0.274901	1.41301	-0.19455	0.845745	0.999991
ENSSSCG00000002015	AP1G2	adaptor related protein complex 1 subunit gamma 2 [Source:VGNC Symbol;Acc:VGNC:85379]	3427.45	0.0711137	0.807888	0.0880243	0.929857	0.999991
ENSSSCG00000002016	THTPA	thiamine triphosphatase [Source:VGNC Symbol;Acc:VGNC:93969]	1139.46	-0.174732	0.788786	-0.221521	0.824687	0.999991
ENSSSCG00000002020	ENSSSCG00000002020	neuroguidin [Source:NCBI gene (formerly Entrezgene);Acc:100513213]	8.41065	1.77482	1.93038	0.919415	0.357879
ENSSSCG00000002023	BCL2L2	BCL2 like 2 [Source:HGNC Symbol;Acc:HGNC:995]	12.5075	-0.00378711	1.50151	-0.0025222	0.997988	0.999991
ENSSSCG00000002025	SLC22A17	solute carrier family 22 member 17 [Source:VGNC Symbol;Acc:VGNC:92977]	35.0601	-0.2982	1.13059	-0.263757	0.791967	0.999991
ENSSSCG00000002026	EFS	embryonal Fyn-associated substrate [Source:VGNC Symbol;Acc:VGNC:87581]	17.1061	-2.97028	1.57442	-1.88658	0.0592169	0.833452
ENSSSCG00000002028	CMTM5	CKLF like MARVEL transmembrane domain containing 5 [Source:NCBI gene (formerly Entrezgene);Acc:100514659]	34.6572	-0.181837	1.6876	-0.107749	0.914194	0.999991
ENSSSCG00000002029	MYH6	myosin heavy chain 6 [Source:HGNC Symbol;Acc:HGNC:7576]	67.099	-0.0414936	1.16576	-0.0355937	0.971606	0.999991
ENSSSCG00000002032	SLC7A8	solute carrier family 7 member 8 [Source:VGNC Symbol;Acc:VGNC:93176]	74.7084	0.300436	0.982917	0.305658	0.759865	0.999991
ENSSSCG00000002034	ENSSSCG00000002034	apoptotic chromatin condensation inducer 1 [Source:VGNC Symbol;Acc:VGNC:85011]	445.422	0.223282	0.864228	0.25836	0.796129	0.999991
ENSSSCG00000002035	C14orf119	chromosome 7 C14orf119 homolog [Source:VGNC Symbol;Acc:VGNC:86068]	3.0589	0.170468	2.9601	0.0575888	0.954076
ENSSSCG00000002036	ENSSSCG00000002036	None	39.5661	-0.181603	1.14592	-0.158478	0.87408	0.999991
ENSSSCG00000002037	CDH24	cadherin 24 [Source:VGNC Symbol;Acc:VGNC:86485]	2.72355	-1.41617	2.79444	-0.506779	0.61231
ENSSSCG00000002039	MMP14	matrix metallopeptidase 14 [Source:VGNC Symbol;Acc:VGNC:109465]	316.858	-1.72251	0.99782	-1.72627	0.0842981	0.945331
ENSSSCG00000002040	MRPL52	mitochondrial ribosomal protein L52 [Source:VGNC Symbol;Acc:VGNC:90375]	36.4447	0.805039	1.08946	0.738932	0.459948	0.999991
ENSSSCG00000002041	SLC7A7	solute carrier family 7 member 7 [Source:VGNC Symbol;Acc:VGNC:93175]	502.168	-0.0364201	0.846553	-0.0430216	0.965684	0.999991
ENSSSCG00000002042	OXA1L	OXA1L mitochondrial inner membrane protein [Source:VGNC Symbol;Acc:VGNC:91112]	3435.08	1.02163	0.769507	1.32764	0.184299	0.999991
ENSSSCG00000002045	ENSSSCG00000002045	None	0.185519	-1.21575	4.98159	-0.244049	0.807193
ENSSSCG00000002050	DAD1	defender against cell death 1 [Source:NCBI gene (formerly Entrezgene);Acc:396984]	22.0785	0.519756	1.24361	0.41794	0.675991	0.999991
ENSSSCG00000002051	ABHD4	abhydrolase domain containing 4, N-acyl phospholipase B [Source:VGNC Symbol;Acc:VGNC:97859]	11.1453	-1.87257	1.64208	-1.14036	0.254136
ENSSSCG00000002052	OR6J1	olfactory receptor family 6 subfamily J member 1 [Source:HGNC Symbol;Acc:HGNC:14707]	0.556558	-2.58959	4.87488	-0.531212	0.595272
ENSSSCG00000002127	CHD8	chromodomain helicase DNA binding protein 8 [Source:VGNC Symbol;Acc:VGNC:86634]	354.883	-1.27615	0.978142	-1.30467	0.192006	0.999991
ENSSSCG00000002129	RPGRIP1	RPGR interacting protein 1 [Source:VGNC Symbol;Acc:VGNC:92423]	2051.32	-0.507725	0.94853	-0.535276	0.592459	0.999991
ENSSSCG00000002134	RNASE10	ribonuclease A family member 10 (inactive) [Source:NCBI gene (formerly Entrezgene);Acc:396701]	6.70101	6.29848	2.55813	2.46214	0.0138109
ENSSSCG00000002135	PNP	purine nucleoside phosphorylase [Source:VGNC Symbol;Acc:VGNC:91605]	15.7541	-0.0401619	1.47091	-0.0273041	0.978217	0.999991
ENSSSCG00000002138	OSGEP	O-sialoglycoprotein endopeptidase [Source:VGNC Symbol;Acc:VGNC:91078]	35.6886	0.613874	1.08749	0.564488	0.572422	0.999991
ENSSSCG00000002140	KLHL33	kelch like family member 33 [Source:HGNC Symbol;Acc:HGNC:31952]	3.26979	-5.11123	3.25537	-1.57009	0.116394
ENSSSCG00000002142	TEP1	telomerase associated protein 1 [Source:VGNC Symbol;Acc:VGNC:93877]	20.3605	-0.60231	1.29335	-0.465699	0.641431	0.999991
ENSSSCG00000002143	PARP2	poly(ADP-ribose) polymerase 2 [Source:HGNC Symbol;Acc:HGNC:272]	33.5315	0.339956	1.18476	0.28694	0.774158	0.999991
ENSSSCG00000002144	CCNB1IP1	cyclin B1 interacting protein 1 [Source:HGNC Symbol;Acc:HGNC:19437]	4.49376	0.976298	2.26819	0.43043	0.666883
ENSSSCG00000002145	TTC5	tetratricopeptide repeat domain 5 [Source:VGNC Symbol;Acc:VGNC:94555]	10.2739	-0.561652	1.71942	-0.326651	0.743932
ENSSSCG00000002170	ENSSSCG00000002170	None	0.225617	1.53257	4.98847	0.307223	0.758674
ENSSSCG00000002175	ENSSSCG00000002175	None	0.185519	-1.21575	4.98159	-0.244049	0.807193
ENSSSCG00000002187	OR4K17	olfactory receptor family 4 subfamily K member 17 [Source:HGNC Symbol;Acc:HGNC:15355]	1.29863	-3.79867	4.82402	-0.78745	0.431019
ENSSSCG00000002190	ENSSSCG00000002190	None	3.4835	-2.54462	2.94724	-0.863393	0.387922
ENSSSCG00000002202	ENSSSCG00000002202	None	0.782174	-1.19739	4.86564	-0.246092	0.805611
ENSSSCG00000002235	LPCAT4	lysophosphatidylcholine acyltransferase 4 [Source:VGNC Symbol;Acc:VGNC:89791]	8.89019	1.01955	1.70654	0.597436	0.550217
ENSSSCG00000002241	NUTM1	NUT midline carcinoma family member 1 [Source:HGNC Symbol;Acc:HGNC:29919]	16.8645	2.41721	1.6345	1.47887	0.139176	0.999991
ENSSSCG00000002243	SLC12A6	solute carrier family 12 member 6 [Source:VGNC Symbol;Acc:VGNC:92925]	3441.7	0.47838	0.82576	0.579321	0.562372	0.999991
ENSSSCG00000002245	KATNBL1	katanin regulatory subunit B1 like 1 [Source:VGNC Symbol;Acc:VGNC:89313]	15.0966	-1.53614	1.5157	-1.01349	0.310828	0.999991
ENSSSCG00000002252	ARRDC4	arrestin domain containing 4 [Source:VGNC Symbol;Acc:VGNC:85547]	28.671	-0.861601	1.36346	-0.631921	0.527439	0.999991
ENSSSCG00000002254	NR2F2	nuclear receptor subfamily 2 group F member 2 [Source:VGNC Symbol;Acc:VGNC:90881]	174.355	-1.36366	0.916866	-1.48731	0.136934	0.999991
ENSSSCG00000002257	MCTP2	multiple C2 and transmembrane domain containing 2 [Source:VGNC Symbol;Acc:VGNC:90084]	13.5144	-1.43584	1.51778	-0.946017	0.34414	0.999991
ENSSSCG00000002258	KLHL25	kelch like family member 25 [Source:HGNC Symbol;Acc:HGNC:25732]	0.475092	0.358637	4.96091	0.0722925	0.942369
ENSSSCG00000002259	ENSSSCG00000002259	None	80.0053	-0.676664	1.03836	-0.651667	0.514616	0.999991
ENSSSCG00000002260	ENSSSCG00000002260	None	37.0883	0.301327	1.08492	0.277741	0.781211	0.999991
ENSSSCG00000002262	SV2B	synaptic vesicle glycoprotein 2B [Source:VGNC Symbol;Acc:VGNC:93640]	9.46148	-6.65903	2.69288	-2.47283	0.0134047
ENSSSCG00000002263	SLCO3A1	solute carrier organic anion transporter family member 3A1 [Source:VGNC Symbol;Acc:VGNC:93197]	99.0167	1.24005	1.0596	1.1703	0.24188	0.999991
ENSSSCG00000002265	FAM174B	family with sequence similarity 174 member B [Source:VGNC Symbol;Acc:VGNC:87932]	70.4052	1.09969	1.06478	1.03278	0.301705	0.999991
ENSSSCG00000002266	CHD2	chromodomain helicase DNA binding protein 2 [Source:VGNC Symbol;Acc:VGNC:109575]	64.4582	0.273177	0.957234	0.285382	0.775352	0.999991
ENSSSCG00000002267	RGMA	repulsive guidance molecule BMP co-receptor a [Source:VGNC Symbol;Acc:VGNC:92254]	92.4033	2.15308	0.915715	2.35126	0.0187099	0.448305
ENSSSCG00000002268	AKAP5	A-kinase anchoring protein 5 [Source:VGNC Symbol;Acc:VGNC:85220]	147.273	-0.374262	0.955396	-0.391735	0.695254	0.999991
ENSSSCG00000002269	MTHFD1	methylenetetrahydrofolate dehydrogenase, cyclohydrolase and formyltetrahydrofolate synthetase 1 [Source:VGNC Symbol;Acc:VGNC:90450]	213.102	-0.30414	0.856744	-0.354995	0.722594	0.999991
ENSSSCG00000002270	ENSSSCG00000002270	None	0.660913	-2.81579	4.86195	-0.579148	0.562489
ENSSSCG00000002274	ENSSSCG00000002274	None	14.412	-0.95823	1.59155	-0.602074	0.547125	0.999991
ENSSSCG00000002275	PPP1R36	protein phosphatase 1 regulatory subunit 36 [Source:VGNC Symbol;Acc:VGNC:91734]	6.9284	-0.179617	1.87321	-0.0958875	0.92361
ENSSSCG00000002276	PLEKHG3	pleckstrin homology and RhoGEF domain containing G3 [Source:VGNC Symbol;Acc:VGNC:91544]	73.488	1.12546	0.970351	1.15985	0.246111	0.999991
ENSSSCG00000002277	SPTB	spectrin beta, erythrocytic [Source:VGNC Symbol;Acc:VGNC:93435]	68.27	0.748935	1.20502	0.621513	0.534262	0.999991
ENSSSCG00000002279	GPX2	glutathione peroxidase 2 [Source:NCBI gene (formerly Entrezgene);Acc:767625]	43.7807	-0.407176	1.05354	-0.386483	0.699139	0.999991
ENSSSCG00000002280	RAB15	RAB15, member RAS onco family [Source:VGNC Symbol;Acc:VGNC:98239]	88.0707	0.176433	0.948229	0.186066	0.852393	0.999991
ENSSSCG00000002281	FNTB	farnesyltransferase, CAAX box, beta [Source:VGNC Symbol;Acc:VGNC:109191]	227.363	1.00197	0.947414	1.05759	0.290243	0.999991
ENSSSCG00000002283	FUT8	fucosyltransferase 8 [Source:VGNC Symbol;Acc:VGNC:109455]	22.617	-1.28965	1.24305	-1.03749	0.299508	0.999991
ENSSSCG00000002284	CCDC196	coiled-coil domain containing 196 [Source:HGNC Symbol;Acc:HGNC:20100]	43.9298	-1.15995	1.12204	-1.03379	0.301236	0.999991
ENSSSCG00000002285	GPHN	gephyrin [Source:VGNC Symbol;Acc:VGNC:88587]	94.8112	-0.97407	1.04663	-0.93067	0.352024	0.999991
ENSSSCG00000002286	GARIN2	golgi associated RAB2 interactor family member 2 [Source:VGNC Symbol;Acc:VGNC:87978]	1.58851	-4.08602	4.22958	-0.966056	0.334016
ENSSSCG00000002287	PALS1	protein associated with LIN7 1, MAGUK p55 family member [Source:VGNC Symbol;Acc:VGNC:98136]	50.1144	0.204725	1.0247	0.199791	0.841644	0.999991
ENSSSCG00000002290	PLEK2	pleckstrin 2 [Source:VGNC Symbol;Acc:VGNC:91532]	299.465	0.224964	0.913524	0.24626	0.805481	0.999991
ENSSSCG00000002292	PLEKHH1	pleckstrin homology, MyTH4 and FERM domain containing H1 [Source:HGNC Symbol;Acc:HGNC:17733]	649.617	0.368134	0.840338	0.438078	0.66133	0.999991
ENSSSCG00000002294	ARG2	arginase 2 [Source:VGNC Symbol;Acc:VGNC:85455]	1672.87	0.0938077	0.778753	0.120459	0.90412	0.999991
ENSSSCG00000002295	VTI1B	vesicle transport through interaction with t-SNAREs 1B [Source:NCBI gene (formerly Entrezgene);Acc:404692]	418.177	1.01681	0.924197	1.10021	0.271241	0.999991
ENSSSCG00000002296	RDH11	retinol dehydrogenase 11 [Source:VGNC Symbol;Acc:VGNC:111455]	89.0557	0.636624	1.02642	0.620239	0.535101	0.999991
ENSSSCG00000002297	RDH12	retinol dehydrogenase 12 [Source:VGNC Symbol;Acc:VGNC:96760]	0.51519	2.59218	4.89227	0.529852	0.596214
ENSSSCG00000002298	ZFYVE26	zinc finger FYVE-type containing 26 [Source:VGNC Symbol;Acc:VGNC:95160]	40.1671	-0.0466088	1.16236	-0.0400985	0.968015	0.999991
ENSSSCG00000002305	EXD2	exonuclease 3'-5' domain containing 2 [Source:VGNC Symbol;Acc:VGNC:97990]	40.0119	2.06013	1.18422	1.73965	0.0819198	0.939691
ENSSSCG00000002306	GALNT16	polypeptide N-acetylgalactosaminyltransferase 16 [Source:VGNC Symbol;Acc:VGNC:88332]	35.4356	-0.0783179	1.22413	-0.0639783	0.948987	0.999991
ENSSSCG00000002307	ERH	ERH mRNA splicing and mitosis factor [Source:NCBI gene (formerly Entrezgene);Acc:100152505]	34.8301	-0.0363464	1.23092	-0.0295279	0.976444	0.999991
ENSSSCG00000002309	PLEKHD1	pleckstrin homology and coiled-coil domain containing D1 [Source:VGNC Symbol;Acc:VGNC:91539]	3.24031	-3.605	3.00216	-1.2008	0.229829
ENSSSCG00000002310	CCDC177	coiled-coil domain containing 177 [Source:VGNC Symbol;Acc:VGNC:86275]	0.967694	-1.6068	4.84354	-0.331741	0.740085
ENSSSCG00000002311	SUSD6	sushi domain containing 6 [Source:VGNC Symbol;Acc:VGNC:93636]	39.9914	0.798623	1.0932	0.730535	0.465063	0.999991
ENSSSCG00000002313	SLC10A1	solute carrier family 10 member 1 [Source:VGNC Symbol;Acc:VGNC:92914]	2836.03	1.1774	0.83611	1.40819	0.159075	0.999991
ENSSSCG00000002314	SMOC1	SPARC related modular calcium binding 1 [Source:VGNC Symbol;Acc:VGNC:93259]	593.016	1.46634	1.07176	1.36816	0.171261	0.999991
ENSSSCG00000002315	SLC8A3	solute carrier family 8 member A3 [Source:VGNC Symbol;Acc:VGNC:93180]	12.4398	-0.618789	1.52796	-0.404978	0.685494	0.999991
ENSSSCG00000002316	COX16	cytochrome c oxidase assembly factor COX16 [Source:VGNC Symbol;Acc:VGNC:86920]	5.36345	0.762776	2.07892	0.366909	0.713687
ENSSSCG00000002322	ADAM21	ADAM metallopeptidase domain 21 [Source:HGNC Symbol;Acc:HGNC:200]	0.902468	3.41253	4.84596	0.704201	0.481307
ENSSSCG00000002329	MAP3K9	mitogen-activated protein kinase kinase kinase 9 [Source:VGNC Symbol;Acc:VGNC:89989]	38.1426	-0.481409	1.10164	-0.436992	0.662117	0.999991
ENSSSCG00000002330	PCNX1	pecanex 1 [Source:VGNC Symbol;Acc:VGNC:91224]	41.9808	0.660202	1.16853	0.564987	0.572082	0.999991
ENSSSCG00000002332	SIPA1L1	signal induced proliferation associated 1 like 1 [Source:VGNC Symbol;Acc:VGNC:92882]	41.7031	-0.542556	1.04696	-0.518219	0.604306	0.999991
ENSSSCG00000002333	DPF3	double PHD fingers 3 [Source:VGNC Symbol;Acc:VGNC:87414]	13.3433	-0.576648	1.50466	-0.383242	0.70154	0.999991
ENSSSCG00000002337	ZFYVE1	zinc finger FYVE-type containing 1 [Source:VGNC Symbol;Acc:VGNC:95156]	44.9106	-0.599943	1.06212	-0.564853	0.572174	0.999991
ENSSSCG00000002340	PSEN1	presenilin 1 [Source:VGNC Symbol;Acc:VGNC:91897]	42.9098	0.759839	1.04603	0.726402	0.467592	0.999991
ENSSSCG00000002341	PAPLN	papilin, proteoglycan like sulfated glycoprotein [Source:VGNC Symbol;Acc:VGNC:91169]	1126.63	-0.188236	0.800074	-0.235273	0.813997	0.999991
ENSSSCG00000002344	RIOX1	ribosomal oxygenase 1 [Source:VGNC Symbol;Acc:VGNC:92317]	10.1404	0.805644	1.62337	0.49628	0.619697
ENSSSCG00000002348	ACOT6	acyl-CoA thioesterase 6 [Source:VGNC Symbol;Acc:VGNC:107121]	24.0216	-0.145729	1.24697	-0.116866	0.906966	0.999991
ENSSSCG00000002349	ENSSSCG00000002349	None	449.659	0.930244	0.819257	1.13547	0.256178	0.999991
ENSSSCG00000002350	MIDEAS	mitotic deacetylase associated SANT domain protein [Source:VGNC Symbol;Acc:VGNC:90215]	59.7791	0.162396	0.97894	0.16589	0.868244	0.999991
ENSSSCG00000002351	PTGR2	prostaglandin reductase 2 [Source:HGNC Symbol;Acc:HGNC:20149]	17.8043	-0.20312	1.37168	-0.148081	0.882279	0.999991
ENSSSCG00000002352	ZNF410	zinc finger protein 410 [Source:HGNC Symbol;Acc:HGNC:20144]	24.9708	-0.470383	1.1968	-0.393034	0.694295	0.999991
ENSSSCG00000002353	FAM161B	FAM161 centrosomal protein B [Source:VGNC Symbol;Acc:VGNC:87917]	419.797	0.687543	0.837689	0.820762	0.411782	0.999991
ENSSSCG00000002354	COQ6	coenzyme Q6, monooxygenase [Source:VGNC Symbol;Acc:VGNC:86908]	260.652	-0.499527	0.995961	-0.501553	0.615982	0.999991
ENSSSCG00000002355	ENTPD5	ectonucleoside triphosphate diphosphohydrolase 5 (inactive) [Source:HGNC Symbol;Acc:HGNC:3367]	2600.91	0.7115	0.77364	0.919679	0.35774	0.999991
ENSSSCG00000002356	BBOF1	basal body orientation factor 1 [Source:VGNC Symbol;Acc:VGNC:85764]	6160.4	0.73158	0.784799	0.932188	0.351239	0.999991
ENSSSCG00000002357	ALDH6A1	aldehyde dehydrogenase 6 family member A1 [Source:VGNC Symbol;Acc:VGNC:85242]	72.6624	0.464669	0.956282	0.485912	0.62703	0.999991
ENSSSCG00000002361	VRTN	vertebrae development associated [Source:NCBI gene (formerly Entrezgene);Acc:100157734]	0.371038	-2.0151	4.91816	-0.409727	0.682006
ENSSSCG00000002363	VSX2	visual system homeobox 2 [Source:VGNC Symbol;Acc:VGNC:94876]	7.33984	-0.379297	1.83871	-0.206285	0.836569
ENSSSCG00000002366	NPC2	NPC intracellular cholesterol transporter 2 [Source:NCBI gene (formerly Entrezgene);Acc:397410]	33.6847	-1.91535	1.27518	-1.50203	0.133089	0.999991
ENSSSCG00000002367	ISCA2	iron-sulfur cluster assembly 2 [Source:VGNC Symbol;Acc:VGNC:89221]	4.38042	-0.385918	2.29589	-0.168091	0.866512
ENSSSCG00000002368	LTBP2	latent transforming growth factor beta binding protein 2 [Source:VGNC Symbol;Acc:VGNC:89886]	277.346	-0.0697767	0.861248	-0.081018	0.935428	0.999991
ENSSSCG00000002370	AREL1	apoptosis resistant E3 ubiquitin protein ligase 1 [Source:VGNC Symbol;Acc:VGNC:85445]	27.6926	-1.41598	1.25342	-1.12969	0.258606	0.999991
ENSSSCG00000002372	YLPM1	YLP motif containing 1 [Source:VGNC Symbol;Acc:VGNC:95034]	64.216	-0.307127	0.97815	-0.313988	0.75353	0.999991
ENSSSCG00000002373	PROX2	prospero homeobox 2 [Source:VGNC Symbol;Acc:VGNC:91838]	40.7993	-0.579735	1.41308	-0.410264	0.681612	0.999991
ENSSSCG00000002374	DLST	dihydrolipoamide S-succinyltransferase [Source:NCBI gene (formerly Entrezgene);Acc:397690]	31.7188	0.138517	1.13985	0.121522	0.903277	0.999991
ENSSSCG00000002375	RPS6KL1	ribosomal protein S6 kinase like 1 [Source:VGNC Symbol;Acc:VGNC:92448]	5.40385	0.671474	2.0659	0.325028	0.74516
ENSSSCG00000002377	EIF2B2	eukaryotic translation initiation factor 2B subunit beta [Source:VGNC Symbol;Acc:VGNC:87610]	870.841	0.215574	0.781643	0.275796	0.782705	0.999991
ENSSSCG00000002378	MLH3	mutL homolog 3 [Source:HGNC Symbol;Acc:HGNC:7128]	78.2725	-0.370913	0.936333	-0.396133	0.692007	0.999991
ENSSSCG00000002379	ENSSSCG00000002379	acylphosphatase 1 [Source:NCBI gene (formerly Entrezgene);Acc:100155997]	52.0289	-0.426223	1.02376	-0.416329	0.677169	0.999991
ENSSSCG00000002380	ZC2HC1C	zinc finger C2HC-type containing 1C [Source:VGNC Symbol;Acc:VGNC:95087]	9.14644	1.16161	2.0553	0.565179	0.571952
ENSSSCG00000002381	NEK9	NIMA related kinase 9 [Source:VGNC Symbol;Acc:VGNC:90679]	44.9064	-0.522232	1.10386	-0.473095	0.636145	0.999991
ENSSSCG00000002383	FOS	Fos proto-oncogene, AP-1 transcription factor subunit [Source:NCBI gene (formerly Entrezgene);Acc:100144486]	18.3565	1.27039	1.3595	0.934454	0.35007	0.999991
ENSSSCG00000002385	TGFB3	transforming growth factor beta 3 [Source:VGNC Symbol;Acc:VGNC:98367]	506.863	-1.56553	1.00487	-1.55794	0.119248	0.999991
ENSSSCG00000002386	IFT43	intraflagellar transport 43 [Source:VGNC Symbol;Acc:VGNC:89047]	43.8805	-1.00532	1.08467	-0.926851	0.354004	0.999991
ENSSSCG00000002387	GPATCH2L	G-patch domain containing 2 like [Source:VGNC Symbol;Acc:VGNC:88575]	10.1795	-0.185736	1.63016	-0.113937	0.909287
ENSSSCG00000002388	ESRRB	estrogen related receptor beta [Source:VGNC Symbol;Acc:VGNC:87794]	95.1341	-1.35063	0.95201	-1.41872	0.155982	0.999991
ENSSSCG00000002389	VASH1	vasohibin 1 [Source:VGNC Symbol;Acc:VGNC:94801]	42.089	-1.78344	1.1619	-1.53493	0.1248	0.999991
ENSSSCG00000002390	ANGEL1	angel homolog 1 [Source:VGNC Symbol;Acc:VGNC:85301]	12.8707	0.474687	1.49299	0.317943	0.750528	0.999991
ENSSSCG00000002391	LRRC74A	leucine rich repeat containing 74A [Source:VGNC Symbol;Acc:VGNC:89855]	41.4617	0.899721	1.39705	0.644017	0.519565	0.999991
ENSSSCG00000002392	IRF2BPL	interferon regulatory factor 2 binding protein like [Source:HGNC Symbol;Acc:HGNC:14282]	33.123	-1.20532	1.12477	-1.07161	0.283893	0.999991
ENSSSCG00000002396	GSTZ1	glutathione S-transferase zeta 1 [Source:VGNC Symbol;Acc:VGNC:88727]	175.906	0.415414	0.949429	0.437541	0.661719	0.999991
ENSSSCG00000002397	POMT2	protein O-mannosyltransferase 2 [Source:VGNC Symbol;Acc:VGNC:91660]	94.355	0.571257	0.943815	0.605264	0.545004	0.999991
ENSSSCG00000002398	TMEM63C	transmembrane protein 63C [Source:VGNC Symbol;Acc:VGNC:94198]	2.45185	-3.18076	3.67699	-0.865045	0.387014
ENSSSCG00000002399	NGB	neuroglobin [Source:NCBI gene (formerly Entrezgene);Acc:414438]	0.185519	-1.21575	4.98159	-0.244049	0.807193
ENSSSCG00000002400	ENSSSCG00000002400	sterile alpha motif domain containing 15 [Source:VGNC Symbol;Acc:VGNC:92567]	124.193	1.00536	0.922174	1.09021	0.275623	0.999991
ENSSSCG00000002403	VIPAS39	VPS33B interacting protein, apical-basolateral polarity regulator, spe-39 homolog [Source:VGNC Symbol;Acc:VGNC:94826]	16.4319	0.608697	1.38618	0.439118	0.660576	0.999991
ENSSSCG00000002404	SPTLC2	serine palmitoyltransferase long chain base subunit 2 [Source:VGNC Symbol;Acc:VGNC:93440]	36.3798	-0.705815	1.08423	-0.650983	0.515058	0.999991
ENSSSCG00000002406	AHSA1	activator of HSP90 ATPase activity 1 [Source:VGNC Symbol;Acc:VGNC:85194]	73.3866	-0.474103	1.07398	-0.441444	0.658892	0.999991
ENSSSCG00000002408	ADCK1	aarF domain containing kinase 1 [Source:VGNC Symbol;Acc:VGNC:85102]	10.1828	0.439142	1.7051	0.257546	0.796757
ENSSSCG00000002410	CEP128	centrosomal protein 128 [Source:VGNC Symbol;Acc:VGNC:86560]	22.1877	-0.0971109	1.28543	-0.0755475	0.939779	0.999991
ENSSSCG00000002411	GTF2A1	ral transcription factor IIA subunit 1 [Source:VGNC Symbol;Acc:VGNC:88730]	23.9873	-0.882105	1.22731	-0.718728	0.472309	0.999991
ENSSSCG00000002412	STON2	stonin 2 [Source:VGNC Symbol;Acc:VGNC:93568]	1398.71	-0.0418182	0.966981	-0.0432462	0.965505	0.999991
ENSSSCG00000002414	SEL1L	SEL1L adaptor subunit of ERAD E3 ubiquitin ligase [Source:VGNC Symbol;Acc:VGNC:92687]	151.574	1.79399	0.932165	1.92454	0.0542873	0.809399
ENSSSCG00000002423	KCNK10	potassium two pore domain channel subfamily K member 10 [Source:VGNC Symbol;Acc:VGNC:89364]	4.87339	-0.591307	2.261	-0.261524	0.793689
ENSSSCG00000002424	SPATA7	spermatosis associated 7 [Source:VGNC Symbol;Acc:VGNC:93389]	187.759	0.2058	0.868068	0.237078	0.812597	0.999991
ENSSSCG00000002425	PTPN21	protein tyrosine phosphatase non-receptor type 21 [Source:VGNC Symbol;Acc:VGNC:91977]	472.471	0.860224	0.853119	1.00833	0.313297	0.999991
ENSSSCG00000002426	ZC3H14	zinc finger CCCH-type containing 14 [Source:VGNC Symbol;Acc:VGNC:95094]	189.076	0.793428	0.977995	0.81128	0.417205	0.999991
ENSSSCG00000002427	ENSSSCG00000002427	EMAP like 5 [Source:VGNC Symbol;Acc:VGNC:87686]	960.734	0.887465	0.79185	1.12075	0.262395	0.999991
ENSSSCG00000002428	TTC8	tetratricopeptide repeat domain 8 [Source:VGNC Symbol;Acc:VGNC:94559]	10.9601	-2.07227	1.64521	-1.25958	0.207822
ENSSSCG00000002429	FOXN3	forkhead box N3 [Source:VGNC Symbol;Acc:VGNC:88220]	575.091	-0.0752712	0.801228	-0.0939448	0.925153	0.999991
ENSSSCG00000002430	EFCAB11	EF-hand calcium binding domain 11 [Source:VGNC Symbol;Acc:VGNC:87561]	17.9271	-0.500405	1.43681	-0.348275	0.727634	0.999991
ENSSSCG00000002431	TDP1	tyrosyl-DNA phosphodiesterase 1 [Source:VGNC Symbol;Acc:VGNC:93844]	14.3173	-0.569604	1.48847	-0.382679	0.701958	0.999991
ENSSSCG00000002432	KCNK13	potassium two pore domain channel subfamily K member 13 [Source:VGNC Symbol;Acc:VGNC:89366]	10.5937	-1.6952	1.83441	-0.924109	0.35543
ENSSSCG00000002433	ENSSSCG00000002433	proteasome 26S subunit, ATPase 1 [Source:VGNC Symbol;Acc:VGNC:91912]	942.771	0.701416	0.780005	0.899245	0.368522	0.999991
ENSSSCG00000002434	NRDE2	NRDE-2, necessary for RNA interference, domain containing [Source:VGNC Symbol;Acc:VGNC:90894]	5701.8	0.10944	0.85973	0.127295	0.898707	0.999991
ENSSSCG00000002436	TTC7B	tetratricopeptide repeat domain 7B [Source:VGNC Symbol;Acc:VGNC:94558]	47.5244	-0.430271	1.09116	-0.394325	0.693341	0.999991
ENSSSCG00000002438	ENSSSCG00000002438	None	0.225617	1.53257	4.98847	0.307223	0.758674
ENSSSCG00000002440	CCDC88C	coiled-coil domain containing 88C [Source:VGNC Symbol;Acc:VGNC:97917]	57.1161	0.0823729	0.977874	0.0842367	0.932868	0.999991
ENSSSCG00000002441	PPP4R3A	protein phosphatase 4 regulatory subunit 3A [Source:VGNC Symbol;Acc:VGNC:91757]	409.8	1.19609	0.955165	1.25224	0.210484	0.999991
ENSSSCG00000002442	CATSPERB	cation channel sperm associated auxiliary subunit beta [Source:VGNC Symbol;Acc:VGNC:86213]	13.2406	-1.63251	1.98848	-0.820982	0.411657	0.999991
ENSSSCG00000002443	TC2N	tandem C2 domains, nuclear [Source:VGNC Symbol;Acc:VGNC:93808]	150.1	2.17509	0.906999	2.39812	0.0164796	0.416296
ENSSSCG00000002444	FBLN5	fibulin 5 [Source:VGNC Symbol;Acc:VGNC:88024]	1271.33	1.32517	1.043	1.27054	0.203893	0.999991
ENSSSCG00000002445	TRIP11	thyroid hormone receptor interactor 11 [Source:VGNC Symbol;Acc:VGNC:94437]	83.523	0.989735	0.950796	1.04095	0.297897	0.999991
ENSSSCG00000002446	ENSSSCG00000002446	ataxin 3 [Source:NCBI gene (formerly Entrezgene);Acc:100144422]	10.3007	-0.316379	1.62941	-0.194168	0.846045
ENSSSCG00000002447	CPSF2	cleavage and polyadenylation specific factor 2 [Source:VGNC Symbol;Acc:VGNC:86959]	27.5518	0.875319	1.19249	0.734026	0.462933	0.999991
ENSSSCG00000002449	NDUFB1	NADH:ubiquinone oxidoreductase subunit B1 [Source:HGNC Symbol;Acc:HGNC:7695]	15.5783	-1.7001	1.43381	-1.18572	0.235732	0.999991
ENSSSCG00000002450	SLC24A4	solute carrier family 24 member 4 [Source:VGNC Symbol;Acc:VGNC:92988]	30.8303	-0.763446	1.38555	-0.551004	0.581631	0.999991
ENSSSCG00000002451	RIN3	Ras and Rab interactor 3 [Source:VGNC Symbol;Acc:VGNC:92311]	23.0123	-0.668602	1.24718	-0.536091	0.591895	0.999991
ENSSSCG00000002452	LGMN	legumain [Source:VGNC Symbol;Acc:VGNC:89702]	232.293	-0.517888	0.86098	-0.60151	0.547501	0.999991
ENSSSCG00000002455	GOLGA5	golgin A5 [Source:VGNC Symbol;Acc:VGNC:88552]	31.0996	0.569134	1.1393	0.499547	0.617394	0.999991
ENSSSCG00000002456	CHGA	chromogranin A [Source:NCBI gene (formerly Entrezgene);Acc:397540]	2666.08	1.63993	1.20094	1.36553	0.172085	0.999991
ENSSSCG00000002457	ITPK1	inositol-tetrakisphosphate 1-kinase [Source:VGNC Symbol;Acc:VGNC:89251]	27.552	-0.197046	1.17088	-0.168289	0.866356	0.999991
ENSSSCG00000002458	LYSET	lysosomal enzyme trafficking factor [Source:NCBI gene (formerly Entrezgene);Acc:414384]	7.94164	0.562819	1.84597	0.304891	0.760449
ENSSSCG00000002460	UBR7	ubiquitin protein ligase E3 component n-recognin 7 [Source:VGNC Symbol;Acc:VGNC:111457]	14.749	-0.270266	1.42618	-0.189504	0.849698	0.999991
ENSSSCG00000002461	BTBD7	BTB domain containing 7 [Source:VGNC Symbol;Acc:VGNC:85908]	50.5868	0.786151	1.03604	0.758803	0.44797	0.999991
ENSSSCG00000002464	PRIMA1	proline rich membrane anchor 1 [Source:HGNC Symbol;Acc:HGNC:18319]	16.3302	-1.87908	1.54765	-1.21416	0.224689	0.999991
ENSSSCG00000002467	ASB2	ankyrin repeat and SOCS box containing 2 [Source:VGNC Symbol;Acc:VGNC:85564]	24.2905	-0.957193	1.25122	-0.76501	0.444266	0.999991
ENSSSCG00000002469	OTUB2	OTU deubiquitinase, ubiquitin aldehyde binding 2 [Source:VGNC Symbol;Acc:VGNC:91098]	47.9183	0.243032	1.04116	0.233425	0.815431	0.999991
ENSSSCG00000002470	DDX24	DEAD-box helicase 24 [Source:VGNC Symbol;Acc:VGNC:87216]	63.1975	-0.0267543	1.02498	-0.0261022	0.979176	0.999991
ENSSSCG00000002474	PPP4R4	protein phosphatase 4 regulatory subunit 4 [Source:VGNC Symbol;Acc:VGNC:91759]	12.6859	0.631881	1.68539	0.374918	0.707722	0.999991
ENSSSCG00000002475	SERPINA6	serpin family A member 6 [Source:NCBI gene (formerly Entrezgene);Acc:396736]	6.66844	0.186714	1.97224	0.0946714	0.924576
ENSSSCG00000002479	SERPINA11	serpin family A member 11 [Source:VGNC Symbol;Acc:VGNC:92733]	0.185519	-1.21575	4.98159	-0.244049	0.807193
ENSSSCG00000002481	SERPINA5	serpin family A member 5 [Source:VGNC Symbol;Acc:VGNC:92734]	0.185519	-1.21575	4.98159	-0.244049	0.807193
ENSSSCG00000002486	ENSSSCG00000002486	None	0.225617	1.53257	4.98847	0.307223	0.758674
ENSSSCG00000002490	GSC	goosecoid homeobox [Source:VGNC Symbol;Acc:VGNC:88714]	1.24066	-3.71662	4.64566	-0.800018	0.4237
ENSSSCG00000002494	CLMN	calmin [Source:NCBI gene (formerly Entrezgene);Acc:100511700]	90.8675	0.309191	0.907346	0.340764	0.733281	0.999991
ENSSSCG00000002495	SYNE3	spectrin repeat containing nuclear envelope family member 3 [Source:VGNC Symbol;Acc:VGNC:98353]	101.369	-0.1177	0.89691	-0.131229	0.895594	0.999991
ENSSSCG00000002496	GLRX5	glutaredoxin 5 [Source:VGNC Symbol;Acc:VGNC:88496]	12.63	-0.457475	1.49591	-0.305817	0.759744	0.999991
ENSSSCG00000002501	BDKRB1	bradykinin receptor B1 [Source:NCBI gene (formerly Entrezgene);Acc:100127469]	1.77373	-2.43284	4.12118	-0.590326	0.554972
ENSSSCG00000002502	ATG2B	autophagy related 2B [Source:VGNC Symbol;Acc:VGNC:85620]	35.2656	-0.619887	1.22088	-0.507737	0.611638	0.999991
ENSSSCG00000002504	AK7	adenylate kinase 7 [Source:VGNC Symbol;Acc:VGNC:85212]	8.02341	0.108225	1.81238	0.0597144	0.952383
ENSSSCG00000002505	PAPOLA	poly(A) polymerase alpha [Source:HGNC Symbol;Acc:HGNC:14981]	77.4204	0.852048	0.964951	0.882996	0.377239	0.999991
ENSSSCG00000002506	VRK1	VRK serine/threonine kinase 1 [Source:VGNC Symbol;Acc:VGNC:98408]	14.0783	0.938522	1.44178	0.650948	0.51508	0.999991
ENSSSCG00000002507	BCL11B	BCL11 transcription factor B [Source:NCBI gene (formerly Entrezgene);Acc:100154158]	8.47307	0.993128	1.78649	0.555909	0.578273
ENSSSCG00000002508	SETD3	SET domain containing 3, actin histidine methyltransferase [Source:VGNC Symbol;Acc:VGNC:92758]	76.2084	-0.070531	0.93335	-0.0755676	0.939763	0.999991
ENSSSCG00000002509	CCNK	cyclin K [Source:VGNC Symbol;Acc:VGNC:86362]	155.762	0.148492	0.894531	0.166	0.868157	0.999991
ENSSSCG00000002510	CYP46A1	cytochrome P450 family 46 subfamily A member 1 [Source:VGNC Symbol;Acc:VGNC:103378]	17.0875	3.75799	1.61578	2.3258	0.0200292	0.459716
ENSSSCG00000002512	DEGS2	delta 4-desaturase, sphingolipid 2 [Source:VGNC Symbol;Acc:VGNC:87242]	7.10002	0.377068	2.00541	0.188026	0.850857
ENSSSCG00000002515	SLC25A47	solute carrier family 25 member 47 [Source:VGNC Symbol;Acc:VGNC:93020]	128.67	0.00298147	1.11236	0.00268031	0.997861	0.999991
ENSSSCG00000002516	WARS1	tryptophanyl-tRNA synthetase 1 [Source:VGNC Symbol;Acc:VGNC:94891]	115.098	0.465051	0.964523	0.482157	0.629695	0.999991
ENSSSCG00000002517	WDR25	WD repeat domain 25 [Source:VGNC Symbol;Acc:VGNC:94912]	90.7839	-2.93845	1.05352	-2.78917	0.00528435	0.205075
ENSSSCG00000002520	ENSSSCG00000002520	solute carrier family 25 member 29 [Source:VGNC Symbol;Acc:VGNC:93006]	43.5686	-0.334363	1.07321	-0.311555	0.755379	0.999991
ENSSSCG00000002523	CDC42BPB	CDC42 binding protein kinase beta [Source:VGNC Symbol;Acc:VGNC:86453]	247.041	1.3394	0.847206	1.58096	0.113887	0.999991
ENSSSCG00000002525	TRAF3	TNF receptor associated factor 3 [Source:VGNC Symbol;Acc:VGNC:94360]	34.8679	0.772209	1.17791	0.655578	0.512096	0.999991
ENSSSCG00000002526	RCOR1	REST corepressor 1 [Source:VGNC Symbol;Acc:VGNC:92183]	59.147	-0.22771	0.984567	-0.231279	0.817098	0.999991
ENSSSCG00000002528	TECPR2	tectonin beta-propeller repeat containing 2 [Source:VGNC Symbol;Acc:VGNC:99731]	542.133	-0.279524	0.920116	-0.303792	0.761287	0.999991
ENSSSCG00000002530	CINP	cyclin dependent kinase 2 interacting protein [Source:VGNC Symbol;Acc:VGNC:86705]	60.431	-0.192432	1.01262	-0.190033	0.849283	0.999991
ENSSSCG00000002531	MOK	MOK protein kinase [Source:VGNC Symbol;Acc:VGNC:90298]	12.5585	-2.1252	1.64536	-1.29163	0.196485	0.999991
ENSSSCG00000002532	ENSSSCG00000002532	zinc finger protein 839 [Source:VGNC Symbol;Acc:VGNC:95310]	25.0693	-0.75993	1.22601	-0.61984	0.535363	0.999991
ENSSSCG00000002533	WDR20	WD repeat domain 20 [Source:VGNC Symbol;Acc:VGNC:94910]	285.855	0.4573	0.846995	0.539909	0.58926	0.999991
ENSSSCG00000002535	HSP90AA1	heat shock protein 90 alpha family class A member 1 [Source:NCBI gene (formerly Entrezgene);Acc:397028]	1071.26	-0.371551	0.989419	-0.375524	0.707271	0.999991
ENSSSCG00000002540	PPP2R5C	protein phosphatase 2 regulatory subunit B'gamma [Source:VGNC Symbol;Acc:VGNC:91753]	73.3892	0.362797	0.935464	0.387826	0.698145	0.999991
ENSSSCG00000002544	PPP1R13B	protein phosphatase 1 regulatory subunit 13B [Source:VGNC Symbol;Acc:VGNC:91721]	96.982	-0.301427	1.00655	-0.299466	0.764584	0.999991
ENSSSCG00000002546	XRCC3	X-ray repair cross complementing 3 [Source:VGNC Symbol;Acc:VGNC:95010]	1441.96	-0.724263	0.819224	-0.884084	0.376651	0.999991
ENSSSCG00000002547	KLC1	kinesin light chain 1 [Source:HGNC Symbol;Acc:HGNC:6387]	744.251	0.0992022	0.783012	0.126693	0.899183	0.999991
ENSSSCG00000002552	TDRD9	tudor domain containing 9 [Source:VGNC Symbol;Acc:VGNC:93851]	5.04785	-2.07945	2.5477	-0.816208	0.414381
ENSSSCG00000002554	PLD4	phospholipase D family member 4 [Source:VGNC Symbol;Acc:VGNC:91528]	9.3665	-2.74783	1.89099	-1.45312	0.146191
ENSSSCG00000002555	JAG2	jagged canonical Notch ligand 2 [Source:VGNC Symbol;Acc:VGNC:89269]	13.5405	0.424101	1.49261	0.284134	0.776308	0.999991
ENSSSCG00000002557	NUDT14	nudix hydrolase 14 [Source:VGNC Symbol;Acc:VGNC:90955]	7.52482	0.303022	2.1234	0.142706	0.886522
ENSSSCG00000002558	CEP170B	centrosomal protein 170B [Source:VGNC Symbol;Acc:VGNC:86564]	113.829	0.854212	1.06145	0.804759	0.420959	0.999991
ENSSSCG00000002559	CDCA4	cell division cycle associated 4 [Source:VGNC Symbol;Acc:VGNC:86467]	194.743	0.276148	0.852691	0.323854	0.746048	0.999991
ENSSSCG00000002573	RTL1	retrotransposon Gag like 1 [Source:VGNC Symbol;Acc:VGNC:92496]	0.371038	-2.0151	4.91816	-0.409727	0.682006
ENSSSCG00000002594	ENSSSCG00000002594	None	0.636753	1.0649	4.88943	0.217797	0.827587
ENSSSCG00000002610	ENSSSCG00000002610	None	0.556558	-2.58959	4.87488	-0.531212	0.595272
ENSSSCG00000002620	EFHC1	EF-hand domain containing 1 [Source:VGNC Symbol;Acc:VGNC:87570]	6888.29	-0.141903	0.78417	-0.18096	0.856399	0.999991
ENSSSCG00000002622	TMEM14A	transmembrane protein 14A [Source:VGNC Symbol;Acc:VGNC:94094]	1.81316	-0.725943	3.58475	-0.202509	0.839519
ENSSSCG00000002627	GSTA4	glutathione S-transferase alpha 4 [Source:NCBI gene (formerly Entrezgene);Acc:100152951]	8.40943	-2.27384	1.88648	-1.20534	0.228074
ENSSSCG00000002628	CILK1	ciliosis associated kinase 1 [Source:VGNC Symbol;Acc:VGNC:86702]	62.2146	0.500495	0.965088	0.5186	0.60404	0.999991
ENSSSCG00000002629	FBXO9	F-box protein 9 [Source:NCBI gene (formerly Entrezgene);Acc:100152568]	25.4067	0.294044	1.21234	0.242543	0.80836	0.999991
ENSSSCG00000002632	SLC28A1	solute carrier family 28 member 1 [Source:VGNC Symbol;Acc:VGNC:93041]	5.74729	-0.678207	2.35019	-0.288576	0.772906
ENSSSCG00000002633	GAS8	growth arrest specific 8 [Source:VGNC Symbol;Acc:VGNC:88360]	763.061	0.576204	0.782274	0.736576	0.46138	0.999991
ENSSSCG00000002635	SPIRE2	spire type actin nucleation factor 2 [Source:VGNC Symbol;Acc:VGNC:93411]	261.516	-0.0937792	0.927151	-0.101148	0.919433	0.999991
ENSSSCG00000002637	DBNDD1	dysbindin domain containing 1 [Source:VGNC Symbol;Acc:VGNC:87165]	48.5327	0.678719	1.11375	0.609399	0.54226	0.999991
ENSSSCG00000002639	TUBB3	tubulin beta 3 class III [Source:HGNC Symbol;Acc:HGNC:20772]	11.255	1.57829	1.86114	0.848024	0.396425
ENSSSCG00000002640	DEF8	differentially expressed in FDCP 8 homolog [Source:VGNC Symbol;Acc:VGNC:87239]	281.497	0.912534	0.868008	1.0513	0.293122	0.999991
ENSSSCG00000002642	CDH15	cadherin 15 [Source:VGNC Symbol;Acc:VGNC:86478]	0.289573	1.71474	4.97688	0.344541	0.730439
ENSSSCG00000002645	GALNS	galactosamine (N-acetyl)-6-sulfatase [Source:VGNC Symbol;Acc:VGNC:97061]	18.3622	0.228428	1.32667	0.172181	0.863295	0.999991
ENSSSCG00000002646	TRAPPC2L	trafficking protein particle complex subunit 2L [Source:VGNC Symbol;Acc:VGNC:94373]	22.6936	0.787676	1.24691	0.631704	0.527581	0.999991
ENSSSCG00000002648	CBFA2T3	CBFA2/RUNX1 partner transcriptional co-repressor 3 [Source:VGNC Symbol;Acc:VGNC:96574]	35.733	-0.200591	1.20907	-0.165904	0.868232	0.999991
ENSSSCG00000002650	ENSSSCG00000002650	adenine phosphoribosyltransferase [Source:VGNC Symbol;Acc:VGNC:85428]	16.0984	1.56461	1.44146	1.08543	0.277732	0.999991
ENSSSCG00000002651	CDT1	chromatin licensing and DNA replication factor 1 [Source:VGNC Symbol;Acc:VGNC:86524]	50.1933	0.38661	1.09462	0.353192	0.723944	0.999991
ENSSSCG00000002652	KLHDC4	kelch domain containing 4 [Source:NCBI gene (formerly Entrezgene);Acc:100511452]	180.104	0.307091	0.841956	0.364735	0.715309	0.999991
ENSSSCG00000002653	ENSSSCG00000002653	junctophilin 3 [Source:VGNC Symbol;Acc:VGNC:98481]	101.05	0.329687	0.954179	0.345519	0.729704	0.999991
ENSSSCG00000002654	FBXO31	F-box protein 31 [Source:VGNC Symbol;Acc:VGNC:88038]	44.6159	1.13103	1.04006	1.08747	0.27683	0.999991
ENSSSCG00000002655	MAP1LC3B	microtubule associated protein 1 light chain 3 beta [Source:NCBI gene (formerly Entrezgene);Acc:100462754]	2945.23	0.0746072	0.767622	0.0971927	0.922573	0.999991
ENSSSCG00000002656	ZCCHC14	zinc finger CCHC-type containing 14 [Source:VGNC Symbol;Acc:VGNC:95107]	232.313	0.0437507	0.852675	0.0513099	0.959079	0.999991
ENSSSCG00000002657	ENSSSCG00000002657	chromosome 6 C16orf95 homolog [Source:VGNC Symbol;Acc:VGNC:96928]	10.0117	-0.777746	1.99411	-0.390022	0.696521
ENSSSCG00000002658	FOXL1	forkhead box L1 [Source:VGNC Symbol;Acc:VGNC:88216]	2.31779	0.00670553	3.65059	0.00183683	0.998534
ENSSSCG00000002660	MTHFSD	methenyltetrahydrofolate synthetase domain containing [Source:VGNC Symbol;Acc:VGNC:90452]	14.8006	0.565928	1.44553	0.391502	0.695426	0.999991
ENSSSCG00000002664	GSE1	Gse1 coiled-coil protein [Source:VGNC Symbol;Acc:VGNC:88720]	486.056	0.484044	0.924044	0.523832	0.600395	0.999991
ENSSSCG00000002666	KIAA0513	KIAA0513 [Source:VGNC Symbol;Acc:VGNC:89433]	73.8578	-0.636678	0.994869	-0.639962	0.522198	0.999991
ENSSSCG00000002667	ZDHHC7	zinc finger DHHC-type palmitoyltransferase 7 [Source:VGNC Symbol;Acc:VGNC:95129]	54.9028	-1.73522	1.16263	-1.4925	0.135568	0.999991
ENSSSCG00000002668	CIBAR2	CBY1 interacting BAR domain containing 2 [Source:VGNC Symbol;Acc:VGNC:86698]	0.742077	-2.999	4.85283	-0.61799	0.536582
ENSSSCG00000002669	CRISPLD2	cysteine rich secretory protein LCCL domain containing 2 [Source:VGNC Symbol;Acc:VGNC:96958]	29.0541	-1.5899	1.36177	-1.16752	0.242999	0.999991
ENSSSCG00000002670	USP10	ubiquitin specific peptidase 10 [Source:VGNC Symbol;Acc:VGNC:94743]	59.255	0.812677	0.997997	0.814308	0.415469	0.999991
ENSSSCG00000002671	ATP2C2	ATPase secretory pathway Ca2+ transporting 2 [Source:VGNC Symbol;Acc:VGNC:85653]	14.1771	-0.703296	1.55021	-0.453677	0.650061	0.999991
ENSSSCG00000002672	MEAK7	MTOR associated protein, eak-7 homolog [Source:VGNC Symbol;Acc:VGNC:90099]	20.9532	0.436694	1.29688	0.336726	0.736324	0.999991
ENSSSCG00000002675	DNAAF1	dynein axonemal assembly factor 1 [Source:VGNC Symbol;Acc:VGNC:87362]	128.597	-0.708633	0.922007	-0.768577	0.442144	0.999991
ENSSSCG00000002680	TAF1C	TATA-box binding protein associated factor, RNA polymerase I subunit C [Source:VGNC Symbol;Acc:VGNC:93713]	31.1204	-2.42685	1.43828	-1.68733	0.0915403	0.982835
ENSSSCG00000002681	HSDL1	hydroxysteroid dehydrogenase like 1 [Source:VGNC Symbol;Acc:VGNC:88991]	14.223	-0.117832	1.44105	-0.0817679	0.934831	0.999991
ENSSSCG00000002682	MBTPS1	membrane bound transcription factor peptidase, site 1 [Source:VGNC Symbol;Acc:VGNC:90061]	101.052	-0.640143	0.991621	-0.645552	0.518569	0.999991
ENSSSCG00000002684	CDH13	cadherin 13 [Source:NCBI gene (formerly Entrezgene);Acc:100126163]	90.6394	-2.38979	0.931553	-2.56538	0.0103062	0.319427
ENSSSCG00000002688	PLCG2	phospholipase C gamma 2 [Source:VGNC Symbol;Acc:VGNC:91520]	32.2983	-0.424539	1.22962	-0.345262	0.729898	0.999991
ENSSSCG00000002689	CMIP	c-Maf inducing protein [Source:VGNC Symbol;Acc:VGNC:86799]	58.3362	-0.474576	0.975413	-0.486539	0.626585	0.999991
ENSSSCG00000002690	GAN	gigaxonin [Source:VGNC Symbol;Acc:VGNC:88343]	27.8845	0.743336	1.18286	0.628421	0.529728	0.999991
ENSSSCG00000002696	VAT1L	vesicle amine transport 1 like [Source:VGNC Symbol;Acc:VGNC:94806]	108.937	2.56135	1.31169	1.9527	0.050855	0.782577
ENSSSCG00000002697	NUDT7	nudix hydrolase 7 [Source:VGNC Symbol;Acc:VGNC:90964]	14.4834	0.0744118	1.50394	0.049478	0.960538	0.999991
ENSSSCG00000002700	ENSSSCG00000002700	synaptonemal complex central element protein 1 like [Source:VGNC Symbol;Acc:VGNC:93651]	102.097	0.880145	1.11748	0.787619	0.43092	0.999991
ENSSSCG00000002701	MON1B	MON1 homolog B, secretory trafficking associated [Source:VGNC Symbol;Acc:VGNC:90300]	25.1333	0.153045	1.19765	0.127788	0.898317	0.999991
ENSSSCG00000002703	TERF2IP	TERF2 interacting protein [Source:VGNC Symbol;Acc:VGNC:98654]	41.3042	0.529133	1.06142	0.498515	0.618121	0.999991
ENSSSCG00000002704	KARS1	lysyl-tRNA synthetase 1 [Source:VGNC Symbol;Acc:VGNC:89302]	2392.23	-0.0218452	0.890074	-0.0245431	0.980419	0.999991
ENSSSCG00000002706	ADAT1	adenosine deaminase tRNA specific 1 [Source:VGNC Symbol;Acc:VGNC:85099]	227.822	-0.310538	0.989364	-0.313877	0.753615	0.999991
ENSSSCG00000002707	GABARAPL2	GABA type A receptor associated protein like 2 [Source:VGNC Symbol;Acc:VGNC:88296]	364.421	0.492256	0.804247	0.612071	0.540491	0.999991
ENSSSCG00000002708	TMEM231	transmembrane protein 231 [Source:VGNC Symbol;Acc:VGNC:98377]	56.9098	0.00970328	1.12733	0.00860728	0.993132	0.999991
ENSSSCG00000002709	ENSSSCG00000002709	None	33.4523	0.585107	1.2622	0.463561	0.642962	0.999991
ENSSSCG00000002712	LDHD	lactate dehydrogenase D [Source:VGNC Symbol;Acc:VGNC:89670]	70.032	0.836634	1.06137	0.788261	0.430544	0.999991
ENSSSCG00000002714	WDR59	WD repeat domain 59 [Source:VGNC Symbol;Acc:VGNC:94930]	63.0469	0.92621	1.10129	0.84102	0.400337	0.999991
ENSSSCG00000002715	RFWD3	ring finger and WD repeat domain 3 [Source:VGNC Symbol;Acc:VGNC:92242]	18.3043	0.220686	1.37896	0.160039	0.872851	0.999991
ENSSSCG00000002716	MLKL	mixed lineage kinase domain like pseudokinase [Source:VGNC Symbol;Acc:VGNC:90254]	4.84379	-1.34656	2.43419	-0.553187	0.580135
ENSSSCG00000002718	FA2H	fatty acid 2-hydroxylase [Source:VGNC Symbol;Acc:VGNC:87868]	8.35525	-0.77713	1.75919	-0.441753	0.658668
ENSSSCG00000002719	EXOSC6	exosome component 6 [Source:VGNC Symbol;Acc:VGNC:87842]	9.03825	1.42157	1.75289	0.810985	0.417375
ENSSSCG00000002720	ENSSSCG00000002720	None	11.5273	-0.632399	1.91141	-0.330854	0.740754
ENSSSCG00000002722	DDX19B	DEAD-box helicase 19B [Source:HGNC Symbol;Acc:HGNC:2742]	902.167	-0.250933	0.872361	-0.287648	0.773616	0.999991
ENSSSCG00000002723	AARS1	alanyl-tRNA synthetase 1 [Source:VGNC Symbol;Acc:VGNC:96890]	141.338	0.422037	0.88818	0.475171	0.634665	0.999991
ENSSSCG00000002724	PDPR	pyruvate dehydrogenase phosphatase regulatory subunit [Source:VGNC Symbol;Acc:VGNC:91289]	808.495	2.71772	1.06601	2.54943	0.01079	0.327779
ENSSSCG00000002729	VAC14	VAC14 component of PIKFYVE complex [Source:VGNC Symbol;Acc:VGNC:98405]	134.647	-0.444373	0.898775	-0.494421	0.621009	0.999991
ENSSSCG00000002730	CALB2	calbindin 2 [Source:NCBI gene (formerly Entrezgene);Acc:100127479]	4.69178	-0.318642	2.56792	-0.124086	0.901247
ENSSSCG00000002734	MARVELD3	MARVEL domain containing 3 [Source:NCBI gene (formerly Entrezgene);Acc:100511453]	33.0126	1.65005	1.36239	1.21114	0.225843	0.999991
ENSSSCG00000002736	TAT	tyrosine aminotransferase [Source:VGNC Symbol;Acc:VGNC:93752]	2.69243	0.4917	3.40898	0.144237	0.885313
ENSSSCG00000002737	CHST4	carbohydrate sulfotransferase 4 [Source:VGNC Symbol;Acc:VGNC:86680]	47.1814	0.264286	1.27511	0.207266	0.835802	0.999991
ENSSSCG00000002738	ZNF23	zinc finger protein 23 [Source:HGNC Symbol;Acc:HGNC:13023]	1.91661	1.99787	3.52866	0.566182	0.57127
ENSSSCG00000002739	PHLPP2	PH domain and leucine rich repeat protein phosphatase 2 [Source:VGNC Symbol;Acc:VGNC:98186]	20.322	0.844909	1.28845	0.655754	0.511982	0.999991
ENSSSCG00000002740	AP1G1	adaptor related protein complex 1 subunit gamma 1 [Source:VGNC Symbol;Acc:VGNC:85378]	110.981	1.45194	0.911512	1.59289	0.111185	0.999991
ENSSSCG00000002741	ZNF821	zinc finger protein 821 [Source:VGNC Symbol;Acc:VGNC:95309]	34.6589	-0.209881	1.1071	-0.189578	0.84964	0.999991
ENSSSCG00000002743	IST1	IST1 factor associated with ESCRT-III [Source:VGNC Symbol;Acc:VGNC:98480]	1522.59	0.0308802	0.773556	0.0399198	0.968157	0.999991
ENSSSCG00000002746	DHODH	dihydroorotate dehydrogenase (quinone) [Source:VGNC Symbol;Acc:VGNC:96780]	59.9944	-0.128767	1.0943	-0.11767	0.906329	0.999991
ENSSSCG00000002747	PMFBP1	polyamine modulated factor 1 binding protein 1 [Source:VGNC Symbol;Acc:VGNC:91588]	3.30396	-2.27799	2.86924	-0.793934	0.427234
ENSSSCG00000002748	DHX38	DEAH-box helicase 38 [Source:VGNC Symbol;Acc:VGNC:87294]	46.2216	-0.582233	1.03232	-0.564006	0.57275	0.999991
ENSSSCG00000002749	ENSSSCG00000002749	haptoglobin [Source:NCBI gene (formerly Entrezgene);Acc:397061]	4242.93	0.247736	0.833369	0.29727	0.76626	0.999991
ENSSSCG00000002752	ZFHX3	zinc finger homeobox 3 [Source:VGNC Symbol;Acc:VGNC:95141]	155.542	0.290422	0.864817	0.335819	0.737008	0.999991
ENSSSCG00000002753	NOB1	NIN1 (RPN12) binding [Source:VGNC Symbol;Acc:VGNC:96629]	37.6608	0.420067	1.07226	0.391758	0.695237	0.999991
ENSSSCG00000002754	NQO1	NAD(P)H quinone dehydrogenase 1 [Source:NCBI gene (formerly Entrezgene);Acc:100286873]	46.315	-0.115165	1.02372	-0.112497	0.91043	0.999991
ENSSSCG00000002755	NFAT5	nuclear factor of activated T cells 5 [Source:VGNC Symbol;Acc:VGNC:90708]	54.6677	0.354286	0.99048	0.357691	0.720575	0.999991
ENSSSCG00000002759	COG8	component of oligomeric golgi complex 8 [Source:VGNC Symbol;Acc:VGNC:110408]	529.674	0.653674	0.808093	0.808909	0.418567	0.999991
ENSSSCG00000002761	TMED6	transmembrane p24 trafficking protein 6 [Source:VGNC Symbol;Acc:VGNC:110226]	411.572	0.805156	0.871229	0.924161	0.355403	0.999991
ENSSSCG00000002762	TERF2	telomeric repeat binding factor 2 [Source:VGNC Symbol;Acc:VGNC:93882]	222.754	-0.113299	0.958326	-0.118226	0.905889	0.999991
ENSSSCG00000002763	PRMT7	protein arginine methyltransferase 7 [Source:VGNC Symbol;Acc:VGNC:91824]	220.815	0.510404	0.82771	0.616646	0.537468	0.999991
ENSSSCG00000002764	SMPD3	sphingomyelin phosphodiesterase 3 [Source:VGNC Symbol;Acc:VGNC:93263]	520.026	0.332538	0.825109	0.403023	0.686932	0.999991
ENSSSCG00000002767	TSNAXIP1	translin associated factor X interacting protein 1 [Source:VGNC Symbol;Acc:VGNC:94497]	181.205	-0.90724	1.02213	-0.887595	0.374759	0.999991
ENSSSCG00000002768	CENPT	centromere protein T [Source:VGNC Symbol;Acc:VGNC:86556]	17.7492	0.62589	1.41535	0.442216	0.658333	0.999991
ENSSSCG00000002769	THAP11	THAP domain containing 11 [Source:NCBI gene (formerly Entrezgene);Acc:100520959]	31.9147	-0.743319	1.18777	-0.625813	0.531438	0.999991
ENSSSCG00000002771	EDC4	enhancer of mRNA decapping 4 [Source:VGNC Symbol;Acc:VGNC:87544]	29.8415	0.104506	1.18758	0.087999	0.929877	0.999991
ENSSSCG00000002774	RIPOR1	RHO family interacting cell polarization regulator 1 [Source:VGNC Symbol;Acc:VGNC:98600]	475.317	0.041004	0.846158	0.048459	0.96135	0.999991
ENSSSCG00000002775	AGRP	agouti related neuropeptide [Source:VGNC Symbol;Acc:VGNC:85189]	2.77029	-1.14973	3.03615	-0.37868	0.704926
ENSSSCG00000002776	ATP6V0D1	ATPase H+ transporting V0 subunit d1 [Source:VGNC Symbol;Acc:VGNC:85667]	143.654	-1.71395	0.92847	-1.84599	0.0648934	0.868602
ENSSSCG00000002777	HSD11B2	hydroxysteroid 11-beta dehydrogenase 2 [Source:NCBI gene (formerly Entrezgene);Acc:396948]	8.08349	-1.45037	1.82309	-0.795557	0.426289
ENSSSCG00000002778	ZDHHC1	zinc finger DHHC-type containing 1 [Source:VGNC Symbol;Acc:VGNC:95115]	63.3017	-2.31746	1.14755	-2.01948	0.043437	0.719795
ENSSSCG00000002779	LRRC36	leucine rich repeat containing 36 [Source:VGNC Symbol;Acc:VGNC:89836]	23.4904	-5.5735	1.65615	-3.36534	0.000764493	0.066037
ENSSSCG00000002781	KCTD19	potassium channel tetramerization domain containing 19 [Source:VGNC Symbol;Acc:VGNC:89397]	7.02462	-2.71656	2.16981	-1.25198	0.210579
ENSSSCG00000002782	PLEKHG4	pleckstrin homology and RhoGEF domain containing G4 [Source:VGNC Symbol;Acc:VGNC:91545]	0.185519	-1.21575	4.98159	-0.244049	0.807193
ENSSSCG00000002783	SLC9A5	solute carrier family 9 member A5 [Source:VGNC Symbol;Acc:VGNC:93187]	45.2136	-5.81521	1.63176	-3.56376	0.000365585	0.041352
ENSSSCG00000002786	ELMO3	engulfment and cell motility 3 [Source:VGNC Symbol;Acc:VGNC:87651]	43.5527	-0.374582	1.05926	-0.353626	0.723619	0.999991
ENSSSCG00000002787	E2F4	E2F transcription factor 4 [Source:VGNC Symbol;Acc:VGNC:87515]	25.417	-1.65424	1.36375	-1.213	0.225128	0.999991
ENSSSCG00000002788	EXOC3L1	exocyst complex component 3 like 1 [Source:VGNC Symbol;Acc:VGNC:87827]	15.3191	-0.560719	1.40886	-0.397994	0.690635	0.999991
ENSSSCG00000002790	ENSSSCG00000002790	transmembrane protein 208 [Source:VGNC Symbol;Acc:VGNC:98660]	587.873	-0.100455	0.807791	-0.124357	0.901032	0.999991
ENSSSCG00000002793	FBXL8	F-box and leucine rich repeat protein 8 [Source:VGNC Symbol;Acc:VGNC:109190]	249.315	-1.51212	1.03458	-1.46158	0.143857	0.999991
ENSSSCG00000002795	CDH11	cadherin 11 [Source:VGNC Symbol;Acc:VGNC:86475]	61.2564	-0.967462	1.0299	-0.939373	0.347539	0.999991
ENSSSCG00000002799	CNOT1	CCR4-NOT transcription complex subunit 1 [Source:VGNC Symbol;Acc:VGNC:86831]	1328.18	0.870878	0.786247	1.10764	0.268018	0.999991
ENSSSCG00000002802	GINS3	GINS complex subunit 3 [Source:VGNC Symbol;Acc:VGNC:88452]	9.46927	0.885968	1.70568	0.519423	0.603466
ENSSSCG00000002803	CCDC113	coiled-coil domain containing 113 [Source:VGNC Symbol;Acc:VGNC:86247]	2.85116	-0.572243	3.01115	-0.190041	0.849277
ENSSSCG00000002804	CSNK2A2	casein kinase 2 alpha 2 [Source:VGNC Symbol;Acc:VGNC:87042]	33.4801	-1.47891	1.18541	-1.24759	0.212181	0.999991
ENSSSCG00000002805	CFAP20	cilia and flagella associated protein 20 [Source:VGNC Symbol;Acc:VGNC:86597]	6.0937	1.03706	2.03768	0.50894	0.610794
ENSSSCG00000002806	MMP15	matrix metallopeptidase 15 [Source:VGNC Symbol;Acc:VGNC:90270]	139.281	0.552438	0.894913	0.617309	0.537031	0.999991
ENSSSCG00000002807	USB1	U6 snRNA biogenesis phosphodiesterase 1 [Source:NCBI gene (formerly Entrezgene);Acc:100513409]	169.629	0.153623	1.07752	0.142571	0.886629	0.999991
ENSSSCG00000002808	ZNF319	zinc finger protein 319 [Source:VGNC Symbol;Acc:VGNC:95223]	8.07396	1.51957	1.82514	0.832577	0.405083
ENSSSCG00000002809	SPMIP8	sperm microtubule inner protein 8 [Source:NCBI gene (formerly Entrezgene);Acc:100170116]	3.17514	-0.516492	2.8999	-0.178107	0.858639
ENSSSCG00000002811	ENSSSCG00000002811	cyclic nucleotide gated channel subunit beta 1 [Source:VGNC Symbol;Acc:VGNC:96954]	4.66695	0.460486	2.57196	0.179041	0.857906
ENSSSCG00000002812	KIFC3	kinesin family member C3 [Source:VGNC Symbol;Acc:VGNC:89479]	61.9617	0.17636	0.968374	0.18212	0.855489	0.999991
ENSSSCG00000002813	KATNB1	katanin regulatory subunit B1 [Source:VGNC Symbol;Acc:VGNC:89312]	90.7369	1.32541	0.942649	1.40605	0.15971	0.999991
ENSSSCG00000002814	ADGRG3	adhesion G protein-coupled receptor G3 [Source:VGNC Symbol;Acc:VGNC:85131]	1.46537	1.50495	3.96783	0.379288	0.704474
ENSSSCG00000002815	ADGRG1	adhesion G protein-coupled receptor G1 [Source:VGNC Symbol;Acc:VGNC:85129]	30.3331	1.68906	1.20464	1.40213	0.160877	0.999991
ENSSSCG00000002817	DRC7	dynein regulatory complex subunit 7 [Source:VGNC Symbol;Acc:VGNC:87442]	11.5143	-0.462316	1.74083	-0.265573	0.790568
ENSSSCG00000002818	PLLP	plasmolipin [Source:VGNC Symbol;Acc:VGNC:91565]	4411.08	0.222373	0.827618	0.26869	0.788168	0.999991
ENSSSCG00000002819	ARL2BP	ADP ribosylation factor like GTPase 2 binding protein [Source:VGNC Symbol;Acc:VGNC:85521]	605.982	0.766319	0.796308	0.962341	0.335878	0.999991
ENSSSCG00000002820	RSPRY1	ring finger and SPRY domain containing 1 [Source:VGNC Symbol;Acc:VGNC:92486]	9.03996	-1.37624	1.70533	-0.807022	0.419654
ENSSSCG00000002822	AMFR	autocrine motility factor receptor [Source:VGNC Symbol;Acc:VGNC:85278]	34.9629	0.238824	1.09826	0.217456	0.827853	0.999991
ENSSSCG00000002825	ENSSSCG00000002825	carboxylesterase 1 [Source:NCBI gene (formerly Entrezgene);Acc:397478]	5.91022	-1.37714	2.40716	-0.5721	0.567254
ENSSSCG00000002827	SLC6A2	solute carrier family 6 member 2 [Source:VGNC Symbol;Acc:VGNC:93161]	20.051	-0.909423	1.41785	-0.641411	0.521255	0.999991
ENSSSCG00000002828	LPCAT2	lysophosphatidylcholine acyltransferase 2 [Source:VGNC Symbol;Acc:VGNC:89789]	12.8409	-5.65659	2.09212	-2.70375	0.00685612	0.239879
ENSSSCG00000002829	MMP2	matrix metallopeptidase 2 [Source:NCBI gene (formerly Entrezgene);Acc:397391]	177.905	-5.22219	1.19012	-4.38794	1.14e-05	0.00516468
ENSSSCG00000002831	IRX3	iroquois homeobox 3 [Source:VGNC Symbol;Acc:VGNC:89217]	1.85519	-4.31171	4.40254	-0.97937	0.327397
ENSSSCG00000002835	TOX3	TOX high mobility group box family member 3 [Source:VGNC Symbol;Acc:VGNC:94323]	9.18926	-0.148614	1.72877	-0.0859652	0.931494
ENSSSCG00000002836	SALL1	spalt like transcription factor 1 [Source:VGNC Symbol;Acc:VGNC:92561]	0.846131	-1.01519	4.85375	-0.209156	0.834326
ENSSSCG00000002838	ZNF423	zinc finger protein 423 [Source:VGNC Symbol;Acc:VGNC:98752]	57.9233	-2.6488	1.12165	-2.36153	0.0181997	0.441049
ENSSSCG00000002839	ENSSSCG00000002839	chromosome 6 C16orf78 homolog [Source:VGNC Symbol;Acc:VGNC:86053]	2.26633	-3.05601	3.77772	-0.808957	0.41854
ENSSSCG00000002841	N4BP1	NEDD4 binding protein 1 [Source:VGNC Symbol;Acc:VGNC:90553]	30.6732	0.0390826	1.12928	0.0346083	0.972392	0.999991
ENSSSCG00000002844	PHKB	phosphorylase kinase regulatory subunit beta [Source:VGNC Symbol;Acc:VGNC:98532]	19.3853	-0.137216	1.30764	-0.104935	0.916428	0.999991
ENSSSCG00000002846	DNAJA2	DnaJ heat shock protein family (Hsp40) member A2 [Source:VGNC Symbol;Acc:VGNC:96621]	29.4015	1.15823	1.14982	1.00731	0.313785	0.999991
ENSSSCG00000002847	GPT2	glutamic--pyruvic transaminase 2 [Source:VGNC Symbol;Acc:VGNC:88651]	90.8906	1.47804	1.40882	1.04914	0.294114	0.999991
ENSSSCG00000002849	SHCBP1	SHC binding and spindle associated 1 [Source:VGNC Symbol;Acc:VGNC:92839]	8.8242	0.0169251	1.78988	0.009456	0.992455
ENSSSCG00000002850	ENSSSCG00000002850	None	5.4349	-0.696155	2.21957	-0.313644	0.753791
ENSSSCG00000002852	PLEKHF1	pleckstrin homology and FYVE domain containing 1 [Source:VGNC Symbol;Acc:VGNC:91540]	14.0917	-2.91012	1.72728	-1.6848	0.0920271	0.985108
ENSSSCG00000002854	POP4	POP4 homolog, ribonuclease P/MRP subunit [Source:VGNC Symbol;Acc:VGNC:91664]	13.3177	-1.32539	1.63195	-0.812152	0.416704	0.999991
ENSSSCG00000002855	CCNE1	cyclin E1 [Source:HGNC Symbol;Acc:HGNC:1589]	2.90749	0.641432	2.67186	0.24007	0.810276
ENSSSCG00000002857	TDRD12	tudor domain containing 12 [Source:VGNC Symbol;Acc:VGNC:98648]	11.0386	0.591021	1.72964	0.341702	0.732575
ENSSSCG00000002859	ANKRD27	ankyrin repeat domain 27 [Source:VGNC Symbol;Acc:VGNC:96907]	113.798	0.100534	0.9151	0.109861	0.912519	0.999991
ENSSSCG00000002860	PDCD5	programmed cell death 5 [Source:VGNC Symbol;Acc:VGNC:98529]	43.642	-0.639697	1.18416	-0.54021	0.589052	0.999991
ENSSSCG00000002862	WDR88	WD repeat domain 88 [Source:VGNC Symbol;Acc:VGNC:94946]	6.03432	0.941175	2.25596	0.417195	0.676536
ENSSSCG00000002863	LRP3	LDL receptor related protein 3 [Source:VGNC Symbol;Acc:VGNC:89819]	29.0981	-2.79478	1.30047	-2.14905	0.0316303	0.598763
ENSSSCG00000002864	SLC7A10	solute carrier family 7 member 10 [Source:VGNC Symbol;Acc:VGNC:93170]	27.2366	-8.17365	2.0346	-4.01734	5.89e-05	0.0129353
ENSSSCG00000002865	GPATCH1	G-patch domain containing 1 [Source:VGNC Symbol;Acc:VGNC:88573]	65.2278	-0.220472	0.975385	-0.226036	0.821174	0.999991
ENSSSCG00000002866	CEBPA	CCAAT enhancer binding protein alpha [Source:VGNC Symbol;Acc:VGNC:86531]	70.773	-1.53037	1.1279	-1.35684	0.174833	0.999991
ENSSSCG00000002867	CEBPG	CCAAT enhancer binding protein gamma [Source:VGNC Symbol;Acc:VGNC:86534]	14.7392	0.59005	1.44693	0.407794	0.683425	0.999991
ENSSSCG00000002868	PEPD	peptidase D [Source:VGNC Symbol;Acc:VGNC:91313]	97.3775	-1.49264	1.04582	-1.42724	0.153511	0.999991
ENSSSCG00000002869	LSM14A	LSM14A mRNA processing body assembly factor [Source:NCBI gene (formerly Entrezgene);Acc:100511455]	54.4409	0.0144005	1.03751	0.0138798	0.988926	0.999991
ENSSSCG00000002872	GARRE1	granule associated Rac and RHOG effector 1 [Source:VGNC Symbol;Acc:VGNC:89431]	35.0509	0.0250765	1.09785	0.0228414	0.981777	0.999991
ENSSSCG00000002873	GPI	glucose-6-phosphate isomerase [Source:NCBI gene (formerly Entrezgene);Acc:397602]	86.1012	-0.950389	0.985278	-0.964589	0.334751	0.999991
ENSSSCG00000002875	PDCD2L	programmed cell death 2 like [Source:VGNC Symbol;Acc:VGNC:98528]	2.41677	-1.88432	2.98135	-0.632036	0.527364
ENSSSCG00000002877	ENSSSCG00000002877	zinc finger protein 181 [Source:NCBI gene (formerly Entrezgene);Acc:100513473]	21.8774	-0.115148	1.31094	-0.0878357	0.930007	0.999991
ENSSSCG00000002879	GRAMD1A	GRAM domain containing 1A [Source:VGNC Symbol;Acc:VGNC:88655]	52.9711	-0.311834	1.06648	-0.292397	0.769983	0.999991
ENSSSCG00000002882	KRTDAP	keratinocyte differentiation associated protein [Source:VGNC Symbol;Acc:VGNC:89605]	1.15321	-1.92521	4.83014	-0.398583	0.690201
ENSSSCG00000002884	LSR	lipolysis stimulated lipoprotein receptor [Source:VGNC Symbol;Acc:VGNC:98495]	294.64	0.0606291	0.822299	0.0737312	0.941224	0.999991
ENSSSCG00000002885	USF2	upstream transcription factor 2, c-fos interacting [Source:VGNC Symbol;Acc:VGNC:96633]	154.509	-0.258828	0.897312	-0.288448	0.773004	0.999991
ENSSSCG00000002887	MAG	myelin associated glycoprotein [Source:VGNC Symbol;Acc:VGNC:89950]	2.40921	0.646821	3.19127	0.202685	0.839381
ENSSSCG00000002888	GAPDHS	glyceraldehyde-3-phosphate dehydrogenase, spermatogenic [Source:VGNC Symbol;Acc:VGNC:88345]	1273.87	-0.0797266	0.782282	-0.101915	0.918824	0.999991
ENSSSCG00000002891	ENSSSCG00000002891	free fatty acid receptor 1 [Source:NCBI gene (formerly Entrezgene);Acc:100135676]	8.14634	1.22481	2.06771	0.59235	0.553616
ENSSSCG00000002893	CD22	CD22 molecule [Source:VGNC Symbol;Acc:VGNC:86398]	40.2558	0.0271117	1.30934	0.0207064	0.98348	0.999991
ENSSSCG00000002895	KMT2B	lysine methyltransferase 2B [Source:VGNC Symbol;Acc:VGNC:98489]	56.4629	0.302466	0.996483	0.303533	0.761483	0.999991
ENSSSCG00000002898	LIN37	lin-37 DREAM MuvB core complex component [Source:VGNC Symbol;Acc:VGNC:98071]	36.8434	-0.237956	1.09312	-0.217686	0.827674	0.999991
ENSSSCG00000002901	UPK1A	uroplakin 1A [Source:NCBI gene (formerly Entrezgene);Acc:397335]	0.185519	-1.21575	4.98159	-0.244049	0.807193
ENSSSCG00000002902	ATP4A	ATPase H+/K+ transporting subunit alpha [Source:VGNC Symbol;Acc:VGNC:85654]	52.3365	0.126582	1.38715	0.0912528	0.927292	0.999991
ENSSSCG00000002904	HAUS5	HAUS augmin like complex subunit 5 [Source:VGNC Symbol;Acc:VGNC:88788]	29.1793	-0.46046	1.18048	-0.390063	0.69649	0.999991
ENSSSCG00000002905	RBM42	RNA binding motif protein 42 [Source:VGNC Symbol;Acc:VGNC:92156]	106.722	-0.433155	0.885915	-0.488936	0.624887	0.999991
ENSSSCG00000002906	ETV2	ETS variant transcription factor 2 [Source:VGNC Symbol;Acc:VGNC:87811]	15.9379	0.292549	1.49373	0.195851	0.844726	0.999991
ENSSSCG00000002907	COX6B1	COX6B protein [Source:NCBI gene (formerly Entrezgene);Acc:100038022]	89.4244	-0.0817105	0.991426	-0.0824171	0.934315	0.999991
ENSSSCG00000002908	ZBTB32	zinc finger and BTB domain containing 32 [Source:VGNC Symbol;Acc:VGNC:95068]	3.27793	1.29947	2.81926	0.460924	0.644853
ENSSSCG00000002910	ALKBH6	alkB homolog 6 [Source:VGNC Symbol;Acc:VGNC:85261]	11.0019	1.39792	1.59084	0.878734	0.379545
ENSSSCG00000002913	PRODH2	proline dehydrogenase 2 [Source:VGNC Symbol;Acc:VGNC:91829]	3.30239	-0.0897549	2.55642	-0.0351097	0.971992
ENSSSCG00000002915	KIRREL2	kirre like nephrin family adhesion molecule 2 [Source:VGNC Symbol;Acc:VGNC:89481]	25.5519	2.07618	1.56495	1.32668	0.184616	0.999991
ENSSSCG00000002916	APLP1	amyloid beta like protein 1 [Source:VGNC Symbol;Acc:VGNC:85413]	13.5894	0.623613	1.56818	0.397666	0.690876	0.999991
ENSSSCG00000002917	NFKBID	NFKB inhibitor delta [Source:VGNC Symbol;Acc:VGNC:90723]	35.021	-0.0184033	1.13362	-0.0162341	0.987048	0.999991
ENSSSCG00000002918	ENSSSCG00000002918	hematopoietic cell signal transducer [Source:VGNC Symbol;Acc:VGNC:88809]	296.035	-5.12723	1.04581	-4.90265	9.46e-07	0.00125452
ENSSSCG00000002919	TYROBP	transmembrane immune signaling adaptor TYROBP [Source:VGNC Symbol;Acc:VGNC:94619]	11.2916	-3.47099	1.95035	-1.77967	0.0751293
ENSSSCG00000002921	CLIP3	CAP-Gly domain containing linker protein 3 [Source:VGNC Symbol;Acc:VGNC:97931]	35.5313	-1.76448	1.23652	-1.42697	0.15359	0.999991
ENSSSCG00000002923	WDR62	WD repeat domain 62 [Source:VGNC Symbol;Acc:VGNC:94933]	26.9397	0.0301145	1.19461	0.0252085	0.979889	0.999991
ENSSSCG00000002926	TBCB	tubulin folding cofactor B [Source:NCBI gene (formerly Entrezgene);Acc:100522808]	36.1854	-0.80233	1.13013	-0.709943	0.47774	0.999991
ENSSSCG00000002927	LRFN3	leucine rich repeat and fibronectin type III domain containing 3 [Source:VGNC Symbol;Acc:VGNC:89806]	3.44872	-2.51565	2.62301	-0.959069	0.337524
ENSSSCG00000002929	SYNE4	spectrin repeat containing nuclear envelope family member 4 [Source:VGNC Symbol;Acc:VGNC:93663]	4.10558	2.3692	2.41828	0.979705	0.327232
ENSSSCG00000002930	ZNF260	zinc finger protein 260 [Source:VGNC Symbol;Acc:VGNC:98750]	853.118	-0.367873	1.00891	-0.364623	0.715393	0.999991
ENSSSCG00000002931	ZNF565	zinc finger protein 565 [Source:VGNC Symbol;Acc:VGNC:95264]	12003.3	0.584647	1.04527	0.559325	0.57594	0.999991
ENSSSCG00000002932	ZNF567	zinc finger protein 567 [Source:VGNC Symbol;Acc:VGNC:95265]	11.4421	0.101717	1.58496	0.0641762	0.94883
ENSSSCG00000002933	ZNF382	zinc finger protein 382 [Source:VGNC Symbol;Acc:VGNC:95232]	1464.31	0.96613	0.795825	1.214	0.224749	0.999991
ENSSSCG00000002935	ENSSSCG00000002935	zinc finger protein 568 [Source:VGNC Symbol;Acc:VGNC:95266]	7.27281	1.70732	2.10166	0.812366	0.416582
ENSSSCG00000002937	ENSSSCG00000002937	None	9.54759	-0.479156	1.66428	-0.287906	0.773419
ENSSSCG00000002938	ENSSSCG00000002938	None	5.54516	-1.17127	2.11001	-0.555102	0.578825
ENSSSCG00000002941	ENSSSCG00000002941	None	14.1956	-0.0621708	1.88334	-0.0330109	0.973666	0.999991
ENSSSCG00000002950	SIPA1L3	signal induced proliferation associated 1 like 3 [Source:VGNC Symbol;Acc:VGNC:98613]	278.231	-0.468266	0.816811	-0.573285	0.566452	0.999991
ENSSSCG00000002952	YIF1B	Yip1 interacting factor homolog B, membrane trafficking protein [Source:VGNC Symbol;Acc:VGNC:95026]	231.177	0.074365	0.855969	0.0868781	0.930768	0.999991
ENSSSCG00000002954	SPINT2	serine peptidase inhibitor, Kunitz type 2 [Source:VGNC Symbol;Acc:VGNC:98621]	452.717	-0.461266	0.803626	-0.57398	0.565981	0.999991
ENSSSCG00000002955	CATSPERG	cation channel sperm associated auxiliary subunit gamma [Source:VGNC Symbol;Acc:VGNC:86215]	29.4798	0.36408	1.21283	0.30019	0.764033	0.999991
ENSSSCG00000002957	GGN	gametotin [Source:VGNC Symbol;Acc:VGNC:88436]	11.7258	0.534143	1.78524	0.299199	0.764788
ENSSSCG00000002959	FAM98C	family with sequence similarity 98 member C [Source:VGNC Symbol;Acc:VGNC:87999]	19.2179	-1.74571	1.35627	-1.28714	0.198044	0.999991
ENSSSCG00000002960	RASGRP4	RAS guanyl releasing protein 4 [Source:VGNC Symbol;Acc:VGNC:98282]	109.585	-0.142382	0.936949	-0.151964	0.879216	0.999991
ENSSSCG00000002962	MAP4K1	mitogen-activated protein kinase kinase kinase kinase 1 [Source:VGNC Symbol;Acc:VGNC:98111]	201.286	1.10389	1.0359	1.06564	0.286587	0.999991
ENSSSCG00000002963	ENSSSCG00000002963	eukaryotic translation initiation factor 3 subunit K [Source:VGNC Symbol;Acc:VGNC:87622]	460.822	-2.01109	0.87571	-2.29653	0.0216457	0.479443
ENSSSCG00000002965	ACTN4	actinin alpha 4 [Source:VGNC Symbol;Acc:VGNC:85047]	282.302	0.212008	0.813314	0.260672	0.794345	0.999991
ENSSSCG00000002967	CAPN12	calpain 12 [Source:VGNC Symbol;Acc:VGNC:86172]	4014.88	0.0680128	0.78014	0.0871803	0.930528	0.999991
ENSSSCG00000002968	ENSSSCG00000002968	None	0.185519	-1.21575	4.98159	-0.244049	0.807193
ENSSSCG00000002971	ACP7	acid phosphatase 7, tartrate resistant (putative) [Source:VGNC Symbol;Acc:VGNC:96901]	0.371038	-2.0151	4.91816	-0.409727	0.682006
ENSSSCG00000002972	SARS2	seryl-tRNA synthetase 2, mitochondrial [Source:VGNC Symbol;Acc:VGNC:110216]	10.5263	-0.246046	1.61656	-0.152203	0.879026
ENSSSCG00000002983	LGALS13	lectin, galactoside-binding, soluble, 13 [Source:NCBI gene (formerly Entrezgene);Acc:100217392]	1.34381	2.3974	4.58697	0.522654	0.601215
ENSSSCG00000002988	ZNF546	zinc finger protein 546 [Source:VGNC Symbol;Acc:VGNC:98716]	192.969	0.934072	0.942661	0.990888	0.32174	0.999991
ENSSSCG00000002989	AKT2	AKT serine/threonine kinase 2 [Source:VGNC Symbol;Acc:VGNC:85232]	68.572	-0.582484	0.984156	-0.591861	0.553943	0.999991
ENSSSCG00000002990	CCNP	cyclin P [Source:HGNC Symbol;Acc:HGNC:25805]	12.1785	0.69049	1.91347	0.360857	0.718206	0.999991
ENSSSCG00000002991	TTC9B	tetratricopeptide repeat domain 9B [Source:HGNC Symbol;Acc:HGNC:26395]	2.17597	2.23727	3.74909	0.596749	0.550675
ENSSSCG00000002993	CYP2A19	cytochrome P450 family 2 subfamily A member 19 [Source:NCBI gene (formerly Entrezgene);Acc:403149]	16.9367	-2.93802	1.44892	-2.02774	0.0425873	0.717354
ENSSSCG00000002994	CYP2F1	cytochrome P450 family 2 subfamily F member 1 [Source:VGNC Symbol;Acc:VGNC:103348]	73.1811	-0.86784	1.07782	-0.805185	0.420713	0.999991
ENSSSCG00000002995	ENSSSCG00000002995	None	25.3668	-0.00395271	1.26357	-0.00312821	0.997504	0.999991
ENSSSCG00000002996	RAB4B	RAB4B, member RAS onco family [Source:VGNC Symbol;Acc:VGNC:98597]	24.2343	1.02811	1.24344	0.826828	0.408335	0.999991
ENSSSCG00000002998	SNRPA	small nuclear ribonucleoprotein polypeptide A [Source:NCBI gene (formerly Entrezgene);Acc:768109]	67.1415	-0.213929	0.9745	-0.219526	0.82624	0.999991
ENSSSCG00000003000	ITPKC	inositol-trisphosphate 3-kinase C [Source:VGNC Symbol;Acc:VGNC:89252]	10.939	-0.791278	1.58552	-0.499066	0.617733
ENSSSCG00000003013	B9D2	B9 domain containing 2 [Source:VGNC Symbol;Acc:VGNC:85738]	35.4523	-2.16356	1.15039	-1.88072	0.0600102	0.839009
ENSSSCG00000003015	EXOSC5	exosome component 5 [Source:VGNC Symbol;Acc:VGNC:87841]	36.9133	0.384459	1.11934	0.34347	0.731245	0.999991
ENSSSCG00000003016	CCDC97	coiled-coil domain containing 97 [Source:VGNC Symbol;Acc:VGNC:86331]	58.4086	-0.111427	0.983468	-0.1133	0.909793	0.999991
ENSSSCG00000003017	TGFB1	transforming growth factor beta 1 [Source:VGNC Symbol;Acc:VGNC:98656]	42.9557	-0.933	1.08794	-0.857581	0.391124	0.999991
ENSSSCG00000003018	LIPE	lipase E, hormone sensitive type [Source:VGNC Symbol;Acc:VGNC:98493]	539.152	0.00600997	0.869631	0.00691095	0.994486	0.999991
ENSSSCG00000003022	TMEM145	transmembrane protein 145 [Source:VGNC Symbol;Acc:VGNC:94092]	9.34874	0.928515	1.70375	0.544984	0.585764
ENSSSCG00000003024	PRR19	proline rich 19 [Source:VGNC Symbol;Acc:VGNC:91856]	293.018	-0.456659	0.929873	-0.491098	0.623357	0.999991
ENSSSCG00000003030	CIC	capicua transcriptional repressor [Source:VGNC Symbol;Acc:VGNC:96950]	98.6278	-0.358553	0.912353	-0.392998	0.694321	0.999991
ENSSSCG00000003035	GSK3A	glycogen synthase kinase 3 alpha [Source:VGNC Symbol;Acc:VGNC:101489]	418.634	0.0118485	0.874053	0.0135558	0.989184	0.999991
ENSSSCG00000003037	ZNF574	zinc finger protein 574 [Source:HGNC Symbol;Acc:HGNC:26166]	12.0704	1.07666	1.54832	0.695374	0.486821	0.999991
ENSSSCG00000003038	GRIK5	glutamate ionotropic receptor kainate type subunit 5 [Source:VGNC Symbol;Acc:VGNC:88681]	10.9013	-0.0557665	1.59873	-0.0348817	0.972174
ENSSSCG00000003040	ARHGEF1	Rho guanine nucleotide exchange factor 1 [Source:VGNC Symbol;Acc:VGNC:96922]	72.3603	-0.572855	0.956281	-0.599044	0.549144	0.999991
ENSSSCG00000003042	ENSSSCG00000003042	None	1430.59	-0.287084	0.894605	-0.320906	0.748282	0.999991
ENSSSCG00000003043	DMRTC2	DMRT like family C2 [Source:VGNC Symbol;Acc:VGNC:87356]	1.52328	-0.312046	3.87169	-0.0805968	0.935763
ENSSSCG00000003044	LYPD4	LY6/PLAUR domain containing 4 [Source:VGNC Symbol;Acc:VGNC:89912]	4.53393	1.90885	2.4871	0.767503	0.442783
ENSSSCG00000003045	ATP1A3	ATPase Na+/K+ transporting subunit alpha 3 [Source:VGNC Symbol;Acc:VGNC:96923]	3.02337	-0.30708	3.26762	-0.0939765	0.925128
ENSSSCG00000003046	RABAC1	Rab acceptor 1 [Source:VGNC Symbol;Acc:VGNC:92043]	99.2589	-0.161968	0.954429	-0.169701	0.865245	0.999991
ENSSSCG00000003047	ENSSSCG00000003047	None	12.3463	-0.72178	1.5653	-0.461114	0.644717	0.999991
ENSSSCG00000003048	ENSSSCG00000003048	None	3.40938	1.39566	3.1372	0.444875	0.65641
ENSSSCG00000003049	ERFL	ETS repressor factor like [Source:VGNC Symbol;Acc:VGNC:97051]	245.982	-0.430518	0.822806	-0.523232	0.600813	0.999991
ENSSSCG00000003051	CD177	CD177 molecule [Source:VGNC Symbol;Acc:VGNC:86391]	0.289875	-1.54222	4.96286	-0.310752	0.755989
ENSSSCG00000003052	TEX101	testis expressed 101 [Source:VGNC Symbol;Acc:VGNC:93891]	0.742077	-2.999	4.85283	-0.61799	0.536582
ENSSSCG00000003054	ZNF575	zinc finger protein 575 [Source:VGNC Symbol;Acc:VGNC:95268]	4.46038	1.09308	2.35398	0.464352	0.642395
ENSSSCG00000003055	XRCC1	X-ray repair cross complementing 1 [Source:VGNC Symbol;Acc:VGNC:98415]	115.241	0.177509	0.921099	0.192715	0.847182	0.999991
ENSSSCG00000003059	ZNF428	zinc finger protein 428 [Source:VGNC Symbol;Acc:VGNC:95238]	25.0206	-1.05094	1.31823	-0.797233	0.425316	0.999991
ENSSSCG00000003061	CADM4	cell adhesion molecule 4 [Source:VGNC Symbol;Acc:VGNC:86136]	492.984	0.781656	0.910308	0.858672	0.390522	0.999991
ENSSSCG00000003062	LYPD3	LY6/PLAUR domain containing 3 [Source:VGNC Symbol;Acc:VGNC:89911]	0.868719	3.33785	4.84919	0.688332	0.491244
ENSSSCG00000003063	PHLDB3	pleckstrin homology like domain family B member 3 [Source:VGNC Symbol;Acc:VGNC:91400]	44.8487	0.92707	1.0359	0.89494	0.370819	0.999991
ENSSSCG00000003064	ETHE1	ETHE1 persulfide dioxygenase [Source:VGNC Symbol;Acc:VGNC:87805]	13.9775	-1.40471	1.45478	-0.965581	0.334254	0.999991
ENSSSCG00000003068	SMG9	SMG9 nonsense mediated mRNA decay factor [Source:VGNC Symbol;Acc:VGNC:93251]	39.6374	0.411652	1.07431	0.383178	0.701588	0.999991
ENSSSCG00000003069	KCNN4	potassium calcium-activated channel subfamily N member 4 [Source:NCBI gene (formerly Entrezgene);Acc:397081]	24.5172	-1.35568	1.26671	-1.07024	0.284512	0.999991
ENSSSCG00000003070	ZNF45	zinc finger protein 45 [Source:VGNC Symbol;Acc:VGNC:95243]	28.2832	1.02857	1.18682	0.866656	0.38613	0.999991
ENSSSCG00000003071	ZNF404	zinc finger protein 404 [Source:VGNC Symbol;Acc:VGNC:95237]	35.3597	-0.364984	1.15837	-0.315082	0.752699	0.999991
ENSSSCG00000003072	ENSSSCG00000003072	zinc finger protein 283 [Source:VGNC Symbol;Acc:VGNC:95217]	8.29063	-0.67462	1.75614	-0.38415	0.700867
ENSSSCG00000003073	LYPD5	LY6/PLAUR domain containing 5 [Source:VGNC Symbol;Acc:VGNC:89913]	0.88653	-1.42359	4.85268	-0.293361	0.769246
ENSSSCG00000003076	ENSSSCG00000003076	None	2.05441	3.09609	3.56363	0.868802	0.384955
ENSSSCG00000003077	ZNF112	zinc finger protein 112 [Source:HGNC Symbol;Acc:HGNC:12892]	12.7857	0.628396	1.58481	0.396511	0.691728	0.999991
ENSSSCG00000003078	CEACAM19	CEA cell adhesion molecule 19 [Source:VGNC Symbol;Acc:VGNC:96944]	212.147	0.0173335	1.16958	0.0148203	0.988176	0.999991
ENSSSCG00000003079	ENSSSCG00000003079	PVR cell adhesion molecule [Source:VGNC Symbol;Acc:VGNC:98546]	21.1135	1.11636	1.53135	0.729006	0.465998	0.999991
ENSSSCG00000003080	ENSSSCG00000003080	immunoglobulin superfamily member 23 [Source:VGNC Symbol;Acc:VGNC:89066]	12.5997	-1.73191	1.53882	-1.12548	0.260386	0.999991
ENSSSCG00000003081	CEACAM16	CEA cell adhesion molecule 16, tectorial membrane component [Source:VGNC Symbol;Acc:VGNC:96943]	7.19515	0.0367277	2.16295	0.0169804	0.986452
ENSSSCG00000003083	CBLC	Cbl proto-onco C [Source:VGNC Symbol;Acc:VGNC:86224]	30.129	0.427921	1.56487	0.273454	0.784504	0.999991
ENSSSCG00000003085	CLPTM1	CLPTM1 regulator of GABA type A receptor forward trafficking [Source:VGNC Symbol;Acc:VGNC:86778]	141.419	-0.154449	0.857986	-0.180014	0.857142	0.999991
ENSSSCG00000003086	ENSSSCG00000003086	apolipoprotein C2 [Source:VGNC Symbol;Acc:VGNC:110413]	2.08081	-2.91935	3.89218	-0.750055	0.453222
ENSSSCG00000003088	APOE	apolipoprotein E [Source:NCBI gene (formerly Entrezgene);Acc:397576]	817.73	-5.08094	1.27259	-3.99259	6.54e-05	0.0136845
ENSSSCG00000003089	TOMM40	translocase of outer mitochondrial membrane 40 [Source:VGNC Symbol;Acc:VGNC:94305]	57.9067	-0.755722	1.02883	-0.734545	0.462617	0.999991
ENSSSCG00000003090	ENSSSCG00000003090	nectin cell adhesion molecule 2 [Source:VGNC Symbol;Acc:VGNC:90662]	104.992	0.615135	0.964007	0.638103	0.523407	0.999991
ENSSSCG00000003092	FOXA3	forkhead box A3 [Source:VGNC Symbol;Acc:VGNC:88194]	27.5437	-0.0522522	1.30449	-0.0400555	0.968049	0.999991
ENSSSCG00000003093	SYMPK	symplekin scaffold protein [Source:VGNC Symbol;Acc:VGNC:93658]	2392.7	1.52846	1.08733	1.4057	0.159814	0.999991
ENSSSCG00000003098	PPP5C	protein phosphatase 5 catalytic subunit [Source:VGNC Symbol;Acc:VGNC:98541]	96.0298	0.764173	0.933972	0.818197	0.413245	0.999991
ENSSSCG00000003100	CCDC61	coiled-coil domain containing 61 [Source:VGNC Symbol;Acc:VGNC:86305]	28.9947	-0.229249	1.15927	-0.197754	0.843238	0.999991
ENSSSCG00000003101	HIF3A	hypoxia inducible factor 3 subunit alpha [Source:VGNC Symbol;Acc:VGNC:88881]	46.8739	-1.58238	1.08463	-1.45892	0.144588	0.999991
ENSSSCG00000003102	ENSSSCG00000003102	None	2.4158	-0.556336	3.26785	-0.170245	0.864817
ENSSSCG00000003103	FKRP	fukutin related protein [Source:VGNC Symbol;Acc:VGNC:88152]	444.991	-0.536719	0.838795	-0.63987	0.522257	0.999991
ENSSSCG00000003104	STRN4	striatin 4 [Source:VGNC Symbol;Acc:VGNC:93580]	103.7	-0.845481	0.902367	-0.936959	0.34878	0.999991
ENSSSCG00000003105	SLC1A5	solute carrier family 1 member 5 [Source:VGNC Symbol;Acc:VGNC:92967]	146.868	0.401737	0.902915	0.444934	0.656368	0.999991
ENSSSCG00000003106	AP2S1	adaptor related protein complex 2 subunit sigma 1 [Source:VGNC Symbol;Acc:VGNC:96909]	71.8183	-1.22674	1.10985	-1.10532	0.269019	0.999991
ENSSSCG00000003107	ARHGAP35	Rho GTPase activating protein 35 [Source:VGNC Symbol;Acc:VGNC:85473]	117.371	0.642519	0.878946	0.73101	0.464773	0.999991
ENSSSCG00000003108	NPAS1	neuronal PAS domain protein 1 [Source:VGNC Symbol;Acc:VGNC:90836]	342.112	0.0420503	0.908418	0.0462896	0.963079	0.999991
ENSSSCG00000003109	TMEM160	transmembrane protein 160 [Source:VGNC Symbol;Acc:VGNC:94100]	7.30393	-2.92337	2.20973	-1.32295	0.185851
ENSSSCG00000003110	ZC3H4	zinc finger CCCH-type containing 4 [Source:VGNC Symbol;Acc:VGNC:95097]	98.4118	0.00503173	0.911724	0.00551892	0.995597	0.999991
ENSSSCG00000003111	SAE1	SUMO1 activating enzyme subunit 1 [Source:VGNC Symbol;Acc:VGNC:92558]	80.5018	-0.540175	1.01987	-0.529649	0.596355	0.999991
ENSSSCG00000003112	BBC3	BCL2 binding component 3 [Source:VGNC Symbol;Acc:VGNC:110415]	26.93	-1.04295	1.28154	-0.813826	0.415745	0.999991
ENSSSCG00000003113	C5AR2	complement C5a receptor 2 [Source:VGNC Symbol;Acc:VGNC:86039]	2.31271	-3.07223	3.36839	-0.912076	0.361729
ENSSSCG00000003114	DHX34	DExH-box helicase 34 [Source:VGNC Symbol;Acc:VGNC:87291]	35.2765	0.0415145	1.13428	0.0365999	0.970804	0.999991
ENSSSCG00000003115	MEIS3	Meis homeobox 3 [Source:VGNC Symbol;Acc:VGNC:98500]	24.0392	-3.3752	1.43399	-2.35371	0.018587	0.446881
ENSSSCG00000003119	ZNF541	zinc finger protein 541 [Source:VGNC Symbol;Acc:VGNC:95263]	7.91494	2.42474	1.87659	1.2921	0.196324
ENSSSCG00000003120	NAPA	NSF attachment protein alpha [Source:VGNC Symbol;Acc:VGNC:90578]	71.8353	0.175353	0.951386	0.184313	0.853768	0.999991
ENSSSCG00000003121	KPTN	kaptin, actin binding protein [Source:VGNC Symbol;Acc:VGNC:89568]	33.6499	0.336339	1.19229	0.282096	0.77787	0.999991
ENSSSCG00000003123	BSPH1	binder of sperm protein homolog 1 [Source:VGNC Symbol;Acc:VGNC:96925]	0.927596	-3.31741	4.83945	-0.685493	0.493033
ENSSSCG00000003125	ELSPBP1	epididymal sperm binding protein 1 [Source:VGNC Symbol;Acc:VGNC:97049]	3.936	-3.91289	3.16982	-1.23442	0.217046
ENSSSCG00000003126	CABP5	calcium binding protein 5 [Source:VGNC Symbol;Acc:VGNC:86112]	1.70977	-2.59933	4.17758	-0.622209	0.533805
ENSSSCG00000003128	LIG1	DNA ligase 1 [Source:VGNC Symbol;Acc:VGNC:89720]	523.304	0.08236	0.793215	0.103831	0.917304	0.999991
ENSSSCG00000003129	ZSWIM9	zinc finger SWIM-type containing 9 [Source:VGNC Symbol;Acc:VGNC:95338]	12.0039	2.02745	1.56299	1.29716	0.194576	0.999991
ENSSSCG00000003131	SYNGR4	synaptogyrin 4 [Source:VGNC Symbol;Acc:VGNC:93667]	55.0814	-0.630626	1.02161	-0.617288	0.537044	0.999991
ENSSSCG00000003132	KDELR1	KDEL endoplasmic reticulum protein retention receptor 1 [Source:VGNC Symbol;Acc:VGNC:98483]	141.738	0.286713	0.882426	0.324915	0.745245	0.999991
ENSSSCG00000003133	GRIN2D	glutamate ionotropic receptor NMDA type subunit 2D [Source:VGNC Symbol;Acc:VGNC:88686]	157.699	-2.50209	0.882201	-2.83619	0.00456547	0.187669
ENSSSCG00000003134	GRWD1	glutamate rich WD repeat containing 1 [Source:VGNC Symbol;Acc:VGNC:88712]	27.0698	0.631357	1.18017	0.53497	0.592671	0.999991
ENSSSCG00000003135	KCNJ14	potassium inwardly rectifying channel subfamily J member 14 [Source:VGNC Symbol;Acc:VGNC:89354]	1.95036	2.04858	3.90582	0.524494	0.599935
ENSSSCG00000003136	CYTH2	cytohesin 2 [Source:VGNC Symbol;Acc:VGNC:96962]	110.552	-0.562027	0.945878	-0.594185	0.552388	0.999991
ENSSSCG00000003137	PLEKHA4	pleckstrin homology domain containing A4 [Source:VGNC Symbol;Acc:VGNC:91534]	43.8374	-1.19097	1.10019	-1.08252	0.279024	0.999991
ENSSSCG00000003139	BCAT2	branched chain amino acid transaminase 2 [Source:VGNC Symbol;Acc:VGNC:85774]	3395.57	0.775398	1.1828	0.655561	0.512107	0.999991
ENSSSCG00000003140	FGF21	fibroblast growth factor 21 [Source:NCBI gene (formerly Entrezgene);Acc:100302504]	694.014	0.825467	1.06418	0.775683	0.437936	0.999991
ENSSSCG00000003142	IZUMO1	izumo sperm-oocyte fusion 1 [Source:VGNC Symbol;Acc:VGNC:89261]	3.09428	-1.01523	2.63985	-0.38458	0.700549
ENSSSCG00000003143	MAMSTR	MEF2 activating motif and SAP domain containing transcriptional regulator [Source:VGNC Symbol;Acc:VGNC:89965]	523.068	-0.553043	0.868125	-0.637055	0.524089	0.999991
ENSSSCG00000003144	DHDH	dihydrodiol dehydrogenase [Source:NCBI gene (formerly Entrezgene);Acc:397337]	15.6812	-0.275473	1.4699	-0.187409	0.85134	0.999991
ENSSSCG00000003145	FUT2	fucosyltransferase 2 [Source:NCBI gene (formerly Entrezgene);Acc:397139]	809.695	-0.198704	0.784607	-0.253253	0.800073	0.999991
ENSSSCG00000003146	NTN5	netrin 5 [Source:VGNC Symbol;Acc:VGNC:90934]	80.8602	-0.235581	0.938297	-0.251073	0.801757	0.999991
ENSSSCG00000003147	CA11	carbonic anhydrase 11 [Source:VGNC Symbol;Acc:VGNC:96933]	79.685	0.296694	0.923093	0.321413	0.747898	0.999991
ENSSSCG00000003148	DBP	D-box binding PAR bZIP transcription factor [Source:VGNC Symbol;Acc:VGNC:87167]	38.7272	0.668988	1.07826	0.620433	0.534973	0.999991
ENSSSCG00000003149	TULP2	TUB like protein 2 [Source:VGNC Symbol;Acc:VGNC:94590]	25.2008	0.714517	1.20331	0.593795	0.552649	0.999991
ENSSSCG00000003150	NUCB1	nucleobindin 1 [Source:VGNC Symbol;Acc:VGNC:90946]	226.88	0.0581267	0.845255	0.0687683	0.945174	0.999991
ENSSSCG00000003152	RUVBL2	RuvB like AAA ATPase 2 [Source:VGNC Symbol;Acc:VGNC:92522]	122.726	-0.41016	0.882552	-0.464743	0.642116	0.999991
ENSSSCG00000003153	FTL	ferritin light chain [Source:NCBI gene (formerly Entrezgene);Acc:397035]	218.11	-0.520501	0.935218	-0.556556	0.577831	0.999991
ENSSSCG00000003154	GYS1	glycogen synthase 1 [Source:NCBI gene (formerly Entrezgene);Acc:574064]	48.8016	-0.513752	1.02387	-0.501772	0.615828	0.999991
ENSSSCG00000003155	PPP1R15A	protein phosphatase 1 regulatory subunit 15A [Source:VGNC Symbol;Acc:VGNC:91725]	28.0143	0.153088	1.21772	0.125717	0.899956	0.999991
ENSSSCG00000003156	HRC	histidine rich calcium binding protein [Source:VGNC Symbol;Acc:VGNC:88971]	34.2311	-0.369886	1.11576	-0.331511	0.740258	0.999991
ENSSSCG00000003157	LIN7B	lin-7 homolog B, crumbs cell polarity complex component [Source:NCBI gene (formerly Entrezgene);Acc:100512352]	4.1406	0.943966	2.35635	0.400605	0.688711
ENSSSCG00000003159	KCNA7	potassium voltage-gated channel subfamily A member 7 [Source:VGNC Symbol;Acc:VGNC:89327]	4.58672	3.40577	2.64322	1.28849	0.197575
ENSSSCG00000003161	PRRG2	proline rich and Gla domain 2 [Source:VGNC Symbol;Acc:VGNC:91868]	34.6971	-0.276231	1.10498	-0.249988	0.802596	0.999991
ENSSSCG00000003165	RPS11	ribosomal protein S11 [Source:VGNC Symbol;Acc:VGNC:98605]	1515.89	-0.872676	0.917936	-0.950694	0.34176	0.999991
ENSSSCG00000003168	ALDH16A1	aldehyde dehydrogenase 16 family member A1 [Source:VGNC Symbol;Acc:VGNC:96905]	97.865	0.31018	0.954642	0.324917	0.745244	0.999991
ENSSSCG00000003169	PIH1D1	PIH1 domain containing 1 [Source:VGNC Symbol;Acc:VGNC:91433]	971.98	0.348726	0.794671	0.438831	0.660784	0.999991
ENSSSCG00000003170	SLC17A7	solute carrier family 17 member 7 [Source:VGNC Symbol;Acc:VGNC:92955]	3.16362	0.277204	2.9066	0.0953703	0.924021
ENSSSCG00000003171	PTH2	parathyroid hormone 2 [Source:VGNC Symbol;Acc:VGNC:91962]	0.742077	-2.999	4.85283	-0.61799	0.536582
ENSSSCG00000003172	KASH5	KASH domain containing 5 [Source:VGNC Symbol;Acc:VGNC:86267]	1.08799	2.05643	4.82956	0.4258	0.670254
ENSSSCG00000003177	ENSSSCG00000003177	BCL2 like 12 [Source:VGNC Symbol;Acc:VGNC:85780]	123.34	0.278707	0.88172	0.316095	0.75193	0.999991
ENSSSCG00000003178	IRF3	interferon regulatory factor 3 [Source:NCBI gene (formerly Entrezgene);Acc:396656]	19.1244	0.877617	1.31456	0.667614	0.50438	0.999991
ENSSSCG00000003183	RRAS	RAS related [Source:VGNC Symbol;Acc:VGNC:92458]	59.7967	-1.80069	1.1255	-1.59991	0.10962	0.999991
ENSSSCG00000003187	FCGRT	Fc gamma receptor and transporter [Source:VGNC Symbol;Acc:VGNC:88064]	139.782	-0.973537	0.949032	-1.02582	0.304976	0.999991
ENSSSCG00000003189	PRMT1	protein arginine methyltransferase 1 [Source:VGNC Symbol;Acc:VGNC:91820]	152.898	0.173838	0.923624	0.188213	0.85071	0.999991
ENSSSCG00000003191	TSKS	testis specific serine kinase substrate [Source:VGNC Symbol;Acc:VGNC:94494]	19.6236	-1.96122	1.33456	-1.46956	0.141681	0.999991
ENSSSCG00000003192	IL4I1	interleukin 4 induced 1 [Source:VGNC Symbol;Acc:VGNC:89109]	1.11215	-0.532771	4.42291	-0.120457	0.904121
ENSSSCG00000003193	TBC1D17	TBC1 domain family member 17 [Source:VGNC Symbol;Acc:VGNC:93766]	227.253	-0.132507	0.856025	-0.154793	0.876984	0.999991
ENSSSCG00000003194	AKT1S1	AKT1 substrate 1 [Source:VGNC Symbol;Acc:VGNC:85231]	87.8888	-0.0681454	0.930964	-0.0731987	0.941648	0.999991
ENSSSCG00000003195	PNKP	polynucleotide kinase 3'-phosphatase [Source:VGNC Symbol;Acc:VGNC:91595]	5854.17	-0.247634	0.846851	-0.292417	0.769968	0.999991
ENSSSCG00000003196	PTOV1	PTOV1 extended AT-hook containing adaptor protein [Source:VGNC Symbol;Acc:VGNC:91966]	2700.01	0.299785	0.882321	0.339769	0.734031	0.999991
ENSSSCG00000003197	MED25	mediator complex subunit 25 [Source:VGNC Symbol;Acc:VGNC:90116]	46.6107	0.758091	1.06695	0.710519	0.477382	0.999991
ENSSSCG00000003198	FUZ	fuzzy planar cell polarity protein [Source:VGNC Symbol;Acc:VGNC:88272]	1585.03	0.24889	0.836178	0.297652	0.765969	0.999991
ENSSSCG00000003199	AP2A1	adaptor related protein complex 2 subunit alpha 1 [Source:VGNC Symbol;Acc:VGNC:85383]	258.897	-0.27574	0.841081	-0.327841	0.743032	0.999991
ENSSSCG00000003201	ATF5	activating transcription factor 5 [Source:VGNC Symbol;Acc:VGNC:85608]	477.478	0.391435	0.855482	0.45756	0.647268	0.999991
ENSSSCG00000003204	VRK3	VRK serine/threonine kinase 3 [Source:VGNC Symbol;Acc:VGNC:98409]	2429.11	0.618118	0.804523	0.768304	0.442307	0.999991
ENSSSCG00000003207	IZUMO2	IZUMO family member 2 [Source:VGNC Symbol;Acc:VGNC:89263]	1.85392	-0.604951	3.59224	-0.168405	0.866265
ENSSSCG00000003211	NR1H2	nuclear receptor subfamily 1 group H member 2 [Source:VGNC Symbol;Acc:VGNC:90870]	44.6768	-0.105762	1.03512	-0.102174	0.918618	0.999991
ENSSSCG00000003212	NAPSA	napsin A aspartic peptidase [Source:VGNC Symbol;Acc:VGNC:90581]	46.2868	0.0594934	1.06354	0.055939	0.95539	0.999991
ENSSSCG00000003214	KCNC3	potassium voltage-gated channel subfamily C member 3 [Source:VGNC Symbol;Acc:VGNC:89334]	59.2885	1.14729	1.44637	0.793217	0.427651	0.999991
ENSSSCG00000003216	POLD1	DNA polymerase delta 1, catalytic subunit [Source:VGNC Symbol;Acc:VGNC:91627]	49.1858	-0.187458	1.08548	-0.172695	0.862891	0.999991
ENSSSCG00000003217	JOSD2	Josephin domain containing 2 [Source:VGNC Symbol;Acc:VGNC:111449]	39.7147	-1.42132	1.22366	-1.16153	0.245427	0.999991
ENSSSCG00000003218	MYBPC2	myosin binding protein C2 [Source:VGNC Symbol;Acc:VGNC:90500]	24.6504	-1.3804	1.23492	-1.1178	0.263651	0.999991
ENSSSCG00000003219	GARIN5A	golgi associated RAB2 interactor 5A [Source:VGNC Symbol;Acc:VGNC:87979]	12.6755	-0.0858469	1.84983	-0.046408	0.962985	0.999991
ENSSSCG00000003222	SYT3	synaptotagmin 3 [Source:VGNC Symbol;Acc:VGNC:93684]	3.83957	2.48964	2.70708	0.919679	0.35774
ENSSSCG00000003225	ENSSSCG00000003225	CEA cell adhesion molecule 18 [Source:VGNC Symbol;Acc:VGNC:86530]	51.5262	1.05144	1.15403	0.91111	0.362238	0.999991
ENSSSCG00000003227	ENSSSCG00000003227	None	0.967694	-1.6068	4.84354	-0.331741	0.740085
ENSSSCG00000003228	VSIG10L	V-set and immunoglobulin domain containing 10 like [Source:VGNC Symbol;Acc:VGNC:94867]	0.764967	-0.757106	4.87122	-0.155424	0.876487
ENSSSCG00000003229	ETFB	electron transfer flavoprotein subunit beta [Source:VGNC Symbol;Acc:VGNC:87802]	133.023	-0.219005	0.914814	-0.239398	0.810797	0.999991
ENSSSCG00000003230	CLDND2	claudin domain containing 2 [Source:VGNC Symbol;Acc:VGNC:86743]	96.0044	0.376752	1.06049	0.355261	0.722394	0.999991
ENSSSCG00000003231	NKG7	natural killer cell granule protein 7 [Source:NCBI gene (formerly Entrezgene);Acc:100513287]	30.8722	-0.23025	1.15029	-0.200168	0.841349	0.999991
ENSSSCG00000003232	LIM2	lens intrinsic membrane protein 2 [Source:VGNC Symbol;Acc:VGNC:89723]	5.9153	-0.393591	2.31296	-0.170167	0.864879
ENSSSCG00000003233	ZNF175	zinc finger protein 175 [Source:VGNC Symbol;Acc:VGNC:95196]	43.5694	-2.56464	1.12166	-2.28647	0.0222267	0.486187
ENSSSCG00000003234	ENSSSCG00000003234	None	63.2681	0.143045	0.983293	0.145476	0.884335	0.999991
ENSSSCG00000003236	ENSSSCG00000003236	None	13.2985	-0.845392	1.48598	-0.568911	0.569417	0.999991
ENSSSCG00000003238	SPACA6	sperm acrosome associated 6 [Source:HGNC Symbol;Acc:HGNC:27113]	6.25844	-1.33273	1.98868	-0.670157	0.502758
ENSSSCG00000003239	HAS1	hyaluronan synthase 1 [Source:NCBI gene (formerly Entrezgene);Acc:100191062]	617.764	0.340423	1.1265	0.302195	0.762503	0.999991
ENSSSCG00000003240	ENSSSCG00000003240	None	26.126	0.217017	1.3225	0.164097	0.869655	0.999991
ENSSSCG00000003241	ZNF614	zinc finger protein 614 [Source:VGNC Symbol;Acc:VGNC:95275]	6.06613	2.12461	2.08486	1.01907	0.308172
ENSSSCG00000003248	ENSSSCG00000003248	None	0.225617	1.53257	4.98847	0.307223	0.758674
ENSSSCG00000003251	NLRP12	NLR family pyrin domain containing 12 [Source:VGNC Symbol;Acc:VGNC:98519]	0.927596	-3.31741	4.83945	-0.685493	0.493033
ENSSSCG00000003253	ENSSSCG00000003253	myeloid associated differentiation marker [Source:VGNC Symbol;Acc:VGNC:98508]	62.8542	-2.88698	1.03625	-2.78599	0.00533647	0.205075
ENSSSCG00000003255	CACNG8	calcium voltage-gated channel auxiliary subunit gamma 8 [Source:VGNC Symbol;Acc:VGNC:96934]	1.15321	-1.92521	4.83014	-0.398583	0.690201
ENSSSCG00000003256	PRKCG	protein kinase C gamma [Source:VGNC Symbol;Acc:VGNC:91808]	1.11312	-3.57803	4.83047	-0.740722	0.458862
ENSSSCG00000003257	CACNG6	calcium voltage-gated channel auxiliary subunit gamma 6 [Source:VGNC Symbol;Acc:VGNC:86129]	11.2256	2.47818	2.24161	1.10554	0.268927
ENSSSCG00000003259	OSCAR	osteoclast associated Ig-like receptor [Source:VGNC Symbol;Acc:VGNC:91076]	15.0359	-0.572481	1.53031	-0.374094	0.708334	0.999991
ENSSSCG00000003261	ENSSSCG00000003261	None	122.455	-0.703053	0.912137	-0.770775	0.44084	0.999991
ENSSSCG00000003262	TFPT	TCF3 fusion partner [Source:VGNC Symbol;Acc:VGNC:93923]	49.4074	-0.240316	1.03999	-0.231075	0.817256	0.999991
ENSSSCG00000003263	PRPF31	pre-mRNA processing factor 31 [Source:VGNC Symbol;Acc:VGNC:91841]	123.575	-0.109614	0.910507	-0.120387	0.904176	0.999991
ENSSSCG00000003264	CNOT3	CCR4-NOT transcription complex subunit 3 [Source:VGNC Symbol;Acc:VGNC:86835]	840.384	-0.686113	0.8758	-0.783413	0.433385	0.999991
ENSSSCG00000003265	LENG1	leukocyte receptor cluster member 1 [Source:VGNC Symbol;Acc:VGNC:89680]	864.307	0.170608	0.786728	0.216857	0.82832	0.999991
ENSSSCG00000003266	TMC4	transmembrane channel like 4 [Source:VGNC Symbol;Acc:VGNC:94041]	39.2707	0.768453	1.50521	0.510527	0.609682	0.999991
ENSSSCG00000003267	MBOAT7	membrane bound O-acyltransferase domain containing 7 [Source:VGNC Symbol;Acc:VGNC:90059]	23.8214	0.469696	1.23671	0.379794	0.704099	0.999991
ENSSSCG00000003268	TSEN34	tRNA splicing endonuclease subunit 34 [Source:VGNC Symbol;Acc:VGNC:94484]	27.8508	-0.405752	1.17486	-0.345362	0.729822	0.999991
ENSSSCG00000003269	LENG9	leukocyte receptor cluster member 9 [Source:VGNC Symbol;Acc:VGNC:89682]	1301.64	0.152304	0.904844	0.168321	0.866331	0.999991
ENSSSCG00000003271	TTYH1	tweety family member 1 [Source:VGNC Symbol;Acc:VGNC:94574]	77.6696	1.2237	0.966812	1.2657	0.205619	0.999991
ENSSSCG00000003272	ENSSSCG00000003272	None	0.371038	-2.0151	4.91816	-0.409727	0.682006
ENSSSCG00000003275	ENSSSCG00000003275	None	0.185519	-1.21575	4.98159	-0.244049	0.807193
ENSSSCG00000003277	ENSSSCG00000003277	None	2.11029	-4.4803	3.78159	-1.18477	0.23611
ENSSSCG00000003278	ENSSSCG00000003278	None	0.371038	-2.0151	4.91816	-0.409727	0.682006
ENSSSCG00000003282	ENSSSCG00000003282	None	13.4864	-2.46431	1.75658	-1.4029	0.160648	0.999991
ENSSSCG00000003284	FCAR	Fc alpha receptor [Source:VGNC Symbol;Acc:VGNC:88059]	0.86237	1.64433	4.84968	0.339059	0.734565
ENSSSCG00000003286	ENSSSCG00000003286	None	0.185519	-1.21575	4.98159	-0.244049	0.807193
ENSSSCG00000003288	HSPBP1	HSPA (Hsp70) binding protein 1 [Source:VGNC Symbol;Acc:VGNC:96782]	17.1942	0.946373	1.35072	0.700643	0.483526	0.999991
ENSSSCG00000003289	ISOC2	isochorismatase domain containing 2 [Source:VGNC Symbol;Acc:VGNC:89228]	37.9337	-0.000615168	1.07823	-0.000570536	0.999545	0.999991
ENSSSCG00000003301	PPP6R1	protein phosphatase 6 regulatory subunit 1 [Source:VGNC Symbol;Acc:VGNC:91760]	94.0225	-0.399975	0.911293	-0.438909	0.660728	0.999991
ENSSSCG00000003303	ENSSSCG00000003303	None	0.411136	0.176454	4.97254	0.0354856	0.971693
ENSSSCG00000003306	HELZ2	helicase with zinc finger 2 [Source:VGNC Symbol;Acc:VGNC:88841]	1.11312	-3.57803	4.83047	-0.740722	0.458862
ENSSSCG00000003307	NLRP9	NLR family pyrin domain containing 9 [Source:VGNC Symbol;Acc:VGNC:90788]	0.475092	0.358637	4.96091	0.0722925	0.942369
ENSSSCG00000003315	NLRP8	NLR family pyrin domain containing 8 [Source:VGNC Symbol;Acc:VGNC:90787]	2.30643	-2.02404	3.66154	-0.552783	0.580412
ENSSSCG00000003317	ZNF787	zinc finger protein 787 [Source:VGNC Symbol;Acc:VGNC:95303]	59.0597	-0.311731	0.990475	-0.314729	0.752968	0.999991
ENSSSCG00000003322	ENSSSCG00000003322	zinc finger protein 582 [Source:VGNC Symbol;Acc:VGNC:95270]	1146.97	0.233025	0.819581	0.284322	0.776164	0.999991
ENSSSCG00000003324	ZNF471	zinc finger protein 471 [Source:VGNC Symbol;Acc:VGNC:95246]	1.44787	4.07873	4.82342	0.84561	0.39777
ENSSSCG00000003326	PEG3	paternally expressed 3 [Source:VGNC Symbol;Acc:VGNC:98530]	64.603	0.845262	0.982763	0.860088	0.389741	0.999991
ENSSSCG00000003329	ACAP3	ArfGAP with coiled-coil, ankyrin repeat and PH domains 3 [Source:VGNC Symbol;Acc:VGNC:85003]	27.3044	-0.467254	1.17671	-0.397084	0.691306	0.999991
ENSSSCG00000003332	SDF4	stromal cell derived factor 4 [Source:VGNC Symbol;Acc:VGNC:92658]	642.059	-0.0802436	0.835074	-0.0960916	0.923448	0.999991
ENSSSCG00000003334	UBE2J2	ubiquitin conjugating enzyme E2 J2 [Source:VGNC Symbol;Acc:VGNC:94645]	34.3711	0.464251	1.11227	0.41739	0.676393	0.999991
ENSSSCG00000003336	TTLL10	tubulin tyrosine ligase like 10 [Source:VGNC Symbol;Acc:VGNC:94567]	0.927596	-3.31741	4.83945	-0.685493	0.493033
ENSSSCG00000003338	PUSL1	pseudouridine synthase like 1 [Source:VGNC Symbol;Acc:VGNC:98229]	4412.18	0.582947	0.795149	0.733129	0.46348	0.999991
ENSSSCG00000003339	INTS11	integrator complex subunit 11 [Source:VGNC Symbol;Acc:VGNC:89159]	193.127	0.134151	0.847166	0.158352	0.874179	0.999991
ENSSSCG00000003341	TAS1R3	taste 1 receptor member 3 [Source:NCBI gene (formerly Entrezgene);Acc:100127440]	49.0247	0.65327	1.0275	0.635783	0.524918	0.999991
ENSSSCG00000003342	DVL1	dishevelled segment polarity protein 1 [Source:VGNC Symbol;Acc:VGNC:96985]	91.4659	0.570341	0.940558	0.606386	0.544258	0.999991
ENSSSCG00000003343	ATAD3A	ATPase family AAA domain containing 3A [Source:HGNC Symbol;Acc:HGNC:25567]	94.0995	-0.0336844	0.916989	-0.0367337	0.970697	0.999991
ENSSSCG00000003344	VWA1	von Willebrand factor A domain containing 1 [Source:VGNC Symbol;Acc:VGNC:98679]	76.7358	-0.696713	1.20042	-0.580392	0.561651	0.999991
ENSSSCG00000003346	ENSSSCG00000003346	ankyrin repeat domain 65 [Source:VGNC Symbol;Acc:VGNC:96908]	0.764665	1.39207	4.86509	0.286134	0.774776
ENSSSCG00000003348	ENSSSCG00000003348	None	72.8137	-0.363627	0.971192	-0.374413	0.708097	0.999991
ENSSSCG00000003350	MIB2	MIB E3 ubiquitin protein ligase 2 [Source:VGNC Symbol;Acc:VGNC:90206]	122.606	0.61759	0.937347	0.65887	0.509979	0.999991
ENSSSCG00000003351	MMP23B	matrix metallopeptidase 23 [Source:VGNC Symbol;Acc:VGNC:98502]	44.0945	-0.704239	1.09629	-0.642382	0.520625	0.999991
ENSSSCG00000003352	ENSSSCG00000003352	cyclin dependent kinase 11 [Source:VGNC Symbol;Acc:VGNC:111238]	582.82	-1.46437	0.91572	-1.59914	0.109789	0.999991
ENSSSCG00000003353	SLC35E2B	solute carrier family 35 member E2 [Source:VGNC Symbol;Acc:VGNC:93078]	42.5105	0.172499	1.05612	0.163334	0.870256	0.999991
ENSSSCG00000003354	CCNL2	cyclin L2 [Source:VGNC Symbol;Acc:VGNC:86364]	249.233	0.49541	0.825024	0.60048	0.548187	0.999991
ENSSSCG00000003356	MMEL1	membrane metalloendopeptidase like 1 [Source:VGNC Symbol;Acc:VGNC:90266]	1.7887	1.88465	3.66489	0.514246	0.60708
ENSSSCG00000003359	TPRG1L	tumor protein p63 regulated 1 like [Source:NCBI gene (formerly Entrezgene);Acc:100512473]	37.2608	-0.0266707	1.13293	-0.0235413	0.981218	0.999991
ENSSSCG00000003360	WRAP73	WD repeat containing, antisense to TP73 [Source:VGNC Symbol;Acc:VGNC:94980]	56.7415	-0.13678	1.02052	-0.13403	0.893379	0.999991
ENSSSCG00000003362	CEP104	centrosomal protein 104 [Source:VGNC Symbol;Acc:VGNC:86557]	63.4231	0.188905	1.13406	0.166573	0.867706	0.999991
ENSSSCG00000003366	CHD5	chromodomain helicase DNA binding protein 5 [Source:VGNC Symbol;Acc:VGNC:86632]	10.1631	1.43342	1.6483	0.869632	0.384501
ENSSSCG00000003368	RNF207	ring finger protein 207 [Source:VGNC Symbol;Acc:VGNC:92379]	4.55651	3.39495	2.56561	1.32326	0.18575
ENSSSCG00000003369	ICMT	isoprenylcysteine carboxyl methyltransferase [Source:NCBI gene (formerly Entrezgene);Acc:100514410]	58.2105	0.326122	1.03591	0.314817	0.752901	0.999991
ENSSSCG00000003371	GPR153	G protein-coupled receptor 153 [Source:VGNC Symbol;Acc:VGNC:88609]	6.90964	-3.77029	2.37821	-1.58534	0.112888
ENSSSCG00000003374	ESPN	espin [Source:VGNC Symbol;Acc:VGNC:97054]	122.928	1.27755	1.14422	1.11652	0.264199	0.999991
ENSSSCG00000003376	PLEKHG5	pleckstrin homology and RhoGEF domain containing G5 [Source:VGNC Symbol;Acc:VGNC:91547]	25.0181	0.318229	1.21034	0.262926	0.792608	0.999991
ENSSSCG00000003377	ACOT7	acyl-CoA thioesterase 7 [Source:VGNC Symbol;Acc:VGNC:96893]	53.8296	-1.00323	1.0966	-0.91486	0.360265	0.999991
ENSSSCG00000003379	KLHL21	kelch like family member 21 [Source:VGNC Symbol;Acc:VGNC:89520]	15.1756	0.525397	1.43216	0.366857	0.713726	0.999991
ENSSSCG00000003382	TAS1R1	taste 1 receptor member 1 [Source:VGNC Symbol;Acc:VGNC:93740]	72.4218	-0.0413851	1.09108	-0.0379303	0.969743	0.999991
ENSSSCG00000003383	ZBTB48	zinc finger and BTB domain containing 48 [Source:VGNC Symbol;Acc:VGNC:98738]	4.30861	1.31931	2.32056	0.568532	0.569674
ENSSSCG00000003384	DNAJC11	DnaJ heat shock protein family (Hsp40) member C11 [Source:VGNC Symbol;Acc:VGNC:96622]	128.718	0.296579	0.872421	0.339949	0.733895	0.999991
ENSSSCG00000003385	PARK7	Parkinsonism associated deglycase [Source:NCBI gene (formerly Entrezgene);Acc:780404]	95.4278	-0.606057	0.992485	-0.610646	0.541434	0.999991
ENSSSCG00000003386	TNFRSF9	TNF receptor superfamily member 9 [Source:VGNC Symbol;Acc:VGNC:94268]	0.579146	2.74819	4.88137	0.562995	0.573438
ENSSSCG00000003388	SLC45A1	solute carrier family 45 member 1 [Source:VGNC Symbol;Acc:VGNC:93122]	1.27351	1.25558	4.61493	0.272069	0.785569
ENSSSCG00000003390	SLC2A7	solute carrier family 2 member 7 [Source:VGNC Symbol;Acc:VGNC:93052]	9.53996	-1.41933	2.08503	-0.680725	0.496045
ENSSSCG00000003391	CA6	carbonic anhydrase 6 [Source:NCBI gene (formerly Entrezgene);Acc:100240717]	7.78519	1.65057	2.2217	0.742928	0.457525
ENSSSCG00000003393	TMEM201	transmembrane protein 201 [Source:VGNC Symbol;Acc:VGNC:94131]	8.79161	0.237855	1.7867	0.133126	0.894094
ENSSSCG00000003395	PIK3CD	phosphatidylinositol-4,5-bisphosphate 3-kinase catalytic subunit delta [Source:VGNC Symbol;Acc:VGNC:91442]	5.15625	-0.727611	2.12773	-0.341966	0.732377
ENSSSCG00000003396	CLSTN1	calsyntenin 1 [Source:VGNC Symbol;Acc:VGNC:86784]	149.54	0.117165	0.874152	0.134033	0.893377	0.999991
ENSSSCG00000003398	UBE4B	ubiquitination factor E4B [Source:VGNC Symbol;Acc:VGNC:94657]	249.395	1.44088	0.88581	1.62663	0.103816	0.999991
ENSSSCG00000003399	RBP7	retinol binding protein 7 [Source:NCBI gene (formerly Entrezgene);Acc:100270723]	29.9854	1.01628	1.35348	0.750863	0.452735	0.999991
ENSSSCG00000003400	NMNAT1	nicotinamide nucleotide adenylyltransferase 1 [Source:VGNC Symbol;Acc:VGNC:90797]	19.5092	-0.879696	1.30152	-0.675898	0.499105	0.999991
ENSSSCG00000003401	KIF1B	kinesin family member 1B [Source:VGNC Symbol;Acc:VGNC:89460]	40.5333	-0.580746	1.05778	-0.549023	0.58299	0.999991
ENSSSCG00000003402	PGD	phosphogluconate dehydrogenase [Source:VGNC Symbol;Acc:VGNC:91348]	91.9421	-0.573015	0.922623	-0.621072	0.534552	0.999991
ENSSSCG00000003403	CENPS	apoptosis-inducing, TAF9-like domain 1 [Source:NCBI gene (formerly Entrezgene);Acc:100522376]	16.4687	-0.967346	1.42752	-0.677639	0.498	0.999991
ENSSSCG00000003404	DFFA	DNA fragmentation factor subunit alpha [Source:VGNC Symbol;Acc:VGNC:87265]	23.2279	-1.60882	1.29073	-1.24644	0.212602	0.999991
ENSSSCG00000003405	PEX14	peroxisomal biosis factor 14 [Source:VGNC Symbol;Acc:VGNC:91325]	54.8425	-0.615555	1.03858	-0.59269	0.553388	0.999991
ENSSSCG00000003407	CASZ1	castor zinc finger 1 [Source:VGNC Symbol;Acc:VGNC:86207]	8.22583	0.188204	1.88781	0.0996942	0.920587
ENSSSCG00000003410	MASP2	MBL associated serine protease 2 [Source:NCBI gene (formerly Entrezgene);Acc:100302537]	1403.35	0.53858	0.887807	0.606641	0.544089	0.999991
ENSSSCG00000003412	EXOSC10	exosome component 10 [Source:VGNC Symbol;Acc:VGNC:87837]	667.129	1.1793	0.965888	1.22095	0.222105	0.999991
ENSSSCG00000003413	MTOR	mechanistic target of rapamycin kinase [Source:VGNC Symbol;Acc:VGNC:90466]	141.065	0.0103527	0.86788	0.0119287	0.990483	0.999991
ENSSSCG00000003414	ANGPTL7	angiopoietin like 7 [Source:NCBI gene (formerly Entrezgene);Acc:100217376]	38.4764	-1.43269	1.23521	-1.15987	0.246102	0.999991
ENSSSCG00000003417	DISP3	dispatched RND transporter family member 3 [Source:VGNC Symbol;Acc:VGNC:87319]	4.55397	-0.668985	2.53888	-0.263496	0.792168
ENSSSCG00000003419	MAD2L2	mitotic arrest deficient 2 like 2 [Source:VGNC Symbol;Acc:VGNC:89941]	1104.13	-0.554731	0.841235	-0.659425	0.509623	0.999991
ENSSSCG00000003421	ENSSSCG00000003421	None	20.3769	-0.692373	1.31653	-0.525909	0.598952	0.999991
ENSSSCG00000003423	DRAXIN	dorsal inhibitory axon guidance protein [Source:VGNC Symbol;Acc:VGNC:87439]	2.22496	-1.01664	3.35818	-0.302735	0.762092
ENSSSCG00000003428	MTHFR	methylenetetrahydrofolate reductase [Source:VGNC Symbol;Acc:VGNC:90451]	55.3209	0.800692	1.00271	0.79853	0.424563	0.999991
ENSSSCG00000003429	CLCN6	chloride voltage-gated channel 6 [Source:VGNC Symbol;Acc:VGNC:86729]	7.18453	-0.311147	1.86693	-0.166663	0.867635
ENSSSCG00000003432	KIAA2013	KIAA2013 [Source:VGNC Symbol;Acc:VGNC:89449]	23.7824	0.521558	1.215	0.429266	0.66773	0.999991
ENSSSCG00000003433	PLOD1	procollagen-lysine,2-oxoglutarate 5-dioxygenase 1 [Source:VGNC Symbol;Acc:VGNC:91566]	75.496	0.12267	0.972171	0.126181	0.899588	0.999991
ENSSSCG00000003434	MFN2	mitofusin 2 [Source:VGNC Symbol;Acc:VGNC:90179]	38.9188	-0.80997	1.10204	-0.734972	0.462357	0.999991
ENSSSCG00000003435	MIIP	migration and invasion inhibitory protein [Source:VGNC Symbol;Acc:VGNC:90226]	10.1553	-0.147098	1.65209	-0.0890377	0.929052
ENSSSCG00000003438	VPS13D	vacuolar protein sorting 13 homolog D [Source:VGNC Symbol;Acc:VGNC:94841]	97.9188	-0.123105	0.90369	-0.136225	0.891643	0.999991
ENSSSCG00000003439	DHRS3	dehydrogenase/reductase 3 [Source:VGNC Symbol;Acc:VGNC:87282]	128.33	0.208389	0.88908	0.234387	0.814684	0.999991
ENSSSCG00000003440	AADACL4	arylacetamide deacetylase like 4 [Source:VGNC Symbol;Acc:VGNC:96904]	0.185519	-1.21575	4.98159	-0.244049	0.807193
ENSSSCG00000003441	AADACL3	arylacetamide deacetylase like 3 [Source:VGNC Symbol;Acc:VGNC:96903]	0.846432	-3.17538	4.84506	-0.655386	0.512219
ENSSSCG00000003442	CFAP107	cilia and flagella associated protein 107 [Source:VGNC Symbol;Acc:VGNC:86061]	3.52486	-5.23674	3.50273	-1.49505	0.134903
ENSSSCG00000003444	ENSSSCG00000003444	None	0.556558	-2.58959	4.87488	-0.531212	0.595272
ENSSSCG00000003449	LRRC38	leucine rich repeat containing 38 [Source:VGNC Symbol;Acc:VGNC:89837]	0.556558	-2.58959	4.87488	-0.531212	0.595272
ENSSSCG00000003451	PDPN	podoplanin [Source:VGNC Symbol;Acc:VGNC:91288]	18.7246	-4.57906	1.67153	-2.73944	0.00615447	0.226012
ENSSSCG00000003455	FHAD1	forkhead associated phosphopeptide binding domain 1 [Source:VGNC Symbol;Acc:VGNC:88125]	284.817	0.771222	1.03715	0.743597	0.45712	0.999991
ENSSSCG00000003458	EFHD2	EF-hand domain family member D2 [Source:HGNC Symbol;Acc:HGNC:28670]	220.805	-0.501565	0.845095	-0.593501	0.552846	0.999991
ENSSSCG00000003459	CELA2A	chymotrypsin-like elastase family, member 2A [Source:NCBI gene (formerly Entrezgene);Acc:397197]	571.765	-0.0493231	0.868548	-0.056788	0.954714	0.999991
ENSSSCG00000003460	CASP9	caspase 9 [Source:VGNC Symbol;Acc:VGNC:96938]	299.742	2.18303	0.990467	2.20404	0.0275218	0.543804
ENSSSCG00000003461	RSC1A1	regulator of solute carriers 1 [Source:NCBI gene (formerly Entrezgene);Acc:396699]	32.4313	0.737031	1.13815	0.647569	0.517264	0.999991
ENSSSCG00000003463	AGMAT	agmatinase [Source:VGNC Symbol;Acc:VGNC:85181]	12.5573	1.76949	1.66294	1.06407	0.287295	0.999991
ENSSSCG00000003464	DNAJC16	DnaJ heat shock protein family (Hsp40) member C16 [Source:VGNC Symbol;Acc:VGNC:96624]	543.149	1.48274	1.26289	1.17408	0.240363	0.999991
ENSSSCG00000003465	FBLIM1	filamin binding LIM protein 1 [Source:VGNC Symbol;Acc:VGNC:88023]	139.334	3.42144	0.988432	3.46148	0.000537218	0.0518591
ENSSSCG00000003466	TMEM82	transmembrane protein 82 [Source:VGNC Symbol;Acc:VGNC:94209]	1.69099	1.77302	3.71807	0.476865	0.633459
ENSSSCG00000003468	PLEKHM2	pleckstrin homology and RUN domain containing M2 [Source:VGNC Symbol;Acc:VGNC:91553]	135.866	-0.346475	0.876955	-0.395089	0.692777	0.999991
ENSSSCG00000003470	FAM131C	family with sequence similarity 131 member C [Source:VGNC Symbol;Acc:VGNC:87902]	96.1792	1.30942	1.31488	0.995851	0.319322	0.999991
ENSSSCG00000003471	EPHA2	EPH receptor A2 [Source:VGNC Symbol;Acc:VGNC:87731]	23.5058	0.51306	1.2315	0.416613	0.676962	0.999991
ENSSSCG00000003472	ARHGEF19	Rho guanine nucleotide exchange factor 19 [Source:VGNC Symbol;Acc:VGNC:85492]	54.9772	1.32289	1.20335	1.09934	0.271618	0.999991
ENSSSCG00000003473	CPLANE2	ciliosis and planar polarity effector complex subunit 2 [Source:VGNC Symbol;Acc:VGNC:86942]	7.22088	-1.22609	1.9965	-0.614117	0.539138
ENSSSCG00000003476	ENSSSCG00000003476	spermatosis associated 21 [Source:VGNC Symbol;Acc:VGNC:98620]	951.481	-0.481508	0.809658	-0.594705	0.552041	0.999991
ENSSSCG00000003477	NECAP2	NECAP endocytosis associated 2 [Source:VGNC Symbol;Acc:VGNC:90661]	24.5473	-0.535188	1.27923	-0.418369	0.675678	0.999991
ENSSSCG00000003478	CROCC	ciliary rootlet coiled-coil, rootletin [Source:VGNC Symbol;Acc:VGNC:97946]	29.816	-0.504328	1.15887	-0.435189	0.663425	0.999991
ENSSSCG00000003479	MFAP2	microfibril associated protein 2 [Source:VGNC Symbol;Acc:VGNC:90173]	21.6707	-6.34484	2.03993	-3.11032	0.00186887	0.11091
ENSSSCG00000003481	PADI1	peptidyl arginine deiminase 1 [Source:VGNC Symbol;Acc:VGNC:91145]	0.660913	-2.81579	4.86195	-0.579148	0.562489
ENSSSCG00000003482	PADI3	peptidyl arginine deiminase 3 [Source:VGNC Symbol;Acc:VGNC:91147]	3.08125	3.71356	3.42138	1.0854	0.277744
ENSSSCG00000003483	PADI4	peptidyl arginine deiminase 4 [Source:VGNC Symbol;Acc:VGNC:98175]	2.04071	-4.4491	4.24479	-1.04813	0.294578
ENSSSCG00000003484	PADI6	peptidyl arginine deiminase 6 [Source:VGNC Symbol;Acc:VGNC:91148]	1.04789	0.844973	4.7845	0.176606	0.859818
ENSSSCG00000003485	RCC2	regulator of chromosome condensation 2 [Source:VGNC Symbol;Acc:VGNC:98547]	69.6986	-0.0414676	0.984846	-0.0421056	0.966414	0.999991
ENSSSCG00000003486	ARHGEF10L	Rho guanine nucleotide exchange factor 10 like [Source:VGNC Symbol;Acc:VGNC:85486]	108.842	0.373481	0.950111	0.393092	0.694252	0.999991
ENSSSCG00000003488	UBR4	ubiquitin protein ligase E3 component n-recognin 4 [Source:VGNC Symbol;Acc:VGNC:94670]	122.59	0.382761	0.871973	0.43896	0.660691	0.999991
ENSSSCG00000003489	EMC1	ER membrane protein complex subunit 1 [Source:VGNC Symbol;Acc:VGNC:97050]	318.975	0.341893	0.813164	0.420447	0.674159	0.999991
ENSSSCG00000003491	AKR7A2	aldo-keto reductase family 7 member A2 [Source:NCBI gene (formerly Entrezgene);Acc:100511331]	178.388	1.44608	0.886242	1.6317	0.102743	0.999991
ENSSSCG00000003492	SLC66A1	solute carrier family 66 member 1 [Source:NCBI gene (formerly Entrezgene);Acc:100511513]	22.8891	0.521651	1.24475	0.419081	0.675157	0.999991
ENSSSCG00000003493	CAPZB	capping actin protein of muscle Z-line subunit beta [Source:VGNC Symbol;Acc:VGNC:86184]	254.574	-0.25879	0.822721	-0.314554	0.7531	0.999991
ENSSSCG00000003498	UBXN10	UBX domain protein 10 [Source:VGNC Symbol;Acc:VGNC:94675]	0.596655	-0.622901	4.909	-0.12689	0.899028
ENSSSCG00000003503	VWA5B1	von Willebrand factor A domain containing 5B1 [Source:HGNC Symbol;Acc:HGNC:26538]	10.305	0.0437789	1.65063	0.0265225	0.978841
ENSSSCG00000003505	DDOST	dolichyl-diphosphooligosaccharide--protein glycosyltransferase non-catalytic subunit [Source:NCBI gene (formerly Entrezgene);Acc:397385]	628.01	0.300873	0.816656	0.368421	0.71256	0.999991
ENSSSCG00000003506	PINK1	PTEN induced kinase 1 [Source:VGNC Symbol;Acc:VGNC:98195]	60.8601	0.00987217	0.967292	0.010206	0.991857	0.999991
ENSSSCG00000003508	KIF17	kinesin family member 17 [Source:VGNC Symbol;Acc:VGNC:98486]	5.05189	-0.683581	2.14449	-0.318762	0.749907
ENSSSCG00000003511	HP1BP3	heterochromatin protein 1 binding protein 3 [Source:VGNC Symbol;Acc:VGNC:88956]	45.6019	0.32654	1.05498	0.309522	0.756925	0.999991
ENSSSCG00000003512	EIF4G3	eukaryotic translation initiation factor 4 gamma 3 [Source:VGNC Symbol;Acc:VGNC:87632]	92.341	-0.789086	0.905548	-0.871391	0.383541	0.999991
ENSSSCG00000003513	ECE1	endothelin converting enzyme 1 [Source:VGNC Symbol;Acc:VGNC:87531]	127.055	0.423161	0.885326	0.477972	0.63267	0.999991
ENSSSCG00000003514	HSPG2	heparan sulfate proteoglycan 2 [Source:VGNC Symbol;Acc:VGNC:97099]	639.662	0.38276	0.790746	0.48405	0.628351	0.999991
ENSSSCG00000003520	CDC42	cell division cycle 42 [Source:VGNC Symbol;Acc:VGNC:110412]	77.1707	-0.458593	0.98185	-0.46707	0.64045	0.999991
ENSSSCG00000003521	ENSSSCG00000003521	Wnt family member 4 [Source:VGNC Symbol;Acc:VGNC:94972]	21.5208	1.19155	1.74249	0.683816	0.494092	0.999991
ENSSSCG00000003523	EPHA8	EPH receptor A8 [Source:VGNC Symbol;Acc:VGNC:87735]	2.10848	2.16739	3.80846	0.569099	0.569289
ENSSSCG00000003524	C1QA	complement C1q A chain [Source:VGNC Symbol;Acc:VGNC:96926]	330.122	-6.70592	1.17556	-5.70443	1.17e-08	5.47e-05
ENSSSCG00000003527	EPHB2	EPH receptor B2 [Source:VGNC Symbol;Acc:VGNC:87737]	80.2636	-0.632803	0.941644	-0.672019	0.501572	0.999991
ENSSSCG00000003529	LACTBL1	lactamase beta like 1 [Source:VGNC Symbol;Acc:VGNC:89616]	0.927596	-3.31741	4.83945	-0.685493	0.493033
ENSSSCG00000003531	KDM1A	lysine demethylase 1A [Source:VGNC Symbol;Acc:VGNC:89408]	181.057	-0.62769	0.846418	-0.741585	0.458339	0.999991
ENSSSCG00000003532	LUZP1	leucine zipper protein 1 [Source:VGNC Symbol;Acc:VGNC:89897]	256.662	-0.0710722	0.820189	-0.0866535	0.930947	0.999991
ENSSSCG00000003539	GRHL3	grainyhead like transcription factor 3 [Source:VGNC Symbol;Acc:VGNC:88668]	18.1267	-3.3292	1.50056	-2.21864	0.0265114	0.533453
ENSSSCG00000003541	STPG1	sperm tail PG-rich repeat containing 1 [Source:VGNC Symbol;Acc:VGNC:93570]	5.00454	-0.141654	2.19786	-0.0644509	0.948611
ENSSSCG00000003543	NIPAL3	NIPA like domain containing 3 [Source:VGNC Symbol;Acc:VGNC:90750]	36.0799	0.866312	1.20084	0.721421	0.470651	0.999991
ENSSSCG00000003549	LDLRAP1	low density lipoprotein receptor adaptor protein 1 [Source:VGNC Symbol;Acc:VGNC:89674]	51.8042	0.824723	1.06866	0.771738	0.44027	0.999991
ENSSSCG00000003551	PAQR7	progestin and adipoQ receptor family member 7 [Source:VGNC Symbol;Acc:VGNC:91177]	5.46654	1.64988	2.15903	0.764178	0.444761
ENSSSCG00000003552	AUNIP	aurora kinase A and ninein interacting protein [Source:VGNC Symbol;Acc:VGNC:85695]	3822.11	-0.113193	0.796087	-0.142186	0.886933	0.999991
ENSSSCG00000003553	MTFR1L	mitochondrial fission regulator 1 like [Source:VGNC Symbol;Acc:VGNC:90448]	601.488	1.0116	0.796405	1.27021	0.20401	0.999991
ENSSSCG00000003554	SELENON	selenoprotein N [Source:VGNC Symbol;Acc:VGNC:98611]	52.2468	-1.92693	1.09958	-1.75242	0.0797019	0.927986
ENSSSCG00000003555	HMGN2	high mobility group nucleosomal binding domain 2 [Source:NCBI gene (formerly Entrezgene);Acc:100524500]	960.878	-0.602203	0.943566	-0.63822	0.52333	0.999991
ENSSSCG00000003557	LIN28A	lin-28 homolog A [Source:NCBI gene (formerly Entrezgene);Acc:100142662]	1.29863	-3.79867	4.82402	-0.78745	0.431019
ENSSSCG00000003558	RPS6KA1	ribosomal protein S6 kinase A1 [Source:VGNC Symbol;Acc:VGNC:92440]	15.4248	0.0424699	1.42899	0.0297202	0.97629	0.999991
ENSSSCG00000003559	ARID1A	AT-rich interaction domain 1A [Source:VGNC Symbol;Acc:VGNC:85505]	127.919	0.54111	0.884905	0.611489	0.540876	0.999991
ENSSSCG00000003561	ZDHHC18	zinc finger DHHC-type palmitoyltransferase 18 [Source:VGNC Symbol;Acc:VGNC:95120]	14.4624	-0.551756	1.4841	-0.371779	0.710057	0.999991
ENSSSCG00000003564	GPATCH3	G-patch domain containing 3 [Source:VGNC Symbol;Acc:VGNC:88576]	64.6283	0.684879	0.963999	0.710456	0.477421	0.999991
ENSSSCG00000003565	NR0B2	nuclear receptor subfamily 0 group B member 2 [Source:VGNC Symbol;Acc:VGNC:90868]	3.0622	1.60818	2.96874	0.541706	0.588021
ENSSSCG00000003566	NUDC	nuclear distribution C, dynein complex regulator [Source:NCBI gene (formerly Entrezgene);Acc:100511023]	166.308	-0.456928	0.878515	-0.520114	0.602984	0.999991
ENSSSCG00000003567	KDF1	keratinocyte differentiation factor 1 [Source:VGNC Symbol;Acc:VGNC:89407]	12.9622	1.8404	1.78324	1.03205	0.302046	0.999991
ENSSSCG00000003569	SLC9A1	solute carrier family 9 member A1 [Source:NCBI gene (formerly Entrezgene);Acc:397458]	21.1341	-0.774234	1.33742	-0.578902	0.562656	0.999991
ENSSSCG00000003570	WDTC1	WD and tetratricopeptide repeats 1 [Source:VGNC Symbol;Acc:VGNC:94952]	60.6341	-0.389042	0.986082	-0.394533	0.693187	0.999991
ENSSSCG00000003572	SYTL1	synaptotagmin like 1 [Source:VGNC Symbol;Acc:VGNC:93690]	42.2161	0.800653	1.13718	0.704069	0.48139	0.999991
ENSSSCG00000003573	MAP3K6	mitogen-activated protein kinase kinase kinase 6 [Source:VGNC Symbol;Acc:VGNC:89986]	5.89428	2.20797	2.07946	1.0618	0.288327
ENSSSCG00000003576	GPR3	G protein-coupled receptor 3 [Source:NCBI gene (formerly Entrezgene);Acc:100512611]	0.764665	1.39207	4.86509	0.286134	0.774776
ENSSSCG00000003577	WASF2	WASP family member 2 [Source:VGNC Symbol;Acc:VGNC:94893]	78.8951	-0.749872	0.971271	-0.772052	0.440084	0.999991
ENSSSCG00000003578	FGR	FGR proto-onco, Src family tyrosine kinase [Source:VGNC Symbol;Acc:VGNC:88124]	7.78777	-0.730988	1.81919	-0.40182	0.687816
ENSSSCG00000003580	EYA3	EYA transcriptional coactivator and phosphatase 3 [Source:VGNC Symbol;Acc:VGNC:87852]	90.7224	-0.85518	0.920174	-0.929367	0.352699	0.999991
ENSSSCG00000003582	SMPDL3B	sphingomyelin phosphodiesterase acid like 3B [Source:VGNC Symbol;Acc:VGNC:93266]	156.952	-0.177955	0.851635	-0.208956	0.834482	0.999991
ENSSSCG00000003583	RPA2	replication protein A2 [Source:NCBI gene (formerly Entrezgene);Acc:100514295]	15.784	-0.648085	1.43353	-0.452089	0.651205	0.999991
ENSSSCG00000003584	THEMIS2	thymocyte selection associated family member 2 [Source:VGNC Symbol;Acc:VGNC:93954]	6.93318	-3.52113	2.27154	-1.5501	0.121117
ENSSSCG00000003586	EPB41	erythrocyte membrane protein band 4.1 [Source:VGNC Symbol;Acc:VGNC:87722]	171.806	-0.207001	0.852573	-0.242796	0.808163	0.999991
ENSSSCG00000003589	MECR	mitochondrial trans-2-enoyl-CoA reductase [Source:NCBI gene (formerly Entrezgene);Acc:100515782]	24.4763	0.84038	1.23872	0.678429	0.4975	0.999991
ENSSSCG00000003590	PTPRU	protein tyrosine phosphatase receptor type U [Source:VGNC Symbol;Acc:VGNC:91995]	7.28351	-0.877708	1.84945	-0.474579	0.635087
ENSSSCG00000003591	PUM1	pumilio RNA binding family member 1 [Source:VGNC Symbol;Acc:VGNC:92001]	51.7779	0.343505	1.03265	0.332645	0.739402	0.999991
ENSSSCG00000003592	SDC3	syndecan 3 [Source:VGNC Symbol;Acc:VGNC:92656]	60.2927	-1.10759	0.987203	-1.12195	0.261886	0.999991
ENSSSCG00000003596	SNRNP40	small nuclear ribonucleoprotein U5 subunit 40 [Source:VGNC Symbol;Acc:VGNC:93294]	24.5816	-1.1846	1.24208	-0.953725	0.340223	0.999991
ENSSSCG00000003600	TINAGL1	tubulointerstitial nephritis antigen like 1 [Source:VGNC Symbol;Acc:VGNC:93999]	34.8277	0.665835	1.13778	0.585208	0.558408	0.999991
ENSSSCG00000003601	HCRTR1	hypocretin receptor 1 [Source:NCBI gene (formerly Entrezgene);Acc:387287]	4207.69	-0.149262	0.817781	-0.18252	0.855174	0.999991
ENSSSCG00000003603	COL16A1	collagen type XVI alpha 1 chain [Source:VGNC Symbol;Acc:VGNC:86867]	161.281	-1.99652	1.04296	-1.91427	0.0555851	0.814785
ENSSSCG00000003604	ADGRB2	adhesion G protein-coupled receptor B2 [Source:VGNC Symbol;Acc:VGNC:85121]	6.20017	-0.993794	2.08222	-0.477276	0.633166
ENSSSCG00000003606	SPOCD1	SPOC domain containing 1 [Source:VGNC Symbol;Acc:VGNC:93414]	0.950184	0.592711	4.80012	0.123478	0.901728
ENSSSCG00000003608	LCK	LCK proto-onco, Src family tyrosine kinase [Source:VGNC Symbol;Acc:VGNC:89657]	2.67746	-2.28344	3.47189	-0.657692	0.510736
ENSSSCG00000003610	IQCC	IQ motif containing C [Source:VGNC Symbol;Acc:VGNC:89186]	40.9177	-1.51681	1.10778	-1.36924	0.170925	0.999991
ENSSSCG00000003612	EIF3I	eukaryotic translation initiation factor 3 subunit I [Source:NCBI gene (formerly Entrezgene);Acc:100521499]	789.735	-0.675774	0.869095	-0.77756	0.436828	0.999991
ENSSSCG00000003613	HDAC1	histone deacetylase 1 [Source:VGNC Symbol;Acc:VGNC:88810]	123.237	-0.0474858	0.877153	-0.0541363	0.956827	0.999991
ENSSSCG00000003616	FAM167B	family with sequence similarity 167 member B [Source:VGNC Symbol;Acc:VGNC:87925]	1.94047	1.2647	3.53357	0.35791	0.720411
ENSSSCG00000003617	TXLNA	taxilin alpha [Source:VGNC Symbol;Acc:VGNC:94600]	120.449	0.165955	0.874487	0.189775	0.849486	0.999991
ENSSSCG00000003619	AZIN2	antizyme inhibitor 2 [Source:NCBI gene (formerly Entrezgene);Acc:100144439]	7.49999	-2.84297	2.26897	-1.25298	0.210213
ENSSSCG00000003620	TRIM62	tripartite motif containing 62 [Source:VGNC Symbol;Acc:VGNC:94423]	10.0196	-1.31864	1.66348	-0.792699	0.427953
ENSSSCG00000003621	ZSCAN20	zinc finger and SCAN domain containing 20 [Source:VGNC Symbol;Acc:VGNC:95327]	8.68365	-0.00230439	1.7149	-0.00134374	0.998928
ENSSSCG00000003622	ENSSSCG00000003622	CUB and Sushi multiple domains 2 [Source:VGNC Symbol;Acc:VGNC:87039]	4.92755	-4.10793	2.97584	-1.38043	0.167454
ENSSSCG00000003623	C1orf94	chromosome 6 C1orf94 homolog [Source:VGNC Symbol;Acc:VGNC:86066]	64.9512	2.01971	1.23177	1.63968	0.101071	0.999991
ENSSSCG00000003627	ZMYM4	zinc finger MYM-type containing 4 [Source:VGNC Symbol;Acc:VGNC:95183]	167.433	0.321889	0.950449	0.33867	0.734858	0.999991
ENSSSCG00000003628	CLSPN	claspin [Source:VGNC Symbol;Acc:VGNC:86783]	106.998	-0.135295	0.92876	-0.145673	0.884179	0.999991
ENSSSCG00000003630	AGO3	argonaute RISC component 1 [Source:NCBI gene (formerly Entrezgene);Acc:100499510]	87.3341	-0.241548	0.934101	-0.258589	0.795952	0.999991
ENSSSCG00000003632	ENSSSCG00000003632	None	1.70977	-2.59933	4.17758	-0.622209	0.533805
ENSSSCG00000003633	TEKT2	tektin 2 [Source:VGNC Symbol;Acc:VGNC:93868]	1.00779	-0.308945	4.78067	-0.0646238	0.948474
ENSSSCG00000003634	ADPRS	ADP-ribosylserine hydrolase [Source:VGNC Symbol;Acc:VGNC:85153]	14.2723	0.120327	1.45337	0.0827917	0.934017	0.999991
ENSSSCG00000003637	MAP7D1	MAP7 domain containing 1 [Source:VGNC Symbol;Acc:VGNC:89993]	284.321	-1.68842	0.985344	-1.71354	0.0866141	0.95999
ENSSSCG00000003640	GRIK3	glutamate ionotropic receptor kainate type subunit 3 [Source:VGNC Symbol;Acc:VGNC:88679]	21.5901	-2.51635	1.32644	-1.89708	0.0578179	0.825119
ENSSSCG00000003642	INPP5B	inositol polyphosphate-5-phosphatase B [Source:VGNC Symbol;Acc:VGNC:89143]	121.498	1.65409	0.908538	1.82061	0.0686659	0.875599
ENSSSCG00000003643	SF3A3	splicing factor 3a subunit 3 [Source:VGNC Symbol;Acc:VGNC:92770]	99.4569	0.843943	0.898525	0.939254	0.3476	0.999991
ENSSSCG00000003644	FHL3	four and a half LIM domains 3 [Source:VGNC Symbol;Acc:VGNC:88129]	8.23332	-0.781313	1.75174	-0.446022	0.655582
ENSSSCG00000003645	UTP11	UTP11 small subunit processome component [Source:NCBI gene (formerly Entrezgene);Acc:100513019]	19.79	-0.300031	1.2897	-0.232637	0.816044	0.999991
ENSSSCG00000003648	RRAGC	Ras related GTP binding C [Source:VGNC Symbol;Acc:VGNC:110395]	6.79786	-1.02918	1.99844	-0.514992	0.606559
ENSSSCG00000003650	GJA9	gap junction protein alpha 9 [Source:VGNC Symbol;Acc:VGNC:97065]	283.51	-0.251303	1.00248	-0.250682	0.80206	0.999991
ENSSSCG00000003651	RHBDL2	rhomboid like 2 [Source:VGNC Symbol;Acc:VGNC:92278]	152.5	-0.787973	0.853435	-0.923296	0.355853	0.999991
ENSSSCG00000003652	AKIRIN1	akirin 1 [Source:NCBI gene (formerly Entrezgene);Acc:100144621]	8.03453	1.17635	1.90754	0.616684	0.537443
ENSSSCG00000003653	NDUFS5	NADH:ubiquinone oxidoreductase subunit S5 [Source:NCBI gene (formerly Entrezgene);Acc:100514655]	56.7844	-0.750523	1.04182	-0.720395	0.471282	0.999991
ENSSSCG00000003654	MACF1	microtubule actin crosslinking factor 1 [Source:VGNC Symbol;Acc:VGNC:98496]	352.962	-1.22725	0.88533	-1.38621	0.165683	0.999991
ENSSSCG00000003660	PABPC4	poly(A) binding protein cytoplasmic 4 [Source:VGNC Symbol;Acc:VGNC:98525]	85.2903	0.0666289	0.950426	0.0701042	0.944111	0.999991
ENSSSCG00000003662	NT5C1A	5'-nucleotidase, cytosolic IA [Source:VGNC Symbol;Acc:VGNC:90919]	1.33873	-2.18665	4.58343	-0.477078	0.633307
ENSSSCG00000003663	HPCAL1	hippocalcin like 1 [Source:VGNC Symbol;Acc:VGNC:88958]	43.0676	-0.796027	1.06563	-0.746998	0.455065	0.999991
ENSSSCG00000003664	PPIE	peptidylprolyl isomerase E [Source:VGNC Symbol;Acc:VGNC:98537]	76.0996	0.269101	1.02039	0.263722	0.791994	0.999991
ENSSSCG00000003667	TRIT1	tRNA isopentenyltransferase 1 [Source:HGNC Symbol;Acc:HGNC:20286]	23.4331	0.544626	1.23092	0.442456	0.658159	0.999991
ENSSSCG00000003669	MFSD2A	MFSD2 lysolipid transporter A, lysophospholipid [Source:VGNC Symbol;Acc:VGNC:90188]	0.411136	0.176454	4.97254	0.0354856	0.971693
ENSSSCG00000003670	RLF	RLF zinc finger [Source:VGNC Symbol;Acc:VGNC:92328]	14.7689	-0.413349	1.53336	-0.269571	0.78749	0.999991
ENSSSCG00000003672	CAP1	cyclase associated actin cytoskeleton regulatory protein 1 [Source:VGNC Symbol;Acc:VGNC:96936]	201.844	-0.221722	0.877835	-0.252578	0.800594	0.999991
ENSSSCG00000003673	SEH1L	centrosomal protein 192 [Source:VGNC Symbol;Acc:VGNC:96946]	25.3864	0.338232	1.217	0.277923	0.781072	0.999991
ENSSSCG00000003679	PPP4R1	protein phosphatase 4 regulatory subunit 1 [Source:VGNC Symbol;Acc:VGNC:98540]	124.907	-0.0714976	0.91704	-0.0779656	0.937855	0.999991
ENSSSCG00000003680	RALBP1	ralA binding protein 1 [Source:VGNC Symbol;Acc:VGNC:92070]	86.1187	0.39274	0.923469	0.425288	0.670627	0.999991
ENSSSCG00000003682	ANKRD12	ankyrin repeat domain 12 [Source:VGNC Symbol;Acc:VGNC:96906]	101.105	0.0265262	0.89589	0.0296088	0.976379	0.999991
ENSSSCG00000003684	MTCL1	microtubule crosslinking factor 1 [Source:VGNC Symbol;Acc:VGNC:90438]	51.6347	0.734435	1.14094	0.643708	0.519765	0.999991
ENSSSCG00000003687	EPB41L3	erythrocyte membrane protein band 4.1 like 3 [Source:VGNC Symbol;Acc:VGNC:87724]	132.783	-1.80911	0.939854	-1.92488	0.0542443	0.809399
ENSSSCG00000003690	DLGAP1	DLG associated protein 1 [Source:VGNC Symbol;Acc:VGNC:87330]	926.796	-4.08966	1.00736	-4.05978	4.91e-05	0.0115793
ENSSSCG00000003691	MYL12A	myosin light chain 12A [Source:HGNC Symbol;Acc:HGNC:16701]	77.1323	-0.256255	1.03599	-0.247352	0.804636	0.999991
ENSSSCG00000003693	MYOM1	myomesin 1 [Source:VGNC Symbol;Acc:VGNC:90540]	23.1537	-2.33982	1.37843	-1.69746	0.0896105	0.972663
ENSSSCG00000003694	EMILIN2	elastin microfibril interfacer 2 [Source:VGNC Symbol;Acc:VGNC:87681]	206.444	-4.75323	1.18776	-4.00185	6.29e-05	0.0135998
ENSSSCG00000003697	NDC80	NDC80 kinetochore complex component [Source:VGNC Symbol;Acc:VGNC:90623]	7.28066	-3.86101	2.23754	-1.72556	0.0844266
ENSSSCG00000003699	GREB1L	GREB1 like retinoic acid receptor coactivator [Source:VGNC Symbol;Acc:VGNC:96584]	185.654	0.390713	1.06865	0.365612	0.714654	0.999991
ENSSSCG00000003700	ESCO1	establishment of sister chromatid cohesion N-acetyltransferase 1 [Source:VGNC Symbol;Acc:VGNC:87786]	8.56209	0.0809317	1.7259	0.0468926	0.962599
ENSSSCG00000003701	SNRPD1	small nuclear ribonucleoprotein D1 polypeptide [Source:VGNC Symbol;Acc:VGNC:98617]	25.4413	-0.901476	1.3208	-0.682521	0.494909	0.999991
ENSSSCG00000003702	GATA6	GATA binding protein 6 [Source:VGNC Symbol;Acc:VGNC:88366]	69.5631	0.156866	0.945119	0.165975	0.868176	0.999991
ENSSSCG00000003703	ENSSSCG00000003703	None	0.185519	-1.21575	4.98159	-0.244049	0.807193
ENSSSCG00000003705	CABLES1	Cdk5 and Abl enzyme substrate 1 [Source:VGNC Symbol;Acc:VGNC:86109]	162.979	0.606266	1.06371	0.569952	0.56871	0.999991
ENSSSCG00000003707	NPC1	NPC intracellular cholesterol transporter 1 [Source:NCBI gene (formerly Entrezgene);Acc:397591]	119.729	-0.0424445	0.879346	-0.0482683	0.961502	0.999991
ENSSSCG00000003708	ANKRD29	ankyrin repeat domain 29 [Source:VGNC Symbol;Acc:VGNC:85332]	29.117	0.102231	1.17737	0.0868299	0.930807	0.999991
ENSSSCG00000003709	LAMA3	laminin subunit alpha 3 [Source:VGNC Symbol;Acc:VGNC:98490]	46.8928	-0.0454035	1.09613	-0.0414218	0.96696	0.999991
ENSSSCG00000003710	TTC39C	tetratricopeptide repeat domain 39C [Source:VGNC Symbol;Acc:VGNC:94553]	9.46172	-0.979987	1.71912	-0.570052	0.568643
ENSSSCG00000003711	CABYR	calcium binding tyrosine phosphorylation regulated [Source:NCBI gene (formerly Entrezgene);Acc:100511266]	72.2077	-0.957926	0.947141	-1.01139	0.311831	0.999991
ENSSSCG00000003712	OSBPL1A	oxysterol binding protein like 1A [Source:VGNC Symbol;Acc:VGNC:91070]	272.533	-1.28162	0.890145	-1.43979	0.149927	0.999991
ENSSSCG00000003713	IMPACT	impact RWD domain protein [Source:HGNC Symbol;Acc:HGNC:20387]	92.2253	-0.85959	0.979707	-0.877395	0.380272	0.999991
ENSSSCG00000003715	ZNF521	zinc finger protein 521 [Source:VGNC Symbol;Acc:VGNC:98715]	120.387	0.960933	0.910972	1.05484	0.291497	0.999991
ENSSSCG00000003716	SS18	SS18 subunit of BAF chromatin remodeling complex [Source:NCBI gene (formerly Entrezgene);Acc:100513410]	50.431	0.640578	1.00547	0.637093	0.524064	0.999991
ENSSSCG00000003717	PSMA8	proteasome 20S subunit alpha 8 [Source:VGNC Symbol;Acc:VGNC:91902]	1.93539	-1.70635	3.90865	-0.436556	0.662433
ENSSSCG00000003718	TAF4B	TATA-box binding protein associated factor 4b [Source:VGNC Symbol;Acc:VGNC:93716]	9.76662	-0.101643	1.74641	-0.058201	0.953589
ENSSSCG00000003719	KCTD1	potassium channel tetramerization domain containing 1 [Source:VGNC Symbol;Acc:VGNC:98482]	24.9733	0.0817874	1.24175	0.0658647	0.947486	0.999991
ENSSSCG00000003721	CHST9	carbohydrate sulfotransferase 9 [Source:VGNC Symbol;Acc:VGNC:86683]	35.2352	-0.781776	1.31713	-0.593544	0.552817	0.999991
ENSSSCG00000003722	CDH2	cadherin 2 [Source:VGNC Symbol;Acc:VGNC:86483]	22.6296	-2.93483	1.31293	-2.23533	0.0253956	0.517666
ENSSSCG00000003726	DSC1	desmocollin 1 [Source:VGNC Symbol;Acc:VGNC:87452]	1.11312	-3.57803	4.83047	-0.740722	0.458862
ENSSSCG00000003728	TRAPPC8	trafficking protein particle complex subunit 8 [Source:VGNC Symbol;Acc:VGNC:94379]	29.915	0.11594	1.14964	0.100849	0.91967	0.999991
ENSSSCG00000003729	RNF125	ring finger protein 125 [Source:VGNC Symbol;Acc:VGNC:92352]	34.5748	-2.99798	1.33438	-2.24672	0.0246581	0.515532
ENSSSCG00000003730	RNF138	ring finger protein 138 [Source:VGNC Symbol;Acc:VGNC:92356]	6.83932	0.581553	1.90282	0.305627	0.759889
ENSSSCG00000003731	GAREM1	GRB2 associated regulator of MAPK1 subtype 1 [Source:VGNC Symbol;Acc:VGNC:88349]	33.2874	-0.856023	1.30117	-0.657889	0.51061	0.999991
ENSSSCG00000003732	MEP1B	meprin A subunit beta [Source:VGNC Symbol;Acc:VGNC:90143]	10.5369	-2.72195	1.89907	-1.43331	0.15177
ENSSSCG00000003733	KLHL14	kelch like family member 14 [Source:VGNC Symbol;Acc:VGNC:89515]	57.1475	2.21569	1.46568	1.51171	0.130607	0.999991
ENSSSCG00000003736	ASXL3	ASXL transcriptional regulator 3 [Source:VGNC Symbol;Acc:VGNC:85596]	9.70789	-1.51669	1.78829	-0.848127	0.396367
ENSSSCG00000003737	NOL4	nucleolar protein 4 [Source:VGNC Symbol;Acc:VGNC:90814]	94.6568	0.223037	1.1662	0.19125	0.84833	0.999991
ENSSSCG00000003738	MAPRE2	microtubule associated protein RP/EB family member 2 [Source:VGNC Symbol;Acc:VGNC:98117]	36.2822	-1.26361	1.14946	-1.09931	0.271633	0.999991
ENSSSCG00000003740	ZSCAN30	zinc finger and SCAN domain containing 30 [Source:VGNC Symbol;Acc:VGNC:98683]	8.21912	-0.0167888	1.7978	-0.00933851	0.992549
ENSSSCG00000003741	ENSSSCG00000003741	None	28.703	-0.403642	1.24102	-0.325249	0.744993	0.999991
ENSSSCG00000003743	GALNT1	polypeptide N-acetylgalactosaminyltransferase 1 [Source:VGNC Symbol;Acc:VGNC:97062]	109.617	-1.20184	1.01206	-1.18752	0.235022	0.999991
ENSSSCG00000003744	MOCOS	molybdenum cofactor sulfurase [Source:VGNC Symbol;Acc:VGNC:90294]	3.28047	-1.50723	3.20495	-0.470282	0.638153
ENSSSCG00000003747	KIAA1328	KIAA1328 [Source:VGNC Symbol;Acc:VGNC:98485]	25.106	-2.1963	1.3856	-1.58509	0.112946	0.999991
ENSSSCG00000003748	CELF4	CUGBP Elav-like family member 4 [Source:VGNC Symbol;Acc:VGNC:86539]	17.8762	-1.16238	1.4102	-0.824269	0.409787	0.999991
ENSSSCG00000003749	PIK3C3	phosphatidylinositol 3-kinase catalytic subunit type 3 [Source:VGNC Symbol;Acc:VGNC:91439]	18.0181	-0.712597	1.35955	-0.524143	0.600179	0.999991
ENSSSCG00000003755	MCOLN2	mucolipin TRP cation channel 2 [Source:VGNC Symbol;Acc:VGNC:90080]	18.8841	0.378538	1.68639	0.224466	0.822394	0.999991
ENSSSCG00000003756	LPAR3	lysophosphatidic acid receptor 3 [Source:VGNC Symbol;Acc:VGNC:89785]	7.41823	-2.00819	2.2326	-0.899486	0.368394
ENSSSCG00000003757	SSX2IP	SSX family member 2 interacting protein [Source:VGNC Symbol;Acc:VGNC:93499]	9.90233	-1.06909	1.64924	-0.648234	0.516833
ENSSSCG00000003758	CTBS	chitobiase [Source:VGNC Symbol;Acc:VGNC:87055]	425.4	-0.741785	0.881225	-0.841765	0.399919	0.999991
ENSSSCG00000003760	TTLL7	tubulin tyrosine ligase like 7 [Source:VGNC Symbol;Acc:VGNC:94571]	50.4758	-1.64027	1.05418	-1.55596	0.119717	0.999991
ENSSSCG00000003761	ADGRL2	adhesion G protein-coupled receptor L2 [Source:VGNC Symbol;Acc:VGNC:85136]	206.748	-0.491589	0.882864	-0.556812	0.577656	0.999991
ENSSSCG00000003762	ADGRL4	adhesion G protein-coupled receptor L4 [Source:VGNC Symbol;Acc:VGNC:85138]	12.3569	-1.80811	1.6057	-1.12606	0.260142	0.999991
ENSSSCG00000003763	IFI44	interferon induced protein 44 [Source:NCBI gene (formerly Entrezgene);Acc:100525523]	3.32147	-3.6461	2.99158	-1.21879	0.222925
ENSSSCG00000003766	DNAJB4	DnaJ heat shock protein family (Hsp40) member B4 [Source:VGNC Symbol;Acc:VGNC:96623]	34.23	0.369726	1.13394	0.326054	0.744384	0.999991
ENSSSCG00000003768	NEXN	nexilin F-actin binding protein [Source:VGNC Symbol;Acc:VGNC:98154]	35.598	-2.31555	1.15271	-2.00878	0.0445603	0.729424
ENSSSCG00000003770	MIGA1	mitoguardin 1 [Source:VGNC Symbol;Acc:VGNC:90224]	14.118	-1.60103	1.52537	-1.04961	0.2939	0.999991
ENSSSCG00000003771	FUBP1	far upstream element binding protein 1 [Source:VGNC Symbol;Acc:VGNC:96781]	53.9014	-0.47415	1.03468	-0.45826	0.646766	0.999991
ENSSSCG00000003772	ZZZ3	zinc finger ZZ-type containing 3 [Source:VGNC Symbol;Acc:VGNC:95348]	22.9694	0.325345	1.27277	0.255619	0.798245	0.999991
ENSSSCG00000003773	AK5	adenylate kinase 5 [Source:VGNC Symbol;Acc:VGNC:85210]	47.363	-0.725798	1.25622	-0.577765	0.563423	0.999991
ENSSSCG00000003775	MSH4	Rab geranylgeranyltransferase subunit beta [Source:NCBI gene (formerly Entrezgene);Acc:733698]	22.3084	-0.827614	1.45136	-0.570235	0.568518	0.999991
ENSSSCG00000003776	ACADM	acyl-CoA dehydrogenase medium chain [Source:NCBI gene (formerly Entrezgene);Acc:397104]	141.672	0.0158732	0.873619	0.0181695	0.985504	0.999991
ENSSSCG00000003777	SLC44A5	solute carrier family 44 member 5 [Source:VGNC Symbol;Acc:VGNC:93121]	22.2967	-2.49556	1.57499	-1.58449	0.113082	0.999991
ENSSSCG00000003778	LHX8	LIM homeobox 8 [Source:VGNC Symbol;Acc:VGNC:89717]	0.927596	-3.31741	4.83945	-0.685493	0.493033
ENSSSCG00000003779	TYW3	tRNA-yW synthesizing [Source:VGNC Symbol;Acc:VGNC:94622]	17.0287	-1.88726	1.63799	-1.15218	0.249247	0.999991
ENSSSCG00000003780	CRYZ	crystallin zeta [Source:VGNC Symbol;Acc:VGNC:87025]	41.4013	1.921	1.25846	1.52647	0.126893	0.999991
ENSSSCG00000003781	ENSSSCG00000003781	None	0.371038	-2.0151	4.91816	-0.409727	0.682006
ENSSSCG00000003783	FPGT	fucose-1-phosphate guanylyltransferase [Source:NCBI gene (formerly Entrezgene);Acc:100513664]	2.24815	-1.02438	3.01401	-0.339874	0.733951
ENSSSCG00000003784	LRRIQ3	leucine rich repeats and IQ motif containing 3 [Source:VGNC Symbol;Acc:VGNC:89859]	20.2138	-0.762921	1.38191	-0.552078	0.580895	0.999991
ENSSSCG00000003787	ZRANB2	zinc finger RANBP2-type containing 2 [Source:VGNC Symbol;Acc:VGNC:95323]	55.7334	0.980429	0.990879	0.989453	0.322442	0.999991
ENSSSCG00000003788	PTGER3	prostaglandin E receptor 3 [Source:VGNC Symbol;Acc:VGNC:98225]	87.0377	-0.327652	0.918999	-0.356532	0.721442	0.999991
ENSSSCG00000003789	CTH	cystathionine gamma-lyase [Source:NCBI gene (formerly Entrezgene);Acc:733654]	146.023	4.15533	1.11039	3.74222	0.000182399	0.0262642
ENSSSCG00000003790	ANKRD13C	ankyrin repeat domain 13C [Source:VGNC Symbol;Acc:VGNC:85326]	42.8862	-0.329743	1.13065	-0.291641	0.770561	0.999991
ENSSSCG00000003791	SRSF11	serine and arginine rich splicing factor 11 [Source:VGNC Symbol;Acc:VGNC:93473]	298.642	0.362853	0.838985	0.43249	0.665385	0.999991
ENSSSCG00000003792	ENSSSCG00000003792	None	5.33899	1.73108	2.1464	0.806504	0.419952
ENSSSCG00000003793	LRRC7	leucine rich repeat containing 7 [Source:VGNC Symbol;Acc:VGNC:110403]	48.5534	-3.43733	1.31971	-2.60461	0.00919802	0.292693
ENSSSCG00000003794	RPE65	retinoid isomerohydrolase RPE65 [Source:VGNC Symbol;Acc:VGNC:92420]	2.94318	-1.17289	3.30886	-0.354469	0.722987
ENSSSCG00000003795	WLS	Wnt ligand secretion mediator [Source:VGNC Symbol;Acc:VGNC:94961]	34.1642	0.188015	1.11627	0.168431	0.866244	0.999991
ENSSSCG00000003797	DIRAS3	DIRAS family GTPase 3 [Source:NCBI gene (formerly Entrezgene);Acc:733668]	78.1945	1.73295	1.41422	1.22537	0.220436	0.999991
ENSSSCG00000003798	SERBP1	SERPINE1 mRNA binding protein 1 [Source:VGNC Symbol;Acc:VGNC:92727]	335.324	0.0278973	0.902682	0.0309049	0.975345	0.999991
ENSSSCG00000003799	IL12RB2	interleukin 12 receptor subunit beta 2 [Source:VGNC Symbol;Acc:VGNC:98476]	132.502	0.540073	1.04475	0.516941	0.605197	0.999991
ENSSSCG00000003801	IL23R	interleukin 23 receptor [Source:VGNC Symbol;Acc:VGNC:89100]	25.8556	-0.922258	1.53828	-0.599538	0.548814	0.999991
ENSSSCG00000003803	C1orf141	chromosome 6 C1orf141 homolog [Source:VGNC Symbol;Acc:VGNC:96931]	6.34775	-4.63035	2.79699	-1.65547	0.0978284
ENSSSCG00000003805	PDE4B	phosphodiesterase 4B [Source:VGNC Symbol;Acc:VGNC:91255]	53.6664	-1.54351	1.05117	-1.46837	0.142003	0.999991
ENSSSCG00000003806	LEPROT	leptin receptor overlapping transcript [Source:NCBI gene (formerly Entrezgene);Acc:100270821]	13.3828	-0.0342326	1.50644	-0.0227241	0.98187	0.999991
ENSSSCG00000003807	DNAJC6	DnaJ heat shock protein family (Hsp40) member C6 [Source:VGNC Symbol;Acc:VGNC:96625]	17.8993	-1.31768	1.37523	-0.958152	0.337986	0.999991
ENSSSCG00000003809	JAK1	Janus kinase 1 [Source:VGNC Symbol;Acc:VGNC:89270]	138.294	0.330337	0.864872	0.381948	0.7025	0.999991
ENSSSCG00000003811	ROR1	receptor tyrosine kinase like orphan receptor 1 [Source:VGNC Symbol;Acc:VGNC:98295]	199.254	0.216666	0.866593	0.25002	0.802572	0.999991
ENSSSCG00000003812	EFCAB7	phosphoglucomutase 1 [Source:VGNC Symbol;Acc:VGNC:91355]	205.701	-0.151761	0.840003	-0.180667	0.856629	0.999991
ENSSSCG00000003815	ALG6	ALG6 alpha-1,3-glucosyltransferase [Source:VGNC Symbol;Acc:VGNC:85253]	10.6267	-0.374401	1.76572	-0.212038	0.832077
ENSSSCG00000003816	ATG4C	autophagy related 4C cysteine peptidase [Source:VGNC Symbol;Acc:VGNC:85623]	4.96795	-4.26288	2.75288	-1.54852	0.121498
ENSSSCG00000003818	DOCK7	dedicator of cytokinesis 7 [Source:VGNC Symbol;Acc:VGNC:87397]	375.756	0.908291	0.857322	1.05945	0.289394	0.999991
ENSSSCG00000003819	ANGPTL3	angiopoietin like 3 [Source:NCBI gene (formerly Entrezgene);Acc:445466]	24.0998	1.15471	1.23039	0.938496	0.347989	0.999991
ENSSSCG00000003820	USP1	ubiquitin specific peptidase 1 [Source:VGNC Symbol;Acc:VGNC:94742]	495.681	-1.03921	0.93861	-1.10719	0.268214	0.999991
ENSSSCG00000003821	KANK4	KN motif and ankyrin repeat domains 4 [Source:VGNC Symbol;Acc:VGNC:89298]	11.192	0.229661	1.61517	0.14219	0.88693
ENSSSCG00000003823	C1orf87	chromosome 6 C1orf87 homolog [Source:VGNC Symbol;Acc:VGNC:86065]	8.71813	-3.42776	2.24658	-1.52577	0.127068
ENSSSCG00000003825	ENSSSCG00000003825	None	9.43441	0.594237	1.74175	0.341172	0.732974
ENSSSCG00000003826	ENSSSCG00000003826	None	75.2518	0.591816	1.19058	0.497084	0.61913	0.999991
ENSSSCG00000003828	FGGY	FGGY carbohydrate kinase domain containing [Source:VGNC Symbol;Acc:VGNC:97059]	89.8806	-1.26271	0.923709	-1.367	0.171626	0.999991
ENSSSCG00000003830	MYSM1	Myb like, SWIRM and MPN domains 1 [Source:VGNC Symbol;Acc:VGNC:90548]	20.1345	0.564412	1.30071	0.433926	0.664342	0.999991
ENSSSCG00000003831	OMA1	OMA1 zinc metallopeptidase [Source:VGNC Symbol;Acc:VGNC:91039]	4.47251	-0.248585	2.5395	-0.0978874	0.922022
ENSSSCG00000003833	DAB1	DAB adaptor protein 1 [Source:VGNC Symbol;Acc:VGNC:87143]	25.5911	-2.51062	1.56836	-1.60079	0.109423	0.999991
ENSSSCG00000003834	C8B	complement C8 beta chain [Source:NCBI gene (formerly Entrezgene);Acc:100037954]	5.00902	-5.74301	3.14675	-1.82506	0.067992
ENSSSCG00000003835	C8A	complement C8 alpha chain [Source:VGNC Symbol;Acc:VGNC:86076]	11.9773	-0.91068	1.91081	-0.476595	0.633651	0.999991
ENSSSCG00000003839	PLPP3	phospholipid phosphatase 3 [Source:VGNC Symbol;Acc:VGNC:98533]	138.47	-1.34901	1.04486	-1.2911	0.19667	0.999991
ENSSSCG00000003843	PARS2	prolyl-tRNA synthetase 2, mitochondrial [Source:VGNC Symbol;Acc:VGNC:91184]	6.75679	-0.796178	1.95372	-0.407518	0.683627
ENSSSCG00000003844	TTC4	tetratricopeptide repeat domain 4 [Source:VGNC Symbol;Acc:VGNC:94554]	265.749	0.34598	0.842481	0.410669	0.681316	0.999991
ENSSSCG00000003845	MROH7	maestro heat like repeat family member 7 [Source:VGNC Symbol;Acc:VGNC:110208]	3.78931	-1.12923	2.7653	-0.408356	0.683012
ENSSSCG00000003846	GLIS1	GLIS family zinc finger 1 [Source:HGNC Symbol;Acc:HGNC:29525]	11.2523	-1.03465	1.68246	-0.614964	0.538579
ENSSSCG00000003847	ENSSSCG00000003847	DMRT like family B with proline rich C-terminal 1 [Source:VGNC Symbol;Acc:VGNC:87355]	20.6122	-0.853968	1.33157	-0.641326	0.521311	0.999991
ENSSSCG00000003848	LRP8	LDL receptor related protein 8 [Source:VGNC Symbol;Acc:VGNC:89822]	12.9854	-1.00322	1.71733	-0.584177	0.559101	0.999991
ENSSSCG00000003849	MAGOH	mago homolog, exon junction complex subunit [Source:VGNC Symbol;Acc:VGNC:110402]	12.1151	-0.748647	1.52474	-0.490998	0.623428	0.999991
ENSSSCG00000003850	CZIB	CXXC motif containing zinc binding protein [Source:VGNC Symbol;Acc:VGNC:87140]	172.918	-0.590138	0.843978	-0.699234	0.484406	0.999991
ENSSSCG00000003851	CPT2	carnitine palmitoyltransferase 2 [Source:NCBI gene (formerly Entrezgene);Acc:100519491]	24.6553	0.567805	1.20306	0.471965	0.636952	0.999991
ENSSSCG00000003852	SLC1A7	solute carrier family 1 member 7 [Source:VGNC Symbol;Acc:VGNC:92969]	30.43	-5.22882	1.66654	-3.13754	0.00170373	0.103736
ENSSSCG00000003854	ECHDC2	enoyl-CoA hydratase domain containing 2 [Source:VGNC Symbol;Acc:VGNC:97025]	67.6174	-0.489163	0.994724	-0.491757	0.622891	0.999991
ENSSSCG00000003857	ZYG11B	zyg-11 family member B, cell cycle regulator [Source:VGNC Symbol;Acc:VGNC:95345]	20.6235	0.343366	1.3056	0.262995	0.792554	0.999991
ENSSSCG00000003859	TUT4	terminal uridylyl transferase 4 [Source:VGNC Symbol;Acc:VGNC:94593]	21.5601	-0.568253	1.31692	-0.431503	0.666103	0.999991
ENSSSCG00000003861	ORC1	origin recognition complex subunit 1 [Source:VGNC Symbol;Acc:VGNC:91060]	67.9971	0.0787701	0.973705	0.0808973	0.935524	0.999991
ENSSSCG00000003862	CC2D1B	coiled-coil and C2 domain containing 1B [Source:VGNC Symbol;Acc:VGNC:86236]	99.9758	0.620899	1.06394	0.583587	0.559498	0.999991
ENSSSCG00000003863	ZFYVE9	zinc finger FYVE-type containing 9 [Source:VGNC Symbol;Acc:VGNC:95163]	32.5371	-0.583448	1.11539	-0.523088	0.600913	0.999991
ENSSSCG00000003867	TXNDC12	thioredoxin domain containing 12 [Source:VGNC Symbol;Acc:VGNC:94604]	19.2874	0.654786	1.2982	0.504379	0.613995	0.999991
ENSSSCG00000003868	ENSSSCG00000003868	None	147.822	0.223767	0.886388	0.252448	0.800695	0.999991
ENSSSCG00000003870	NRDC	nardilysin convertase [Source:VGNC Symbol;Acc:VGNC:90893]	71.469	0.447705	0.959325	0.466687	0.640723	0.999991
ENSSSCG00000003872	EPS15	epidermal growth factor receptor pathway substrate 15 [Source:VGNC Symbol;Acc:VGNC:87747]	39.4014	-1.01735	1.07005	-0.950749	0.341732	0.999991
ENSSSCG00000003875	TTC39A	tetratricopeptide repeat domain 39A [Source:VGNC Symbol;Acc:VGNC:94551]	187.455	0.468053	0.836522	0.559522	0.575806	0.999991
ENSSSCG00000003876	CDKN2C	cyclin dependent kinase inhibitor 2C [Source:VGNC Symbol;Acc:VGNC:96942]	23.0122	-1.45818	1.54894	-0.941405	0.346498	0.999991
ENSSSCG00000003877	FAF1	Fas associated factor 1 [Source:VGNC Symbol;Acc:VGNC:87879]	96.2905	-0.249091	0.913828	-0.27258	0.785176	0.999991
ENSSSCG00000003881	SPATA6	spermatosis associated 6 [Source:VGNC Symbol;Acc:VGNC:93387]	15.5959	-1.68393	1.51071	-1.11466	0.264996	0.999991
ENSSSCG00000003882	SLC5A9	solute carrier family 5 member 9 [Source:VGNC Symbol;Acc:VGNC:93149]	1.92296	2.98021	4.01251	0.74273	0.457645
ENSSSCG00000003885	CMPK1	cytidine/uridine monophosphate kinase 1 [Source:VGNC Symbol;Acc:VGNC:96953]	43.6242	0.0236064	1.04491	0.0225917	0.981976	0.999991
ENSSSCG00000003888	STIL	STIL centriolar assembly protein [Source:VGNC Symbol;Acc:VGNC:93545]	69.8075	0.636879	0.991858	0.642107	0.520804	0.999991
ENSSSCG00000003892	ENSSSCG00000003892	None	1.3537	3.99443	4.82574	0.827735	0.40782
ENSSSCG00000003894	CYP4B1	cytochrome P450 family 4 subfamily B member 1 [Source:VGNC Symbol;Acc:VGNC:104200]	2.27261	-4.59475	3.63638	-1.26355	0.206391
ENSSSCG00000003895	EFCAB14	EF-hand calcium binding domain 14 [Source:VGNC Symbol;Acc:VGNC:87563]	45.5991	0.812502	1.03236	0.787031	0.431264	0.999991
ENSSSCG00000003897	MOB3C	MOB kinase activator 3C [Source:VGNC Symbol;Acc:VGNC:90293]	22.109	-0.0543077	1.35924	-0.0399544	0.96813	0.999991
ENSSSCG00000003898	MKNK1	MAPK interacting serine/threonine kinase 1 [Source:VGNC Symbol;Acc:VGNC:90246]	78.0448	1.14772	1.06126	1.08147	0.279487	0.999991
ENSSSCG00000003900	DMBX1	diencephalon/mesencephalon homeobox 1 [Source:VGNC Symbol;Acc:VGNC:87345]	0.846131	-1.01519	4.85375	-0.209156	0.834326
ENSSSCG00000003901	FAAH	fatty acid amide hydrolase [Source:VGNC Symbol;Acc:VGNC:97056]	42.7091	1.79034	1.27599	1.40309	0.16059	0.999991
ENSSSCG00000003903	ENSSSCG00000003903	None	135.001	-0.190303	0.986568	-0.192894	0.847042	0.999991
ENSSSCG00000003904	LRRC41	leucine rich repeat containing 41 [Source:VGNC Symbol;Acc:VGNC:89840]	409.345	0.141707	0.971291	0.145896	0.884004	0.999991
ENSSSCG00000003905	RAD54L	RAD54 like [Source:NCBI gene (formerly Entrezgene);Acc:100141305]	4065.06	0.225465	0.788243	0.286034	0.774852	0.999991
ENSSSCG00000003909	PIK3R3	phosphoinositide-3-kinase regulatory subunit 3 [Source:HGNC Symbol;Acc:HGNC:8981]	50.3591	0.0480701	1.09157	0.0440376	0.964874	0.999991
ENSSSCG00000003913	MAST2	microtubule associated serine/threonine kinase 2 [Source:VGNC Symbol;Acc:VGNC:90035]	87.1209	-0.336192	0.9294	-0.361731	0.717553	0.999991
ENSSSCG00000003914	PRDX1	peroxiredoxin 1 [Source:VGNC Symbol;Acc:VGNC:98542]	1675.69	0.368213	0.790227	0.465958	0.641245	0.999991
ENSSSCG00000003917	TESK2	testis associated actin remodelling kinase 2 [Source:VGNC Symbol;Acc:VGNC:93886]	163.414	0.0167358	0.901722	0.0185598	0.985192	0.999991
ENSSSCG00000003918	TOE1	target of EGR1, exonuclease [Source:VGNC Symbol;Acc:VGNC:94299]	1594.39	0.248179	0.807626	0.307295	0.758619	0.999991
ENSSSCG00000003919	MUTYH	mutY DNA glycosylase [Source:VGNC Symbol;Acc:VGNC:98507]	140.216	-0.0103143	0.885293	-0.0116508	0.990704	0.999991
ENSSSCG00000003920	HPDL	4-hydroxyphenylpyruvate dioxygenase like [Source:HGNC Symbol;Acc:HGNC:28242]	3.1825	3.77271	3.09623	1.21848	0.22304
ENSSSCG00000003921	ZSWIM5	zinc finger SWIM-type containing 5 [Source:VGNC Symbol;Acc:VGNC:95334]	109.005	0.952491	1.05217	0.905259	0.365328	0.999991
ENSSSCG00000003922	UROD	uroporphyrinogen decarboxylase [Source:NCBI gene (formerly Entrezgene);Acc:100514239]	13.1634	0.486955	1.5056	0.323429	0.746371	0.999991
ENSSSCG00000003923	HECTD3	HECT domain E3 ubiquitin protein ligase 3 [Source:VGNC Symbol;Acc:VGNC:97096]	31.8981	-0.0410328	1.14604	-0.0358039	0.971439	0.999991
ENSSSCG00000003926	BTBD19	BTB domain containing 19 [Source:VGNC Symbol;Acc:VGNC:85905]	6.08923	-0.446414	1.97033	-0.226568	0.82076
ENSSSCG00000003928	PLK3	polo like kinase 3 [Source:VGNC Symbol;Acc:VGNC:91564]	1.25757	-2.07006	4.26694	-0.485138	0.627578
ENSSSCG00000003929	BEST4	bestrophin 4 [Source:VGNC Symbol;Acc:VGNC:85806]	393.407	-0.127745	0.845496	-0.151089	0.879906	0.999991
ENSSSCG00000003930	ENSSSCG00000003930	ribosomal protein S8 [Source:VGNC Symbol;Acc:VGNC:98607]	3311.14	-0.300479	0.893465	-0.336308	0.736639	0.999991
ENSSSCG00000003931	KIF2C	kinesin family member 2C [Source:VGNC Symbol;Acc:VGNC:89469]	21.2403	1.14547	1.35419	0.845869	0.397626	0.999991
ENSSSCG00000003935	ENSSSCG00000003935	None	2.25444	-1.74231	3.42688	-0.508424	0.611156
ENSSSCG00000003940	HYI	hydroxypyruvate isomerase (putative) [Source:VGNC Symbol;Acc:VGNC:97104]	397.221	0.387138	0.816549	0.474115	0.635418	0.999991
ENSSSCG00000003941	SZT2	SZT2 subunit of KICSTOR complex [Source:VGNC Symbol;Acc:VGNC:93696]	296.966	0.102391	0.857986	0.119339	0.905007	0.999991
ENSSSCG00000003943	MED8	mediator complex subunit 8 [Source:VGNC Symbol;Acc:VGNC:90124]	47.9249	0.236354	1.02393	0.23083	0.817447	0.999991
ENSSSCG00000003949	CDC20	cell division cycle 20 [Source:VGNC Symbol;Acc:VGNC:86444]	61.6732	-0.530961	1.06634	-0.497926	0.618536	0.999991
ENSSSCG00000003950	TIE1	tyrosine kinase with immunoglobulin like and EGF like domains 1 [Source:VGNC Symbol;Acc:VGNC:98657]	229.407	0.237014	0.949936	0.249505	0.80297	0.999991
ENSSSCG00000003951	C1orf210	chromosome 6 C1orf210 homolog [Source:VGNC Symbol;Acc:VGNC:86063]	17.8143	1.32184	1.46105	0.904716	0.365616	0.999991
ENSSSCG00000003954	CFAP144	cilia and flagella associated protein 144 [Source:VGNC Symbol;Acc:VGNC:97058]	3.38476	-2.6558	2.83345	-0.937302	0.348603
ENSSSCG00000003964	PPIH	peptidylprolyl isomerase H [Source:VGNC Symbol;Acc:VGNC:98215]	35.7034	-0.0371599	1.18338	-0.0314016	0.974949	0.999991
ENSSSCG00000003965	ENSSSCG00000003965	coiled-coil domain containing 30 [Source:VGNC Symbol;Acc:VGNC:86291]	29.9189	-0.938109	1.20069	-0.78131	0.43462	0.999991
ENSSSCG00000003967	ZMYND12	zinc finger MYND-type containing 12 [Source:VGNC Symbol;Acc:VGNC:95187]	10.4517	0.547217	1.79811	0.304329	0.760878
ENSSSCG00000003971	SCMH1	Scm polycomb group protein homolog 1 [Source:VGNC Symbol;Acc:VGNC:92627]	45.4407	-0.676115	1.08969	-0.620465	0.534952	0.999991
ENSSSCG00000003972	SLFNL1	schlafen like 1 [Source:VGNC Symbol;Acc:VGNC:93202]	2.04071	-4.4491	4.24479	-1.04813	0.294578
ENSSSCG00000003973	CTPS1	CTP synthase 1 [Source:VGNC Symbol;Acc:VGNC:87070]	45.8356	-0.163027	1.08881	-0.149729	0.880978	0.999991
ENSSSCG00000003975	KCNQ4	potassium voltage-gated channel subfamily Q member 4 [Source:VGNC Symbol;Acc:VGNC:89383]	15.1019	-1.6197	1.43711	-1.12705	0.259721	0.999991
ENSSSCG00000003976	NFYC	nuclear transcription factor Y subunit gamma [Source:VGNC Symbol;Acc:VGNC:90731]	107.751	0.346055	0.902245	0.383549	0.701313	0.999991
ENSSSCG00000003979	ZNF684	zinc finger protein 684 [Source:VGNC Symbol;Acc:VGNC:98688]	123.685	0.25399	0.879726	0.288716	0.772799	0.999991
ENSSSCG00000003980	EXO5	exonuclease 5 [Source:VGNC Symbol;Acc:VGNC:87824]	10.1529	-1.10267	1.79267	-0.615099	0.538489
ENSSSCG00000003981	ZFP69B	ZFP69 zinc finger protein B [Source:HGNC Symbol;Acc:HGNC:28053]	3.27914	-0.793523	2.57816	-0.307786	0.758245
ENSSSCG00000003983	SMAP2	small ArfGAP2 [Source:VGNC Symbol;Acc:VGNC:93224]	29.399	-0.841592	1.18239	-0.711774	0.476605	0.999991
ENSSSCG00000003984	ENSSSCG00000003984	None	5.95076	-0.54856	2.03611	-0.269415	0.78761
ENSSSCG00000003986	ENSSSCG00000003986	None	8.2548	-0.643148	1.9625	-0.327719	0.743124
ENSSSCG00000003987	ENSSSCG00000003987	None	7.71155	-0.639256	1.83061	-0.349205	0.726936
ENSSSCG00000003989	ENSSSCG00000003989	None	12.4349	0.241954	1.70649	0.141785	0.88725	0.999991
ENSSSCG00000003990	ENSSSCG00000003990	zinc finger protein 671 [Source:VGNC Symbol;Acc:VGNC:95291]	1641.68	-0.513436	0.78539	-0.653734	0.513283	0.999991
ENSSSCG00000003995	ZNF606	zinc finger protein 606 [Source:HGNC Symbol;Acc:HGNC:25879]	5.55653	-0.381348	2.07088	-0.184148	0.853898
ENSSSCG00000003998	ENSSSCG00000003998	None	578.343	0.426026	0.834634	0.510435	0.609747	0.999991
ENSSSCG00000004001	ENSSSCG00000004001	alpha-1-B glycoprotein [Source:VGNC Symbol;Acc:VGNC:84932]	14.1749	-1.81212	1.48944	-1.21665	0.223738	0.999991
ENSSSCG00000004002	RPS5	ribosomal protein S5 [Source:VGNC Symbol;Acc:VGNC:92439]	872.256	-0.155057	0.864691	-0.179321	0.857686	0.999991
ENSSSCG00000004004	ZNF584	zinc finger protein 584 [Source:VGNC Symbol;Acc:VGNC:95271]	6.59807	-0.342085	1.92484	-0.177721	0.858942
ENSSSCG00000004008	WDR27	WD repeat domain 27 [Source:VGNC Symbol;Acc:VGNC:103203]	7.87641	1.13907	1.8285	0.622956	0.533313
ENSSSCG00000004009	DYNLT2	dynein light chain Tctex-type 2 [Source:VGNC Symbol;Acc:VGNC:93837]	12.075	1.04644	1.8273	0.572669	0.566869	0.999991
ENSSSCG00000004010	ERMARD	ER membrane associated RNA degradation [Source:VGNC Symbol;Acc:VGNC:87776]	23.3383	-0.388608	1.2583	-0.308837	0.757445	0.999991
ENSSSCG00000004012	THBS2	thrombospondin 2 [Source:VGNC Symbol;Acc:VGNC:93947]	32.4109	-3.57628	1.49359	-2.39441	0.0166469	0.418853
ENSSSCG00000004013	SMOC2	SPARC related modular calcium binding 2 [Source:VGNC Symbol;Acc:VGNC:93260]	15.6889	-2.05557	1.49728	-1.37288	0.169791	0.999991
ENSSSCG00000004016	ENSSSCG00000004016	None	19.9951	-6.29663	2.10819	-2.98675	0.00281963	0.141636
ENSSSCG00000004017	FRMD1	FERM domain containing 1 [Source:VGNC Symbol;Acc:VGNC:88236]	3.65405	3.05407	2.80223	1.08987	0.27577
ENSSSCG00000004018	AFDN	afadin, adherens junction formation factor [Source:VGNC Symbol;Acc:VGNC:97869]	201.391	0.657703	0.833683	0.788912	0.430163	0.999991
ENSSSCG00000004020	SFT2D1	SFT2 domain containing 1 [Source:NCBI gene (formerly Entrezgene);Acc:100513321]	11.8043	0.664423	1.57125	0.422863	0.672395
ENSSSCG00000004022	RPS6KA2	ribosomal protein S6 kinase A2 [Source:VGNC Symbol;Acc:VGNC:92441]	48.5198	-1.26707	1.02262	-1.23904	0.215331	0.999991
ENSSSCG00000004023	CEP43	centrosomal protein 43 [Source:VGNC Symbol;Acc:VGNC:86570]	12.328	0.0746373	1.54388	0.0483438	0.961442	0.999991
ENSSSCG00000004024	ENSSSCG00000004024	None	28.6182	-1.3659	1.32064	-1.03426	0.301013	0.999991
ENSSSCG00000004027	PDE10A	phosphodiesterase 10A [Source:VGNC Symbol;Acc:VGNC:91248]	144.599	-1.39917	0.89867	-1.55693	0.119486	0.999991
ENSSSCG00000004029	QKI	QKI, KH domain containing RNA binding [Source:VGNC Symbol;Acc:VGNC:92025]	53.2871	-1.11601	1.19301	-0.935461	0.349551	0.999991
ENSSSCG00000004032	PRKN	parkin RBR E3 ubiquitin protein ligase [Source:NCBI gene (formerly Entrezgene);Acc:733673]	105.176	-2.26233	0.926567	-2.44162	0.0146214	0.387466
ENSSSCG00000004033	AGPAT4	1-acylglycerol-3-phosphate O-acyltransferase 4 [Source:VGNC Symbol;Acc:VGNC:85186]	121.42	-0.278901	0.924349	-0.301726	0.762861	0.999991
ENSSSCG00000004037	MAP3K4	mitogen-activated protein kinase kinase kinase 4 [Source:VGNC Symbol;Acc:VGNC:98109]	76.4433	-0.753882	0.938242	-0.803505	0.421683	0.999991
ENSSSCG00000004038	PLG	plasminogen [Source:NCBI gene (formerly Entrezgene);Acc:733660]	40.2063	-3.63943	1.2469	-2.91879	0.0035139	0.162043
ENSSSCG00000004039	SLC22A3	solute carrier family 22 member 3 [Source:VGNC Symbol;Acc:VGNC:92980]	7.44396	-6.31435	2.57793	-2.44939	0.0143097
ENSSSCG00000004040	SLC22A2	solute carrier family 22 member 2 [Source:VGNC Symbol;Acc:VGNC:92979]	6.27625	-2.15457	2.22736	-0.967319	0.333385
ENSSSCG00000004041	SLC22A1	solute carrier family 22 member 1 [Source:VGNC Symbol;Acc:VGNC:103179]	0.556558	-2.58959	4.87488	-0.531212	0.595272
ENSSSCG00000004044	IGF2R	insulin like growth factor 2 receptor [Source:NCBI gene (formerly Entrezgene);Acc:397214]	145.81	0.478843	0.868717	0.551207	0.581492	0.999991
ENSSSCG00000004046	PNLDC1	PARN like ribonuclease domain containing exonuclease 1 [Source:VGNC Symbol;Acc:VGNC:91596]	0.451234	2.42102	4.90563	0.493518	0.621647
ENSSSCG00000004047	MRPL18	mitochondrial ribosomal protein L18 [Source:VGNC Symbol;Acc:VGNC:90354]	17.9908	0.12641	1.44741	0.0873351	0.930405	0.999991
ENSSSCG00000004048	TCP1	t-complex 1 [Source:NCBI gene (formerly Entrezgene);Acc:100153485]	1418.9	-1.0665	0.982823	-1.08514	0.277861	0.999991
ENSSSCG00000004049	ACAT2	acetyl-CoA acetyltransferase 2 [Source:VGNC Symbol;Acc:VGNC:85005]	7478.31	0.034886	0.881307	0.0395844	0.968424	0.999991
ENSSSCG00000004050	ENSSSCG00000004050	WT1 associated protein [Source:VGNC Symbol;Acc:VGNC:94984]	170.124	-0.321657	0.875083	-0.367573	0.713191	0.999991
ENSSSCG00000004052	FNDC1	fibronectin type III domain containing 1 [Source:VGNC Symbol;Acc:VGNC:88181]	59.5468	-4.05802	1.21584	-3.33764	0.000844946	0.0686946
ENSSSCG00000004053	TAGAP	T cell activation RhoGTPase activating protein [Source:NCBI gene (formerly Entrezgene);Acc:100155114]	9.84614	-0.919426	1.8664	-0.492619	0.622282
ENSSSCG00000004054	ENSSSCG00000004054	None	1.11215	-0.532771	4.42291	-0.120457	0.904121
ENSSSCG00000004055	RSPH3	radial spoke head 3 [Source:VGNC Symbol;Acc:VGNC:103168]	7.94839	2.85236	2.04046	1.3979	0.162144
ENSSSCG00000004057	SYTL3	synaptotagmin like 3 [Source:VGNC Symbol;Acc:VGNC:93692]	146.215	0.774175	1.20504	0.642446	0.520584	0.999991
ENSSSCG00000004058	EZR	ezrin [Source:VGNC Symbol;Acc:VGNC:87856]	500.956	-0.160646	0.862584	-0.186238	0.852258	0.999991
ENSSSCG00000004064	ARID1B	AT-rich interaction domain 1B [Source:VGNC Symbol;Acc:VGNC:85506]	149.948	0.135093	0.880276	0.153466	0.878031	0.999991
ENSSSCG00000004065	TIAM2	TIAM Rac1 associated GEF 2 [Source:VGNC Symbol;Acc:VGNC:96602]	681.859	0.587132	0.812642	0.722497	0.469989	0.999991
ENSSSCG00000004068	NOX3	NADPH oxidase 3 [Source:VGNC Symbol;Acc:VGNC:90830]	0.927596	-3.31741	4.83945	-0.685493	0.493033
ENSSSCG00000004070	SCAF8	SR-related CTD associated factor 8 [Source:VGNC Symbol;Acc:VGNC:92604]	32.2342	-0.221967	1.11691	-0.198732	0.842472	0.999991
ENSSSCG00000004071	CNKSR3	CNKSR family member 3 [Source:VGNC Symbol;Acc:VGNC:86823]	47.8304	0.0333265	1.07498	0.031002	0.975268	0.999991
ENSSSCG00000004074	OPRM1	opioid receptor mu 1 [Source:NCBI gene (formerly Entrezgene);Acc:396802]	250.58	-3.71025	0.973912	-3.80964	0.000139171	0.0224993
ENSSSCG00000004075	RGS17	regulator of G protein signaling 17 [Source:VGNC Symbol;Acc:VGNC:92263]	66.7762	-0.104102	1.06055	-0.0981587	0.921806	0.999991
ENSSSCG00000004076	MTRF1L	mitochondrial translation release factor 1 like [Source:VGNC Symbol;Acc:VGNC:90472]	83.1862	0.846521	1.09014	0.776524	0.437439	0.999991
ENSSSCG00000004077	FBXO5	F-box protein 5 [Source:VGNC Symbol;Acc:VGNC:88052]	2.02223	-0.621017	3.17499	-0.195597	0.844926
ENSSSCG00000004078	VIP	vasoactive intestinal peptide [Source:NCBI gene (formerly Entrezgene);Acc:100500718]	1.56943	2.65235	3.93342	0.67431	0.500114
ENSSSCG00000004081	ENSSSCG00000004081	None	10.6943	-2.90788	1.68614	-1.72458	0.084603
ENSSSCG00000004082	ENSSSCG00000004082	None	37.6686	-2.44653	1.12575	-2.17324	0.0297619	0.574213
ENSSSCG00000004087	CCDC170	coiled-coil domain containing 170 [Source:VGNC Symbol;Acc:VGNC:86271]	12.4494	-0.383532	1.53599	-0.249697	0.802822	0.999991
ENSSSCG00000004088	ARMT1	acidic residue methyltransferase 1 [Source:NCBI gene (formerly Entrezgene);Acc:100157036]	9.86785	-1.2495	1.69152	-0.738683	0.4601
ENSSSCG00000004089	RMND1	required for meiotic nuclear division 1 homolog [Source:VGNC Symbol;Acc:VGNC:92335]	97.3034	-0.740163	1.09868	-0.673686	0.500511	0.999991
ENSSSCG00000004090	ZBTB2	zinc finger and BTB domain containing 2 [Source:VGNC Symbol;Acc:VGNC:95062]	56.1082	-0.997529	1.11465	-0.894929	0.370825	0.999991
ENSSSCG00000004092	MTHFD1L	methylenetetrahydrofolate dehydrogenase (NADP+ dependent) 1 like [Source:VGNC Symbol;Acc:VGNC:103129]	158.237	-1.23036	1.00189	-1.22804	0.219431	0.999991
[truncated: 24,548 more rows]

## Sheet: NPCC_3D vs NPCC_0D
Ensembl	Gene_name	Gene_description	Base Mean	Log2 FoldChange	lfcSE	Stat	Pvalue	Padj
ENSSSCG00000040313	PSKH1	protein serine kinase H1 [Source:VGNC Symbol;Acc:VGNC:91899]	16643.8	-6.02611	0.319666	-18.8513	2.87e-79	5.12e-75
ENSSSCG00000010659	PNLIPRP1	pancreatic lipase related protein 1 [Source:NCBI gene (formerly Entrezgene);Acc:100155399]	14768.6	-9.58681	0.511745	-18.7336	2.64e-78	2.35e-74
ENSSSCG00000003690	DLGAP1	DLG associated protein 1 [Source:VGNC Symbol;Acc:VGNC:87330]	3364.32	5.48974	0.301963	18.1802	7.41e-74	4.41e-70
ENSSSCG00000007983	PDIA2	protein disulfide isomerase family A member 2 [Source:VGNC Symbol;Acc:VGNC:91271]	1520.36	-9.12202	0.527006	-17.3091	4.01e-67	1.79e-63
ENSSSCG00000010660	PNLIPRP2	pancreatic lipase related protein 2 [Source:VGNC Symbol;Acc:VGNC:111129]	988.105	-8.27143	0.498107	-16.6057	6.33e-62	2.26e-58
ENSSSCG00000016553	COPG2	COPI coat complex subunit gamma 2 [Source:NCBI gene (formerly Entrezgene);Acc:100515937]	202058	5.70421	0.358447	15.9137	5.09e-57	1.52e-53
ENSSSCG00000000981	CRELD2	cysteine rich with EGF like domains 2 [Source:VGNC Symbol;Acc:VGNC:97942]	706.255	-5.61383	0.364317	-15.4092	1.42e-53	3.62e-50
ENSSSCG00000034455	RNF166	ring finger protein 166 [Source:VGNC Symbol;Acc:VGNC:92367]	856.695	-4.64206	0.315026	-14.7355	3.82e-49	8.52e-46
ENSSSCG00000039222	ENSSSCG00000039222	brain abundant membrane attached signal protein 1 [Source:VGNC Symbol;Acc:VGNC:110654]	1100.55	4.82346	0.337066	14.3101	1.89e-46	3.75e-43
ENSSSCG00000007485	BCAS1	brain enriched myelin associated protein 1 [Source:VGNC Symbol;Acc:VGNC:98872]	273.658	-5.85146	0.42328	-13.8241	1.82e-43	3.26e-40
ENSSSCG00000027331	COL6A3	collagen type VI alpha 3 chain [Source:VGNC Symbol;Acc:VGNC:95982]	1767.33	4.32709	0.3179	13.6115	3.42e-42	5.56e-39
ENSSSCG00000006779	ST7L	suppression of tumorigenicity 7 like [Source:VGNC Symbol;Acc:VGNC:93515]	425.395	-5.81365	0.445189	-13.0588	5.66e-39	8.42e-36
ENSSSCG00000005110	SYNE2	spectrin repeat containing nuclear envelope protein 2 [Source:VGNC Symbol;Acc:VGNC:93662]	877.743	-4.22622	0.32775	-12.8946	4.82e-38	6.63e-35
ENSSSCG00000010070	SMARCB1	SWI/SNF related, matrix associated, actin dependent regulator of chromatin, subfamily b, member 1 [Source:VGNC Symbol;Acc:VGNC:93230]	1478.88	-4.31747	0.336162	-12.8434	9.36e-38	1.19e-34
ENSSSCG00000026606	PAIP2	poly(A) binding protein interacting protein 2 [Source:VGNC Symbol;Acc:VGNC:96618]	664.498	-4.1093	0.320984	-12.8022	1.59e-37	1.9e-34
ENSSSCG00000003139	BCAT2	branched chain amino acid transaminase 2 [Source:VGNC Symbol;Acc:VGNC:85774]	2131.08	-5.23808	0.409667	-12.7862	1.96e-37	2.19e-34
ENSSSCG00000039119	PDXDC1	pyridoxal dependent decarboxylase domain containing 1 [Source:HGNC Symbol;Acc:HGNC:28995]	3412.08	-3.61113	0.283992	-12.7156	4.84e-37	5.09e-34
ENSSSCG00000031865	AQP8	aquaporin 8 [Source:NCBI gene (formerly Entrezgene);Acc:100127152]	260.302	-6.82119	0.537591	-12.6885	6.85e-37	6.8e-34
ENSSSCG00000012065	KCNJ6	potassium inwardly rectifying channel subfamily J member 6 [Source:VGNC Symbol;Acc:VGNC:89360]	545.608	-4.37958	0.345539	-12.6746	8.17e-37	7.68e-34
ENSSSCG00000011699	HPS3	HPS3 biosis of lysosomal organelles complex 2 subunit 1 [Source:VGNC Symbol;Acc:VGNC:88965]	3856	5.48625	0.437962	12.5268	5.33e-36	4.76e-33
ENSSSCG00000051079	ENSSSCG00000051079		337.574	-5.1332	0.417905	-12.2832	1.12e-34	9.49e-32
ENSSSCG00000005096	HIF1A	hypoxia inducible factor 1 subunit alpha [Source:NCBI gene (formerly Entrezgene);Acc:396696]	1150.82	5.4397	0.443837	12.2561	1.56e-34	1.27e-31
ENSSSCG00000029882	SPATA1	spermatosis associated 1 [Source:VGNC Symbol;Acc:VGNC:98619]	1884.91	-5.53656	0.453001	-12.222	2.37e-34	1.84e-31
ENSSSCG00000043182	ENSSSCG00000043182		487.143	6.33715	0.52028	12.1803	3.96e-34	2.95e-31
ENSSSCG00000013551	C3	complement C3 [Source:VGNC Symbol;Acc:VGNC:99600]	2398.23	4.46162	0.371162	12.0207	2.77e-33	1.98e-30
ENSSSCG00000039148	P4HB	prolyl 4-hydroxylase subunit beta [Source:VGNC Symbol;Acc:VGNC:91135]	4866.57	-3.41913	0.286931	-11.9162	9.75e-33	6.69e-30
ENSSSCG00000005494	TNC	tenascin C [Source:VGNC Symbol;Acc:VGNC:103192]	507.829	5.4332	0.458491	11.8502	2.15e-32	1.42e-29
ENSSSCG00000009667	ENSSSCG00000009667	gulonolactone (L-) oxidase [Source:VGNC Symbol;Acc:VGNC:109148]	374.029	5.87231	0.497893	11.7943	4.17e-32	2.66e-29
ENSSSCG00000006538	FLAD1	flavin adenine dinucleotide synthetase 1 [Source:VGNC Symbol;Acc:VGNC:109629]	220.324	-4.47298	0.387066	-11.5561	6.88e-31	4.23e-28
ENSSSCG00000026407	NCCRP1	NCCRP1, F-box associated domain containing [Source:VGNC Symbol;Acc:VGNC:96755]	362.514	-4.0084	0.354647	-11.3025	1.28e-29	7.59e-27
ENSSSCG00000018093	ENSSSCG00000018093		569.7	5.14926	0.457347	11.259	2.09e-29	1.21e-26
ENSSSCG00000015453	PDIA4	protein disulfide isomerase family A member 4 [Source:NCBI gene (formerly Entrezgene);Acc:100522203]	1244.17	-3.5035	0.312304	-11.2183	3.32e-29	1.85e-26
ENSSSCG00000040550	DNAI7	dynein axonemal intermediate chain 7 [Source:VGNC Symbol;Acc:VGNC:99772]	763.761	-3.75096	0.335128	-11.1926	4.43e-29	2.4e-26
ENSSSCG00000002931	ZNF565	zinc finger protein 565 [Source:VGNC Symbol;Acc:VGNC:95264]	7487.19	-4.09643	0.366693	-11.1713	5.64e-29	2.96e-26
ENSSSCG00000044575	ENSSSCG00000044575		616.243	-3.90768	0.350752	-11.1409	7.93e-29	3.96e-26
ENSSSCG00000060319	ENSSSCG00000060319		342.835	6.69993	0.601411	11.1404	7.98e-29	3.96e-26
ENSSSCG00000048138	PERCC1	proline and glutamate rich with coiled coil 1 [Source:HGNC Symbol;Acc:HGNC:52293]	130.356	-6.67715	0.606217	-11.0144	3.26e-28	1.57e-25
ENSSSCG00000011737	SERPINI2	serpin family I member 2 [Source:VGNC Symbol;Acc:VGNC:92748]	187.342	-7.56438	0.690842	-10.9495	6.68e-28	3.14e-25
ENSSSCG00000059955	PDE6H	phosphodiesterase 6H [Source:NCBI gene (formerly Entrezgene);Acc:100156675]	2343.71	-3.4287	0.31336	-10.9417	7.28e-28	3.33e-25
ENSSSCG00000014982	MMP7	matrix metallopeptidase 7 [Source:NCBI gene (formerly Entrezgene);Acc:397411]	307.98	5.40679	0.503165	10.7456	6.22e-27	2.78e-24
ENSSSCG00000016321	IQCA1	IQ motif containing with AAA domain 1 [Source:VGNC Symbol;Acc:VGNC:96117]	172.69	-5.53934	0.517633	-10.7013	1e-26	4.37e-24
ENSSSCG00000001709	SUPT3H	SPT3 homolog, SAGA and STAGA complex component [Source:VGNC Symbol;Acc:VGNC:93623]	382.674	4.00719	0.37634	10.6478	1.79e-26	7.59e-24
ENSSSCG00000011743	MECOM	MDS1 and EVI1 complex locus [Source:VGNC Symbol;Acc:VGNC:90100]	485.466	-3.99233	0.377086	-10.5873	3.41e-26	1.42e-23
ENSSSCG00000022506	COL6A1	collagen type VI alpha 1 chain [Source:HGNC Symbol;Acc:HGNC:2211]	2079.57	3.03471	0.288315	10.5257	6.58e-26	2.67e-23
ENSSSCG00000011695	AGTR1	angiotensin II receptor type 1 [Source:VGNC Symbol;Acc:VGNC:85191]	181.54	-5.71409	0.54383	-10.5071	8.01e-26	3.18e-23
ENSSSCG00000038767	MBP	myelin basic protein [Source:NCBI gene (formerly Entrezgene);Acc:414286]	380.68	-3.72041	0.355616	-10.4619	1.29e-25	5.02e-23
ENSSSCG00000004522	ME2	malic enzyme 2 [Source:VGNC Symbol;Acc:VGNC:90096]	395.896	-3.48224	0.336389	-10.3518	4.11e-25	1.56e-22
ENSSSCG00000034493	ST3GAL6	ST3 beta-galactoside alpha-2,3-sialyltransferase 6 [Source:VGNC Symbol;Acc:VGNC:93506]	4869.26	3.03328	0.294358	10.3047	6.71e-25	2.5e-22
ENSSSCG00000043301	IFN-ALPHA-8	interferon-alpha-8 [Source:NCBI gene (formerly Entrezgene);Acc:100153724]	2128.43	-3.74472	0.364061	-10.286	8.15e-25	2.97e-22
ENSSSCG00000060833	ENSSSCG00000060833		38102	3.29914	0.324918	10.1537	3.19e-24	1.14e-21
ENSSSCG00000000849	HSP90B1	heat shock protein 90 beta family member 1 [Source:VGNC Symbol;Acc:VGNC:103290]	5644.33	-3.10199	0.305629	-10.1495	3.33e-24	1.17e-21
ENSSSCG00000038760	ANKRD40	ankyrin repeat domain 40 [Source:VGNC Symbol;Acc:VGNC:85338]	555.041	3.8953	0.384019	10.1435	3.54e-24	1.22e-21
ENSSSCG00000057680	ENSSSCG00000057680		509.894	-4.90474	0.48699	-10.0715	7.38e-24	2.49e-21
ENSSSCG00000046487	ENSSSCG00000046487		1110.35	-3.60339	0.357949	-10.0668	7.75e-24	2.56e-21
ENSSSCG00000023012	ENSSSCG00000023012		64886.9	-4.14713	0.413794	-10.0222	1.22e-23	3.95e-21
ENSSSCG00000028022	COL6A2	collagen type VI alpha 2 chain [Source:HGNC Symbol;Acc:HGNC:2212]	1924.84	2.94277	0.294681	9.98628	1.75e-23	5.58e-21
ENSSSCG00000031308	ENSSSCG00000031308		122.996	-4.93435	0.494869	-9.97102	2.04e-23	6.4e-21
ENSSSCG00000012766	BGN	biglycan [Source:VGNC Symbol;Acc:VGNC:85811]	244.442	5.60812	0.562925	9.96246	2.22e-23	6.85e-21
ENSSSCG00000032262	IDUA	alpha-L-iduronidase [Source:VGNC Symbol;Acc:VGNC:89026]	1150.54	-3.9118	0.393091	-9.95139	2.49e-23	7.53e-21
ENSSSCG00000054186	SDF2L1	stromal cell derived factor 2 like 1 [Source:HGNC Symbol;Acc:HGNC:10676]	123.282	-5.40783	0.546398	-9.89724	4.28e-23	1.27e-20
ENSSSCG00000021959	SYCN	syncollin [Source:VGNC Symbol;Acc:VGNC:93653]	313.064	-12.2961	1.24337	-9.88937	4.63e-23	1.36e-20
ENSSSCG00000016888	MOCS2	molybdenum cofactor synthesis 2 [Source:VGNC Symbol;Acc:VGNC:90295]	4856.09	4.05501	0.411081	9.86427	5.95e-23	1.71e-20
ENSSSCG00000003929	BEST4	bestrophin 4 [Source:VGNC Symbol;Acc:VGNC:85806]	3596.36	3.66246	0.371337	9.86289	6.03e-23	1.71e-20
ENSSSCG00000024692	RRBP1	ribosome binding protein 1 [Source:VGNC Symbol;Acc:VGNC:95474]	22383.2	-2.7709	0.282593	-9.80526	1.07e-22	2.98e-20
ENSSSCG00000010638	TCF7L2	transcription factor 7 like 2 [Source:VGNC Symbol;Acc:VGNC:93825]	861.788	-3.69951	0.377899	-9.78969	1.25e-22	3.43e-20
ENSSSCG00000061662	ENSSSCG00000061662		1987.5	-3.60935	0.370127	-9.75167	1.81e-22	4.91e-20
ENSSSCG00000036359	SLC43A1	solute carrier family 43 member 1 [Source:VGNC Symbol;Acc:VGNC:93116]	181.989	-5.22714	0.536244	-9.74769	1.89e-22	5.03e-20
ENSSSCG00000016866	GHR	growth hormone receptor [Source:VGNC Symbol;Acc:VGNC:110663]	354.679	-4.05255	0.41763	-9.70368	2.91e-22	7.64e-20
ENSSSCG00000001552	CLPS	colipase [Source:NCBI gene (formerly Entrezgene);Acc:397407]	2938.29	-4.12505	0.426654	-9.66837	4.11e-22	1.06e-19
ENSSSCG00000011970	CMSS1	cms1 ribosomal small subunit homolog [Source:VGNC Symbol;Acc:VGNC:96723]	5725.08	2.89001	0.299017	9.66505	4.24e-22	1.08e-19
ENSSSCG00000011451	ITIH3	inter-alpha-trypsin inhibitor heavy chain 3 [Source:VGNC Symbol;Acc:VGNC:89248]	1373.21	3.86527	0.400536	9.65026	4.9e-22	1.23e-19
ENSSSCG00000001456	ENSSSCG00000001456	MHC class II histocompatibility antigen SLA-DQA [Source:NCBI gene (formerly Entrezgene);Acc:100153387]	99.8071	-5.73005	0.593988	-9.64674	5.07e-22	1.26e-19
ENSSSCG00000042592	ENSSSCG00000042592		438.656	-3.59485	0.372815	-9.64245	5.29e-22	1.29e-19
ENSSSCG00000017068	FAXDC2	fatty acid hydroxylase domain containing 2 [Source:VGNC Symbol;Acc:VGNC:88021]	1047.56	-2.96222	0.310545	-9.5388	1.45e-21	3.49e-19
ENSSSCG00000029501	PLA2G1B	phospholipase A2 group IB [Source:NCBI gene (formerly Entrezgene);Acc:445525]	1744.53	-3.88421	0.407623	-9.52893	1.59e-21	3.78e-19
ENSSSCG00000023743	CLDN6	claudin 6 [Source:VGNC Symbol;Acc:VGNC:86739]	569.971	3.25568	0.342071	9.51756	1.77e-21	4.17e-19
ENSSSCG00000009668	CLU	clusterin [Source:VGNC Symbol;Acc:VGNC:86790]	1270.42	3.59245	0.378123	9.50074	2.08e-21	4.83e-19
ENSSSCG00000026850	SNCG	synuclein gamma [Source:VGNC Symbol;Acc:VGNC:109412]	678.487	-4.01505	0.4236	-9.4784	2.58e-21	5.91e-19
ENSSSCG00000000179	CCDC65	coiled-coil domain containing 65 [Source:VGNC Symbol;Acc:VGNC:86306]	467.901	-3.58702	0.378902	-9.46689	2.88e-21	6.52e-19
ENSSSCG00000063172	ENSSSCG00000063172		169.285	-4.56983	0.484096	-9.43991	3.73e-21	8.33e-19
ENSSSCG00000036213	FGF2	fibroblast growth factor 2 [Source:NCBI gene (formerly Entrezgene);Acc:397643]	2245.37	-2.8666	0.304066	-9.42754	4.2e-21	9.26e-19
ENSSSCG00000029558	EXTL1	exostosin like glycosyltransferase 1 [Source:VGNC Symbol;Acc:VGNC:87848]	95.7224	-5.43356	0.579156	-9.38186	6.48e-21	1.41e-18
ENSSSCG00000058952	ENSSSCG00000058952		2024.2	3.40831	0.36415	9.35964	8e-21	1.72e-18
ENSSSCG00000003464	DNAJC16	DnaJ heat shock protein family (Hsp40) member C16 [Source:VGNC Symbol;Acc:VGNC:96624]	406.026	-4.63604	0.495521	-9.3559	8.29e-21	1.76e-18
ENSSSCG00000037025	PLVAP	plasmalemma vesicle associated protein [Source:VGNC Symbol;Acc:VGNC:91577]	149.131	-5.63188	0.60302	-9.33945	9.68e-21	2.01e-18
ENSSSCG00000038670	ENSSSCG00000038670		4615.99	-3.92393	0.420151	-9.33933	9.69e-21	2.01e-18
ENSSSCG00000012631	LONRF3	LON peptidase N-terminal domain and ring finger 3 [Source:VGNC Symbol;Acc:VGNC:89778]	172.233	4.6715	0.501611	9.31301	1.24e-20	2.55e-18
ENSSSCG00000042407	ENSSSCG00000042407		195.54	4.80296	0.515947	9.30903	1.29e-20	2.62e-18
ENSSSCG00000016664	NPSR1	neuropeptide S receptor 1 [Source:VGNC Symbol;Acc:VGNC:90860]	692.082	-2.77226	0.300535	-9.22443	2.85e-20	5.72e-18
ENSSSCG00000005477	FKBP15	FKBP prolyl isomerase family member 15 [Source:VGNC Symbol;Acc:VGNC:88145]	10399.4	-2.80031	0.305011	-9.18102	4.27e-20	8.39e-18
ENSSSCG00000001100	CARMIL1	capping protein regulator and myosin 1 linker 1 [Source:VGNC Symbol;Acc:VGNC:86192]	498.971	-3.32632	0.362309	-9.1809	4.28e-20	8.39e-18
ENSSSCG00000033788	OXLD1	oxidoreductase like domain containing 1 [Source:VGNC Symbol;Acc:VGNC:91114]	189.383	-4.00864	0.438033	-9.15145	5.62e-20	1.09e-17
ENSSSCG00000032456	ENSSSCG00000032456		980.486	-2.98046	0.326371	-9.13212	6.72e-20	1.29e-17
ENSSSCG00000010831	DUSP10	dual specificity phosphatase 10 [Source:VGNC Symbol;Acc:VGNC:96246]	242.219	3.96616	0.434773	9.12238	7.35e-20	1.4e-17
ENSSSCG00000008812	ATP10D	ATPase phospholipid transporting 10D (putative) [Source:VGNC Symbol;Acc:VGNC:98913]	459.613	5.00349	0.549783	9.10084	8.96e-20	1.69e-17
ENSSSCG00000017095	SEMA5A	semaphorin 5A [Source:VGNC Symbol;Acc:VGNC:92706]	3590.84	-3.01533	0.333544	-9.04027	1.56e-19	2.91e-17
ENSSSCG00000005607	RALGPS1	Ral GEF with PH domain and SH3 binding motif 1 [Source:VGNC Symbol;Acc:VGNC:92072]	5814.61	2.95045	0.328223	8.98914	2.49e-19	4.59e-17
ENSSSCG00000037400	ENSSSCG00000037400		251.371	-3.64952	0.40648	-8.97834	2.75e-19	5.01e-17
ENSSSCG00000003789	CTH	cystathionine gamma-lyase [Source:NCBI gene (formerly Entrezgene);Acc:733654]	137.914	-5.15731	0.574524	-8.97666	2.79e-19	5.04e-17
ENSSSCG00000033608	LOXL2	lysyl oxidase like 2 [Source:VGNC Symbol;Acc:VGNC:89781]	314.294	4.06627	0.45326	8.97116	2.93e-19	5.24e-17
ENSSSCG00000033844	CYP1B1	cytochrome P450 family 1 subfamily B member 1 [Source:VGNC Symbol;Acc:VGNC:103345]	172.009	5.40454	0.603167	8.96027	3.24e-19	5.73e-17
ENSSSCG00000013380	ENSSSCG00000013380		373.838	-2.91056	0.325863	-8.93185	4.19e-19	7.34e-17
ENSSSCG00000003592	SDC3	syndecan 3 [Source:VGNC Symbol;Acc:VGNC:92656]	282.554	3.27248	0.36962	8.85361	8.47e-19	1.47e-16
ENSSSCG00000011694	CPB1	carboxypeptidase B1 [Source:VGNC Symbol;Acc:VGNC:86933]	1657.62	-10.7761	1.22318	-8.80992	1.25e-18	2.15e-16
ENSSSCG00000003460	CASP9	caspase 9 [Source:VGNC Symbol;Acc:VGNC:96938]	254.696	-4.16824	0.474278	-8.7886	1.51e-18	2.58e-16
ENSSSCG00000037232	SNX29	sorting nexin 29 [Source:VGNC Symbol;Acc:VGNC:98331]	527.819	-2.98538	0.34028	-8.77329	1.74e-18	2.92e-16
ENSSSCG00000062807	ENSSSCG00000062807		315.224	3.35772	0.383176	8.76288	1.9e-18	3.18e-16
ENSSSCG00000005485	AMBP	alpha-1-microglobulin/bikunin [Source:VGNC Symbol;Acc:VGNC:109523]	242.793	-4.2056	0.480369	-8.75495	2.04e-18	3.35e-16
ENSSSCG00000011387	RNF123	ring finger protein 123 [Source:VGNC Symbol;Acc:VGNC:92351]	9750.61	-2.65403	0.303148	-8.7549	2.04e-18	3.35e-16
ENSSSCG00000055346	ENSSSCG00000055346		356.407	-3.17767	0.364505	-8.71775	2.84e-18	4.61e-16
ENSSSCG00000035392	IGFBP2	insulin like growth factor binding protein 2 [Source:NCBI gene (formerly Entrezgene);Acc:397064]	339.758	3.95482	0.454195	8.70732	3.11e-18	5.01e-16
ENSSSCG00000010999	SMU1	SMU1 DNA replication regulator and spliceosomal factor [Source:NCBI gene (formerly Entrezgene);Acc:100511830]	429.457	3.04306	0.351068	8.66801	4.4e-18	7.01e-16
ENSSSCG00000029249	NAV3	neuron navigator 3 [Source:VGNC Symbol;Acc:VGNC:90589]	161.094	-3.5261	0.407062	-8.66233	4.62e-18	7.31e-16
ENSSSCG00000031441	GRAMD4	GRAM domain containing 4 [Source:VGNC Symbol;Acc:VGNC:88659]	251.035	-3.33899	0.385911	-8.65224	5.05e-18	7.91e-16
ENSSSCG00000013758	ZSWIM4	zinc finger SWIM-type containing 4 [Source:VGNC Symbol;Acc:VGNC:95333]	245.619	3.31886	0.383866	8.64589	5.34e-18	8.29e-16
ENSSSCG00000053016	ENSSSCG00000053016		136.486	-6.88543	0.797076	-8.63836	5.7e-18	8.78e-16
ENSSSCG00000033741	NIP7	nucleolar pre-rRNA processing protein NIP7 [Source:NCBI gene (formerly Entrezgene);Acc:595107]	7313.34	-3.49477	0.404667	-8.63616	5.81e-18	8.87e-16
ENSSSCG00000023936	MYRFL	myelin regulatory factor like [Source:VGNC Symbol;Acc:VGNC:90547]	516.258	4.62991	0.537457	8.61448	7.03e-18	1.06e-15
ENSSSCG00000005751	COL5A1	collagen type V alpha 1 chain [Source:NCBI gene (formerly Entrezgene);Acc:397533]	1300.26	2.67458	0.310612	8.61066	7.26e-18	1.09e-15
ENSSSCG00000002042	OXA1L	OXA1L mitochondrial inner membrane protein [Source:VGNC Symbol;Acc:VGNC:91112]	2805.83	-2.44447	0.284855	-8.58143	9.37e-18	1.39e-15
ENSSSCG00000002829	MMP2	matrix metallopeptidase 2 [Source:NCBI gene (formerly Entrezgene);Acc:397391]	156.57	4.49059	0.52349	8.57817	9.64e-18	1.42e-15
ENSSSCG00000015323	GNGT1	G protein subunit gamma transducin 1 [Source:VGNC Symbol;Acc:VGNC:103952]	18802.7	2.96229	0.348043	8.51127	1.72e-17	2.52e-15
ENSSSCG00000012138	ACE2	angiotensin converting enzyme 2 [Source:VGNC Symbol;Acc:VGNC:85008]	357.117	-3.40837	0.400782	-8.5043	1.83e-17	2.65e-15
ENSSSCG00000056855	ENSSSCG00000056855		194.809	4.06857	0.479295	8.48865	2.09e-17	3.01e-15
ENSSSCG00000020915	P4HA2	prolyl 4-hydroxylase subunit alpha 2 [Source:VGNC Symbol;Acc:VGNC:91133]	1215.36	2.78251	0.328231	8.47729	2.3e-17	3.29e-15
ENSSSCG00000008563	KCNK3	potassium two pore domain channel subfamily K member 3 [Source:NCBI gene (formerly Entrezgene);Acc:100737895]	976.704	-3.8436	0.453716	-8.47137	2.43e-17	3.44e-15
ENSSSCG00000012277	TIMP1	TIMP metallopeptidase inhibitor 1 [Source:NCBI gene (formerly Entrezgene);Acc:396862]	174.656	3.95323	0.466826	8.4683	2.49e-17	3.5e-15
ENSSSCG00000017427	HAP1	huntingtin associated protein 1 [Source:VGNC Symbol;Acc:VGNC:88779]	316.06	-3.75938	0.445012	-8.44781	2.97e-17	4.14e-15
ENSSSCG00000039053	VGF	VGF nerve growth factor inducible [Source:VGNC Symbol;Acc:VGNC:94820]	526.693	3.66566	0.435076	8.42533	3.6e-17	4.98e-15
ENSSSCG00000003455	FHAD1	forkhead associated phosphopeptide binding domain 1 [Source:VGNC Symbol;Acc:VGNC:88125]	191.921	-3.65522	0.43495	-8.40376	4.32e-17	5.94e-15
ENSSSCG00000054501	ENSSSCG00000054501		170.863	6.55029	0.78212	8.37504	5.52e-17	7.53e-15
ENSSSCG00000045471	ENSSSCG00000045471		129.63	-3.88845	0.464347	-8.37402	5.57e-17	7.53e-15
ENSSSCG00000010092	PI4KA	phosphatidylinositol 4-kinase alpha [Source:VGNC Symbol;Acc:VGNC:98191]	1486.84	-3.09638	0.370173	-8.36469	6.03e-17	8.09e-15
ENSSSCG00000016174	FN1	fibronectin 1 [Source:VGNC Symbol;Acc:VGNC:96305]	752.931	3.81395	0.458181	8.32412	8.5e-17	1.13e-14
ENSSSCG00000010026	PIK3IP1	phosphoinositide-3-kinase interacting protein 1 [Source:VGNC Symbol;Acc:VGNC:91444]	364.655	2.97013	0.359069	8.27177	1.32e-16	1.75e-14
ENSSSCG00000057365	ENSSSCG00000057365	RNA exonuclease 6 (putative) [Source:VGNC Symbol;Acc:VGNC:111650]	111.812	-4.57182	0.554102	-8.25086	1.57e-16	2.07e-14
ENSSSCG00000000694	ENSSSCG00000000694	glyceraldehyde-3-phosphate dehydrogenase [Source:VGNC Symbol;Acc:VGNC:103283]	1873.8	2.36677	0.288077	8.21574	2.11e-16	2.75e-14
ENSSSCG00000037270	DYNLT4	dynein light chain Tctex-type 4 [Source:NCBI gene (formerly Entrezgene);Acc:606747]	138.402	4.15391	0.50757	8.18391	2.75e-16	3.56e-14
ENSSSCG00000010281	PSAP	prosaposin [Source:VGNC Symbol;Acc:VGNC:109480]	1634.11	2.56331	0.31337	8.17982	2.84e-16	3.65e-14
ENSSSCG00000040850	GPR17	G protein-coupled receptor 17 [Source:VGNC Symbol;Acc:VGNC:96332]	141.485	-3.39162	0.414814	-8.17625	2.93e-16	3.74e-14
ENSSSCG00000050276	ENSSSCG00000050276		60.0911	-5.45837	0.668044	-8.17068	3.07e-16	3.88e-14
ENSSSCG00000035133	MTMR9	myotubularin related protein 9 [Source:VGNC Symbol;Acc:VGNC:90464]	556.153	4.05892	0.500646	8.10735	5.17e-16	6.51e-14
ENSSSCG00000011157	PITRM1	pitrilysin metallopeptidase 1 [Source:VGNC Symbol;Acc:VGNC:95855]	6901.98	2.62278	0.326395	8.03561	9.31e-16	1.16e-13
ENSSSCG00000014965	ENDOD1	endonuclease domain containing 1 [Source:VGNC Symbol;Acc:VGNC:87697]	163.719	-4.29028	0.534341	-8.02909	9.82e-16	1.22e-13
ENSSSCG00000061899	IMMP2L	inner mitochondrial membrane peptidase subunit 2 [Source:HGNC Symbol;Acc:HGNC:14598]	7180.17	2.79002	0.347693	8.02439	1.02e-15	1.26e-13
ENSSSCG00000027607	IER3	immediate early response 3 [Source:VGNC Symbol;Acc:VGNC:89027]	287.318	3.33664	0.416693	8.00742	1.17e-15	1.43e-13
ENSSSCG00000011650	MSL2	MSL complex subunit 2 [Source:VGNC Symbol;Acc:VGNC:90424]	1348.24	2.65089	0.332471	7.97329	1.55e-15	1.88e-13
ENSSSCG00000026991	LURAP1	leucine rich adaptor protein 1 [Source:VGNC Symbol;Acc:VGNC:89895]	138.39	-3.43306	0.432206	-7.9431	1.97e-15	2.38e-13
ENSSSCG00000038853	GPR137B	G protein-coupled receptor 137B [Source:VGNC Symbol;Acc:VGNC:88601]	576.369	-2.96194	0.373815	-7.92353	2.31e-15	2.77e-13
ENSSSCG00000016217	DNAJB2	DnaJ heat shock protein family (Hsp40) member B2 [Source:HGNC Symbol;Acc:HGNC:5228]	3409.03	3.06759	0.389359	7.87858	3.31e-15	3.94e-13
ENSSSCG00000016780	CTNND2	catenin delta 2 [Source:VGNC Symbol;Acc:VGNC:87068]	717.038	-3.96648	0.503588	-7.87643	3.37e-15	3.98e-13
ENSSSCG00000013735	JUNB	JunB proto-onco, AP-1 transcription factor subunit [Source:VGNC Symbol;Acc:VGNC:89295]	354.835	2.77173	0.352838	7.85554	3.98e-15	4.68e-13
ENSSSCG00000005830	ENSSSCG00000005830	coiled-coil domain containing 183 [Source:VGNC Symbol;Acc:VGNC:103045]	59.6569	-5.5499	0.708178	-7.83687	4.62e-15	5.39e-13
ENSSSCG00000050176	ENSSSCG00000050176		8314.36	-2.64263	0.338302	-7.81145	5.65e-15	6.56e-13
ENSSSCG00000009216	SPP1	secreted phosphoprotein 1 [Source:VGNC Symbol;Acc:VGNC:93419]	1746.69	3.4599	0.444073	7.79129	6.63e-15	7.64e-13
ENSSSCG00000045157	ENSSSCG00000045157		6532.24	-2.26402	0.290613	-7.79052	6.67e-15	7.64e-13
ENSSSCG00000053460	ENSSSCG00000053460		124.007	5.44855	0.706331	7.71387	1.22e-14	1.39e-12
ENSSSCG00000003018	LIPE	lipase E, hormone sensitive type [Source:VGNC Symbol;Acc:VGNC:98493]	315.023	-2.77559	0.360475	-7.69983	1.36e-14	1.54e-12
ENSSSCG00000002444	FBLN5	fibulin 5 [Source:VGNC Symbol;Acc:VGNC:88024]	1018.25	-3.1295	0.406806	-7.69285	1.44e-14	1.62e-12
ENSSSCG00000051406	ENSSSCG00000051406		177.607	-3.82636	0.498868	-7.67009	1.72e-14	1.92e-12
ENSSSCG00000045860	ENSSSCG00000045860		222.815	-3.27245	0.427135	-7.66138	1.84e-14	2.04e-12
ENSSSCG00000039784	ENSSSCG00000039784		61.9355	-9.95592	1.30201	-7.64658	2.06e-14	2.27e-12
ENSSSCG00000010822	BPNT1	3'(2'), 5'-bisphosphate nucleotidase 1 [Source:VGNC Symbol;Acc:VGNC:96673]	621.594	-2.34936	0.307272	-7.64584	2.08e-14	2.27e-12
ENSSSCG00000036135	COL1A1	collagen type I alpha 1 chain [Source:VGNC Symbol;Acc:VGNC:86870]	1484.87	2.27022	0.297116	7.64087	2.16e-14	2.35e-12
ENSSSCG00000038489	BHLHA15	basic helix-loop-helix family member a15 [Source:VGNC Symbol;Acc:VGNC:85812]	312.38	-2.67369	0.350832	-7.621	2.52e-14	2.72e-12
ENSSSCG00000040631	LPL	lipoprotein lipase [Source:VGNC Symbol;Acc:VGNC:89795]	121.555	-3.19713	0.419871	-7.61455	2.65e-14	2.85e-12
ENSSSCG00000061621	ENSSSCG00000061621		2052.98	-3.06687	0.403091	-7.60839	2.78e-14	2.97e-12
ENSSSCG00000009796	LRRC43	leucine rich repeat containing 43 [Source:VGNC Symbol;Acc:VGNC:89842]	10231	-2.21104	0.290631	-7.60773	2.79e-14	2.97e-12
ENSSSCG00000054652	ENSSSCG00000054652		271.231	2.76217	0.363684	7.59497	3.08e-14	3.25e-12
ENSSSCG00000041050	ENSSSCG00000041050		426.209	2.56965	0.33882	7.58412	3.35e-14	3.52e-12
ENSSSCG00000008413	GPR75	G protein-coupled receptor 75 [Source:VGNC Symbol;Acc:VGNC:88636]	401.017	-2.78561	0.367733	-7.57509	3.59e-14	3.75e-12
ENSSSCG00000017874	ATP2A3	ATPase sarcoplasmic/endoplasmic reticulum Ca2+ transporting 3 [Source:VGNC Symbol;Acc:VGNC:85648]	711.911	-2.66561	0.351948	-7.57386	3.62e-14	3.76e-12
ENSSSCG00000001473	COL11A2	collagen type XI alpha 2 chain [Source:VGNC Symbol;Acc:VGNC:86863]	79.2671	-4.8303	0.638057	-7.57033	3.72e-14	3.82e-12
ENSSSCG00000027709	PARP9	poly(ADP-ribose) polymerase family member 9 [Source:VGNC Symbol;Acc:VGNC:108682]	120.026	-3.52733	0.465945	-7.57027	3.72e-14	3.82e-12
ENSSSCG00000017127	CYBC1	cytochrome b-245 chaperone 1 [Source:VGNC Symbol;Acc:VGNC:87125]	645.211	-3.69896	0.489679	-7.55386	4.23e-14	4.31e-12
ENSSSCG00000006742	MAB21L3	mab-21 like 3 [Source:VGNC Symbol;Acc:VGNC:89934]	51.1076	-4.93136	0.653279	-7.54862	4.4e-14	4.46e-12
ENSSSCG00000061195	ENSSSCG00000061195		349.301	-2.62876	0.348336	-7.54662	4.47e-14	4.51e-12
ENSSSCG00000058810	ENSSSCG00000058810		87.3182	-9.49215	1.25796	-7.54566	4.5e-14	4.52e-12
ENSSSCG00000004403	CDC40	cell division cycle 40 [Source:VGNC Symbol;Acc:VGNC:86452]	189.39	-2.81288	0.37389	-7.5233	5.34e-14	5.33e-12
ENSSSCG00000052532	ENSSSCG00000052532		48.3545	-5.61812	0.747799	-7.51288	5.78e-14	5.74e-12
ENSSSCG00000015106	HYOU1	hypoxia up-regulated 1 [Source:VGNC Symbol;Acc:VGNC:89014]	926.631	-2.56754	0.342186	-7.50333	6.22e-14	6.14e-12
ENSSSCG00000005601	HSPA5	heat shock protein family A (Hsp70) member 5 [Source:VGNC Symbol;Acc:VGNC:103107]	2071.06	-3.41985	0.455951	-7.50048	6.36e-14	6.24e-12
ENSSSCG00000005599	RABEPK	Rab9 effector protein with kelch motifs [Source:VGNC Symbol;Acc:VGNC:92045]	1551.49	-3.675	0.490375	-7.49427	6.67e-14	6.51e-12
ENSSSCG00000003140	FGF21	fibroblast growth factor 21 [Source:NCBI gene (formerly Entrezgene);Acc:100302504]	517.376	-2.76965	0.36988	-7.48798	6.99e-14	6.79e-12
ENSSSCG00000015019	POU2AF3	POU class 2 homeobox associating factor 3 [Source:HGNC Symbol;Acc:HGNC:26978]	308.619	-3.64556	0.48724	-7.48206	7.32e-14	7.06e-12
ENSSSCG00000024668	KLK1	kallikrein 1 [Source:NCBI gene (formerly Entrezgene);Acc:431673]	176.9	-3.67823	0.492692	-7.46557	8.29e-14	7.96e-12
ENSSSCG00000016754	AEBP1	AE binding protein 1 [Source:VGNC Symbol;Acc:VGNC:85162]	473.524	2.44275	0.327357	7.46203	8.52e-14	8.14e-12
ENSSSCG00000056610	ENSSSCG00000056610		6191.17	-2.16579	0.290325	-7.45988	8.66e-14	8.23e-12
ENSSSCG00000023539	MBOAT2	membrane bound O-acyltransferase domain containing 2 [Source:VGNC Symbol;Acc:VGNC:90058]	179.091	-3.03553	0.407172	-7.45517	8.98e-14	8.48e-12
ENSSSCG00000058216	IGFBP3	insulin like growth factor binding protein 3 [Source:NCBI gene (formerly Entrezgene);Acc:448812]	107.643	5.39979	0.727216	7.4253	1.13e-13	1.06e-11
ENSSSCG00000059332	CMTR1	cap methyltransferase 1 [Source:HGNC Symbol;Acc:HGNC:21077]	1082.09	-3.77545	0.509851	-7.405	1.31e-13	1.23e-11
ENSSSCG00000009957	MYO18B	myosin XVIIIB [Source:VGNC Symbol;Acc:VGNC:90523]	69.652	-4.00346	0.541471	-7.39367	1.43e-13	1.33e-11
ENSSSCG00000054150	FSD1L	fibronectin type III and SPRY domain containing 1 like [Source:HGNC Symbol;Acc:HGNC:13753]	1440.95	-2.16914	0.293541	-7.38956	1.47e-13	1.36e-11
ENSSSCG00000007952	TRAP1	TNF receptor associated protein 1 [Source:NCBI gene (formerly Entrezgene);Acc:100515536]	9926.4	-2.19191	0.29666	-7.38861	1.48e-13	1.37e-11
ENSSSCG00000029662	RASSF4	Ras association domain family member 4 [Source:VGNC Symbol;Acc:VGNC:111135]	828.002	-2.72124	0.368745	-7.37972	1.59e-13	1.45e-11
ENSSSCG00000008487	ATL2	atlastin GTPase 2 [Source:VGNC Symbol;Acc:VGNC:85628]	145.248	3.65181	0.49551	7.36979	1.71e-13	1.56e-11
ENSSSCG00000016855	FYB1	FYN binding protein 1 [Source:VGNC Symbol;Acc:VGNC:110662]	4214.1	-7.17547	0.974414	-7.36388	1.79e-13	1.62e-11
ENSSSCG00000006693	PDZK1	PDZ domain containing 1 [Source:VGNC Symbol;Acc:VGNC:98832]	881.971	-2.56905	0.35016	-7.3368	2.19e-13	1.97e-11
ENSSSCG00000036758	HSPA12A	heat shock protein family A (Hsp70) member 12A [Source:VGNC Symbol;Acc:VGNC:96684]	64.5614	-4.45473	0.608311	-7.32311	2.42e-13	2.17e-11
ENSSSCG00000007826	ENSSSCG00000007826		97.2637	-3.4588	0.47425	-7.29321	3.03e-13	2.7e-11
ENSSSCG00000058880	ENSSSCG00000058880		126.726	-4.11296	0.566311	-7.26273	3.79e-13	3.37e-11
ENSSSCG00000009228	MAPK10	mitogen-activated protein kinase 10 [Source:VGNC Symbol;Acc:VGNC:98116]	3646.29	-2.14577	0.295515	-7.26112	3.84e-13	3.39e-11
ENSSSCG00000025924	IGFBP5	insulin like growth factor binding protein 5 [Source:NCBI gene (formerly Entrezgene);Acc:397182]	298.64	3.06509	0.422312	7.25787	3.93e-13	3.46e-11
ENSSSCG00000003155	PPP1R15A	protein phosphatase 1 regulatory subunit 15A [Source:VGNC Symbol;Acc:VGNC:91725]	198.04	3.13393	0.431927	7.25568	4e-13	3.5e-11
ENSSSCG00000010737	ABRAXAS2	abraxas 2, BRISC complex subunit [Source:VGNC Symbol;Acc:VGNC:84991]	158.885	-4.62424	0.637945	-7.24865	4.21e-13	3.67e-11
ENSSSCG00000059487	ENSSSCG00000059487		85.961	-4.84183	0.668372	-7.24421	4.35e-13	3.77e-11
ENSSSCG00000017368	PPY	pancreatic polypeptide [Source:VGNC Symbol;Acc:VGNC:99027]	846.655	3.0394	0.420724	7.22423	5.04e-13	4.35e-11
ENSSSCG00000026506	RALGAPA2	Ral GTPase activating protein catalytic subunit alpha 2 [Source:VGNC Symbol;Acc:VGNC:95454]	4513.21	2.55163	0.353399	7.22023	5.19e-13	4.46e-11
ENSSSCG00000033655	TUBB2B	tubulin, beta 2B class IIb [Source:NCBI gene (formerly Entrezgene);Acc:100153507]	199.079	3.1674	0.438916	7.21642	5.34e-13	4.56e-11
ENSSSCG00000029230	ECM1	extracellular matrix protein 1 [Source:VGNC Symbol;Acc:VGNC:87533]	97.1965	5.50059	0.762433	7.21453	5.41e-13	4.6e-11
ENSSSCG00000052641	ENSSSCG00000052641		751.151	2.64032	0.366919	7.19593	6.2e-13	5.25e-11
ENSSSCG00000042718	GNAT1	G protein subunit alpha transducin 1 [Source:VGNC Symbol;Acc:VGNC:108660]	120.65	-3.45082	0.479745	-7.19304	6.34e-13	5.34e-11
ENSSSCG00000011168	ZNF510	zinc finger protein 510 [Source:VGNC Symbol;Acc:VGNC:96203]	131.977	-3.46311	0.481809	-7.18771	6.59e-13	5.52e-11
ENSSSCG00000009134	EGF	epidermal growth factor [Source:VGNC Symbol;Acc:VGNC:98921]	92.4865	-3.46651	0.482451	-7.18522	6.71e-13	5.6e-11
ENSSSCG00000032096	LETMD1	LETM1 domain containing 1 [Source:VGNC Symbol;Acc:VGNC:89688]	2371.11	2.03651	0.284661	7.15414	8.42e-13	6.99e-11
ENSSSCG00000038966	KRT7	keratin 7 [Source:HGNC Symbol;Acc:HGNC:6445]	253.924	2.83681	0.396564	7.15348	8.46e-13	7e-11
ENSSSCG00000027801	VTN	vitronectin [Source:NCBI gene (formerly Entrezgene);Acc:397192]	73.9029	-8.40615	1.17833	-7.13395	9.75e-13	8.03e-11
ENSSSCG00000006717	PHGDH	phosphoglycerate dehydrogenase [Source:NCBI gene (formerly Entrezgene);Acc:100144529]	186.173	-2.67291	0.374997	-7.12782	1.02e-12	8.35e-11
ENSSSCG00000040678	TYMS	thymidylate synthetase [Source:NCBI gene (formerly Entrezgene);Acc:100627209]	722.84	-2.11783	0.298964	-7.08389	1.4e-12	1.14e-10
ENSSSCG00000012074	ENSSSCG00000012074		101.995	3.91653	0.5531	7.08105	1.43e-12	1.16e-10
ENSSSCG00000045667	ENSSSCG00000045667		938.119	2.81386	0.397649	7.07625	1.48e-12	1.2e-10
ENSSSCG00000056812	ENSSSCG00000056812		192.524	-3.36169	0.476403	-7.05641	1.71e-12	1.37e-10
ENSSSCG00000000206	FAIM2	Fas apoptotic inhibitory molecule 2 [Source:VGNC Symbol;Acc:VGNC:87883]	274.301	3.39051	0.480861	7.05093	1.78e-12	1.42e-10
ENSSSCG00000003230	CLDND2	claudin domain containing 2 [Source:VGNC Symbol;Acc:VGNC:86743]	55.2062	-4.51781	0.643254	-7.02336	2.17e-12	1.72e-10
ENSSSCG00000008192	TMEM131	transmembrane protein 131 [Source:VGNC Symbol;Acc:VGNC:94078]	533.266	-2.44352	0.347935	-7.02293	2.17e-12	1.72e-10
ENSSSCG00000021084	S100A6	S100 calcium binding protein A6 [Source:VGNC Symbol;Acc:VGNC:92545]	101.736	6.14608	0.875486	7.02019	2.22e-12	1.75e-10
ENSSSCG00000015588	ANGEL2	angel homolog 2 [Source:VGNC Symbol;Acc:VGNC:85302]	881.776	2.97317	0.424216	7.00862	2.41e-12	1.89e-10
ENSSSCG00000033627	YIPF3	Yip1 domain family member 3 [Source:VGNC Symbol;Acc:VGNC:95029]	175.824	-2.77161	0.396166	-6.99607	2.63e-12	2.06e-10
ENSSSCG00000035216	SPRED3	sprouty related EVH1 domain containing 3 [Source:VGNC Symbol;Acc:VGNC:93422]	489.702	2.73984	0.392152	6.98668	2.81e-12	2.2e-10
ENSSSCG00000006808	SLC16A4	solute carrier family 16 member 4 [Source:VGNC Symbol;Acc:VGNC:92944]	1706.74	-2.60666	0.373527	-6.9785	2.98e-12	2.32e-10
ENSSSCG00000001705	TCTE1	t-complex-associated-testis-expressed 1 [Source:VGNC Symbol;Acc:VGNC:93836]	217.667	3.14592	0.451298	6.97083	3.15e-12	2.44e-10
ENSSSCG00000056074	ENSSSCG00000056074		456.778	2.56501	0.36914	6.94862	3.69e-12	2.84e-10
ENSSSCG00000024784	CACNA1S	calcium voltage-gated channel subunit alpha1 S [Source:VGNC Symbol;Acc:VGNC:95598]	101.702	5.16259	0.743586	6.94282	3.84e-12	2.95e-10
ENSSSCG00000004012	THBS2	thrombospondin 2 [Source:VGNC Symbol;Acc:VGNC:93947]	95.4165	4.764	0.686263	6.94194	3.87e-12	2.95e-10
ENSSSCG00000028671	CEL	carboxyl ester lipase [Source:VGNC Symbol;Acc:VGNC:86536]	53129.7	-3.16918	0.457913	-6.92093	4.49e-12	3.41e-10
ENSSSCG00000011850	ENSSSCG00000011850		129.041	3.26678	0.472598	6.91239	4.77e-12	3.61e-10
ENSSSCG00000011580	TSEN2	tRNA splicing endonuclease subunit 2 [Source:VGNC Symbol;Acc:VGNC:107177]	2569.53	-2.1042	0.305438	-6.88912	5.61e-12	4.23e-10
ENSSSCG00000041147	ENSSSCG00000041147		248.397	3.13064	0.455171	6.87795	6.07e-12	4.56e-10
ENSSSCG00000017325	PLEKHM1	pleckstrin homology and RUN domain containing M1 [Source:VGNC Symbol;Acc:VGNC:91552]	194.374	-2.68972	0.391155	-6.87637	6.14e-12	4.59e-10
ENSSSCG00000060851	ENSSSCG00000060851		129.57	-3.00033	0.436598	-6.87207	6.33e-12	4.71e-10
ENSSSCG00000003153	FTL	ferritin light chain [Source:NCBI gene (formerly Entrezgene);Acc:397035]	688.235	2.23298	0.325469	6.86082	6.85e-12	5.07e-10
ENSSSCG00000011376	IHO1	interactor of HORMAD1 1 [Source:VGNC Symbol;Acc:VGNC:86295]	248.561	-2.53064	0.370021	-6.83918	7.96e-12	5.88e-10
ENSSSCG00000022343	ENO1	enolase 1 [Source:VGNC Symbol;Acc:VGNC:87701]	1275.88	2.13368	0.312038	6.83789	8.04e-12	5.91e-10
ENSSSCG00000007391	MATN4	matrilin 4 [Source:VGNC Symbol;Acc:VGNC:96412]	6199.91	-2.52318	0.369549	-6.82771	8.63e-12	6.32e-10
ENSSSCG00000008440	PIGF	phosphatidylinositol glycan anchor biosynthesis class F [Source:VGNC Symbol;Acc:VGNC:98193]	11111.9	2.68883	0.394113	6.82249	8.95e-12	6.52e-10
ENSSSCG00000023126	TARDBP	TAR DNA binding protein [Source:VGNC Symbol;Acc:VGNC:98624]	3005.11	-2.60258	0.381632	-6.81961	9.13e-12	6.63e-10
ENSSSCG00000022668	ZFP1	ZFP1 zinc finger protein [Source:VGNC Symbol;Acc:VGNC:95143]	673.74	-3.56087	0.522411	-6.81622	9.35e-12	6.76e-10
ENSSSCG00000011355	ENSSSCG00000011355	collagen type VII alpha 1 chain [Source:VGNC Symbol;Acc:VGNC:108645]	127.186	3.55615	0.521771	6.81553	9.39e-12	6.76e-10
ENSSSCG00000049630	DEPTOR	DEP domain containing MTOR interacting protein [Source:VGNC Symbol;Acc:VGNC:109627]	1598.38	-2.01468	0.296073	-6.80467	1.01e-11	7.24e-10
ENSSSCG00000011794	SENP2	SUMO specific peptidase 2 [Source:VGNC Symbol;Acc:VGNC:92713]	190.089	3.56522	0.523945	6.80457	1.01e-11	7.24e-10
ENSSSCG00000003553	MTFR1L	mitochondrial fission regulator 1 like [Source:VGNC Symbol;Acc:VGNC:90448]	497.785	-2.34901	0.34533	-6.80221	1.03e-11	7.33e-10
ENSSSCG00000026962	A4GALT	alpha 1,4-galactosyltransferase [Source:VGNC Symbol;Acc:VGNC:103211]	175.836	-2.70839	0.398413	-6.79795	1.06e-11	7.52e-10
ENSSSCG00000054796	LRRC31	leucine rich repeat containing 31 [Source:HGNC Symbol;Acc:HGNC:26261]	69.5772	-3.60912	0.531208	-6.79417	1.09e-11	7.69e-10
ENSSSCG00000043113	ENSSSCG00000043113		232.97	8.31381	1.22404	6.79212	1.1e-11	7.77e-10
ENSSSCG00000061302	ENSSSCG00000061302		1636.69	-1.98068	0.292149	-6.77969	1.2e-11	8.44e-10
ENSSSCG00000033763	GNAQ	G protein subunit alpha q [Source:NCBI gene (formerly Entrezgene);Acc:654405]	177.529	-3.12611	0.461761	-6.76997	1.29e-11	8.99e-10
ENSSSCG00000009874	RASAL1	RAS protein activator like 1 [Source:VGNC Symbol;Acc:VGNC:92104]	239.258	3.21414	0.475022	6.76629	1.32e-11	9.18e-10
ENSSSCG00000034137	PPIB	peptidylprolyl isomerase B [Source:VGNC Symbol;Acc:VGNC:98210]	630.038	-2.02202	0.29902	-6.76215	1.36e-11	9.41e-10
ENSSSCG00000003623	C1orf94	chromosome 6 C1orf94 homolog [Source:VGNC Symbol;Acc:VGNC:86066]	50.3884	-6.96936	1.03183	-6.75439	1.43e-11	9.89e-10
ENSSSCG00000005720	MED27	mediator complex subunit 27 [Source:VGNC Symbol;Acc:VGNC:90117]	197.978	-2.78794	0.414193	-6.731	1.69e-11	1.16e-09
ENSSSCG00000056577	ENSSSCG00000056577		433.362	2.77934	0.414567	6.70421	2.03e-11	1.39e-09
ENSSSCG00000016061	MYO1B	myosin IB [Source:VGNC Symbol;Acc:VGNC:96429]	967.471	-2.70108	0.402998	-6.70247	2.05e-11	1.4e-09
ENSSSCG00000008013	IGFALS	insulin like growth factor binding protein acid labile subunit [Source:VGNC Symbol;Acc:VGNC:110281]	110.418	-3.46096	0.517392	-6.68925	2.24e-11	1.52e-09
ENSSSCG00000006127	NBN	nibrin [Source:VGNC Symbol;Acc:VGNC:90592]	902.146	2.76034	0.41304	6.68297	2.34e-11	1.58e-09
ENSSSCG00000058818	ENSSSCG00000058818		279.748	-2.6522	0.397226	-6.6768	2.44e-11	1.65e-09
ENSSSCG00000038958	DNM3	dynamin 3 [Source:VGNC Symbol;Acc:VGNC:87382]	390.906	2.31089	0.34648	6.66963	2.56e-11	1.72e-09
ENSSSCG00000040660	TRAPPC3L	trafficking protein particle complex subunit 3L [Source:VGNC Symbol;Acc:VGNC:94375]	182.753	-2.89211	0.433758	-6.66756	2.6e-11	1.74e-09
ENSSSCG00000013072	FADS2	fatty acid desaturase 2 [Source:NCBI gene (formerly Entrezgene);Acc:444997]	671.239	2.3681	0.355418	6.66288	2.69e-11	1.79e-09
ENSSSCG00000016272	PSMD1	proteasome 26S subunit, non-ATPase 1 [Source:VGNC Symbol;Acc:VGNC:96511]	304.776	-2.25939	0.339169	-6.66155	2.71e-11	1.8e-09
ENSSSCG00000002315	SLC8A3	solute carrier family 8 member A3 [Source:VGNC Symbol;Acc:VGNC:93180]	94.1811	3.67531	0.552645	6.6504	2.92e-11	1.93e-09
ENSSSCG00000062962	ENSSSCG00000062962		180.878	3.3223	0.500513	6.63779	3.18e-11	2.1e-09
ENSSSCG00000061418	ENSSSCG00000061418		244.425	3.93041	0.592257	6.63633	3.22e-11	2.11e-09
ENSSSCG00000009648	ENSSSCG00000009648	neurofilament medium chain [Source:VGNC Symbol;Acc:VGNC:111119]	207.313	2.95349	0.445142	6.63493	3.25e-11	2.12e-09
ENSSSCG00000044640	ENSSSCG00000044640		140.55	3.09879	0.467183	6.63292	3.29e-11	2.15e-09
ENSSSCG00000010467	BTAF1	B-TFIID TATA-box binding protein associated factor 1 [Source:VGNC Symbol;Acc:VGNC:85899]	776.083	-2.39326	0.36353	-6.58337	4.6e-11	2.99e-09
ENSSSCG00000031781	PSMB10	proteasome 20S subunit beta 10 [Source:NCBI gene (formerly Entrezgene);Acc:733626]	136.718	-2.85983	0.434682	-6.57913	4.73e-11	3.06e-09
ENSSSCG00000007507	PCK1	phosphoenolpyruvate carboxykinase 1 [Source:VGNC Symbol;Acc:VGNC:96469]	100.664	6.52114	0.9944	6.55786	5.46e-11	3.52e-09
ENSSSCG00000042398	ENSSSCG00000042398		53.0619	-5.24879	0.801385	-6.54965	5.77e-11	3.71e-09
ENSSSCG00000036136	BHLHE40	basic helix-loop-helix family member e40 [Source:VGNC Symbol;Acc:VGNC:85814]	157.967	3.44457	0.526349	6.54427	5.98e-11	3.83e-09
ENSSSCG00000008901	PAICS	phosphoribosylaminoimidazole carboxylase and phosphoribosylaminoimidazolesuccinocarboxamide synthase [Source:VGNC Symbol;Acc:VGNC:91156]	716.882	-2.05641	0.314259	-6.54367	6e-11	3.83e-09
ENSSSCG00000024696	ENSSSCG00000024696		1087.18	2.02815	0.310212	6.53794	6.24e-11	3.96e-09
ENSSSCG00000011521	PDZRN3	PDZ domain containing ring finger 3 [Source:VGNC Symbol;Acc:VGNC:91298]	96.5025	-2.92685	0.447745	-6.53686	6.28e-11	3.98e-09
ENSSSCG00000011030	CUBN	cubilin [Source:HGNC Symbol;Acc:HGNC:2548]	121.488	-2.81902	0.43161	-6.53142	6.52e-11	4.11e-09
ENSSSCG00000026067	TMPRSS6	transmembrane serine protease 6 [Source:VGNC Symbol;Acc:VGNC:94238]	181.544	3.09095	0.473588	6.52666	6.73e-11	4.23e-09
ENSSSCG00000038453	SYNPO	synaptopodin [Source:VGNC Symbol;Acc:VGNC:93671]	122.26	2.9871	0.45797	6.52247	6.92e-11	4.33e-09
ENSSSCG00000029752	ENSSSCG00000029752	chromosome 3 C16orf54 homolog [Source:VGNC Symbol;Acc:VGNC:86013]	64.1166	-4.38445	0.672329	-6.52128	6.97e-11	4.35e-09
ENSSSCG00000034720	IQCK	IQ motif containing K [Source:VGNC Symbol;Acc:VGNC:89191]	460.037	2.30648	0.353767	6.51976	7.04e-11	4.38e-09
ENSSSCG00000047253	ENSSSCG00000047253		130.789	-2.82218	0.432918	-6.51896	7.08e-11	4.39e-09
ENSSSCG00000037275	SNX22	sorting nexin 22 [Source:VGNC Symbol;Acc:VGNC:93314]	67150.8	-2.02548	0.31079	-6.51719	7.16e-11	4.43e-09
ENSSSCG00000022099	TP53INP2	tumor protein p53 inducible nuclear protein 2 [Source:VGNC Symbol;Acc:VGNC:95737]	151.472	-3.09657	0.475496	-6.51228	7.4e-11	4.56e-09
ENSSSCG00000021158	MCF2L	MCF.2 cell line derived transforming sequence like [Source:VGNC Symbol;Acc:VGNC:90068]	823.5	-2.32159	0.356919	-6.50452	7.79e-11	4.78e-09
ENSSSCG00000023366	OARD1	O-acyl-ADP-ribose deacylase 1 [Source:VGNC Symbol;Acc:VGNC:91006]	716.73	2.20817	0.341011	6.47534	9.46e-11	5.79e-09
ENSSSCG00000003715	ZNF521	zinc finger protein 521 [Source:VGNC Symbol;Acc:VGNC:98715]	88.0582	-3.25885	0.503864	-6.46773	9.95e-11	6.06e-09
ENSSSCG00000008772	RELL1	RELT like 1 [Source:VGNC Symbol;Acc:VGNC:92206]	348.912	2.15855	0.333816	6.46627	1e-10	6.1e-09
ENSSSCG00000005190	NFIB	nuclear factor I B [Source:VGNC Symbol;Acc:VGNC:90716]	231.096	-2.66519	0.412434	-6.46209	1.03e-10	6.25e-09
ENSSSCG00000007430	NEURL2	neuralized E3 ubiquitin protein ligase 2 [Source:VGNC Symbol;Acc:VGNC:95760]	3099.18	1.98601	0.308648	6.43456	1.24e-10	7.47e-09
ENSSSCG00000008434	TTC7A	tetratricopeptide repeat domain 7A [Source:VGNC Symbol;Acc:VGNC:94557]	185.658	-2.68395	0.417342	-6.43106	1.27e-10	7.62e-09
ENSSSCG00000055255	NGRN	neugrin, neurite outgrowth associated [Source:HGNC Symbol;Acc:HGNC:18077]	198.601	-2.81911	0.438592	-6.42763	1.3e-10	7.77e-09
ENSSSCG00000035852	CSNK1D	casein kinase 1 delta [Source:VGNC Symbol;Acc:VGNC:97948]	1175.2	1.90608	0.29659	6.42666	1.3e-10	7.77e-09
ENSSSCG00000005680	PRRX2	paired related homeobox 2 [Source:VGNC Symbol;Acc:VGNC:91876]	77.1409	5.43633	0.845925	6.42649	1.31e-10	7.77e-09
ENSSSCG00000004907	CCBE1	collagen and calcium binding EGF domains 1 [Source:VGNC Symbol;Acc:VGNC:86240]	738.991	-2.7087	0.422026	-6.41833	1.38e-10	8.18e-09
ENSSSCG00000010688	MCMBP	minichromosome maintenance complex binding protein [Source:VGNC Symbol;Acc:VGNC:90077]	270.131	2.93848	0.458472	6.4093	1.46e-10	8.65e-09
ENSSSCG00000001846	WDR93	WD repeat domain 93 [Source:VGNC Symbol;Acc:VGNC:94951]	463.839	-2.31649	0.361627	-6.40575	1.5e-10	8.82e-09
ENSSSCG00000033806	ENSSSCG00000033806		53.0842	-3.89755	0.60948	-6.39487	1.61e-10	9.44e-09
ENSSSCG00000062301	ENSSSCG00000062301		101.384	-3.15713	0.494098	-6.38969	1.66e-10	9.73e-09
ENSSSCG00000005054	MAPK1IP1L	mitogen-activated protein kinase 1 interacting protein 1 like [Source:VGNC Symbol;Acc:VGNC:90002]	166.358	2.66253	0.416909	6.38635	1.7e-10	9.92e-09
ENSSSCG00000013767	PALM3	paralemmin 3 [Source:VGNC Symbol;Acc:VGNC:91161]	378.351	-2.17537	0.34125	-6.3747	1.83e-10	1.07e-08
ENSSSCG00000008645	ID2	inhibitor of DNA binding 2 [Source:NCBI gene (formerly Entrezgene);Acc:654298]	100.401	3.58605	0.563967	6.35862	2.04e-10	1.18e-08
ENSSSCG00000008873	GASK1B	golgi associated kinase 1B [Source:VGNC Symbol;Acc:VGNC:88362]	47.6898	-4.03875	0.636603	-6.34422	2.24e-10	1.29e-08
ENSSSCG00000010468	CPEB3	cytoplasmic polyadenylation element binding protein 3 [Source:VGNC Symbol;Acc:VGNC:86938]	92.8322	-2.94738	0.464699	-6.34255	2.26e-10	1.3e-08
ENSSSCG00000059461	ENSSSCG00000059461		59.2345	-3.91271	0.616966	-6.34186	2.27e-10	1.3e-08
ENSSSCG00000006161	IL7	interleukin 7 [Source:VGNC Symbol;Acc:VGNC:98812]	767.182	-2.142	0.337915	-6.33886	2.31e-10	1.32e-08
ENSSSCG00000014725	HBB	hemoglobin, beta [Source:NCBI gene (formerly Entrezgene);Acc:407066]	40.2743	-4.1756	0.658766	-6.33851	2.32e-10	1.32e-08
ENSSSCG00000030668	UQCC2	ubiquinol-cytochrome c reductase complex assembly factor 2 [Source:NCBI gene (formerly Entrezgene);Acc:100153818]	2629.33	2.10579	0.332998	6.32375	2.55e-10	1.45e-08
ENSSSCG00000062191	ENSSSCG00000062191		2210.48	2.29694	0.363287	6.32265	2.57e-10	1.46e-08
ENSSSCG00000038730	ITPRID2	ITPR interacting domain containing 2 [Source:VGNC Symbol;Acc:VGNC:95518]	623.15	-2.5589	0.40609	-6.30132	2.95e-10	1.67e-08
ENSSSCG00000056047	ENSSSCG00000056047		292.773	9.65198	1.53186	6.30083	2.96e-10	1.67e-08
ENSSSCG00000041161	ENSSSCG00000041161		73.7213	-3.24372	0.515493	-6.29245	3.12e-10	1.76e-08
ENSSSCG00000051506	ENSSSCG00000051506		69.0478	-3.30365	0.525125	-6.29117	3.15e-10	1.76e-08
ENSSSCG00000023894	AKNA	AT-hook transcription factor [Source:VGNC Symbol;Acc:VGNC:85228]	191.756	-2.40169	0.382062	-6.28613	3.25e-10	1.82e-08
ENSSSCG00000014336	EGR1	early growth response 1 [Source:VGNC Symbol;Acc:VGNC:87590]	354.676	2.79821	0.445521	6.28077	3.37e-10	1.87e-08
ENSSSCG00000038969	DMPK	DM1 protein kinase [Source:VGNC Symbol;Acc:VGNC:87349]	385.025	-2.64754	0.422133	-6.27183	3.57e-10	1.98e-08
ENSSSCG00000014329	GFRA3	cell division cycle 25C [Source:VGNC Symbol;Acc:VGNC:97921]	73.9931	-3.30043	0.526631	-6.26708	3.68e-10	2.03e-08
ENSSSCG00000055355	ENSSSCG00000055355		152.836	-3.4811	0.555773	-6.26354	3.76e-10	2.07e-08
ENSSSCG00000041576	ENSSSCG00000041576		90.1831	-3.54394	0.566173	-6.25948	3.86e-10	2.12e-08
ENSSSCG00000047247	DSCC1	DNA replication and sister chromatid cohesion 1 [Source:HGNC Symbol;Acc:HGNC:24453]	2493.86	-1.95007	0.311779	-6.25466	3.98e-10	2.18e-08
ENSSSCG00000009708	AADAT	aminoadipate aminotransferase [Source:VGNC Symbol;Acc:VGNC:84938]	74.486	-3.3088	0.529084	-6.25383	4.01e-10	2.19e-08
ENSSSCG00000001765	ADAMTS7	ADAM metallopeptidase with thrombospondin type 1 motif 7 [Source:VGNC Symbol;Acc:VGNC:85087]	116.246	3.31995	0.531348	6.24817	4.15e-10	2.26e-08
ENSSSCG00000012276	SYN1	synapsin I [Source:NCBI gene (formerly Entrezgene);Acc:100216310]	36284.8	3.60672	0.577704	6.24319	4.29e-10	2.33e-08
ENSSSCG00000015846	RBPMS	RNA binding protein, mRNA processing factor [Source:VGNC Symbol;Acc:VGNC:95904]	787.091	-2.45299	0.393166	-6.23908	4.4e-10	2.38e-08
ENSSSCG00000017478	RAPGEFL1	Rap guanine nucleotide exchange factor like 1 [Source:VGNC Symbol;Acc:VGNC:92095]	128.697	-2.66036	0.426666	-6.23524	4.51e-10	2.43e-08
ENSSSCG00000043552	ENSSSCG00000043552		285.345	-2.42056	0.388586	-6.22916	4.69e-10	2.52e-08
ENSSSCG00000010254	TACR2	tachykinin receptor 2 [Source:VGNC Symbol;Acc:VGNC:93702]	91.2585	4.08187	0.655351	6.22853	4.71e-10	2.53e-08
ENSSSCG00000004370	ATG5	autophagy related 5 [Source:VGNC Symbol;Acc:VGNC:103029]	1796.07	2.09323	0.336628	6.21824	5.03e-10	2.69e-08
ENSSSCG00000011798	DNAJB11	DnaJ heat shock protein family (Hsp40) member B11 [Source:VGNC Symbol;Acc:VGNC:108648]	110.253	-2.83916	0.456725	-6.21634	5.09e-10	2.71e-08
ENSSSCG00000063353	ENSSSCG00000063353		3628.59	2.89965	0.466472	6.21613	5.1e-10	2.71e-08
ENSSSCG00000041901	ENSSSCG00000041901		573.309	-2.25298	0.36325	-6.20229	5.56e-10	2.95e-08
ENSSSCG00000040749	PHAF1	phagosome assembly factor 1 [Source:VGNC Symbol;Acc:VGNC:86052]	275.761	2.31115	0.373534	6.18726	6.12e-10	3.23e-08
ENSSSCG00000016609	SLC13A1	solute carrier family 13 member 1 [Source:VGNC Symbol;Acc:VGNC:92929]	49.0992	-4.95543	0.801438	-6.18317	6.28e-10	3.31e-08
ENSSSCG00000035073	ENSSSCG00000035073		246.016	-2.31812	0.375257	-6.17741	6.52e-10	3.42e-08
ENSSSCG00000006503	RXFP4	relaxin family peptide/INSL5 receptor 4 [Source:NCBI gene (formerly Entrezgene);Acc:450213]	172.383	3.25426	0.527614	6.16788	6.92e-10	3.63e-08
ENSSSCG00000003398	UBE4B	ubiquitination factor E4B [Source:VGNC Symbol;Acc:VGNC:94657]	221.667	-2.46266	0.399569	-6.16329	7.12e-10	3.72e-08
ENSSSCG00000020846	SCARA3	scavenger receptor class A member 3 [Source:VGNC Symbol;Acc:VGNC:111139]	106.063	2.97406	0.483383	6.15259	7.62e-10	3.97e-08
ENSSSCG00000047778	ENSSSCG00000047778		93.0078	-3.41248	0.555156	-6.14688	7.9e-10	4.1e-08
ENSSSCG00000043118	ENSSSCG00000043118		694.593	2.20079	0.358278	6.1427	8.11e-10	4.2e-08
ENSSSCG00000040663	HERPUD1	homocysteine inducible ER protein with ubiquitin like domain 1 [Source:VGNC Symbol;Acc:VGNC:88852]	225.143	-3.14581	0.512181	-6.142	8.15e-10	4.21e-08
ENSSSCG00000002502	ATG2B	autophagy related 2B [Source:VGNC Symbol;Acc:VGNC:85620]	141.902	2.68621	0.437825	6.13534	8.5e-10	4.37e-08
ENSSSCG00000054958	ENSSSCG00000054958		111.699	3.35087	0.546561	6.13082	8.74e-10	4.49e-08
ENSSSCG00000042361	ENSSSCG00000042361		37.047	-4.52803	0.739031	-6.12698	8.96e-10	4.58e-08
ENSSSCG00000017754	ENSSSCG00000017754	galectin 9 [Source:NCBI gene (formerly Entrezgene);Acc:396972]	113.606	-3.00325	0.490805	-6.11903	9.41e-10	4.8e-08
ENSSSCG00000042862	ENSSSCG00000042862		273.43	-3.61623	0.591058	-6.11824	9.46e-10	4.81e-08
ENSSSCG00000003336	TTLL10	tubulin tyrosine ligase like 10 [Source:VGNC Symbol;Acc:VGNC:94567]	83.7439	9.2759	1.51751	6.11258	9.8e-10	4.97e-08
ENSSSCG00000008953	CXCL8	C-X-C motif chemokine ligand 8 [Source:NCBI gene (formerly Entrezgene);Acc:396880]	76.8371	5.08198	0.832039	6.10786	1.01e-09	5.11e-08
ENSSSCG00000057040	ENSSSCG00000057040		407.779	-2.44948	0.401104	-6.10684	1.02e-09	5.13e-08
ENSSSCG00000009074	ABHD18	abhydrolase domain containing 18 [Source:VGNC Symbol;Acc:VGNC:84979]	86.2362	-3.53168	0.578712	-6.10266	1.04e-09	5.25e-08
ENSSSCG00000040725	IL11	interleukin 11 [Source:VGNC Symbol;Acc:VGNC:89078]	82.7447	9.25858	1.51834	6.09784	1.08e-09	5.39e-08
ENSSSCG00000044383	ENSSSCG00000044383		109.651	-3.09045	0.507447	-6.0902	1.13e-09	5.64e-08
ENSSSCG00000044384	ENSSSCG00000044384		77.5885	4.43618	0.728791	6.08705	1.15e-09	5.74e-08
ENSSSCG00000002739	PHLPP2	PH domain and leucine rich repeat protein phosphatase 2 [Source:VGNC Symbol;Acc:VGNC:98186]	147.55	2.84747	0.468267	6.08086	1.2e-09	5.94e-08
ENSSSCG00000008813	CORIN	corin, serine peptidase [Source:VGNC Symbol;Acc:VGNC:86911]	1018.73	2.33509	0.384025	6.08057	1.2e-09	5.94e-08
ENSSSCG00000052812	ENSSSCG00000052812		79.546	-2.97896	0.489938	-6.08028	1.2e-09	5.94e-08
ENSSSCG00000036236	ELOVL6	ELOVL fatty acid elongase 6 [Source:VGNC Symbol;Acc:VGNC:87662]	366.64	-2.23171	0.367338	-6.07536	1.24e-09	6.1e-08
ENSSSCG00000060575	ENSSSCG00000060575		363.162	-2.88381	0.474858	-6.07299	1.26e-09	6.18e-08
ENSSSCG00000006335	RGS4	regulator of G protein signaling 4 [Source:VGNC Symbol;Acc:VGNC:92266]	72.0531	4.43015	0.730138	6.06756	1.3e-09	6.37e-08
ENSSSCG00000036973	RAC3	Rac family small GTPase 3 [Source:VGNC Symbol;Acc:VGNC:92049]	105.482	-2.83879	0.468261	-6.0624	1.34e-09	6.56e-08
ENSSSCG00000007431	CTSA	cathepsin A [Source:NCBI gene (formerly Entrezgene);Acc:100156798]	112.063	3.0661	0.507457	6.04208	1.52e-09	7.42e-08
ENSSSCG00000061606	ENSSSCG00000061606		139.439	-2.89045	0.478435	-6.04147	1.53e-09	7.43e-08
ENSSSCG00000038112	SPDYC	speedy/RINGO cell cycle regulator family member C [Source:VGNC Symbol;Acc:VGNC:93397]	230.272	-2.87195	0.475508	-6.03975	1.54e-09	7.49e-08
ENSSSCG00000002873	GPI	glucose-6-phosphate isomerase [Source:NCBI gene (formerly Entrezgene);Acc:397602]	231.07	2.26747	0.375472	6.03898	1.55e-09	7.51e-08
ENSSSCG00000006904	GLMN	glomulin, FKBP associated protein [Source:VGNC Symbol;Acc:VGNC:88486]	113.336	-3.44389	0.570449	-6.03716	1.57e-09	7.56e-08
ENSSSCG00000035293	ENSSSCG00000035293	insulin like growth factor 2 [Source:NCBI gene (formerly Entrezgene);Acc:396916]	1419.37	1.74583	0.289194	6.03688	1.57e-09	7.56e-08
ENSSSCG00000004929	PARP16	poly(ADP-ribose) polymerase family member 16 [Source:VGNC Symbol;Acc:VGNC:103145]	52.1511	-3.95174	0.655817	-6.02567	1.68e-09	8.09e-08
ENSSSCG00000052386	ENSSSCG00000052386		82.1372	-4.00551	0.664856	-6.02463	1.69e-09	8.12e-08
ENSSSCG00000025784	CDH4	cadherin 4 [Source:VGNC Symbol;Acc:VGNC:95853]	792.56	-2.56154	0.426029	-6.0126	1.83e-09	8.72e-08
ENSSSCG00000034639	MGAM	maltase-glucoamylase [Source:VGNC Symbol;Acc:VGNC:90196]	102.232	-3.88278	0.646218	-6.00846	1.87e-09	8.92e-08
ENSSSCG00000032483	ENSSSCG00000032483		128.476	-2.91997	0.486495	-6.00206	1.95e-09	9.25e-08
ENSSSCG00000037170	POMP	proteasome maturation protein [Source:HGNC Symbol;Acc:HGNC:20330]	214.501	2.26254	0.377171	5.99872	1.99e-09	9.42e-08
ENSSSCG00000025308	IL17D	interleukin 17D [Source:HGNC Symbol;Acc:HGNC:5984]	2174.64	1.70093	0.283791	5.99358	2.05e-09	9.7e-08
ENSSSCG00000009138	CFI	complement factor I [Source:HGNC Symbol;Acc:HGNC:5394]	43.2848	-3.82988	0.640022	-5.98398	2.18e-09	1.03e-07
ENSSSCG00000058154	ENSSSCG00000058154		80.1795	4.18324	0.701368	5.96439	2.46e-09	1.15e-07
ENSSSCG00000009563	TMCO3	transmembrane and coiled-coil domains 3 [Source:VGNC Symbol;Acc:VGNC:94050]	239.224	-2.39401	0.40172	-5.9594	2.53e-09	1.19e-07
ENSSSCG00000024823	RCN3	reticulocalbin 3 [Source:VGNC Symbol;Acc:VGNC:92182]	75.592	3.476	0.583323	5.95895	2.54e-09	1.19e-07
ENSSSCG00000022784	PLEKHO1	pleckstrin homology domain containing O1 [Source:VGNC Symbol;Acc:VGNC:91554]	92.0449	3.13636	0.526502	5.95696	2.57e-09	1.2e-07
ENSSSCG00000004588	CCNB2	cyclin B2 [Source:VGNC Symbol;Acc:VGNC:86350]	229.227	2.251	0.378344	5.9496	2.69e-09	1.25e-07
ENSSSCG00000015895	GCG	glucagon [Source:VGNC Symbol;Acc:VGNC:96317]	3330.46	2.19364	0.369412	5.93817	2.88e-09	1.34e-07
ENSSSCG00000004193	ENPP1	ectonucleotide pyrophosphatase/phosphodiesterase 1 [Source:VGNC Symbol;Acc:VGNC:87708]	107.181	-2.55376	0.430078	-5.93791	2.89e-09	1.34e-07
ENSSSCG00000062509	ENSSSCG00000062509		325.303	-2.34918	0.3961	-5.93077	3.02e-09	1.39e-07
ENSSSCG00000003532	LUZP1	leucine zipper protein 1 [Source:VGNC Symbol;Acc:VGNC:89897]	815.642	1.95518	0.330101	5.92298	3.16e-09	1.46e-07
ENSSSCG00000039779	CHGB	chromogranin B [Source:NCBI gene (formerly Entrezgene);Acc:397154]	1177.39	2.2983	0.388929	5.90929	3.44e-09	1.58e-07
ENSSSCG00000015924	SPC25	SPC25 component of NDC80 kinetochore complex [Source:VGNC Symbol;Acc:VGNC:96028]	508.023	-2.46983	0.418393	-5.90314	3.57e-09	1.63e-07
ENSSSCG00000051637	ENSSSCG00000051637		1276.99	-2.03389	0.344919	-5.89671	3.71e-09	1.69e-07
ENSSSCG00000060191	ENSSSCG00000060191		253.818	2.61624	0.444548	5.88517	3.98e-09	1.81e-07
ENSSSCG00000058735	SERP1	stress associated endoplasmic reticulum protein 1 [Source:NCBI gene (formerly Entrezgene);Acc:100156392]	333.452	-2.12975	0.361964	-5.88388	4.01e-09	1.82e-07
ENSSSCG00000013746	CALR	calreticulin [Source:NCBI gene (formerly Entrezgene);Acc:100381266]	2568.86	-1.84286	0.313205	-5.88386	4.01e-09	1.82e-07
ENSSSCG00000003705	CABLES1	Cdk5 and Abl enzyme substrate 1 [Source:VGNC Symbol;Acc:VGNC:86109]	116.12	-2.69881	0.458939	-5.88054	4.09e-09	1.85e-07
ENSSSCG00000051207	ENSSSCG00000051207		57.8955	5.00955	0.853051	5.8725	4.29e-09	1.94e-07
ENSSSCG00000016267	ITM2C	integral membrane protein 2C [Source:NCBI gene (formerly Entrezgene);Acc:100144481]	117.773	3.03273	0.516513	5.87153	4.32e-09	1.94e-07
ENSSSCG00000009893	TMEM116	transmembrane protein 116 [Source:VGNC Symbol;Acc:VGNC:94069]	3267.29	-2.01612	0.343373	-5.87151	4.32e-09	1.94e-07
ENSSSCG00000040980	ENSSSCG00000040980		408.569	-6.28217	1.07003	-5.87104	4.33e-09	1.94e-07
ENSSSCG00000016034	COL3A1	collagen type III alpha 1 chain [Source:NCBI gene (formerly Entrezgene);Acc:100152001]	1270.4	2.13141	0.363182	5.86871	4.39e-09	1.96e-07
ENSSSCG00000028814	SOD3	superoxide dismutase 3 [Source:VGNC Symbol;Acc:VGNC:93335]	99.0801	3.0235	0.515224	5.86831	4.4e-09	1.96e-07
ENSSSCG00000007857	ACSM3	acyl-CoA synthetase medium chain family member 3 [Source:VGNC Symbol;Acc:VGNC:85035]	1272.43	-1.69486	0.289201	-5.86048	4.62e-09	2.05e-07
ENSSSCG00000058669	GPR15	G protein-coupled receptor 15 [Source:HGNC Symbol;Acc:HGNC:4469]	89.922	9.38741	1.60201	5.85976	4.64e-09	2.05e-07
ENSSSCG00000007602	BAIAP2L1	BAR/IMD domain containing adaptor protein 2 like 1 [Source:VGNC Symbol;Acc:VGNC:85749]	717.981	2.06106	0.351835	5.85802	4.68e-09	2.07e-07
ENSSSCG00000041449	ENSSSCG00000041449		2300.31	1.82239	0.311275	5.85461	4.78e-09	2.11e-07
ENSSSCG00000006982	ZDHHC2	zinc finger DHHC-type palmitoyltransferase 2 [Source:VGNC Symbol;Acc:VGNC:95886]	236.089	2.32691	0.397561	5.85296	4.83e-09	2.12e-07
ENSSSCG00000032366	MOB3A	MOB kinase activator 3A [Source:VGNC Symbol;Acc:VGNC:90292]	201.932	-3.50374	0.601658	-5.82347	5.76e-09	2.53e-07
ENSSSCG00000020837	ENSSSCG00000020837		965.342	-2.61367	0.449567	-5.81374	6.11e-09	2.67e-07
ENSSSCG00000003412	EXOSC10	exosome component 10 [Source:VGNC Symbol;Acc:VGNC:87837]	564.478	-2.44978	0.422013	-5.80499	6.44e-09	2.8e-07
ENSSSCG00000053881	ENSSSCG00000053881		185.429	2.85733	0.492758	5.79864	6.69e-09	2.91e-07
ENSSSCG00000062205	ENSSSCG00000062205		28.1891	-6.13263	1.0583	-5.7948	6.84e-09	2.97e-07
ENSSSCG00000001930	PKM	pyruvate kinase M1/2 [Source:HGNC Symbol;Acc:HGNC:9021]	815.364	1.75579	0.303552	5.78415	7.29e-09	3.15e-07
ENSSSCG00000050858	ENSSSCG00000050858		171.525	-3.01891	0.522213	-5.78099	7.43e-09	3.2e-07
ENSSSCG00000009374	ENSSSCG00000009374		1560.58	-1.89521	0.327956	-5.77885	7.52e-09	3.24e-07
ENSSSCG00000016492	AGK	acylglycerol kinase [Source:VGNC Symbol;Acc:VGNC:85180]	392.95	-2.47443	0.428378	-5.77627	7.64e-09	3.28e-07
ENSSSCG00000026701	ENSSSCG00000026701		26.5337	-5.6025	0.970239	-5.77435	7.72e-09	3.31e-07
ENSSSCG00000038428	PAXX	PAXX non-homologous end joining factor [Source:VGNC Symbol;Acc:VGNC:91199]	120.328	2.75549	0.47723	5.77392	7.74e-09	3.31e-07
ENSSSCG00000026087	GKAP1	G kinase anchoring protein 1 [Source:VGNC Symbol;Acc:VGNC:95850]	373.987	-2.04166	0.353618	-5.77362	7.76e-09	3.31e-07
ENSSSCG00000002441	PPP4R3A	protein phosphatase 4 regulatory subunit 3A [Source:VGNC Symbol;Acc:VGNC:91757]	378.885	-1.94368	0.337206	-5.76407	8.21e-09	3.49e-07
ENSSSCG00000053328	ENSSSCG00000053328		127.833	2.70632	0.469535	5.76383	8.22e-09	3.49e-07
ENSSSCG00000028892	ENSSSCG00000028892	SH3 domain containing 21 [Source:VGNC Symbol;Acc:VGNC:92822]	229.966	2.19899	0.381612	5.76238	8.29e-09	3.51e-07
ENSSSCG00000027477	TBC1D2B	TBC1 domain family member 2B [Source:VGNC Symbol;Acc:VGNC:93774]	71.5814	3.25649	0.565189	5.76178	8.32e-09	3.51e-07
ENSSSCG00000054021	EFCAB10	EF-hand calcium binding domain 10 [Source:HGNC Symbol;Acc:HGNC:34531]	4049.11	-1.69929	0.295083	-5.75869	8.48e-09	3.57e-07
ENSSSCG00000016260	SLC16A14	solute carrier family 16 member 14 [Source:VGNC Symbol;Acc:VGNC:96129]	92.5279	3.6819	0.639591	5.75665	8.58e-09	3.61e-07
ENSSSCG00000062460	ENSSSCG00000062460		7749.74	-2.90013	0.503822	-5.75625	8.6e-09	3.61e-07
ENSSSCG00000011111	CAMK1D	calcium/calmodulin dependent protein kinase ID [Source:VGNC Symbol;Acc:VGNC:95909]	272.382	-2.32496	0.404316	-5.75036	8.91e-09	3.72e-07
ENSSSCG00000014567	TRIM66	tripartite motif containing 66 [Source:VGNC Symbol;Acc:VGNC:94426]	126.475	2.72695	0.47496	5.74142	9.39e-09	3.92e-07
ENSSSCG00000006512	FDPS	farnesyl diphosphate synthase [Source:VGNC Symbol;Acc:VGNC:88077]	401.738	2.12592	0.370659	5.73553	9.72e-09	4.05e-07
ENSSSCG00000048792	ENSSSCG00000048792		1068.55	-2.04563	0.357221	-5.72652	1.03e-08	4.25e-07
ENSSSCG00000062570	ENSSSCG00000062570		56.9666	5.6923	0.994054	5.72634	1.03e-08	4.25e-07
ENSSSCG00000014259	ADAMTS19	ADAM metallopeptidase with thrombospondin type 1 motif 19 [Source:VGNC Symbol;Acc:VGNC:96786]	40.9202	-3.91165	0.683323	-5.72446	1.04e-08	4.29e-07
ENSSSCG00000031207	PLAC1	placenta enriched 1 [Source:VGNC Symbol;Acc:VGNC:91505]	59.5948	-3.57433	0.624989	-5.71903	1.07e-08	4.42e-07
ENSSSCG00000052385	ENSSSCG00000052385		73.8891	-3.21604	0.562812	-5.71424	1.1e-08	4.53e-07
ENSSSCG00000010658	PNLIP	pancreatic lipase [Source:NCBI gene (formerly Entrezgene);Acc:100157809]	185.408	-10.5631	1.85214	-5.70317	1.18e-08	4.83e-07
ENSSSCG00000022200	SYT17	synaptotagmin 17 [Source:HGNC Symbol;Acc:HGNC:24119]	54.1221	-3.42194	0.600201	-5.70132	1.19e-08	4.87e-07
ENSSSCG00000038631	TCFL5	transcription factor like 5 [Source:VGNC Symbol;Acc:VGNC:95537]	305.165	-2.14456	0.376255	-5.69975	1.2e-08	4.9e-07
ENSSSCG00000015616	HSD11B1	hydroxysteroid 11-beta dehydrogenase 1 [Source:VGNC Symbol;Acc:VGNC:88983]	170.147	2.76973	0.486018	5.69882	1.21e-08	4.92e-07
ENSSSCG00000059895	FKBP11	FKBP prolyl isomerase 11 [Source:HGNC Symbol;Acc:HGNC:18624]	92.4371	-2.72899	0.479032	-5.69688	1.22e-08	4.96e-07
ENSSSCG00000054611	ENSSSCG00000054611		52.7969	5.20105	0.914525	5.68715	1.29e-08	5.24e-07
ENSSSCG00000025672	RAVER2	ribonucleoprotein, PTB binding 2 [Source:VGNC Symbol;Acc:VGNC:98283]	257.867	2.02995	0.357172	5.6834	1.32e-08	5.35e-07
ENSSSCG00000031649	RNASE1	ribonuclease A family member 1, pancreatic [Source:NCBI gene (formerly Entrezgene);Acc:100312980]	762.889	-3.08245	0.542406	-5.68291	1.32e-08	5.35e-07
ENSSSCG00000037532	MNDA	myeloid cell nuclear differentiation antigen [Source:HGNC Symbol;Acc:HGNC:7183]	30.8301	-7.99389	1.40762	-5.67899	1.35e-08	5.46e-07
ENSSSCG00000010509	PIK3AP1	phosphoinositide-3-kinase adaptor protein 1 [Source:VGNC Symbol;Acc:VGNC:91435]	234.75	2.73165	0.481115	5.67776	1.36e-08	5.49e-07
ENSSSCG00000017012	SLIT3	slit guidance ligand 3 [Source:VGNC Symbol;Acc:VGNC:93205]	132.298	-2.31758	0.408248	-5.67691	1.37e-08	5.5e-07
ENSSSCG00000063011	ENSSSCG00000063011		157.394	-2.42626	0.427693	-5.6729	1.4e-08	5.62e-07
ENSSSCG00000055574	ENSSSCG00000055574		51.2467	-4.52138	0.797198	-5.67159	1.41e-08	5.65e-07
ENSSSCG00000008986	SEPTIN11	septin 11 [Source:VGNC Symbol;Acc:VGNC:92720]	439.561	-1.93496	0.341422	-5.66736	1.45e-08	5.78e-07
ENSSSCG00000002356	BBOF1	basal body orientation factor 1 [Source:VGNC Symbol;Acc:VGNC:85764]	5181	-1.87185	0.330449	-5.66457	1.47e-08	5.86e-07
ENSSSCG00000023408	SAMD4A	sterile alpha motif domain containing 4A [Source:VGNC Symbol;Acc:VGNC:92569]	53.8248	3.82736	0.675763	5.66376	1.48e-08	5.88e-07
ENSSSCG00000034723	PYCR1	pyrroline-5-carboxylate reductase 1 [Source:VGNC Symbol;Acc:VGNC:92018]	102.349	-2.55893	0.451916	-5.66241	1.49e-08	5.91e-07
ENSSSCG00000000183	WNT1	Wnt family member 1 [Source:HGNC Symbol;Acc:HGNC:12774]	81.4106	-3.21037	0.567044	-5.6616	1.5e-08	5.93e-07
ENSSSCG00000006338	DDR2	discoidin domain receptor tyrosine kinase 2 [Source:VGNC Symbol;Acc:VGNC:87212]	60.9854	4.19983	0.742538	5.65605	1.55e-08	6.11e-07
ENSSSCG00000015540	MR1	major histocompatibility complex, class I-related [Source:VGNC Symbol;Acc:VGNC:90338]	616.79	-1.71805	0.304406	-5.64395	1.66e-08	6.54e-07
ENSSSCG00000031354	DMAC2L	distal membrane arm assembly component 2 like [Source:VGNC Symbol;Acc:VGNC:96729]	668.845	-2.04411	0.362537	-5.63835	1.72e-08	6.74e-07
ENSSSCG00000012926	PC	pyruvate carboxylase [Source:NCBI gene (formerly Entrezgene);Acc:397630]	857.939	2.28474	0.40534	5.6366	1.73e-08	6.79e-07
ENSSSCG00000004676	DUOXA2	dual oxidase maturation factor 2 [Source:NCBI gene (formerly Entrezgene);Acc:100155365]	123.021	2.67176	0.474101	5.63542	1.75e-08	6.82e-07
ENSSSCG00000016856	C9	complement C9 [Source:NCBI gene (formerly Entrezgene);Acc:100037951]	31.8209	-4.20859	0.747012	-5.6339	1.76e-08	6.87e-07
ENSSSCG00000005946	CCN4	cellular communication network factor 4 [Source:VGNC Symbol;Acc:VGNC:86346]	55.0273	4.58074	0.814623	5.62314	1.88e-08	7.3e-07
ENSSSCG00000050554	ENSSSCG00000050554		1465.08	2.0964	0.372974	5.62078	1.9e-08	7.38e-07
ENSSSCG00000011133	PFKFB3	6-phosphofructo-2-kinase/fructose-2,6-biphosphatase 3 [Source:VGNC Symbol;Acc:VGNC:96480]	59.1427	3.85279	0.686206	5.61464	1.97e-08	7.63e-07
ENSSSCG00000027459	RNF13	ring finger protein 13 [Source:VGNC Symbol;Acc:VGNC:92355]	248.087	2.28796	0.407734	5.61141	2.01e-08	7.76e-07
ENSSSCG00000014310	CXCL14	C-X-C motif chemokine ligand 14 [Source:NCBI gene (formerly Entrezgene);Acc:494467]	52.5165	5.12006	0.913039	5.60772	2.05e-08	7.91e-07
ENSSSCG00000044896	ENSSSCG00000044896		1286.38	-1.83166	0.326692	-5.60669	2.06e-08	7.94e-07
ENSSSCG00000007435	ENSSSCG00000007435	phospholipid transfer protein [Source:VGNC Symbol;Acc:VGNC:104029]	790.615	2.15152	0.383803	5.6058	2.07e-08	7.96e-07
ENSSSCG00000009229	ARHGAP24	Rho GTPase activating protein 24 [Source:VGNC Symbol;Acc:VGNC:85463]	132.772	-2.65919	0.474903	-5.59944	2.15e-08	8.24e-07
ENSSSCG00000003603	COL16A1	collagen type XVI alpha 1 chain [Source:VGNC Symbol;Acc:VGNC:86867]	261.104	2.32272	0.415017	5.59669	2.18e-08	8.36e-07
ENSSSCG00000039704	ENSSSCG00000039704		147.855	-3.25312	0.58158	-5.5936	2.22e-08	8.49e-07
ENSSSCG00000057081	ENSSSCG00000057081		30.9129	-5.72827	1.02523	-5.5873	2.31e-08	8.78e-07
ENSSSCG00000009399	CYSLTR2	cysteinyl leukotriene receptor 2 [Source:NCBI gene (formerly Entrezgene);Acc:397243]	133.807	2.47822	0.443741	5.58484	2.34e-08	8.89e-07
ENSSSCG00000036482	ZSWIM7	zinc finger SWIM-type containing 7 [Source:VGNC Symbol;Acc:VGNC:95336]	494.21	2.02448	0.362763	5.58071	2.4e-08	9.08e-07
ENSSSCG00000042612	ENSSSCG00000042612		185.63	-2.0627	0.369749	-5.57865	2.42e-08	9.17e-07
ENSSSCG00000036244	PRR33	proline rich 33 [Source:VGNC Symbol;Acc:VGNC:108524]	165.777	2.30864	0.41407	5.57549	2.47e-08	9.31e-07
ENSSSCG00000027792	NOPCHAP1	NOP protein chaperone 1 [Source:VGNC Symbol;Acc:VGNC:86042]	13926.9	-1.9919	0.357266	-5.57539	2.47e-08	9.31e-07
ENSSSCG00000014401	NR3C1	nuclear receptor subfamily 3 group C member 1 [Source:VGNC Symbol;Acc:VGNC:90883]	406.876	-2.00817	0.36022	-5.57485	2.48e-08	9.32e-07
ENSSSCG00000056851	ENSSSCG00000056851		175.924	-2.68946	0.482595	-5.57292	2.51e-08	9.4e-07
ENSSSCG00000052374	ENSSSCG00000052374		573.595	-1.78266	0.319951	-5.57166	2.52e-08	9.45e-07
ENSSSCG00000032599	ENSSSCG00000032599		122.69	-2.48996	0.446972	-5.57073	2.54e-08	9.48e-07
ENSSSCG00000059385	ENSSSCG00000059385		28.0473	-6.52769	1.17265	-5.56661	2.6e-08	9.68e-07
ENSSSCG00000033759	TBXA2R	thromboxane A2 receptor [Source:VGNC Symbol;Acc:VGNC:93806]	284.186	-2.0386	0.366407	-5.56377	2.64e-08	9.82e-07
ENSSSCG00000027130	TNFRSF12A	TNF receptor superfamily member 12A [Source:NCBI gene (formerly Entrezgene);Acc:100217390]	188.034	3.15754	0.567716	5.56182	2.67e-08	9.91e-07
ENSSSCG00000025270	CHRD	chordin [Source:VGNC Symbol;Acc:VGNC:86661]	88.4188	2.91586	0.524771	5.55643	2.75e-08	1.02e-06
ENSSSCG00000057211	ENSSSCG00000057211		77.9806	-2.68795	0.484015	-5.55344	2.8e-08	1.04e-06
ENSSSCG00000056567	ENSSSCG00000056567		27.2306	-5.85621	1.05497	-5.5511	2.84e-08	1.05e-06
ENSSSCG00000010276	UNC5B	unc-5 netrin receptor B [Source:VGNC Symbol;Acc:VGNC:94708]	48.5033	4.72863	0.851868	5.55089	2.84e-08	1.05e-06
ENSSSCG00000008808	GNPDA2	glucosamine-6-phosphate deaminase 2 [Source:VGNC Symbol;Acc:VGNC:88545]	94.9331	-2.85352	0.514473	-5.54649	2.91e-08	1.07e-06
ENSSSCG00000059578	C16orf74	chromosome 16 open reading frame 74 [Source:HGNC Symbol;Acc:HGNC:23362]	89.1158	3.18604	0.574533	5.54544	2.93e-08	1.08e-06
ENSSSCG00000008723	HTRA3	HtrA serine peptidase 3 [Source:NCBI gene (formerly Entrezgene);Acc:100337673]	58.8461	4.72695	0.852754	5.54316	2.97e-08	1.09e-06
ENSSSCG00000010253	HK1	hexokinase 1 [Source:NCBI gene (formerly Entrezgene);Acc:100152344]	215.722	2.16126	0.389979	5.542	2.99e-08	1.09e-06
ENSSSCG00000032929	ENKUR	enkurin, TRPC channel interacting protein [Source:VGNC Symbol;Acc:VGNC:96174]	198.309	2.18513	0.394595	5.53766	3.07e-08	1.12e-06
ENSSSCG00000008162	IL1R1	interleukin 1 receptor type 1 [Source:VGNC Symbol;Acc:VGNC:89092]	70.7078	3.47684	0.6298	5.52055	3.38e-08	1.23e-06
ENSSSCG00000032367	CEBPD	CCAAT enhancer binding protein delta [Source:VGNC Symbol;Acc:VGNC:86532]	402.586	2.09766	0.379986	5.52037	3.38e-08	1.23e-06
ENSSSCG00000040931	SLC17A9	solute carrier family 17 member 9 [Source:VGNC Symbol;Acc:VGNC:95780]	49.5492	-3.34439	0.606442	-5.51478	3.49e-08	1.27e-06
ENSSSCG00000047438	ENSSSCG00000047438		638.827	-1.69079	0.306754	-5.51189	3.55e-08	1.28e-06
ENSSSCG00000017472	IGFBP4	insulin like growth factor binding protein 4 [Source:NCBI gene (formerly Entrezgene);Acc:100144490]	122.077	2.51812	0.457407	5.5052	3.69e-08	1.33e-06
ENSSSCG00000005266	TMC1	transmembrane channel like 1 [Source:VGNC Symbol;Acc:VGNC:94039]	40.6667	-4.1052	0.746101	-5.50221	3.75e-08	1.35e-06
ENSSSCG00000014390	FCHSD1	FCH and double SH3 domains 1 [Source:VGNC Symbol;Acc:VGNC:88067]	255.395	2.14025	0.389642	5.49285	3.96e-08	1.42e-06
ENSSSCG00000034798	JKAMP	JNK1/MAPK8 associated membrane protein [Source:VGNC Symbol;Acc:VGNC:89284]	147.47	-2.75094	0.500927	-5.49169	3.98e-08	1.43e-06
ENSSSCG00000060855	ENSSSCG00000060855		59.4833	3.87693	0.706129	5.4904	4.01e-08	1.44e-06
ENSSSCG00000053920	ENSSSCG00000053920		591.142	-1.88677	0.343712	-5.48938	4.03e-08	1.44e-06
ENSSSCG00000015755	AGPAT5	1-acylglycerol-3-phosphate O-acyltransferase 5 [Source:VGNC Symbol;Acc:VGNC:95954]	82.4095	-3.67886	0.670251	-5.48878	4.05e-08	1.44e-06
ENSSSCG00000008948	ALB	albumin [Source:VGNC Symbol;Acc:VGNC:98911]	301.889	-2.22593	0.405574	-5.48834	4.06e-08	1.44e-06
ENSSSCG00000006729	TENT5C	terminal nucleotidyltransferase 5C [Source:VGNC Symbol;Acc:VGNC:93875]	66.7893	-3.39541	0.618762	-5.48742	4.08e-08	1.44e-06
ENSSSCG00000003642	INPP5B	inositol polyphosphate-5-phosphatase B [Source:VGNC Symbol;Acc:VGNC:89143]	114.277	-2.33453	0.42544	-5.48733	4.08e-08	1.44e-06
ENSSSCG00000055988	ENSSSCG00000055988		144.771	-2.3054	0.420142	-5.4872	4.08e-08	1.44e-06
ENSSSCG00000010922	ELF3	E74 like ETS transcription factor 3 [Source:VGNC Symbol;Acc:VGNC:96271]	68.6527	3.24468	0.591853	5.48224	4.2e-08	1.48e-06
ENSSSCG00000036420	PXT1	peroxisomal testis enriched protein 1 [Source:VGNC Symbol;Acc:VGNC:92016]	1874.69	1.56861	0.286344	5.47808	4.3e-08	1.51e-06
ENSSSCG00000026442	FAM163B	family with sequence similarity 163 member B [Source:VGNC Symbol;Acc:VGNC:87920]	190.151	-2.66167	0.485932	-5.47745	4.32e-08	1.52e-06
ENSSSCG00000032778	PLEKHG1	pleckstrin homology and RhoGEF domain containing G1 [Source:VGNC Symbol;Acc:VGNC:91542]	83.3103	3.32142	0.606433	5.47697	4.33e-08	1.52e-06
ENSSSCG00000003212	NAPSA	napsin A aspartic peptidase [Source:VGNC Symbol;Acc:VGNC:90581]	183.216	2.23689	0.408724	5.47286	4.43e-08	1.55e-06
ENSSSCG00000036169	UMAD1	UBAP1-MVB12-associated (UMA) domain containing 1 [Source:HGNC Symbol;Acc:HGNC:48955]	223.598	-2.1434	0.391926	-5.4689	4.53e-08	1.58e-06
ENSSSCG00000028126	MPPE1	metallophosphoesterase 1 [Source:VGNC Symbol;Acc:VGNC:90329]	1115.63	-2.09569	0.383512	-5.46447	4.64e-08	1.62e-06
ENSSSCG00000004874	C18orf63	chromosome 1 C18orf63 homolog [Source:VGNC Symbol;Acc:VGNC:85966]	56.1041	-3.72907	0.682601	-5.46303	4.68e-08	1.63e-06
ENSSSCG00000059124	BAALC	BAALC binder of MAP3K1 and KLF4 [Source:NCBI gene (formerly Entrezgene);Acc:100170128]	141.003	3.28863	0.603795	5.4466	5.13e-08	1.78e-06
ENSSSCG00000015227	SRPRA	SRP receptor subunit alpha [Source:VGNC Symbol;Acc:VGNC:93465]	498.149	-1.70286	0.312658	-5.44638	5.14e-08	1.78e-06
ENSSSCG00000055784	ENSSSCG00000055784		26.6032	-4.63071	0.851253	-5.43988	5.33e-08	1.85e-06
ENSSSCG00000048494	ENSSSCG00000048494		44.8219	4.93113	0.908323	5.42883	5.67e-08	1.96e-06
ENSSSCG00000017316	NSF	N-ethylmaleimide sensitive factor, vesicle fusing ATPase [Source:VGNC Symbol;Acc:VGNC:90906]	269.84	1.92295	0.354285	5.42771	5.71e-08	1.97e-06
ENSSSCG00000006153	FABP5	fatty acid binding protein 5 [Source:NCBI gene (formerly Entrezgene);Acc:574074]	42.1301	-3.36676	0.62063	-5.42475	5.8e-08	2e-06
ENSSSCG00000037977	ALMS1	ALMS1 centrosome and basal body associated protein [Source:VGNC Symbol;Acc:VGNC:85264]	102.107	-2.43493	0.44892	-5.42397	5.83e-08	2e-06
ENSSSCG00000007720	GTF2IRD1	GTF2I repeat domain containing 1 [Source:VGNC Symbol;Acc:VGNC:88737]	691.247	-2.29868	0.423863	-5.42317	5.86e-08	2.01e-06
ENSSSCG00000013408	ADM	adrenomedullin [Source:NCBI gene (formerly Entrezgene);Acc:397195]	56.185	6.26126	1.15516	5.42026	5.95e-08	2.04e-06
ENSSSCG00000048488	ENSSSCG00000048488		259.882	-2.15926	0.398816	-5.41418	6.16e-08	2.1e-06
ENSSSCG00000060938	ENSSSCG00000060938		61.3813	3.37364	0.623246	5.41302	6.2e-08	2.11e-06
ENSSSCG00000051779	ENSSSCG00000051779		698.602	-1.77494	0.328161	-5.40876	6.35e-08	2.16e-06
ENSSSCG00000008770	NWD2	NACHT and WD repeat domain containing 2 [Source:VGNC Symbol;Acc:VGNC:90992]	926.243	1.88184	0.347932	5.40864	6.35e-08	2.16e-06
ENSSSCG00000010530	CRTAC1	cartilage acidic protein 1 [Source:VGNC Symbol;Acc:VGNC:87004]	623.62	1.82138	0.336798	5.40793	6.38e-08	2.16e-06
ENSSSCG00000049503	ENSSSCG00000049503		16546.3	-2.23758	0.413931	-5.40567	6.46e-08	2.18e-06
ENSSSCG00000026082	DNAJC3	DnaJ heat shock protein family (Hsp40) member C3 [Source:NCBI gene (formerly Entrezgene);Acc:100154166]	266.826	-1.90349	0.352266	-5.40355	6.53e-08	2.21e-06
ENSSSCG00000037156	RBPJL	recombination signal binding protein for immunoglobulin kappa J region like [Source:HGNC Symbol;Acc:HGNC:13761]	530.096	-2.19093	0.405807	-5.39894	6.7e-08	2.26e-06
ENSSSCG00000014055	CDHR2	cadherin related family member 2 [Source:VGNC Symbol;Acc:VGNC:86490]	489.256	2.2481	0.41645	5.39825	6.73e-08	2.26e-06
ENSSSCG00000056497	ENSSSCG00000056497		73.6014	-2.81384	0.521285	-5.39788	6.74e-08	2.26e-06
ENSSSCG00000009046	ENSSSCG00000009046		24.0423	-6.30678	1.16891	-5.39543	6.84e-08	2.29e-06
ENSSSCG00000051509	ENSSSCG00000051509		452.934	-2.02799	0.375918	-5.39477	6.86e-08	2.29e-06
ENSSSCG00000057206	ENSSSCG00000057206		584.273	2.07607	0.385138	5.39044	7.03e-08	2.35e-06
ENSSSCG00000026006	KLF13	KLF transcription factor 13 [Source:NCBI gene (formerly Entrezgene);Acc:494563]	338.909	-2.66351	0.494335	-5.38807	7.12e-08	2.37e-06
ENSSSCG00000055058	ENSSSCG00000055058		61.4422	-3.35019	0.622073	-5.38553	7.22e-08	2.4e-06
ENSSSCG00000027571	ARL13B	ADP ribosylation factor like GTPase 13B [Source:VGNC Symbol;Acc:VGNC:85516]	931.516	-2.46247	0.457513	-5.3823	7.35e-08	2.44e-06
ENSSSCG00000040507	PDLIM7	PDZ and LIM domain 7 [Source:VGNC Symbol;Acc:VGNC:91285]	128.218	2.84121	0.528166	5.37938	7.47e-08	2.48e-06
ENSSSCG00000013366	LDHA	lactate dehydrogenase A [Source:VGNC Symbol;Acc:VGNC:99784]	98.8579	2.64918	0.492597	5.37798	7.53e-08	2.49e-06
ENSSSCG00000000464	C12orf56	chromosome 5 C12orf56 homolog [Source:VGNC Symbol;Acc:VGNC:86044]	309.17	-1.80162	0.335037	-5.37738	7.56e-08	2.5e-06
ENSSSCG00000038221	HSD17B2	hydroxysteroid 17-beta dehydrogenase 2 [Source:NCBI gene (formerly Entrezgene);Acc:100312973]	300.911	-2.02916	0.377389	-5.37683	7.58e-08	2.5e-06
ENSSSCG00000035057	RUNDC1	RUN domain containing 1 [Source:VGNC Symbol;Acc:VGNC:92513]	233.954	-2.30123	0.428091	-5.37557	7.63e-08	2.51e-06
ENSSSCG00000062267	ENSSSCG00000062267		290.24	-2.20514	0.410281	-5.37471	7.67e-08	2.52e-06
ENSSSCG00000016981	CPEB4	cytoplasmic polyadenylation element binding protein 4 [Source:VGNC Symbol;Acc:VGNC:86939]	2804.64	-1.70373	0.317242	-5.37044	7.85e-08	2.57e-06
ENSSSCG00000047220	ENSSSCG00000047220		146.222	-3.02785	0.563977	-5.36874	7.93e-08	2.59e-06
ENSSSCG00000014338	HSPA9	heat shock protein family A (Hsp70) member 9 [Source:VGNC Symbol;Acc:VGNC:99761]	884.407	-1.57316	0.293337	-5.36298	8.19e-08	2.67e-06
ENSSSCG00000055111	ENSSSCG00000055111		96.6286	-3.80951	0.710548	-5.36136	8.26e-08	2.69e-06
ENSSSCG00000009888	ERP29	endoplasmic reticulum protein 29 [Source:VGNC Symbol;Acc:VGNC:87782]	168.891	-1.99602	0.372438	-5.35934	8.35e-08	2.71e-06
ENSSSCG00000061790	FBXO22	F-box protein 22 [Source:HGNC Symbol;Acc:HGNC:13593]	302.937	-2.27783	0.425033	-5.35918	8.36e-08	2.71e-06
ENSSSCG00000035940	SPSB1	splA/ryanodine receptor domain and SOCS box containing 1 [Source:VGNC Symbol;Acc:VGNC:93430]	56.4016	3.9675	0.740691	5.35649	8.49e-08	2.75e-06
ENSSSCG00000007572	LFNG	LFNG O-fucosylpeptide 3-beta-N-acetylglucosaminyltransferase [Source:VGNC Symbol;Acc:VGNC:89690]	64.3191	-2.68872	0.502081	-5.35515	8.55e-08	2.77e-06
ENSSSCG00000031149	IFN-ALPHA-15	interferon-alpha-15 [Source:NCBI gene (formerly Entrezgene);Acc:100152504]	388.399	-2.00696	0.375046	-5.35123	8.74e-08	2.82e-06
ENSSSCG00000057414	ENSSSCG00000057414		42.2162	-3.48361	0.652118	-5.34199	9.19e-08	2.96e-06
ENSSSCG00000004923	SLC51B	solute carrier family 51 subunit beta [Source:VGNC Symbol;Acc:VGNC:93139]	183.801	-2.08318	0.390561	-5.33382	9.62e-08	3.09e-06
ENSSSCG00000062486	ENSSSCG00000062486		53.2016	-3.71598	0.69691	-5.33208	9.71e-08	3.12e-06
ENSSSCG00000028274	FAM131B	family with sequence similarity 131 member B [Source:VGNC Symbol;Acc:VGNC:87901]	382.413	-3.23312	0.606391	-5.33174	9.73e-08	3.12e-06
ENSSSCG00000008312	DYSF	dysferlin [Source:VGNC Symbol;Acc:VGNC:87509]	51.0311	-3.02645	0.568064	-5.32766	9.95e-08	3.18e-06
ENSSSCG00000032383	ENSSSCG00000032383		347.893	-2.26091	0.425209	-5.31718	1.05e-07	3.37e-06
ENSSSCG00000021597	PHLDA2	pleckstrin homology like domain family A member 2 [Source:NCBI gene (formerly Entrezgene);Acc:100379631]	51.7342	4.17104	0.785172	5.31226	1.08e-07	3.45e-06
ENSSSCG00000028350	LCAT	lecithin-cholesterol acyltransferase [Source:VGNC Symbol;Acc:VGNC:89656]	43.6725	-3.93204	0.741153	-5.3053	1.12e-07	3.58e-06
ENSSSCG00000015334	PDK4	pyruvate dehydrogenase kinase 4 [Source:NCBI gene (formerly Entrezgene);Acc:100286778]	57.6816	-3.27665	0.618529	-5.29749	1.17e-07	3.73e-06
ENSSSCG00000006283	SCYL3	SCY1 like pseudokinase 3 [Source:VGNC Symbol;Acc:VGNC:92653]	97.8345	-2.32931	0.439765	-5.29673	1.18e-07	3.74e-06
ENSSSCG00000061013	ENSSSCG00000061013		145.172	-2.47077	0.466817	-5.29281	1.2e-07	3.81e-06
ENSSSCG00000002383	FOS	Fos proto-oncogene, AP-1 transcription factor subunit [Source:NCBI gene (formerly Entrezgene);Acc:100144486]	121.914	2.55177	0.482469	5.28899	1.23e-07	3.89e-06
ENSSSCG00000004441	DSE	dermatan sulfate epimerase [Source:VGNC Symbol;Acc:VGNC:103084]	52.4004	4.06604	0.771175	5.27253	1.35e-07	4.25e-06
ENSSSCG00000052979	ENSSSCG00000052979		118.682	-2.88386	0.547106	-5.27113	1.36e-07	4.26e-06
ENSSSCG00000061436	ACACB	acetyl-CoA carboxylase beta [Source:NCBI gene (formerly Entrezgene);Acc:100154993]	48.2441	-3.6913	0.700291	-5.27109	1.36e-07	4.26e-06
ENSSSCG00000022947	AFG3L2	AFG3 like matrix AAA peptidase subunit 2 [Source:HGNC Symbol;Acc:HGNC:315]	2509.67	1.65416	0.314159	5.26538	1.4e-07	4.39e-06
ENSSSCG00000022351	GSTO1	glutathione S-transferase omega 1 [Source:NCBI gene (formerly Entrezgene);Acc:397117]	176.028	-2.18858	0.415866	-5.26271	1.42e-07	4.44e-06
ENSSSCG00000003664	PPIE	peptidylprolyl isomerase E [Source:VGNC Symbol;Acc:VGNC:98537]	332.373	2.29848	0.436755	5.26263	1.42e-07	4.44e-06
ENSSSCG00000040706	DBN1	drebrin 1 [Source:VGNC Symbol;Acc:VGNC:87164]	143.567	2.31598	0.440461	5.25809	1.46e-07	4.55e-06
ENSSSCG00000029347	ZNF791	zinc finger protein 791 [Source:HGNC Symbol;Acc:HGNC:26895]	708.135	1.64836	0.313588	5.25644	1.47e-07	4.58e-06
ENSSSCG00000009085	NUDT6	nudix hydrolase 6 [Source:VGNC Symbol;Acc:VGNC:90963]	2069.54	1.87172	0.356153	5.25539	1.48e-07	4.6e-06
ENSSSCG00000035077	INHBA	inhibin subunit beta A [Source:NCBI gene (formerly Entrezgene);Acc:397093]	44.527	5.27808	1.00469	5.25344	1.49e-07	4.64e-06
ENSSSCG00000002039	MMP14	matrix metallopeptidase 14 [Source:VGNC Symbol;Acc:VGNC:109465]	511.633	2.06675	0.39363	5.25048	1.52e-07	4.7e-06
ENSSSCG00000001918	NPTN	neuroplastin [Source:VGNC Symbol;Acc:VGNC:90861]	2015.53	1.57032	0.299273	5.24711	1.55e-07	4.78e-06
ENSSSCG00000058553	ENSSSCG00000058553		201.911	-2.52176	0.480648	-5.24658	1.55e-07	4.79e-06
ENSSSCG00000033537	ENSSSCG00000033537		486.64	1.83552	0.350002	5.24431	1.57e-07	4.84e-06
ENSSSCG00000001518	ITPR3	inositol 1,4,5-trisphosphate receptor type 3 [Source:VGNC Symbol;Acc:VGNC:89254]	233.544	1.9245	0.367043	5.24327	1.58e-07	4.86e-06
ENSSSCG00000056086	ENSSSCG00000056086		137.057	-3.38655	0.646127	-5.24131	1.59e-07	4.9e-06
ENSSSCG00000021971	DPEP1	dipeptidase 1 [Source:VGNC Symbol;Acc:VGNC:96982]	76.1378	-3.32063	0.63357	-5.24114	1.6e-07	4.9e-06
ENSSSCG00000028277	ENSSSCG00000028277		111.936	-7.63231	1.4587	-5.23227	1.67e-07	5.13e-06
ENSSSCG00000014388	HDAC3	histone deacetylase 3 [Source:VGNC Symbol;Acc:VGNC:88814]	125.351	-2.19215	0.419025	-5.23155	1.68e-07	5.14e-06
ENSSSCG00000026297	KLB	klotho beta [Source:VGNC Symbol;Acc:VGNC:89485]	978.719	-1.56818	0.300043	-5.22651	1.73e-07	5.27e-06
ENSSSCG00000014389	RELL2	RELT like 2 [Source:VGNC Symbol;Acc:VGNC:92207]	651.643	1.90534	0.364604	5.22577	1.73e-07	5.29e-06
ENSSSCG00000006237	SDCBP	syndecan binding protein [Source:VGNC Symbol;Acc:VGNC:92657]	263.735	-1.87915	0.359886	-5.22152	1.77e-07	5.4e-06
ENSSSCG00000051354	ENSSSCG00000051354		63.2685	-3.00335	0.575662	-5.21721	1.82e-07	5.52e-06
ENSSSCG00000031780	MAGI2	membrane associated guanylate kinase, WW and PDZ domain containing 2 [Source:VGNC Symbol;Acc:VGNC:89955]	670.457	-2.05652	0.395138	-5.20455	1.94e-07	5.9e-06
ENSSSCG00000060663	ENSSSCG00000060663		38.8154	8.17429	1.57137	5.20201	1.97e-07	5.97e-06
ENSSSCG00000059631	ENSSSCG00000059631		355.179	-3.03254	0.583293	-5.199	2e-07	6.05e-06
ENSSSCG00000035214	ENSSSCG00000035214		1392.43	-1.65243	0.31787	-5.19845	2.01e-07	6.06e-06
ENSSSCG00000055398	ENSSSCG00000055398		472.358	-1.75143	0.33695	-5.19789	2.02e-07	6.07e-06
ENSSSCG00000061084	ENSSSCG00000061084		48.4188	-5.10603	0.983145	-5.19357	2.06e-07	6.2e-06
ENSSSCG00000008785	FAM114A1	family with sequence similarity 114 member A1 [Source:VGNC Symbol;Acc:VGNC:87890]	1685.45	-1.9459	0.374699	-5.19323	2.07e-07	6.2e-06
ENSSSCG00000024245	AIMP2	aminoacyl tRNA synthetase complex interacting multifunctional protein 2 [Source:NCBI gene (formerly Entrezgene);Acc:100514707]	1169.47	1.70066	0.328186	5.182	2.2e-07	6.58e-06
ENSSSCG00000008123	ARID5A	AT-rich interaction domain 5A [Source:VGNC Symbol;Acc:VGNC:85510]	42.1823	5.28319	1.02098	5.17463	2.28e-07	6.83e-06
ENSSSCG00000062474	ENSSSCG00000062474		67.621	-3.28435	0.635875	-5.16508	2.4e-07	7.18e-06
ENSSSCG00000010541	COX15	cytochrome c oxidase assembly homolog COX15 [Source:VGNC Symbol;Acc:VGNC:86919]	4398.11	-1.5244	0.295421	-5.1601	2.47e-07	7.36e-06
ENSSSCG00000030921	APOA1	apolipoprotein A1 [Source:NCBI gene (formerly Entrezgene);Acc:397691]	76.9423	-2.47509	0.480033	-5.15608	2.52e-07	7.51e-06
ENSSSCG00000009932	MMAB	metabolism of cobalamin associated B [Source:VGNC Symbol;Acc:VGNC:96743]	2454.98	-2.42219	0.470019	-5.15338	2.56e-07	7.6e-06
ENSSSCG00000022925	ENSSSCG00000022925		62.9475	3.3781	0.655639	5.15237	2.57e-07	7.63e-06
ENSSSCG00000013658	S1PR2	sphingosine-1-phosphate receptor 2 [Source:NCBI gene (formerly Entrezgene);Acc:100511551]	41.5831	4.50274	0.87416	5.15094	2.59e-07	7.68e-06
ENSSSCG00000016629	ST7	suppression of tumorigenicity 7 [Source:NCBI gene (formerly Entrezgene);Acc:100125380]	96.8698	-2.59527	0.50402	-5.14914	2.62e-07	7.74e-06
ENSSSCG00000061033	SMAGP	small cell adhesion glycoprotein [Source:HGNC Symbol;Acc:HGNC:26918]	22499.9	1.50254	0.291955	5.14646	2.65e-07	7.84e-06
ENSSSCG00000007944	CORO7	coronin 7 [Source:HGNC Symbol;Acc:HGNC:26161]	3054.86	1.86021	0.361763	5.14206	2.72e-07	8.01e-06
ENSSSCG00000001560	BNIP5	BCL2 interacting protein 5 [Source:VGNC Symbol;Acc:VGNC:85857]	46.768	5.99133	1.16534	5.14128	2.73e-07	8.03e-06
ENSSSCG00000056836	ENSSSCG00000056836		63.2168	-3.62396	0.705037	-5.1401	2.75e-07	8.07e-06
ENSSSCG00000000037	ARFGAP3	ADP ribosylation factor GTPase activating protein 3 [Source:VGNC Symbol;Acc:VGNC:85450]	263.518	-1.9855	0.386333	-5.13934	2.76e-07	8.09e-06
ENSSSCG00000041952	ENSSSCG00000041952		100.6	2.75442	0.536063	5.13824	2.77e-07	8.12e-06
ENSSSCG00000011370	DALRD3	DALR anticodon binding domain containing 3 [Source:VGNC Symbol;Acc:VGNC:87154]	2138.35	1.72437	0.335767	5.13562	2.81e-07	8.22e-06
ENSSSCG00000028078	DPH1	diphthamide biosynthesis 1 [Source:HGNC Symbol;Acc:HGNC:3003]	113.991	2.7952	0.544302	5.13539	2.82e-07	8.22e-06
ENSSSCG00000031866	TIMP3	TIMP metallopeptidase inhibitor 3 [Source:VGNC Symbol;Acc:VGNC:93996]	678.901	-1.60542	0.312962	-5.12976	2.9e-07	8.45e-06
ENSSSCG00000046741	ENSSSCG00000046741		130.425	-2.79273	0.54497	-5.12455	2.98e-07	8.68e-06
ENSSSCG00000057360	ENSSSCG00000057360		124.153	3.14079	0.61296	5.12398	2.99e-07	8.69e-06
ENSSSCG00000037645	COTL1	coactosin like F-actin binding protein 1 [Source:HGNC Symbol;Acc:HGNC:18304]	48.126	3.75191	0.733658	5.11398	3.15e-07	9.15e-06
ENSSSCG00000048636	ENSSSCG00000048636		493.367	-2.71263	0.530931	-5.1092	3.24e-07	9.37e-06
ENSSSCG00000017693	AATF	apoptosis antagonizing transcription factor [Source:VGNC Symbol;Acc:VGNC:84945]	172.329	2.10457	0.412022	5.10791	3.26e-07	9.41e-06
ENSSSCG00000007603	NPTX2	neuronal pentraxin 2 [Source:VGNC Symbol;Acc:VGNC:90863]	63.4629	3.50951	0.687296	5.10626	3.29e-07	9.48e-06
ENSSSCG00000052888	ENSSSCG00000052888		69.6388	-2.58711	0.506721	-5.1056	3.3e-07	9.5e-06
ENSSSCG00000023298	SRXN1	sulfiredoxin 1 [Source:VGNC Symbol;Acc:VGNC:95751]	51.8611	4.16334	0.815651	5.10431	3.32e-07	9.55e-06
ENSSSCG00000044323	ENSSSCG00000044323		116.779	-2.60492	0.510386	-5.10382	3.33e-07	9.56e-06
ENSSSCG00000049849	ENSSSCG00000049849		30.0133	-4.27752	0.838721	-5.10005	3.4e-07	9.73e-06
ENSSSCG00000025588	FJX1	four-jointed box kinase 1 [Source:VGNC Symbol;Acc:VGNC:88142]	53.0603	4.23256	0.830703	5.09515	3.48e-07	9.97e-06
ENSSSCG00000015027	ENSSSCG00000015027		11998.5	1.71427	0.336542	5.09379	3.51e-07	1e-05
ENSSSCG00000055101	ENSSSCG00000055101		2821.08	1.62922	0.319888	5.0931	3.52e-07	1.01e-05
ENSSSCG00000013260	MDK	midkine [Source:VGNC Symbol;Acc:VGNC:100167]	501.672	2.39334	0.47	5.09221	3.54e-07	1.01e-05
ENSSSCG00000045725	ENSSSCG00000045725		24.2956	-4.23355	0.832355	-5.08623	3.65e-07	1.04e-05
ENSSSCG00000004048	TCP1	t-complex 1 [Source:NCBI gene (formerly Entrezgene);Acc:100153485]	2792.45	1.84013	0.36191	5.08449	3.69e-07	1.05e-05
ENSSSCG00000011727	PTX3	pentraxin 3 [Source:NCBI gene (formerly Entrezgene);Acc:100513178]	77.6871	-2.67878	0.527344	-5.07975	3.78e-07	1.07e-05
ENSSSCG00000045064	ENSSSCG00000045064		1874.69	1.72276	0.339152	5.0796	3.78e-07	1.07e-05
ENSSSCG00000007130	SYNDIG1	synapse differentiation inducing 1 [Source:VGNC Symbol;Acc:VGNC:95689]	66.164	3.47248	0.683637	5.07942	3.79e-07	1.07e-05
ENSSSCG00000004502	ARK2C	arkadia (RNF111) C-terminal like ring finger ubiquitin ligase 2C [Source:VGNC Symbol;Acc:VGNC:92366]	25.3455	-4.6644	0.918695	-5.0772	3.83e-07	1.08e-05
ENSSSCG00000027991	ENSSSCG00000027991	sodium channel epithelial 1 subunit delta [Source:VGNC Symbol;Acc:VGNC:92642]	117.806	2.21722	0.436718	5.07702	3.83e-07	1.08e-05
ENSSSCG00000021042	BRWD1	bromodomain and WD repeat domain containing 1 [Source:VGNC Symbol;Acc:VGNC:108153]	607.155	-2.24574	0.442501	-5.0751	3.87e-07	1.09e-05
ENSSSCG00000004460	IBTK	inhibitor of Bruton tyrosine kinase [Source:VGNC Symbol;Acc:VGNC:89017]	148.387	-2.18505	0.430617	-5.07423	3.89e-07	1.09e-05
ENSSSCG00000031636	ENSSSCG00000031636	factor interacting with PAPOLA and CPSF1 [Source:VGNC Symbol;Acc:VGNC:98930]	1763.79	-1.77094	0.349255	-5.07061	3.97e-07	1.11e-05
ENSSSCG00000011575	ATG7	autophagy related 7 [Source:VGNC Symbol;Acc:VGNC:85625]	14317.6	1.54923	0.305737	5.06718	4.04e-07	1.13e-05
ENSSSCG00000037318	TRABD2B	TraB domain containing 2B [Source:VGNC Symbol;Acc:VGNC:94356]	516.11	2.03672	0.402037	5.066	4.06e-07	1.14e-05
ENSSSCG00000023803	ELK3	ETS transcription factor ELK3 [Source:VGNC Symbol;Acc:VGNC:87646]	736.66	1.73686	0.343068	5.06272	4.13e-07	1.15e-05
ENSSSCG00000004710	ADAL	adenosine deaminase like [Source:VGNC Symbol;Acc:VGNC:85060]	1089.91	1.51342	0.29904	5.06093	4.17e-07	1.16e-05
ENSSSCG00000046642	ENSSSCG00000046642		122.706	-2.27312	0.449297	-5.05929	4.21e-07	1.17e-05
ENSSSCG00000010560	MRPL43	mitochondrial ribosomal protein L43 [Source:VGNC Symbol;Acc:VGNC:90368]	2282.75	-1.76374	0.348659	-5.05863	4.22e-07	1.17e-05
ENSSSCG00000050757	ENSSSCG00000050757		47.1893	-3.80781	0.753447	-5.05385	4.33e-07	1.2e-05
ENSSSCG00000058816	KRT19	keratin 19 [Source:HGNC Symbol;Acc:HGNC:6436]	377.477	1.85975	0.368141	5.05173	4.38e-07	1.21e-05
ENSSSCG00000041327	ENSSSCG00000041327		19.7714	-5.48256	1.08543	-5.05107	4.39e-07	1.21e-05
ENSSSCG00000011616	COPG1	COPI coat complex subunit gamma 1 [Source:VGNC Symbol;Acc:VGNC:86897]	790.663	-1.64156	0.325076	-5.04977	4.42e-07	1.22e-05
ENSSSCG00000027701	RP2	RP2 activator of ARL3 GTPase [Source:VGNC Symbol;Acc:VGNC:92412]	1151.9	-1.4683	0.290862	-5.04811	4.46e-07	1.23e-05
ENSSSCG00000036983	ENSSSCG00000036983		24.2092	-6.06379	1.20185	-5.04539	4.53e-07	1.25e-05
ENSSSCG00000002724	PDPR	pyruvate dehydrogenase phosphatase regulatory subunit [Source:VGNC Symbol;Acc:VGNC:91289]	813.834	-2.82408	0.560536	-5.03817	4.7e-07	1.29e-05
ENSSSCG00000035421	ATP8A2	ATPase phospholipid transporting 8A2 [Source:HGNC Symbol;Acc:HGNC:13533]	154.479	2.16643	0.430645	5.03067	4.89e-07	1.34e-05
ENSSSCG00000004192	CCN2	cellular communication network factor 2 [Source:NCBI gene (formerly Entrezgene);Acc:100152141]	155.426	2.23348	0.44461	5.02347	5.07e-07	1.39e-05
ENSSSCG00000026969	KRAS	KRAS proto-onco, GTPase [Source:VGNC Symbol;Acc:VGNC:89569]	266.308	-2.33795	0.466192	-5.015	5.3e-07	1.45e-05
ENSSSCG00000039618	ENSSSCG00000039618	cytochrome c oxidase assembly factor COX20 [Source:VGNC Symbol;Acc:VGNC:108267]	1314.52	-1.46272	0.291678	-5.01484	5.31e-07	1.45e-05
ENSSSCG00000028304	ZFP36L1	ZFP36 ring finger protein like 1 [Source:VGNC Symbol;Acc:VGNC:95146]	175.93	2.02069	0.403021	5.01387	5.33e-07	1.45e-05
ENSSSCG00000011668	TRIM42	tripartite motif containing 42 [Source:VGNC Symbol;Acc:VGNC:94415]	151.936	-2.04076	0.407194	-5.01176	5.39e-07	1.47e-05
ENSSSCG00000053434	SLC5A10	solute carrier family 5 member 10 [Source:NCBI gene (formerly Entrezgene);Acc:497235]	2137.05	1.57349	0.314372	5.0052	5.58e-07	1.52e-05
ENSSSCG00000010495	ALDH18A1	aldehyde dehydrogenase 18 family member A1 [Source:VGNC Symbol;Acc:VGNC:85237]	159.633	-2.02972	0.405757	-5.0023	5.67e-07	1.54e-05
ENSSSCG00000017306	ITGB3	integrin subunit beta 3 [Source:NCBI gene (formerly Entrezgene);Acc:397063]	70.669	2.84153	0.568587	4.99753	5.81e-07	1.57e-05
ENSSSCG00000007578	MMD2	monocyte to macrophage differentiation associated 2 [Source:HGNC Symbol;Acc:HGNC:30133]	41.2331	5.80565	1.16178	4.99721	5.82e-07	1.57e-05
ENSSSCG00000057644	ENSSSCG00000057644		32.7912	-4.32559	0.865993	-4.99494	5.89e-07	1.59e-05
ENSSSCG00000031075	ENSSSCG00000031075		366.87	-2.27936	0.456775	-4.99011	6.03e-07	1.63e-05
ENSSSCG00000014568	DENND2B	DENN domain containing 2B [Source:VGNC Symbol;Acc:VGNC:87248]	176.984	1.93272	0.387338	4.98975	6.05e-07	1.63e-05
ENSSSCG00000033185	PPP2R3A	protein phosphatase 2 regulatory subunit B''alpha [Source:VGNC Symbol;Acc:VGNC:108686]	557.244	-1.66643	0.334054	-4.98852	6.08e-07	1.64e-05
ENSSSCG00000035891	ADGRB1	adhesion G protein-coupled receptor B1 [Source:VGNC Symbol;Acc:VGNC:85120]	748.919	-1.81933	0.364832	-4.98676	6.14e-07	1.65e-05
ENSSSCG00000033262	CD74	CD74 molecule [Source:VGNC Symbol;Acc:VGNC:86428]	45.944	-3.05525	0.612939	-4.98459	6.21e-07	1.67e-05
ENSSSCG00000042162	KCNJ11	potassium inwardly rectifying channel subfamily J member 11 [Source:VGNC Symbol;Acc:VGNC:108752]	114.496	-2.42083	0.485728	-4.98393	6.23e-07	1.67e-05
ENSSSCG00000015411	PTPN12	protein tyrosine phosphatase non-receptor type 12 [Source:VGNC Symbol;Acc:VGNC:91973]	2533.68	-1.45765	0.29251	-4.98327	6.25e-07	1.67e-05
ENSSSCG00000032332	SOCS4	suppressor of cytokine signaling 4 [Source:VGNC Symbol;Acc:VGNC:93331]	119.775	2.56763	0.515286	4.98293	6.26e-07	1.67e-05
ENSSSCG00000055623	ENSSSCG00000055623		607.872	2.21426	0.445191	4.97373	6.57e-07	1.75e-05
ENSSSCG00000037719	PDPK1	3-phosphoinositide dependent protein kinase 1 [Source:VGNC Symbol;Acc:VGNC:110697]	271.926	-2.40096	0.4828	-4.97298	6.59e-07	1.75e-05
ENSSSCG00000033191	BEAN1	brain expressed associated with NEDD4 1 [Source:VGNC Symbol;Acc:VGNC:85797]	105.863	2.87765	0.579037	4.96972	6.71e-07	1.78e-05
ENSSSCG00000059510	ENSSSCG00000059510		44.127	-3.2342	0.651988	-4.96053	7.03e-07	1.87e-05
ENSSSCG00000059682	ENSSSCG00000059682		182.58	1.95323	0.394188	4.95507	7.23e-07	1.92e-05
ENSSSCG00000039322	NRGN	neurogranin [Source:HGNC Symbol;Acc:HGNC:8000]	426.727	2.02113	0.408032	4.95337	7.29e-07	1.93e-05
ENSSSCG00000016611	CADPS2	calcium dependent secretion activator 2 [Source:VGNC Symbol;Acc:VGNC:86137]	52.872	-2.86401	0.578451	-4.95117	7.38e-07	1.95e-05
ENSSSCG00000005852	ENTPD8	ectonucleoside triphosphate diphosphohydrolase 8 [Source:VGNC Symbol;Acc:VGNC:87717]	392.199	-1.95774	0.395539	-4.94956	7.44e-07	1.96e-05
ENSSSCG00000052999	ENSSSCG00000052999		93.6033	-2.67132	0.539821	-4.94853	7.48e-07	1.97e-05
ENSSSCG00000024018	SLC16A3	solute carrier family 16 member 3 [Source:VGNC Symbol;Acc:VGNC:92943]	70.0646	2.77075	0.560314	4.94499	7.61e-07	2e-05
ENSSSCG00000032016	ENSSSCG00000032016		39.5047	-3.65995	0.740429	-4.94301	7.69e-07	2.02e-05
ENSSSCG00000063148	ENSSSCG00000063148		256.659	-9.9569	2.01647	-4.93779	7.9e-07	2.07e-05
ENSSSCG00000012233	SYTL5	synaptotagmin like 5 [Source:VGNC Symbol;Acc:VGNC:93694]	49.4564	-3.24533	0.657415	-4.93651	7.95e-07	2.08e-05
ENSSSCG00000014387	DIAPH1	diaphanous related formin 1 [Source:VGNC Symbol;Acc:VGNC:99632]	457.448	1.56046	0.316172	4.93546	8e-07	2.09e-05
ENSSSCG00000043977	ENSSSCG00000043977		452.89	2.06887	0.419385	4.93311	8.09e-07	2.11e-05
ENSSSCG00000007760	PRSS36	serine protease 36 [Source:VGNC Symbol;Acc:VGNC:110712]	187.853	-3.18383	0.645978	-4.9287	8.28e-07	2.16e-05
ENSSSCG00000030672	ZNF692	zinc finger protein 692 [Source:VGNC Symbol;Acc:VGNC:100891]	192.552	-2.02525	0.411079	-4.92666	8.36e-07	2.18e-05
ENSSSCG00000010703	HTRA1	HtrA serine peptidase 1 [Source:VGNC Symbol;Acc:VGNC:107400]	141.113	2.26073	0.45904	4.92491	8.44e-07	2.19e-05
ENSSSCG00000039721	PRL	prolactin [Source:VGNC Symbol;Acc:VGNC:104037]	417.859	2.5378	0.515733	4.92076	8.62e-07	2.24e-05
ENSSSCG00000031139	IKZF4	IKAROS family zinc finger 4 [Source:VGNC Symbol;Acc:VGNC:89075]	232.012	2.21683	0.450536	4.92042	8.64e-07	2.24e-05
ENSSSCG00000054213	ENSSSCG00000054213		61.7741	-2.95935	0.60161	-4.91905	8.7e-07	2.25e-05
ENSSSCG00000063079	SVIP	small VCP interacting protein [Source:HGNC Symbol;Acc:HGNC:25238]	4607.49	-1.64771	0.335016	-4.91829	8.73e-07	2.26e-05
ENSSSCG00000025822	SFRP1	secreted frizzled related protein 1 [Source:VGNC Symbol;Acc:VGNC:95493]	37.5039	4.06329	0.826319	4.91734	8.77e-07	2.26e-05
ENSSSCG00000012741	MAMLD1	mastermind like domain containing 1 [Source:HGNC Symbol;Acc:HGNC:2568]	106.938	2.44111	0.496535	4.91629	8.82e-07	2.27e-05
ENSSSCG00000010833	TAF1A	TATA-box binding protein associated factor, RNA polymerase I subunit A [Source:VGNC Symbol;Acc:VGNC:95531]	81.1591	3.38056	0.687743	4.91544	8.86e-07	2.28e-05
ENSSSCG00000001773	TMED3	transmembrane p24 trafficking protein 3 [Source:VGNC Symbol;Acc:VGNC:94055]	78.7224	-2.29233	0.467123	-4.90734	9.23e-07	2.37e-05
ENSSSCG00000046277	ENSSSCG00000046277		32.7848	-3.49275	0.711807	-4.90687	9.25e-07	2.37e-05
ENSSSCG00000037131	CLTA	clathrin light chain A [Source:VGNC Symbol;Acc:VGNC:86787]	5591.92	-1.64763	0.335877	-4.90547	9.32e-07	2.39e-05
ENSSSCG00000009633	ENSSSCG00000009633		143.46	2.18737	0.447026	4.89316	9.92e-07	2.54e-05
ENSSSCG00000008565	CIMIP2C	ciliary microtubule inner protein 2C [Source:VGNC Symbol;Acc:VGNC:87923]	111.667	9.69295	1.98106	4.89281	9.94e-07	2.54e-05
ENSSSCG00000002366	NPC2	NPC intracellular cholesterol transporter 2 [Source:NCBI gene (formerly Entrezgene);Acc:397410]	69.2183	2.64209	0.540052	4.89228	9.97e-07	2.54e-05
ENSSSCG00000010816	TGFB2	transforming growth factor beta 2 [Source:VGNC Symbol;Acc:VGNC:95541]	46.6921	3.43409	0.701958	4.89216	9.97e-07	2.54e-05
ENSSSCG00000047609	ENSSSCG00000047609		20.635	-5.83603	1.19312	-4.8914	1e-06	2.54e-05
ENSSSCG00000039279	ENSSSCG00000039279		250.199	-2.10215	0.429772	-4.89132	1e-06	2.54e-05
ENSSSCG00000007436	MMP9	matrix metallopeptidase 9 [Source:NCBI gene (formerly Entrezgene);Acc:654325]	37.5226	4.35405	0.890705	4.88831	1.02e-06	2.58e-05
ENSSSCG00000026044	FDFT1	farnesyl-diphosphate farnesyltransferase 1 [Source:VGNC Symbol;Acc:VGNC:88076]	33490.5	1.58945	0.325337	4.88555	1.03e-06	2.61e-05
ENSSSCG00000038562	RND1	Rho family GTPase 1 [Source:VGNC Symbol;Acc:VGNC:92343]	59.3534	3.43506	0.703324	4.88404	1.04e-06	2.63e-05
ENSSSCG00000032467	RAB5C	RAB5C, member RAS oncogene family [Source:NCBI gene (formerly Entrezgene);Acc:100523862]	370.274	2.31254	0.474846	4.87008	1.12e-06	2.82e-05
ENSSSCG00000034976	ENSSSCG00000034976		20.9054	-4.50226	0.924981	-4.86741	1.13e-06	2.85e-05
ENSSSCG00000062808	ENSSSCG00000062808		12.7118	-7.67736	1.57735	-4.86726	1.13e-06	2.85e-05
ENSSSCG00000016830	PRLR	prolactin receptor [Source:NCBI gene (formerly Entrezgene);Acc:414916]	85.9434	-2.56849	0.527986	-4.8647	1.15e-06	2.88e-05
ENSSSCG00000061720	ENSSSCG00000061720		30.0266	7.79232	1.60205	4.86398	1.15e-06	2.89e-05
ENSSSCG00000043014	ENSSSCG00000043014		860.204	-1.63085	0.335307	-4.86375	1.15e-06	2.89e-05
ENSSSCG00000015987	NFE2L2	NFE2 like bZIP transcription factor 2 [Source:VGNC Symbol;Acc:VGNC:96441]	1539.19	-1.64478	0.338187	-4.86354	1.15e-06	2.89e-05
ENSSSCG00000051282	ENSSSCG00000051282		151.05	-2.72645	0.560828	-4.86147	1.17e-06	2.91e-05
ENSSSCG00000011471	FLNB	filamin B [Source:VGNC Symbol;Acc:VGNC:88156]	406.792	1.77683	0.365777	4.85769	1.19e-06	2.96e-05
ENSSSCG00000059711	ENSSSCG00000059711		1989.16	1.43851	0.296226	4.85613	1.2e-06	2.98e-05
ENSSSCG00000008693	NOP14	NOP14 nucleolar protein [Source:VGNC Symbol;Acc:VGNC:90820]	544.391	1.59119	0.327828	4.85373	1.21e-06	3.01e-05
ENSSSCG00000002443	TC2N	tandem C2 domains, nuclear [Source:VGNC Symbol;Acc:VGNC:93808]	164.525	-1.90024	0.391974	-4.84786	1.25e-06	3.1e-05
ENSSSCG00000062338	ENSSSCG00000062338		111.858	-2.51243	0.518269	-4.84774	1.25e-06	3.1e-05
ENSSSCG00000052864	ENSSSCG00000052864		126.297	2.90093	0.598602	4.84617	1.26e-06	3.12e-05
ENSSSCG00000039188	AK8	adenylate kinase 8 [Source:VGNC Symbol;Acc:VGNC:85213]	147.208	-2.02131	0.417159	-4.84542	1.26e-06	3.13e-05
ENSSSCG00000059102	ENSSSCG00000059102		187.176	-2.68206	0.553606	-4.84471	1.27e-06	3.13e-05
ENSSSCG00000032809	ENSSSCG00000032809		843.043	-1.84476	0.380779	-4.84471	1.27e-06	3.13e-05
ENSSSCG00000046886	ENSSSCG00000046886		16.6051	-7.07612	1.46067	-4.84444	1.27e-06	3.13e-05
ENSSSCG00000003901	FAAH	fatty acid amide hydrolase [Source:VGNC Symbol;Acc:VGNC:97056]	36.7093	-3.28529	0.678373	-4.84289	1.28e-06	3.15e-05
ENSSSCG00000037424	CDK19	cyclin dependent kinase 19 [Source:VGNC Symbol;Acc:VGNC:86502]	80.0594	-2.44131	0.504371	-4.8403	1.3e-06	3.18e-05
ENSSSCG00000053057	ENSSSCG00000053057		12.3442	-7.62748	1.57619	-4.83919	1.3e-06	3.2e-05
ENSSSCG00000045385	ENSSSCG00000045385		706.75	-1.49936	0.309909	-4.83805	1.31e-06	3.21e-05
ENSSSCG00000050724	ENSSSCG00000050724		164.747	-2.41342	0.498889	-4.83758	1.31e-06	3.22e-05
ENSSSCG00000040961	LIF	LIF interleukin 6 family cytokine [Source:VGNC Symbol;Acc:VGNC:89719]	27.6868	7.6826	1.58914	4.83444	1.34e-06	3.26e-05
ENSSSCG00000049507	ENSSSCG00000049507		72.6276	2.97495	0.615373	4.83439	1.34e-06	3.26e-05
ENSSSCG00000000869	UTP20	UTP20 small subunit processome component [Source:VGNC Symbol;Acc:VGNC:94784]	252.431	-2.17182	0.449264	-4.83418	1.34e-06	3.26e-05
ENSSSCG00000027472	GCA	grancalcin [Source:VGNC Symbol;Acc:VGNC:95726]	488.097	2.19553	0.454181	4.83405	1.34e-06	3.26e-05
ENSSSCG00000055860	ENSSSCG00000055860		251.128	1.76826	0.365823	4.83366	1.34e-06	3.26e-05
ENSSSCG00000016196	VIL1	villin 1 [Source:VGNC Symbol;Acc:VGNC:95564]	279.704	-1.62649	0.336579	-4.83243	1.35e-06	3.27e-05
ENSSSCG00000054583	EEF1AKMT4	EEF1A lysine methyltransferase 4 [Source:HGNC Symbol;Acc:HGNC:53611]	84.6439	2.58054	0.534292	4.82983	1.37e-06	3.31e-05
ENSSSCG00000004672	GATM	glycine amidinotransferase [Source:NCBI gene (formerly Entrezgene);Acc:100126844]	555.524	-1.99963	0.414253	-4.82708	1.39e-06	3.35e-05
ENSSSCG00000009959	ASPHD2	aspartate beta-hydroxylase domain containing 2 [Source:VGNC Symbol;Acc:VGNC:85585]	42.425	3.46806	0.718809	4.82473	1.4e-06	3.38e-05
ENSSSCG00000054863	ENSSSCG00000054863		188.157	2.85532	0.591814	4.8247	1.4e-06	3.38e-05
ENSSSCG00000059693	ENSSSCG00000059693		91.7988	-2.38346	0.494039	-4.82444	1.4e-06	3.38e-05
ENSSSCG00000030903	CDSN	corneodesmosin [Source:NCBI gene (formerly Entrezgene);Acc:100144482]	31.5337	7.87609	1.63332	4.82215	1.42e-06	3.42e-05
ENSSSCG00000052889	CTSK	cathepsin K [Source:NCBI gene (formerly Entrezgene);Acc:397569]	40.485	3.54472	0.735359	4.82039	1.43e-06	3.44e-05
ENSSSCG00000004279	OGFRL1	opioid growth factor receptor like 1 [Source:VGNC Symbol;Acc:VGNC:91026]	57.3854	3.04748	0.632428	4.8187	1.44e-06	3.47e-05
ENSSSCG00000004419	SLC16A10	solute carrier family 16 member 10 [Source:VGNC Symbol;Acc:VGNC:103178]	194.325	-1.75986	0.365282	-4.81782	1.45e-06	3.48e-05
ENSSSCG00000035212	KLF6	KLF transcription factor 6 [Source:NCBI gene (formerly Entrezgene);Acc:100174961]	87.0992	2.37864	0.493847	4.81656	1.46e-06	3.5e-05
ENSSSCG00000058125	ENSSSCG00000058125		47.5278	-3.17244	0.65896	-4.81431	1.48e-06	3.53e-05
ENSSSCG00000033706	NUP88	nucleoporin 88 [Source:VGNC Symbol;Acc:VGNC:90986]	484.764	1.62535	0.337899	4.81017	1.51e-06	3.6e-05
ENSSSCG00000004304	SLC35A1	solute carrier family 35 member A1 [Source:VGNC Symbol;Acc:VGNC:93067]	473.195	-1.61582	0.33593	-4.80998	1.51e-06	3.6e-05
ENSSSCG00000002847	GPT2	glutamic--pyruvic transaminase 2 [Source:VGNC Symbol;Acc:VGNC:88651]	83.8097	-2.26997	0.471975	-4.80952	1.51e-06	3.6e-05
ENSSSCG00000033222	TRIM14	tripartite motif containing 14 [Source:VGNC Symbol;Acc:VGNC:103196]	3847.46	-1.77727	0.36964	-4.80811	1.52e-06	3.62e-05
ENSSSCG00000057787	ENSSSCG00000057787		2011.59	-1.556	0.32362	-4.8081	1.52e-06	3.62e-05
ENSSSCG00000045987	ENSSSCG00000045987		37.6624	4.39087	0.913329	4.80754	1.53e-06	3.62e-05
ENSSSCG00000031498	PPP2R3C	protein phosphatase 2 regulatory subunit B''gamma [Source:VGNC Symbol;Acc:VGNC:91750]	460.488	1.57598	0.327995	4.80488	1.55e-06	3.67e-05
ENSSSCG00000061849	ENSSSCG00000061849		1442.76	-1.45272	0.302393	-4.80407	1.55e-06	3.68e-05
ENSSSCG00000005855	EXD3	exonuclease 3'-5' domain containing 3 [Source:VGNC Symbol;Acc:VGNC:97991]	72.3073	-2.29945	0.47887	-4.80182	1.57e-06	3.71e-05
ENSSSCG00000023719	IFT20	intraflagellar transport 20 [Source:VGNC Symbol;Acc:VGNC:99005]	353.641	-2.14745	0.447403	-4.79981	1.59e-06	3.74e-05
ENSSSCG00000005016	L2HGDH	L-2-hydroxyglutarate dehydrogenase [Source:VGNC Symbol;Acc:VGNC:89611]	429.671	-1.8342	0.382151	-4.79968	1.59e-06	3.74e-05
ENSSSCG00000038685	MPPED1	metallophosphoesterase domain containing 1 [Source:VGNC Symbol;Acc:VGNC:90330]	46.8059	-2.93978	0.612634	-4.79858	1.6e-06	3.76e-05
ENSSSCG00000028475	KPNA1	karyopherin subunit alpha 1 [Source:NCBI gene (formerly Entrezgene);Acc:397235]	694.34	-1.43762	0.299786	-4.79547	1.62e-06	3.81e-05
ENSSSCG00000055499	ENSSSCG00000055499		833.548	1.76828	0.368759	4.79523	1.62e-06	3.81e-05
ENSSSCG00000051193	ENSSSCG00000051193		2050.14	1.72872	0.360617	4.79379	1.64e-06	3.83e-05
ENSSSCG00000033356	RRN3	RRN3 homolog, RNA polymerase I transcription factor [Source:VGNC Symbol;Acc:VGNC:110713]	192.087	2.70759	0.564947	4.79265	1.65e-06	3.85e-05
ENSSSCG00000059376	EEF1AKMT1	EEF1A lysine methyltransferase 1 [Source:HGNC Symbol;Acc:HGNC:27351]	464.619	-1.58844	0.331556	-4.79086	1.66e-06	3.88e-05
ENSSSCG00000055221	ENSSSCG00000055221		1362.42	-2.02526	0.422792	-4.7902	1.67e-06	3.88e-05
ENSSSCG00000014015	ENSSSCG00000014015	MRN complex interacting protein [Source:VGNC Symbol;Acc:VGNC:90345]	1836.08	1.88812	0.394678	4.78396	1.72e-06	4e-05
ENSSSCG00000001457	SLA-DQB1	SLA-DQ beta1 domain [Source:NCBI gene (formerly Entrezgene);Acc:100037921]	33.2131	-4.11624	0.861156	-4.77991	1.75e-06	4.08e-05
ENSSSCG00000006193	TRAM1	translocation associated membrane protein 1 [Source:VGNC Symbol;Acc:VGNC:98878]	197.14	-1.71239	0.358286	-4.77938	1.76e-06	4.08e-05
ENSSSCG00000043918	ENSSSCG00000043918		316.312	-2.10091	0.439944	-4.7754	1.79e-06	4.16e-05
ENSSSCG00000001680	ABCC10	ATP binding cassette subfamily C member 10 [Source:VGNC Symbol;Acc:VGNC:84953]	57.7049	-2.59004	0.542521	-4.77408	1.81e-06	4.18e-05
ENSSSCG00000016945	PPWD1	peptidylprolyl isomerase domain and WD repeat containing 1 [Source:VGNC Symbol;Acc:VGNC:91766]	258.132	-1.64012	0.343651	-4.77262	1.82e-06	4.21e-05
ENSSSCG00000001048	ADTRP	androgen dependent TFPI regulating protein [Source:VGNC Symbol;Acc:VGNC:85161]	25.7723	-4.72904	0.99097	-4.77213	1.82e-06	4.21e-05
ENSSSCG00000005688	PTGES	prostaglandin E synthase [Source:NCBI gene (formerly Entrezgene);Acc:654407]	38.9724	5.75871	1.20709	4.77073	1.84e-06	4.24e-05
ENSSSCG00000058130	ENSSSCG00000058130		26.5794	7.62348	1.59824	4.76993	1.84e-06	4.25e-05
ENSSSCG00000055048	ENSSSCG00000055048		449.357	-1.75767	0.36875	-4.76657	1.87e-06	4.31e-05
ENSSSCG00000032781	SRSF12	serine and arginine rich splicing factor 12 [Source:VGNC Symbol;Acc:VGNC:93474]	783.132	1.65486	0.347335	4.76445	1.89e-06	4.35e-05
ENSSSCG00000006780	WNT2B	Wnt family member 2B [Source:VGNC Symbol;Acc:VGNC:94969]	297.576	-1.57103	0.330337	-4.75583	1.98e-06	4.54e-05
ENSSSCG00000016379	HDLBP	high density lipoprotein binding protein [Source:HGNC Symbol;Acc:HGNC:4857]	2364.28	-1.35033	0.284008	-4.75457	1.99e-06	4.56e-05
ENSSSCG00000032914	MANF	mesencephalic astrocyte derived neurotrophic factor [Source:NCBI gene (formerly Entrezgene);Acc:100505460]	126.935	-2.15944	0.454547	-4.75076	2.03e-06	4.64e-05
ENSSSCG00000056792	ENSSSCG00000056792		88.8266	2.32934	0.490398	4.7499	2.04e-06	4.65e-05
ENSSSCG00000046743	ENSSSCG00000046743		363.86	-1.54834	0.326016	-4.74928	2.04e-06	4.66e-05
ENSSSCG00000004114	ADGB	androglobin [Source:VGNC Symbol;Acc:VGNC:111307]	393.731	-1.62228	0.341744	-4.74706	2.06e-06	4.71e-05
ENSSSCG00000010610	ENSSSCG00000010610		33.0844	-4.69053	0.988553	-4.74484	2.09e-06	4.75e-05
ENSSSCG00000031593	NUDT3	nudix hydrolase 3 [Source:NCBI gene (formerly Entrezgene);Acc:100737442]	164.17	1.98069	0.417494	4.74423	2.09e-06	4.76e-05
ENSSSCG00000021656	ENSSSCG00000021656		121.811	-2.95427	0.622732	-4.74404	2.09e-06	4.76e-05
ENSSSCG00000043584	ENSSSCG00000043584		28.7659	-4.01713	0.846967	-4.74296	2.11e-06	4.78e-05
ENSSSCG00000008601	SDC1	syndecan 1 [Source:VGNC Symbol;Acc:VGNC:92654]	70.1773	2.72038	0.573576	4.74285	2.11e-06	4.78e-05
ENSSSCG00000015591	SPATA45	spermatogenesis associated 45 [Source:HGNC Symbol;Acc:HGNC:33709]	346.623	-1.74462	0.367884	-4.74232	2.11e-06	4.78e-05
ENSSSCG00000048526	ENSSSCG00000048526		13.6383	-7.76825	1.6385	-4.74108	2.13e-06	4.81e-05
ENSSSCG00000039858	ENSSSCG00000039858		139.982	2.58832	0.546159	4.73913	2.15e-06	4.84e-05
ENSSSCG00000004457	DOP1A	DOP1 leucine zipper like protein A [Source:VGNC Symbol;Acc:VGNC:87408]	2597.42	-1.64024	0.346119	-4.73895	2.15e-06	4.84e-05
ENSSSCG00000014016	SQSTM1	sequestosome 1 [Source:VGNC Symbol;Acc:VGNC:93445]	300.704	1.73781	0.36677	4.73815	2.16e-06	4.85e-05
ENSSSCG00000037459	TCTA	T cell leukemia translocation altered [Source:HGNC Symbol;Acc:HGNC:11692]	565.476	-1.5729	0.33198	-4.73794	2.16e-06	4.85e-05
ENSSSCG00000008503	FEZ2	fasciculation and elongation protein zeta 2 [Source:VGNC Symbol;Acc:VGNC:88093]	3008.18	1.4499	0.306022	4.7379	2.16e-06	4.85e-05
ENSSSCG00000008959	CXCL2	chemokine (C-X-C motif) ligand 2 [Source:NCBI gene (formerly Entrezgene);Acc:414904]	27.5955	7.68557	1.62237	4.73726	2.17e-06	4.86e-05
ENSSSCG00000026386	SLC30A2	solute carrier family 30 member 2 [Source:NCBI gene (formerly Entrezgene);Acc:100170651]	36.0092	-4.26101	0.900266	-4.73306	2.21e-06	4.96e-05
ENSSSCG00000008070	CENPP	centromere protein P [Source:VGNC Symbol;Acc:VGNC:98865]	3403.58	-1.37723	0.291039	-4.7321	2.22e-06	4.97e-05
ENSSSCG00000013092	PGA5	pepsinogen 5, group I (pepsinogen A) [Source:NCBI gene (formerly Entrezgene);Acc:396892]	27.2718	7.65345	1.61856	4.72855	2.26e-06	5.05e-05
ENSSSCG00000024320	TFF2	trefoil factor 2 [Source:VGNC Symbol;Acc:VGNC:93920]	273.565	-2.93769	0.622931	-4.71592	2.41e-06	5.37e-05
ENSSSCG00000056637	ENSSSCG00000056637		25.2233	7.54452	1.60151	4.71088	2.47e-06	5.5e-05
ENSSSCG00000058255	ENSSSCG00000058255		63.8105	-2.44645	0.5195	-4.70924	2.49e-06	5.54e-05
ENSSSCG00000012136	PIR	pirin [Source:VGNC Symbol;Acc:VGNC:98196]	81.8481	-2.17754	0.462792	-4.70523	2.54e-06	5.64e-05
ENSSSCG00000029945	GCAT	glycine C-acetyltransferase [Source:VGNC Symbol;Acc:VGNC:88378]	34.7574	-3.27552	0.6965	-4.70283	2.57e-06	5.7e-05
ENSSSCG00000007838	OTOA	otoancorin [Source:VGNC Symbol;Acc:VGNC:91088]	38.8778	-3.51483	0.748284	-4.69718	2.64e-06	5.85e-05
ENSSSCG00000034610	ENSSSCG00000034610		100.206	2.62131	0.558183	4.69615	2.65e-06	5.87e-05
ENSSSCG00000047280	ENSSSCG00000047280		140.157	-2.45411	0.523002	-4.69235	2.7e-06	5.98e-05
ENSSSCG00000057528	ENSSSCG00000057528		71.7176	-2.75323	0.587018	-4.6902	2.73e-06	6.03e-05
ENSSSCG00000021646	KLF9	KLF transcription factor 9 [Source:NCBI gene (formerly Entrezgene);Acc:494562]	94.6907	-2.26166	0.482357	-4.68877	2.75e-06	6.07e-05
[truncated: 33,522 more rows]

## Sheet: NPCC_3D vs NPP
Ensembl	Gene_name	Gene_description	Base Mean	Log2FoldChange	lfcSE	stat	pvalue	padj
[truncated: 34,328 more rows]
